# Supplementary material for: The synergistic effect of concatenation in phylogenomics: the case in Pantoea
Source: PeerJ. 2019 Apr 16;7:e6698. doi: 10.7717/peerj.6698 (PMC6474361; doi:10.7717/peerj.6698)
Supplement: File S1 — Raw Data: FastTree python script for the construction of individual gene trees [file peerj-07-6698-s007.py]

#Please change the working directory
path = 'C:\Users\User\Desktop\Script_data\\'

import sys, os,re 

for fname in os.listdir(path+"FastTree\Input\\"):
    if fname[fname.rfind("."):].upper() == ".FAS":
        print "Approximate_ML_tree_construction: " + fname
        os.system(path + 'FastTree\\FastTree.exe' + ' ' + path + 'FastTree\Input\\' + fname + ' ' + '>' + ' ' + path + 'FastTree\Output\\'+ fname)
        
        print "AML Tree were created successfuly"
