# Supplementary material for: The synergistic effect of concatenation in phylogenomics: the case in Pantoea
Source: PeerJ. 2019 Apr 16;7:e6698. doi: 10.7717/peerj.6698 (PMC6474361; doi:10.7717/peerj.6698)
Supplement: File S2 — Raw Data: A nexus file for the NeighborNet Network constructed from the concatenated nucleotide data matrix (Fig. 2). [file peerj-07-6698-s008.nex]

#nexus

BEGIN Taxa;
DIMENSIONS ntax=27;
TAXLABELS
[1] 'P_brenneri'
[2] 'P_dispersa'
[3] 'E_tasmaniensis'
[4] 'P_rodasii'
[5] 'P_sp_A4'
[6] 'P_allii'
[7] 'P_septica'
[8] 'P_sp_At-9b'
[9] 'P_s_indologenes'
[10] 'T_morbirosei'
[11] 'T_sp_NML_06'
[12] 'P_sp_GM01'
[13] 'E_pyrifoliae'
[14] 'P_wallisii'
[15] 'P_agglomerans'
[16] 'P_s_stewartii'
[17] 'P_cypripedii'
[18] 'P_vagans'
[19] 'P_ananatis'
[20] 'P_anthophila'
[21] 'P_conspicua'
[22] 'P_sp_aB'
[23] 'P_deleyi'
[24] 'P_eucrina'
[25] 'E_billingiae'
[26] 'P_rwandensis'
[27] 'T_ptyseos'
;
END; [Taxa]

BEGIN Characters;
DIMENSIONS nchar=1015920;
FORMAT
 datatype=DNA missing=? gap=- symbols="atgc" labels=no transpose=no interleave=no;
MATRIX
gcgaccgtattgcaatgggtgctgaatctgggtctgcttagcctggcgattatccttatcgtctttctcggcaaagaaaccattcacctggctaacgtgctgttcagcaccggtgaacaggcttcgtcctatctgctgatagagggaattgtcatttatttcctctattttgagtttatcgctttgattgtgaagtattttcagtctggctatcacttcccgttacgctattttgtctatatcggcattaccgcaattattcgcctgattattgtcgatcataaaaatcctttcgataccctctgctactccgccgcgatcctgattctggtggtgacgctgtggctggcgaacagcaaccgcctcaaacgcgaattgggcggcgagctggtcgccattaacgctgagatcgaagaagagcagcgctgggaaccgcaagctctgccgctcgacattgtttatgaagatgaagacattattgtcatcaacaagccgcgtgatttcgtggtgcaccctggcgccggcaatcccgatggcacggtgctaaacgccttacttcatcactatccggcgattatggatgtgccgcgtgctggcatcgttcaccgtctggataaagacaccaccggtttgatggtggtcgcgaagaccgtaccggcgcagacgcacctggtggaatcgctgcagaggcgcgaaatcacccgtgaatatgaagcggtcgcgattggcaacatgaccgcaggtggcaccgttgatgagcctatcagccgacactcgaccaaacgcacccacatggcagtccatccgatgggtaagccagcggtgacgcattaccgcatcatggagcatttccgcgcgcatacccgtttgcgtctgcgtctggaaaccggtcgtactcaccagattcgtgtgcatatgtcgcacatcaatcatccgctggtgggtgatccgctttacggcggtcgtcctcgcccaccaaaaggggcatcggatgcgttcattgcgaccctgcgcggtttcgatcgacaggcactgcacgccactatgctgcgtctgtatcacccgatcagcggtatcgagatggagttccacgcagcgattccgcaggatatggtcgatttgatcgcagcgctgaaagccgatactgaggctttcaaggaccagatggactggctgtcgcgagccagagtctatctgctgaaatcgctgacccacgacgatatcgaacaggtgctggatcaggcgatgcaggataaagtgcgtggctacggcgacagcgacattgtgctgccagagaatacccgccggatgatcgctgaactggtcaatggcgatgcccgacgggcgctgaatacgctggagatgatggccgacatggccgaaaccaacgcgtcgggccagcgtgaactgacaccgcaactgctgaatgaagtctcaggcgaacgatcggcacgtttcgataacaaaggcgaccgcttttacgatctgatctcggcgctgcataaatcggtacgcggctctgcgccggatgctgcgctttactggtacgcacgcattatcaccgcgggcggcgacccgttgtacgtggcacggcgtctgctggcgattgcttctgaagatgtcggcaatgccgatccgcgcggcatgcaggtggcgattgcggcctgggactgttttacccgcgttggcccggcggaaggggagcgtgccattgcccaggcaatcgtctatctggcctgcgcaccgaaaagcaacgcagtctataccgcctttaaagcggcaatgcgcgatgcacgtgaccaccctgattatgacgtgccggaacatctgcgtaatgccccgaccaagctgatgaaagagatgggcttaggcaaagagtaccgttatgcccatgacgaggcgaacgcctacgcggctggcgaagtctactttccgccatggcgaagagtgattactacgagattttaggcgtcgccaaatccgcagacgagcgtgaaatcaaaaaggcttacaaacgcctggcaatgaagtttcacccggaccgtaatcccggtgacaaagaggccgaagccaaattcaaagaggttaaggaagcctacgaaatcctgaccgacgcgcagaagcgggcggcttacgatcaatatggccacgcagcctttgaacagggcggcatgggcggcggtggattcggcggcggcggctttggtggcggc---ggcgcagatttcagcgatatctttggcgacgttttcggtgacatctttggtggtggccgccgtcag---cgcgcagcccgtggcgccgatttacgctacaacatggagctgtcgctggaagaagcggtacgcggcgtgaccaaagagatccgcattccaacgctggaagagtgtgacgtctgccacggcagcggcgcgaaagcgggcacgcagcctcagacctgttcgacctgtcacggtgccggccaggtgcagatgcgccagggcttcttcaccgtacagcaagcctgtccgacctgccacggtcgtggctcggtgattaaagatccgtgcaatgcctgtcatggtcatggccgggtagagaagtcgaaaacgctgtcagtgaaaatcccggccggggtcgacaccggtgaccgcattcggctgagcggtgaaggtgaagcgggtgagcagggcgcaccagccggcgatctctacgttcaggtatcggtgaagaaacacccgattttcgaacgtgaagagaacaacctctactgtgaagtgccgatcaactttgcgatggcagcactgggcggtgagattgaagtgccaacgctggatggtcgcgtgaagctcaaagtgccgtctgaaacccagaccggcaaactgttccgcatgcgtggacgcggcgtgaagtcggtacgcggcggcgcggtcggcgatctgctgtgccgggtagtggtggaaacgcctgtcagcctcaatgagaaacagaaagcgctgttgcgtgaactggaagagagctttggtggcccgagcggtgaacacaacagcccgcgctccaaaagcttcttcgacggcgtgaaaaaattctttgatgacttaacccgtatgagccaggaaaaccacgacccgctgattctggtggtcgaagacgaacccaaactggcgcagttaatgatcgattatctgcacgcctctaactatcgcactcaccatattgccgatggcaatgcggtactggactacgttcgccagtcgccgcccgatctgatgctgctggatttaatgctgcccggcaccgacgggctgacgctgtgccgcgagatccgccgtcattctgaactgccgatcatcatggttaccgcccgtactgaagagattgatcggctgctcgggctggagatcggtgcagatgactatatctgcaagccgttcagcccgcgcgaagtggtggcgcgggtgaaaactattctgcgacgg------gttaaacgcgccacggaagcggtggtgtgcgatcccacgcgtagccgcaagctgctgctgaagcaacgtgagctggattcactgtatggccgcgtcaatcgcgaaggttataccatcgtagcgctctcgctctactggaagaacgcctggtgtaaactgaagattggtgttgcacgcggtaagaaagagcatgataaacgtgacgatatcaaagaccgcgaatggcaactggataaagcacgtatcatgaagaattcaaagcgtatgcttaacattgtgttgtttgaaccagaaatcccgcctaataccggcaatatcattcgcctgtgcgccaataccggctttcagctccacctgattgagccactcggctttgcctgggatgacaaacgcttacgtcgtgccggtctggattatcacgaatttaccgccatcaaattccacgcagactatgcggcatttctggcggcagaatcgcccgcgcggctgtttgccctgaccaccaaaggcacgccagcgcacagcgcagtgcagtatcaggccggggattatttactgtttggtccggagagccgcggattgccggctgagattttgcaggccttaccggcacagcagaagattcgtataccgatgcaggccgaaagccgcagtatgaatctgtcgaatgcggtctcggtggtggtgtatgaagcgtggcgccagctcgattacgctggcgcactgattaaaggccgtttgctgaaacgcctgacagtgggatcactgatcgccttctctctcagccatgccgctattgctgatgacgtcaatctcaagaccatgattccgggcgtaccggacattgatgccgaagcgtatgtccttatcgactacaactcgggcaaagtgctggcagagaaaaatgctgatgcacgccgcgatcccgccagtctgaccaaaatgatgaccagctacgtgattggtcaggcggttaaagccggcaaaatccatcaggacgatctggtcaccgtcggtcccgatgcctgggctaccggcaacccggtgtttaaaggttcatcgctgatgttcctcaagccaggcgatcgggttccggtttcgcagctgacgcgtgggattgtgctgcaatcgggtaacgacgcctgtgtcgccatggcggactatgtcgccggcagccaggatgcgttcgtcaacctgatgaacaactacgttaaagcgattggcctgcagaacacccatttccagacggtacacggcctggatgctgaaggtcagtacagctcggcgcgcgatatggcgctgattggccaggcgctgatccgcgacgtaccggaagagtacgccgtttataaagagaaagagttcaccttcaacaatatccgtcagatgaaccgtaacggtctgctgtgggataccaacctgaacgtggatggcattaaaaccggccataccaatgcagcaggttacaacctggtggcttcggctaccgaaggc---cagatgcgtctgatctccgcggtaatgggaggtcacacctacaaaggccgcgagaccgaaagcaaaaaactgctgacctggggcttccgtttctttgaaaccgtggcaccgctgaaagcgggcaaagagtttgcctctgagccggtatggtttggtgacaacgatcgcgttcagcttggggttgaaaaagatgcgtacctgaccattccacgtggccggatgaaggatctgaaagccagctatgtgctgaacaacaccgaactgcatgcgccgctgaagaaaaatcaggtggtcggcagtatcaacttccagctggatggcaaaaccatcgaacagcgtccgctggtggtgttgaatgagatccaggaaggcggattcttcagccgcatcgttgattacatcaaactgatgttccatcactggttcggcctgcaggtagtcagcatcacgccagactgcgataacgatacgctgctggtgctggcgaatcccatcggtccgacctgccatctcggcacctccagctgcttctccccggccgctgcggagtggaccttcctctatcagctggagcagctgctggcgtcacgtaagagcgccgatcctgaaagctcctacaccgcccggctctacgccagcggcaccaagcgcatcgcgcagaaagtaggagaggaaggcgttgaaaccgccctggcggccacggttaacgatcgccatgagctgaccaatgaagcctccgatctgatctatcacctgatggtgctgttgcaggaccaggacttagacttcagcgcggtaatcaataacctgcgcgcccgtcatcaggtgaactgggatccgaagctgcgcactgccatctctgacctggaagtggaaaaccgcgagagcaaaggctctatgtggcacatccgctatccgctggccgacggtgccaaaacggctgacggtaaagattatctggtggtcgccaccactcgtccggaaaccctgctgggcgataccggcgtggcggtcaatccggaagatccgcgctacaaagatctgattggcaaatttgtcatgctgccgctggttggccgtctgatcccgattgttggcgatgaacatgctgacatggaaaaaggcaccggctgcgtcaagatcaccccggcacatgactttaacgactacgaagtcggtcgtcgtcacaagctgccgatgatcaacatcctgacctttgacggcgatatccgcgagcgcgcccaggtgtatgacaccaacggcgaagtcagcgatgcctgctcagatgagatcccggccgcgttccagaagatggaacgttttgcggcacgtaaagcgatcgtcgctgccgtcgatcagcttggcctgctcgaagagatcaaaccgcacgacctgaccgtaccttatggcgatcggggtggcgtggtgattgaaccgatgctgactgaccagtggtacgtgcgcaccgccccgctggcgaaagtggcggtcgaagcggttgaaaacggtgacattcagtttgtgccgaagcagtacgaaaacatgtacttctcctggatgcgtgatattcaggactggtgtatctctcgtcagctgtggtggggtcaccgcatcccggcctggtacgacaacgacggtcacgtctatgttggccgcaccgaagatgaagtccgcgctgaaaacaacctggccgccgatgtggcgctgcgtcaggatgacgacgtgctggatacctggttctcctctggcctgtggacgttctccactcttggctggccggaaaataccgaagcactgcgcaccttccacccgaccagcgtgctggtgagcggcttcgacatcatcttcttctggattgcccgcatgatcatgctgaccatgcacttcatcaaagatgaagatggcaaaccgcaggtgccgtttaaaaccgtctacatgaccggtctgattcgtgatgaagaaggccagaagatgtcaaaatccaagggcaacgtgattgacccgctggatatggttgacggcatttcgctggaagcgctactggaaaaacgcaccggcaatatgatgcagccgcagctggccgagaagatccgcaaacgcaccgagaagcagttcccgaacggcattgagccgtcaggcaccgatgcgctgcgtttcaccctcgccgccctcgcctcaaccggtcgcgacatcaactgggacatgaagcgcctggaaggttatcgcaacttctgtaacaagctgtggaacgccagccgctttgtgctgatgaacaccgaagatcaggattgcggccagaacggtggcgaaatgacgctgtcgctggcagatcgctggatcctgaccgagttcaacagcacggtgaaagcctaccgtgacgcgctcgacagctaccgtttcgatatcgctgctaacctgctgtatgacttcacctggaaccagttctgtgactggtacctggagctgaccaagccggtgatgaacagcggtaacgaagcggaactgcgtggcacccgccatacgctggtaaacgtgctggaaggcttgctgcgtctggcgcacccgattattccgtttatcactgaaaccatctggcagcgcgtgaagggactgaaaaacatcagcgacgacaccatcatgctgcaacctttcccgcagtttgatgcggcgaaagaggatgccgaagcgaaagcggatattgagtggatgaaacaggcgatcgtggcggtgcgtaatattcgtgccgaaatgaacatcgcgctgagcaaaccgctggatgtgttgctgcgtgactgctcaccagcggcactgcgtcgggtagaagcaaaccgtaacttcctgtcgcgcctggcgcgtctggaaagcctgaccattctgccggctggcgagaaaggcccggtctcggtgaccaaaatcgttgaaggcgctgagctactgatcccgatggctgacctggtggataaaactgccgaactggagcgactggcgaaagagctggttaaactggaggtcgaaatcgacaagattcaggtcaagctggccaacgaaggctttgtttcccgcgcgccggaagcggtggtggtgaaagagcgtgaacgcgtcgccgaactgcaacaatcaaaagcaaaactgattgaacagcaggcagtgattgcggcattggtgcgactcaacttctcccacggcacgccagaagatcaccagattcgtgcagataaagtccgtgagatcgcggcaaaactgggccgccatgtggcgatcctcggcgacctgcagggtccaaaaattcgcgtttctacctttaaagaaggcaaagttttcctcaatatcggcgaccgctttctgctggatgccagcctcggtaaaggcgaaggcgataaagagcgcgtcggtatcgactataaaggcctgccggcagatgtggtgccgggcgacatcctgctgctggatgatggtcgcgtgcagctgaaagtgctggaagttcaggagatgaaagtgttcaccgaagttaccgtcggtggcccgctgtcgaataataaagggattaacaagctgggcggcggcctgtcggctgaagcgctgacggaaaaagacaaagcggacattatcaccgcggcgaaaattaaggtcgactatctggcggtctccttcccacgctgtggcgaagacatgaactatgcccgccgtctggcccgtgaagcgggttgcgatgccaaactggtagcgaaagttgaacgtgccgaagcggttgccagtcaggaagcgatggatgacattattctcgcctctgatgtggtgatggtagcgcgtggcgatctcggcgtagagattggcgatccggaactggtcggcattcagaaagcgttaattcgtcgcgcccgccagctcaaccgcaccattatcaccgccacccagatgatggaatcgatgattaccaacccgatgccgacccgcgcggaagttatggacgtggcgaacgcggtgctggacgggaccgatgcggtaatgctgtcggcagaaaccgccgccggtcagtatccggcagaaaccgtctcggcgatggccaaagtttgcctcggcgcggagaagatccccagcgttaacgtctctaaacaccgtctggacgtgcagttcgacaacgtcgaagaggcgattgcgatgtcgtcgatgtatgccgctaaccacctgcagggtgtaaccgccatcatcaccatgaccgaatcaggccgcaccccgctgatgacctcacgtatcacgtcggggctgccgatttttgccatgtcgcgtcatgagcgcaccctcaacctgactgcgctgtatcgcggtgtgacgccggtgttctttgacagcaacaatgacggcgtggccgccgcacacgatgcggttaacctgctgcgcgataagggtttcctggtatcaggtgacctggttatcgttactcagggcgacgtaatgggcgccaccggcaccaccaataccactcgcgtgctgcgcgtggatatggtacctgtggtcgcgctggttgggcgtcccaatgtgggaaaatctacgctatttaaccgtttaacccgcactcgtgatgcgctggtagcggattttcctggactgactcgcgatcgcaaatatggtcgcgccgaagtggaagggcgcgaatttattgttatcgataccggcggtatcgacggcaccgaagagggtgtcgaaacgcggatggccgagcagtcactgctggcgattgaagaagcggatgtggtgctgtttatggtcgatgcgcgtgccggaatgatggccgccgatcagcaaattgctaagcacctgcgttcacgtcagaaagccactttcctggtggcgaataaaaccgacggactcgatcccgatcaggcggtggtggatttctattcactgggcctcggtgagatccatgccattgcggcgtcgcatggtcgtggtgttaccagcctgatcgaaacggcactgctgccgtggatggacaaagttgagccg---gtcgaactcactgaagaagaagagaaccaggcttactggagtgcgctcgacgccgaacag---------actgctgaactggaagccgcagaggaagaagaaaacttcgacccgaccggtttgccgatcaagctggcgattgtcggtcgtcctaacgtaggtaagtcaacgctcactaaccgtattctcggcgaagatcgcgtggtggtctacgacatgccgggcaccactcgcgacagcatctatattccgatggaacgtgatggacgcgagtatgtgctgatcgacaccgcaggcgtgcgcaagcgtgccaaaatctctgataccgtagagaaattctcggtgatcaaaacgctgcaggcgattgaagatgccaacgtagttatgttggtgatcgatgcgcgtgccggtatttccgatcaggatctgtcgctgctgggcttcatcctcaacagtggccgctcgctggtgattgtggtcaacaagtgggatggcctgtcgcaggaaatccgtgatgaagtgaaagagacgctggactatcgtctgggctttatcgatttcgcccgtatccacttcatctctgcgctgcacggcagtggtgtcggcaacctgtttgaatcggtcaccgaagcctatgactgttcaaccaaacgtgtgaacacttcaatgctgacccgtatcatgaacatggcggccgaagatcatcagccaccattggttcgcggtcgtcgcgttaagctgaagtatgcacatgctggtggttataatccgccgattgtggtgatccacggtaaccaggttaaagacctgccggactcatacaaacgctacctgatgaactacttccgtaaatcattgaacgtaatgggaacgccgattcgcatccagttcaaagagggtgagaacccgtacgaaggtaagcgcaacctgctgacgccaacgcagcagcgtaagcgtaagcgtctgatggcgcatatgaagaaaaatttgacctattttggcgacagcatgctgttgattccgacagcggtgcttattgcgctgattttgccgtggaagagtgataaccaccggacggtgctctattgggtggtcgcctttggcctcgccggactgctggtcagcctgtcaaaaattttgttcctcggctttggtattggcagcgcacgctttaattttaccggcttcagcggccatagcgcgatgtccgccaccctgtggccggtgatgctgtggctgatttcg---ggccgctggtccgccctgtggcgatggatcagtttccggtggatgtctatcagggcggtgctggcacctcggtcaacatgaacaccaatgaggtgctggcaaacatcggtctggaactgatgggccaccagaaaggtgaatatcagtacctcaaccctaacgatcacgtgaacaaatgtcagtcgaccaatgacgcctacccgaccggtttccgcatcgcggtttacagttcgctgctgaagctgctggatggcatcagccagctggccgacggttttgagcgtaaggccgacgagttccagaccatcctcaaaatgggccgaacccagttacaggatgcggtgccgatgacgctgggtcaggaatttcacgccttcagcgtgctgctgaatgaagagaccaaaagcattctgcgcaccggcgagctgctgctggaagtgaacctcggcgcgaccgccatcggtacccgcctgaatacgccggacggttatcagcaccttgccgtgcagcgtctggcggaagtcagcaacctgccggtggtgccggcggaagatctgatcgaagcgacctcagactgcggtgcctacgtgatggtgcactcgtcactgaaacgcctggcggtgaagctctctaagatctgtaacgacctgcgcctgctctcttccggtccgcgcgctggcctgaatgaaatcaacctgccggagttacaggccggttcgtcgatcatgccagccaaagtcaatccggtagtgccggaagtggttaatcaggtctgcttcaaagtgatcggcaacgacatcaccgtcaccatggcttccgaagccggtcagctgcagctgaacgtaatggagccggtgattggccaggcgctgtttgaatcgatcagcatcctgaccaacgcctgctacaacctgctggagaagtgcgtcaacggcattaccgccaaccgcgcggtgtgcgaagcctacgtctttaactcaatcggtatcgtcacctaccttaacccgtatatcggccaccataacggcgatatcgtcggcaaaatctgcgccgaaaccggtaaaagcgtacgtgaagtggtgctggagcgcggcttgctgaccgaaagcgagctggacgatattttctcggtccagaacctgatgtatccggtttataaagcgaaacgttataccgacgaaaacgagcagatgtgtggaattgttggtgcagtagcacaacgcgatatcgcagaaattctgctggaaggcctgcgtcgtcttgagtatcgcggatatgattcggccggtctggccgtggtcgatcgtcaggggcacgtaacgcgcctgcgacgtttagggaaagtgcagaagctggccgatgcagccgaacagcagccgctgattggcggcaccggtattgcccatacgcgttgggcaacgcacggcgagccgtcggaagccaatgcgcatccgcacgtttctgagcacatcgttatcgtgcacaacggcatcattgaaaaccatgagccgctgcgcgctgcgatgatcgagcgtggttacgtgtttgcctctgaaaccgacaccgaagtggtggcgcatctggttcactgggagcagaag---cagggcggaacgctgcgtgaagtggtgctacgcgtcatcccgcaactgcgcggcgcctatggcatggtgatcatggacagccgcgatccgtcgctgctggtggcggcacgctccggcagcccgctggtgattggccgtggcgtgggcgagaactttattgcctccgatcagctggcgctgctgccggtgacgcgtcggttcatctatctggaagagggtgatatcgctgaaatcagccgtcgcgatgtgaccatcgttgatcgtactggtaaaccggtgacgcgcgcagagatcgaatcgaccctgcagtatgatgccggtgacaaaggcatctaccgccattacatgcagaaagagatctacgagcagccgatggcgctgaaaagcaccctgagcggccgtttcagtcacggccaggtcgatctcagcgagctgggcgcaggtgcagaagcgctgctggcgcaggtggagcatatccagattatcgcctgcggcacctcgtataactccggcatggtgtcacgctactggtttgagtcgctggccaatattccgtgtgatgtcgagatcgcctctgagtttcgctaccgcaagtcggcggtgcggaaaaacagcctgctgatcaccttatcgcaatcgggcgaaacggccgataccctggcagcgctgcgtctctccaaagagctgggctatctcggttccctggcggtgtgtaacgtggccggttcgtcgctggtgcgggaatctgatctggcgctgatgaccaaagcgggcaccgaaatcggtgttgcctcgaccaaagcctttactacgcagctggcagtgttactgatgctggtggcgaagctgggccggctgaaaggcatggcggcggaaaccgagcatgagattgtccatgcgctgcaggcgctgcccagccggatcgaacagatgctggcgcaggataagctgattgaaaatctggcagagggcttctcagataagcatcatgcgctgttcctcggccgcggcgatcagtatccgatcgccatggaaggggcgctgaagctgaaggagatctcctacattcacgccgaagcctatgcggcgggcgagctgaagcacggcccgctggcgctgattgatgccgatatgccggtgatcgtggtggcacccaacaacgaactgctggagaagctcaaatccaacatcgaagaggtgcgggcacgcggcggtctgctgtatgtgtttgccgatcaggatgcgggcttcagcgacagtgacgggatgaagattatcccgctgccccacgttgaagaggtgattgcgccaatcttctataccgtgccgttgcagctactgtcgtatcacgtcgcgctgatcaaaggcactgacgtcgatcagccgcgtaacctggcgaaatcggttaccgtagaaatgaaattgcgtaggaagcgtgtaaaaccaattggcattgatgatgtgactatcatcgatgatgcccgtttacgtaaagccatcaccgcggcctctctgggtaacgcgatggagtggtttgacttcggtgtgtatggctttgtggcttacgcgctgggtaaagtgtttttcccggacgtctcgccgggcgttcagatgattgcggcgctcgccaccttctctgttcccttcctgattcgcccgctgggtgggctgttcttcggtatgctgggcgacaaatatggtcgtcagaaaatcctctccatcaccatcatcatcatgtcggtcagtaccttctgtatcggcctgataccctcctatgcctcgatcggcatctgggcaccgattctgctgctgttagccaagatggcccagggcttctcggtcggcggtgaatataccggcgcctcgatcttcgtggcggaatattcgcctgaccgtaaacgcggctttatgggaagctggctcgactttggttcgattgccggtttcgtgctcggcgcgggtctggtggtgctgatttcctccattattggtgaagatagcttccttgagtggggctggcgtctgccgttcttcgtggcgctgccgctggggattatcggtctttacctgcgccatgcgctggaagagacgccggcattccagcagcacgtggacaaactggaacagggcgaccgcgaaggcctgcaggatggcccgaaggtctcgtttaaagagattgcgactaaacactggcgcagcctgctctcctgtatcggtctggtgatcgccactaacgtcacctactacatgttgctgacgtacatgccgagctacctgtcacataacctgcactacagcgaagatcatggggtgatgattatcatcgctatcatgatcggtatgctgtttgtccagccgatgatcggcatgatgagtgaccgtttcggccgtcgtccgtttgtcatcatcggcagtatcatggcggcactcgaaagccagatggcggcggttcgcgctatttttgatgagctgattggcgaagatacgccagagattggcgatcagcgcgagctggcggaataccagatgctgtggcaggacccgctggaagagagcgaactggcaccgctggtgccacaactcagcgatgaacagtgccgcacgctgcaccagacgctggaggcgtttcgccaggatatcagccggcgcaccatcggcccgcgcggtcgccaggcgctggaccagctgatgccgcgtctgttaagcgaagtctgtccgcgcgacgat------gctgccgtcacgctcagccgcctgacgccgttactgcttggcgtgttgacccgcagcacctacctcgaattattaaccgaatatcacggtgcgctgcggcatttgatccgtctgtgcgccgcttcgccgatggtggccagtcagctggcccggcacccgctgttgctggacgaactgctcgatccggccacgctctaccagcccaccgccactgatgcctaccgtgatgagttgcgtcagtatctgatgcgaattcccaccgatgatgaggagcagcagcttgaggcggtgcgtcagtttaagcaggcgcagcatctgcgtattgccgctgccgacatcgccggcacgctaccggtgatgaaagtgagcgatcacctcacctggctggccgaggcgattatcgaatcggtggtacgccaggcctggcacatgatggtgcagcgctacggccggccatcgcacctgagtaatgagcacgaacgcggctttgcggtgctgggctacggcaaactgggcggctgggagctgggatacagttccgatctcgatttagtctttctgcacgattgcccggcagatgcggtgaccgaaggagagcgcagcattgatggccgccagttctatctgcgcctcgcccagcgcattatgcacttgttcagtacccgcacctcatccggcattctgtatgaagtggacgcgcggctacgtccttccggcgcggcgggcatgctggtcagcacctttgaagcgtatgacgagtatcagcgcaatgaggcctggacctgggagcatcaggcgctggtgcgggcgcgcgtggtgtttggcgaacctgcgctgggcgaacgttttaatgccatccgccaggcgatcctctgtctgccgcgtcccgctgaggcgttacagactgaagtgcgagaaatgcgagaaaagatgcgcgctcacctcagtaacaagcataaaggacgctgggagattaaaaccgatcagggtggaatcaccgacattgaattcatcgcccaatatcttgtcttacgctacgccgctgaacaacctgagttgacgcgctggtccgacaatgtgcgtatttttgaactgatggcgaaataccataaaatgcccgccgatgaagcgcaggcgctgacgcaggtgtacgttacgctgcgcgatgcgttgcaccatcgggcattgcaggagctgcccggccatgtggagccggatgctttcgccgccgaacggcaaacggttgttgccagctggcagcgctggctatgtcgcaactcacacacattaatgctgctggcgaagcgcatatggtggatgtctccgccaaagcggaaaccgtacgcgaagcgcgggcggaggtgctggtgctgatgcagcctgacacgctgcagatgatcatcgagggcagtcaccacaaaggcgatgtgttcgccacggcgcgcattgccggtatccaggccgccaaacggacctgggaactgatcccactctgccatccgctgatgctgagcaaagtggaagtgaatctgctggccgagccggaacacaatcgggtacgcatcacctcgctgtgccgtctgaccggcaaaaccggcgttgagatggaagcgctgacggcggcctcggtggcggccctgaccatctacgacatgtgcaaagcggtacagaaagatatcgtcatcgaccagttgcgcttaatcagcaaaagcggcggcaaaagcggtgattttcaggcggtgtctgatgatatgaacgtatctactcaggttgcagaacagcgaaaagtgttagagcaggcgattgcgcaggcgctcgaactggctaaagcaagcactgacagcgcggaagtggcggtcagtaaaaccactggcatcggcgtcagcacccgctacggtgaagtggaaaacgtcgaattcaacagcgacggcgcgcttggcatcaccgtttatcatcagaatcgtaaaggcagcgcctcgtcgaccgatctcagcccggacgcgattaaacgcaccgtgcaggcggcaatcgatattgcgcgttatacctcgcccgatccgtttgccggtccggcggatgctgacctgctggcgtacgacgcgcccgatctggatctctatcatccgtgggagatcgatgccgatcgcgcgattgagctggcggcacaggcggaacaggcggcgttgcgggcagacaaacgcatcatcaataccgaaggcggcagcttcaacagccacgtcggtatcaaagtctttggtaacagccacggcatgttgcagagctattgctccagccgtcactcgctctccagcagcgtgattgccgagcaggatggcaacatggagcgcgattacgcttacaccattggccgcgcatttgaagatttgcagagtccggagtgggtgggcgcggaatgtgcgcgtcgcacgctgtcgcgtctggcaccgcgtaagctttccaccatg-aagcgccggtgatgatcgctctggaaaagatcgtgcgcggtaaacgcaccacggtgagtgagccgctgtttcctaactatctgttcatcgaattcgatccggaagcgattcataccaccaccatcagcagcacgcgcggcgtcagccactttgtgcgctttggcactacgcccgctacggtgccgcctgcggtgattgaagcgct---ggaaaccgatgtcccgcaaattctgctcgatcctgaaacgccacaaatcggcgatgaagttgtcatcaccgaagggacgtttgaagggctacgcgccatctttgccgagccggatggcgaaacccgttcgattctgttgctcaacctgctgaataaacaggtgatgcgcagcgtggataacaaacagttatggaagcaggtctgcacattgcccgtaaactgctggtgaacctggttgaaatgggtttaccgctggcaactgaagcgctggatcctaacagcccgcagtaccttggcgatctgttcagctggtcagccatcggcgcgcgtaccactgaatcgcagacgcaccgtgaaatggcctctggcctgtcgatgccggtgggtttcaaaaatggcaccgacggcagcctgggcaccgcgattaatgcgatgcgcgcagcgtcaatgccgcaccgctttgtcggcatcaatcaggcggggcaggtttgcctgctgcagacgcagggcaatccggatggacacgtcattctgcgcggcggaaaagcgcctaactacggtccggaagatgttacgcaatgtgaaaaagagatgctcaaggcgggactgcgtccggccttaatgatagattgcagccatggtaactctaataaagactaccgtcgtcagcctggcgtagcggaatccgctatcgcccagatcaaagatggaaaccgttcaattattggtttgatgctggaaagccatatcaatgaaggtaaccagtcttctgagcagcctcgcagtgaaatgaaatatggcgtctctgtcaccgatgcctgcatcaactgggacgtcactgaaacgttgctgcgtgagatgcatcaggatctgatggcggaaagcttcttaaccgaaaatcgtttctttgataacaaacattacccgcgtggattttcacgtcacggtgattttacgattaaagaagcccagcttcttgaacgccacggtttcgcctttaatgagcttgatttatcaaagcgtgaacctgcaacagaagaagaacggttatttatcgaagtgtgtcgtggtctgcgtgagccgcaaacagaagctgagcgtgtatggaccaaatacatcacacgcattaagcgtccgaagcgttttcacactctgtctggcgggaaaccgcagatggatactgtcgaagacttcagcgacagcgacgacatgagcgaaacggcaagctggcaaccaagcgcatccatcgccaatttgttaaaacgcgcggcgattttagccgaagtgcgtcgtttctttgccgatcgtggcgtactggaagtcgatacgccagcgatgagtcaggcgaccatcaccgatattcatctggtgccgttccagacgcggtttgtcgggccgggtgccgcacaagggcgcgatctctggctgatgaccagcccggaataccacatgaaacgcctgctggccgccggcagcgggccgatttaccagatggcgcgcagcttccgcaatgaagaagcggggcgtcaccataacccggaatttaccatgctggagtggtaccggccgcactacgacatgtatcgtctgatgaacgaagtcgacgatctgatgcagcaggtgctggagtgcgacagcgcagaatcactctcttatcagcaggcgtttattcgtcatctggagattgatccgctgtcggcagacaaggcccagctgcgtgaagcggcggaaaagctgggtgaaggcgaactggcgcgggcggaagaggatcgcgataccctgctgatgctgctgtttatgctgggcgtggaaccgaagattggtcaggataagccttgcttcgtttatcacttcccggccagccaggcggcgctggcggagatcagcaccgaggatcaccgtgtggcagaacgtttcgaggtctactacaagggcatcgaactggcgaacggtttccgtgagctgactgacagccgcgaacagcgtcagcgcttcgagcaggataaccgtcggcgcgcggcgcgcggcctgccacagcatccgattgataccaacctgctggatgcactggcgcacggtatgccagcctgttccggggtggcgctgggtgtagatcggttgattatgctggcgctgaaagcggaatcactgagtgaagtgatcgccttcccggtcgatcgctgtatgcctgtaattacgcttcctgatggcagccagcgtgtatttgatcgccctgtcagcgtgatggatatcgcgctggacatcggcccgggattagcaaaagcctgcatcgcgggtcgcgttaatggtgaactggttgatgctgtcgatcccatcactgaagatgcgtccgttgcgatcattaccgcaaaagacgaagcgggtctggaaatcatccgtcactcctgcgcgcacctgttagggcatgcgattaagcagctgtggccggataccaaaatggctatcggtccggtgattgataacggcttctattatgatgtcgatattgatcgtactctgacccaggaagatatcgacctgctggaaaaacgcatgcatcagttggctgaaaccaactatgacgtggtgaagaaaaaagtcagctggcaggaagcgcgcgacgtgttcgcggcgcggggtgaagtctacaagaccaccattcttgatgaaaacatcagccacgatgaccatcctggcctttatcatcacgaagaatatgtcgacatgtgccgcggtccgcacgtgccgaacatgcgtttctgtcatcatttcaagctgcagaaaatctccggtgcctactggcgcggcgacagcaataacaaaatgctgcagcgtatttatggcaccgcgtgggcagacaagaagcaactggccgcctatctgcagcgtctggaagaggcggcgaagcgtgaccatcgtaagattggtaagcagcttgacctctaccacatgcaggaagaagcgccgggcatggtattctggcataatgacggctggaccatcttccgcgagctggaagtgtttgtccgcagcaagctaaaagagtaccagtaccaggaagtcaaaggtccattcatgatggatcgcgtgttgtgggaaaaaaccgggcactgggaaaactacaaagaagcgatgttcaccacctcgtctgagaaccgtgaatattgcatcaagccgatgaactgtcctgggcatgttcagatctttaatcagggtctgaaatcctaccgtgacctgccgctgcgcatggcggagtttggtagctgtcaccgtaatgagccatcaggagcgctgcacggtctgatgcgcgttcgtggctttacccaggacgatgcacacgtcttctgtactgaagagcaggtgcgtgacgaagtgaatagctgtatccgcatggtttatgacatgtacagcaccttcggctttgaaaagattgtggtgaaattgtccacccgtcctgaaaagcgtatcggcactgatgaaatgtgggaccgtgctgaggaagatctggccgccgcgctgaacgagaacaacattgagtttgagttccagccaggcgaaggtgcgttctacggtcctaaaattgagtttactttgtacgattgtcttgatcgcgcctggcagtgcggaacagttcagctagacttttccctgccaaaacgccttgaagcaacctacgtgggcgaaaacaacgatcgtcagacgccagtgatgattcaccgtgcgattctggggtcgatggagcgtttcatcggtatactgaccgaagaattcgctggtttcttcccaagctggctggcaccgctgcaagtcgtggtaatgaatattaccgatggacaagcagaatatgttgagtctttgacgcgtaagctgcagaatgctggcattcgtgtgaaggcagacttgagaaatgagaagataggctttaaaatccgcgagcatacattacgtcgcgtcccttatatgttggtctgcggtgataaagaggtggaagctggcaaagtggccgttcgcacccgccgtggtaaagaccttgggtcgatggatgtcgatgtgtttgttgagaaacttcaacaagagattcgcagccgaaatcttcaccaattggaggaagtgatcaacacactcacctcgctgctacaggcagccaagatttccctctccgatcaacaaaaacagcagctggttgcctacgtcggcctgctggacaagtggaataaagcctacaacctgacgtcagtgcgcgatccgcagcagatgctgattcgccatatactcgacagcattgtggtggcaccacacctgatcggttcgcgctttattgatgtcggtaccggaccgggcctgccaggcattccgctggcgattgtgatgcctgatgcgcactttacgctgctcgacagcctcggtaagcgggtgcgtttcctgcggcaggtacagcatgagttaggacttactaacattacgccggtgcagagccgggttgaagacttcccggcagagccaccgtttgatggcgtgatcagccgggcattcgcctcactgactgacatggttaactggtgtcatcatctgcccggggca---gaagggcgcttttttgcccttaaaggtgtccgtccggatgatgaaatcgccagcttaccggccggctatcgctgtgatgaggtgattaagctgcaggttcctcagctggaaggcgaccggcaccttgttatcctcctggcgtttcgcatcgcggctgatggcaccctgaccgaagccggacaggcgccgctgcccggcagcccgacccatatctccaccgatcgcagcggtaaattcctgttctgcggctcctacaatgacgcctgcgtcagcgtcagcccgattggtgaggatggcgtgccacaggcaccgctgcaggtgatccacgggctggaagggtgccactcagccaatattgataaccacaatcagacgctctacgtgccggccctgaagcaggaccgcatttgcctgtttgcgctgggcgatgatggccagctgacgccgcgtccgcaggcgcaggtcaccaccgtcgaaggcgccggtccgcgccacatgcagttccatccgaacggtcgttacgcctactgtgtgaatgaactcgacagcacggtcgacgtctgggcgttaaat------gagggcaacgtggcaagcgtgcagacgctggatatgatgccacctgatttcagcggtacccgctgggcagcagatattcatctgacgccggatggccgtttcctctacgcctgtgaccgcaccagcagcacgctggcggtgttcagcgtcagcgaacagggtgaccagctgactctgcaaggtttccagccgaccgagacccagccgcgcggctttaatatcgatcacagcgggcagtatctggtggcggcggggcagaagtctcatcacatcgaggtctatcgcattacggaaccgcaagggctgttacaaccgctgggacgttatgcggttggacagggaccgatgtgggttgttgcttcgattagcgtcatcggtgccggctcgtacggcaccgctttggcgattaccctggcccgtaacggccatccggtgctgctgtggggacataacccggcgcacctggcgcaacttcagtctgaccgctgtaataccgccttcctgcccgatgtgccgttccctgataatctctcccttgagccggacctggcgaaagccattgcggccagccgcgatctgttgattgtggtgccgagtcacgtctttggtgatgtgctgcagcagatcaagccggaattgcgtgccgattcgcgtattgtctgggcgaccaaagggctggaaaaagagaccggacgtctgctgcaggatgtggcgcgtgcgatcgttggcgaggcgattccgctggcagtgatctctggcccgacctttgcgaaagagctggcggcaggtttaccgaccgcgattgcactggcggcgaccgatgcgcagtttgctgacgatctgcagcagaagctgcactgtggtaaaagttttcgcgtttacaacaaccctgactttatcggcgtacagctgggcggggcggtgaaaaacgtgattgctatcggtgccggtatttcggatggcatcggttttggtgccaatgcacgtaccgcattaattacgcgcgggctggcggaaatgagccgtcttggcgcggcgctgggtgccgatcccactacctttatgggcatggcgggattgggcgatctggtactgacctgtaccgataatcagtcgcgcaaccgtcgttttggcatgatgctgggacaaggtgaggatgtagatagcgcgcaacgcattatcggacaagttgtagaaggctaccgaaacaccaaagaagtcagagcgttagctgcgcgtgtcggcgtcgaaatgccgatcaccgagcagatttatcaggtgttgtattgcgaaaaacccgcgcgggatgcagcattaagcctgctggggcggacaaggaaggacgaaaacagcaatagcatgtcgctgccacccgtcgccaatatttttaccgtcagccgtctcaataccacagtgcgtcagctgctggaaaaagagatgggcctggtctggctgagcgccgagatctccaacttcacccaacccgcttccggtcactggtacttcaccctgaaggatgacggcgcccaggtgcgctgtgccatgttccgcaacagcaaccgtcgcgtcacctttcgtccgcagcatggtcagcaggtgctggttcgcgccaacatcacgctgtatgagccgcgcggcgactatcagctgattatcgaaagtatgcacccggccggtgaaggtctgctgcagcagcagtttgaactgctgaaagcgcggctggcgaccgaaggtttgttcgaaccacagcataagcaaccgctgcccgatccggcgcgccaggtcggtgtgatcacctcttcaaccggcgcggcgctgcacgatgtgctgcgggtgctgcatcgccgcgatccctccttgccggtagtgatctatcccactccggttcagggcgttgatgcgcctgccgctatcgtccgggcgattgagatcgctaaccagcgtaatgagtgcgacgtgttaattgtcggccgtggcggcggctcactggaagatttgtggagctttaacgacgaacgcgtcgcgcgggcgatttttgccagccgtattccgatcgtcagcgctgtcggccatgaaactgacgtcacgattgccgattttgtggcagatttgcgcgcgccaacgccttctgccgccgccgagatcgtcagccgtaatcagcttgagctgctgcgtcagctgcagtcgcagcaacagcggcttgagatggcgatggactactatctggcgcgccagcagcggctctacagccggctggagcatcgtctgcaacagcagcatcctcagttacgtctcgcccgccagcagaccgccctgttccgcctgcagcaacggctgactgacgcgatggaaaccggcttgcgccacgccagccggcaacaggatcgcctgacgcatcggctgaccgcgcagcagccacagcagcgtctgtttgaagcgcagaagcagctgcaaagctggcactatcgtctgcagcagagtatgcagaaacagctgaacgcggataaacagcagttcggccaactggtagcgcagctggaaggcgtcagtccgttagcgaccctggcgcgcggcttcagcgtcactaccgatactgcaggtcaggttgtgaaaaagacccagcagctgcagaacggcgatctgctgcgcacccgtctggatgatggctgggtcgagagtcaggtaacccagctgttgccg---------gagaaaaagcgccgccgccggttcttctcgggtcgtctgaaagattgggtgatgggatcgcgcgaaagcgatgatacctcgctggtgctgtatgaccgcacgctgctgtggctgacgttcggcctggcagtgattggttttgtgatggtgacttccgcctcaatgccggttggtcagcgtctcaacgatgacccgttctattttgccaagcgtgatgcgttttatatcgcgctggcggtcggtatggcgctggtcacgctgcgggtgccgatggatttctggcagcgctacagcaacgtgatgttaatggcatccgtcgccatgctgctgattgtactggtggtcggcagttcggttaacggtgcatcgcgctggatcgccctcggaccgctgcgtatccagccagccgagttatccaaacttaccctgttttgctatctcgccagctatctggtgcgcaaagtggaagaggtgcgtaacaacttctggggcttctgtaagccgatgggcgtgatggtggtgctggcagtactgctgctggcgcaaccggacctcggtaccgtggtggtgctgttcgtcaccacgctggccatgctcttcctggccggtgccaaactgtggcagttcctggccatcatcggctccggcatttttgccgtggtgctgctgattatcgccgaaccgtaccgtatgcgccgcgtcacatcgttctggaacccgtgggaagatccgttcggcagcggctaccagctgacccagtcgctgatggcatttggccgcggtgaattctggggccaggggctgggtaactcggtgcaaaaactggaatatctgccggaagcgcacaccgactttattttctcgattatcggtgaagaactcggctacatcggtgtggttatggcgctgttaatggtattcttcgtcgcttttcgtgcgatgtcgattggccgccgtgcactggagctggatcagcgtttttccggctttctggcctgttcaattggtgtctggtttagctttcaggctctggttaacgtcggcgcggcagcaggtatgctgcccactaaaggtctgaccctgccgctgatcagttacggcgggtcgagtctgattattatgtcgaccgccatcgtctttttgttacgcatagattatgaaacgcgcctggcgaaagcgcaggcgtttacccgaatggatgcactggagttactggttaaccgtcgttcggcatcacgtctgaccgacccggcgcccgccggcgaggcgctggaaaatatactgcgtgccggtatgcgcgcaccggatcacggcacgctgcaaccctggcgctttattattgtggaaaatgagggccgcgatcggctgagtcagctgctggagcaggcagcacgtgataagcaactggatgagaaggcgatcaacaaggccagtcagtcgccgtttcgcgcaccaatgatcattaccgtggtggcatattgtgaaccccacccgaaagtgccgcgctgggagcagattgcttccgccagctgcgcagtgatggcgatgcagatggcggcagcagcgcagggctataatggtatctggcgcagcggcccgtggaccgacgatcagacggtgcgccaggcattcggctgccgggaacaggatgcaattgtcggcttcctctatttaggcacgccgcagctgaatgtctgctattgaagttatcctcgttgaccacctcgatcgtcccaccggcaaaatggaaaagctggaagtgcatgaaaaaggattactgcaccgcgcggtgacggtctacgtcttcaattcccggcaggagctgctgttacagcggcgcgccagcgataaatatcactgtggtggtttgtggagtaacacctgctgcggtcatccttatccccatgaatcaacccaggatgccgctgaacggcgtctgcgcgaagagatgggaatggaggtcagcctgacgccgatgtttgagctgagctacaacctgccgctgagtaatggcctgaccgaacacgaatatggtcacgtcttctttgcggtttgtgatcgcctgccacagcttaatccgcaggaggctgacgcttttgattaccgttcactggcgaccattgaacaacagatgcgccagcagccgcagcagttcacgccgtggtttttgcatacttgccaaccgccgcgcgcagtgcggaagacagcaaatctcaactgcaatctattcagcaaaacatcgccgaaaaagagaaaagcgttaaagcgcaaaaactacagcgcagcaaactgctggatcagttgcagagtcaggaaaaaatcatcgctcaggccagccgtcagctgcgcgaaacccggaatagcctgacagcattgaacaatgacatcagccagctcgccagctcgatcgtccggcttgaaaagcagcagacgcaacaggaaaagctgctttcacagcagctcgacgccgcgtttcgccagggccagcataatggcctgcaactgctgctgggtggcgaagaaagtcagcgcagcgagcgcattctggcctatttcggttacctgaatgccgcgcgccagaagagcattgaggcgctgcagcagacacgacaggatttgaaccagcagcgggcctcgctggagcagaagcaacagcagcagaaaggcctgttagcccagcagcaaagccagcagcagaaactgcagcaggcgagcgcagcacgtaagaaaaccttgtcggtactggaaagcgcgctggaaaaagatcaggccgatctggtggagatgcgccagaacgaaacccgcctgcaggacaaaatcgcccgggcagagcgtgaagcacgggaacgtgctgcccgcgaagcgcgtgaagcggaaaaagtgcgtcagcgtcaggcgcaggcgaaagccaaaggatcaagctatcagccgacccagagtgaacgcgagctggtcgcccgaaccggcggcctgggtcgcgcgggcggtcaggccttgtggccggtacgcggacgtattgagcatcgctttggcgaacagctacagggtgagctgcgctggaaagggctggtgattgatgcgcgcgaaggcaccgaggtgaaagccatcgccgacggtcgcgtactgatggccgactggttacagggctatggtctggtggtggtactggagcatggtaaaggcgatatgagcctgtatggctacaaccaaagcgctctggtgaccgtcggtgcacaggtgaaagccggtcagcctattgcgctggtcggtaccagcggcggccgtggcacaccgtcgctctattttgaaattcgacgtcagggacaggccgtcaacccactcccgtggttaggaaaaggtcagacgcaaaaactggcgctcggcatcgagtatgacggcagccgctattatggctggcagcgtcagcaggaagtgcgcagcgtgcaggaaaagttagagcgcgcgctgtcaaaagtcgccgatcatccggtcagcgtgttttgtgccggacgcaccgatgcgggcgtccacgggaccgggcaggtggtgcattttgaaaccacttcgcagcgggcggacggggcctggacactcggcgtcaatgccaacctgccgccggatatcgcggtacgttgggtaaaagcggtgccagagccgtttcacgcccgtttcagcgcaaccgcccgtcgttatcgctacctgatttacaatcagcggctgcgtccggcggtgctggcgcagggcgtgacccatttttatcatccgctggatgctgaaaagatgcatcgcgccggccagtgtctgctgggtgagaatgactttacctcgtttcgcgccgtgcagtgtcagtcgcgtaccccgtggcgcaacgtgattcacctgaatgtgacgcgtcaggggccttacgtgattgtcgatattaaagccaacgcctttgtgcatcacatggtgcgcaatatcgtcggcagcctgatggagattggctgtggcaatcagccggaatcctggatggccacgctgctggcggcgaaggatcggacattggctgcagccactgcccgggcagaagggttgtatctggtggcggtggattatccatcccactttgcgttaccacagccgtcgatgggaccgttgttcctcgtgattgtaggcattgccggcgcttccgcatccggtaaaagtttaattgccagcacgctctatcgtgaaatccgtgatcaggtaggtgacgagcatatcggggttatcccggaagatgcttattacaaagatcaaagtcacctcaccatggaagagagggttaaaaccaattatgaccatccaagcgcgatggatcatgatttgctgttacagcatttgcaggcggttaaagccggccaggatattgagttaccggtctacagttacgttgaacatacccgcaccgcagaaaccctgcacctgaagccgaaaaatgccgtgggacctgcctgcagatttggcgtggtttaagcgcaatacgctgaaaaagccggtgattatgggccggctgacctttgaatctattggtcgtccgctgccgggccggctgaacatcgtggtcagcagcaagccgggtagcgccgaaggcgtcacctgggtcacctcgctggatgcggcgttgcaggccgccggtgatgctgaagaggttatggtgattggtggtggtcggatttatgagcagatgctgccgcgtgccgaccgtctctatctgacccacattgatgcagaagtggagggtgatactcagttcccggactacgagccagacgagtggcagtcgaccttcagcgaatttcatgacgctgatgcacagaactcacacagctactgttttgagatcctcgatcgccgcatggaaactattgctcaacatcgccatgctcgttcttctgctcagaaggtacgcctggtggcggacctgattcgcggtaagaaagtgtcgcaggctctggatattttaacctacaccaacaagaaagcggctgtactggttaagaaagtcctggaatctgccattgctaacgccgaacacaacgatggcgctgatatcgacgatctgaaaatcacgaaaattttcgtagatgaaggtccgaccatgaaacgcattatgccgcgtgccaaaggtcgtgcagatcgcatcctgaagcgcaccagccacattactgtggttgtgtccgatcgcgtggtgggtgccgatcaggatgatgcctatacgctggccgccgaattacgtcagctcgaggttaaaaatgtgctgtttctcggcgcgctacccgaactgtcggtcagtttcctgcgtgagatgggcttccgcgacgcgtggaaagaggatagtcgtccaatcgactacatctactgcaacagttttgagcgtaccgctgctgcggcgctgttcgaaaagtaccttgaagatcatccgatgcctgaggcgctgttcaccacgtcgtttggcctgctacagggcgtgatggatgtgacgctgaaacgtgacggacggctcccgaccgagctggctatcgcgacctttggcgaccacgaattactggactttcttgagtgtccggtgctggcggtgggtcagcgccatcgtgacgtggcggagcgggtactggaattagttttagcctccttagacgaaccgagaaaaccgaaaccggggttaacccgcatccggcgtaatttataccgtcgcggacaattaagccgaaaagttaaactgccgctgatcggctgtgtgccacgcattgaagtgacggcacccaaagatccgatcaccatcaatatgaacgtgaaaatcgagcatgagattcacatcaaagtagataaagacgtggaagcgttattgaaaaaccatgttgcgtacctacaacattgcctggtggggcaacaactattacgacgtcaacgaactgggtcacatcagtgtctgccccgatccggatcgcccggacgtgcgcgtcgatttagccaggctggtcaaagagcgcgaagcgcagggccagcgtctgcctgcactgttttgtttcccgcagatcctgcaacaccgtctgcgctcaattaacgccgcctttaagcgtgcgcgtgaatcctacggctacaccggtgattacttcctggtttatccgatcaaggtgaaccagcacaaacgcgtgatcgaatcgctgatccactctggcgaaccgctgggactggaagcaggctcgaaagctgagctgatggcggtactggcgcacgctggtcagacccgtaccgtgatcgtctgtaacggctataaagatcgcgagtacattcgtctggcgctgatcggcgagaagatgggccacaaggtctatctggtgctggaaaaaatgaccgaagtccggctggtgctggaagaggcggagcgtctgaacgtggtgccgcgtcttggcatccgcgcccgtctggcctctcagggctcgggtaaatggcagtcgagcggcggcgaaaagtcgaaattcggcctgtcggcgacccaggtactgaagctggtagagattatgcgtgaagcgggccgcatcgacagcctgcagctgctgcacttccatctcggttcgcagatggccaacattcgcgacatcgccacaggcgtgcgtgagtcggcgcgcttctacgtggagctggcgaagctcggcgttaacatcaagtgtttcgacgtgggcggcggtctgggcgtggattacgaaggaacgcgctcgcagtctgactgctcagtcaactacggcctgaacgagtatgccaacaacgtcatctgggcgattggtgatgcctgtgatgagcacggcctggagcatcctacggtgatcaccgagtcgggacgtgcggtaaccgcgcaccacacggttctggtttctaacatcatcggtgttgagcgtaacgagttcagtaacccggaaacgccggat---gctgatgcaccgcgcccgattgtcagcatgtgggaaacctggcaggagatgcacgagccgaacacccgtcgttcgctgcgtgaatggctgcacgacagccagatggatctgtttgatatccataccggttattcgtccggcacctacgatctgaaacagcgcgcctgggctgagcagctctatctgagcatctgccactacattcagcagcatcttgatccgagcaaccgtgcgcaccgtccgattatcgatgaactgcaggaacggatggcggataagatctacgttaacttctcgctgttccagtcgatgccggatgcctggggtatcgatcagctgttcccggtactgccgctggaagggctgaacaagaagccggagcgccgcgccgtgctgctcgacatcacctgtgattccgatggcaccatcgatcactacgttgatggtgacggcatcgccaccaccatgccgatgccagaatatgacgtggataatccgccgatgctgggcttctttatggtcggcgcttaccaggaaattctgggcaacatgcacaatctgttcggtgataccgaagcggtggatgtctatgcccgtgagaatggcgacgtcgaagttcagctgtcggacgaaggcgacaccgtggcggatatgctgcgctacgtgcagctcgatccgaacgaactgatggcactgttccgtcatcaggtg---caggcctccgatctggatgacgagttgcgtgcgcagttcctcgaagaattcgagagcggcctgtacggttacacctatctggaagacgagatgccctatcaccgccccgttctcgccgcattgtttgacatggatggcttattaatcgattccgagccgctgtgggatcaggctgaactggatattttttcgacgctggatgtcgacctgtcgcgccgcaacgagttgcctgacacgctcggcttacgcatcgatcagacagtacgtatgtggtacgaaacgctgccgtggaacggtcccagtcagcaggaggtcacgcagcgcatcattgcccgggcgatgacgctgattgaagagacccgtccgctgttgccaggggttgaggccgcactgcagctgtgccggcagcacaacctgaaaattggcctcgcctccgcctcaccgctggcgatgctggaacgggtactggagatcttcaacctgcggcactatttcgacgtgctcgcctcggcggaagcgctgccttacagcaaaccccatccgcaggtctatctcaacgcggccgccagcctggcgatcgacccgcttaactgcgtcacgctggaagattccttcaacggtatgatcgccaccaaagcggcgcggatgcgttcgattgtggttccggcggcggtgcaccgggacgatccgcgctgggcgctggcagatgtccggctggatgacctgacccaactgacgctggatgaaaaaagtgatgcacggtgaccgtatcgtcgccgtgatcaacagcgataaagatcgtgaaagcgctgagccagaaacgctggttgagccgttcctgagccgctttgttggccgggtacagaaaaaagacgatcgcctctccatcgtgccggatcatccactgctgaaggacgccattcagtgccgtccggtgcgtggactgacgcatgagtttgaaaatggcgactgggcagtggcggagatgcgccgccacccgctgaaaggcgatcgcggtttttatgccgaactgaccgatttcattgtcaaagctgacgatcacctcgcgccatggtgggtgacgctgtcgcgtcataaccttgagcgtgaagcgcctgatgtcagctttggcg---aaatgctggatgaaaacctgacgcgtgaagatctgaccgcgctggatttcgtcaccatcgacagcgccagcaccgaagatatggatgatgcgctctacgttgaagcgctggaagatggcgcgctgcgcctgaccgtggctatcgccgatcccaccgcctacgtggcggaaggcagccagctggataaactggcggcgcagcgtgccttcaccaactatctgccgggctttaatattccgatgctgccgcgtcagctttctgatgacgtctgctcgctgcgtccgcatgcgcgccgtccggcgctggcctgccgcgtcacggtcgctgcggatggcagcctgactgatgatccgcagttctttgctgcctggatcgagtccaaagctaaactggcctacgacgacgtttctgactggctggaaaacagcg------gtgaatggcagccggaaagcgaggcgattgctgagcaaatccgcctgctgcaccgtctctgtctggcacgcagtgaatggcgtcagacccatgcactggtgttcaaagatcgtcctgactaccgcttcctgctgggtgagaaaggcgaagtgctggagatcgtggctgaacctcgccgtatcgccaaccgtatcgttgaagagtcgatgattctggctaacgtctgcgcggctaaagtgctgcgtgacacgctcgggtttggtatctataacgttcatgccggtttcgatagcactaacgccgaacaggcagccgccgtgctggcgaaccacggtatcagcgtggatgcgcaggcgattaccacgctggaaggtttccgcgtgctgcgccgcgagctggatgcccagccgacgcagttcctcgacagccgcatccgtcgcttccagacctttgctgagatcagcaccgaaccgggcccgcattttggcctcggccttgaagcctacgccacctggacctcaccgatccgtaagtttggcgatatgatcaaccatcgtctgctgaaggcgatcattcgcggcgagcagatcgcccgtccggatgaggcgctgaccgtcaccatgagtgaacgtcgtcgccttaaccgcatggccgagcgcgatgttggtgactggctctatgcccgctatctggcaccgttcgcggctaccgaccgtcgtttcagcgccgagatcatcgacgtgtcgcgcggcggcatgcgggtacgcctgctggagttcggtgcggtcgcgtttatcccggccccgttcatccacgcggtacgtgatgaactggtctgcagccaggaaaatggcaccgtgcagatcaaaggcgaagtggtttaccgcgtcactgacgttatcgatgtgaccatcgcggaagtccggatggaaacccgcagcgtagtagctcgccccgccgttatggagttgcacatcagttatgaagtgtttaacggcgtctgggatgcgctggcggatgatcgggttgaagtggccatcggcgccactcaggcgataccggtcggcggacgctttgcctttcgcgacatggggacgctcaactggcgctgcgtggtggcgaaccaccatccgctgact---ggcgtgagtcagattgatgacgacaccctgcgcagctggccgtcgctggtgctggaagatacctcacgcgcgctgccacgccggatgacgtggacgctcgacaatcagcgtcgtctggtggtgccggaatggcagaccggcctggattgcgtgctggcgggattgtgtgtggcgatggtgccggggcatctggcgcggccattactggacagcggagcgctggtggagctgacgttgccggttgcatttccggacagcccctgttgcgtaagctgggcggaagatcgcgcatcaccggcgactggctggttactcagctatctgggtgatgcgcaaacgcttaatcaggagtggttaagcgaatgtttgcagccagccagaaacgcgtattgcccggctttggtatcagccttggcaccagtctgctgtttacctgtttaattctgctgctgccaatcagtgcagtgctcatgcagctgtcgcagatgacgctgcaacagtactgggatgtgatcaccaatccgcagctgattgccgcctataaggtgacgctgctctctgcgggcgtggcttcgctgtttaacgcggtgttcggcatgctgatggcgtggatccttacccgttaccgttttcctggtcgtacattgctggatggcctgatggatctgccgttcgccctgccgacggccgtggcgggcttgacgctggccggtctgttttcagtcaacggctggtatggacagtggtttgccca---ttttgatatcaaaatttcgtacacctggatcggcattgccatcgcgatggcgttcaccagtatcccgtttgtggtgcgaaccgtacagccggtgctggaggagttaggcccggagtatgaagaagccgccgaaacgctgggtgccacgccgtggcagagtttccgccgcgtagtgctgccggaagtcgcgcccgcgctgctggcaggtaccgccttgtcgtttacccgcagcctgggtgagtttggtgcggtgatcttcattgccggcaacatcgcctggaaaaccgaagtgacctcactgatgattttcgtccggctgcaggagtttgattatccggctgccagcgctatcgcctcggtgattctggccgcctcgttgattctgttgttcgcgattaacacattacagagccgctttggccgtcgtctgggaggccacatgaagcaacctgcacgagctgcgcacggc---aaacctgccgtcaaagccaaacgcaaatcgcgtgaagatattaataacgaagcacgcgatcgtaaacgtgataaaaagcatcgcggccatgcgtcaggcagccgtgcaaatccgacagcgtcggacaacaacggtggccgc---cagggcagcaatgttaaa---gatccgcgtatcggtagcaaaaaaccggtcgcgctgattgccgat---ggccagactgcatccgctaaagtgaagaaaagcgtggcaaaacccgcggctgagaaaaaagcacgcctgacaccggaagaagagctggcgaagctggaaaatgacgaacgtctggatgcgctgctggatcggctggaaaatggcgaaacgctgtcggcagaagaccagggctggctggacgcagcactcgatcgcatcgacgaactgagtgatcgtgaacgcggcccgttcacgcggggttgataatgccgcgctgctgacgcgttacaccgttctggccggcctgattgctggcgtgggcctgacgctggtctacctgtgcctgtttaaactgggctccggcagcggcgcgctggtcgatcagaatgcgaacggcgcagcgattctgcacgcttacgttcagcagacatttggcggtatgggcagcttcttcctggcggcgctgatctttgttgcctgtatggtaacggcggtcggtctgacctgtgcctgtgcggaattttttgcgcaatacctgccattgtcgtataaaacgctggtgtttatccttggtctgttctcgatggtggtgtcgaacctcggcctgagccacctgattcagatctccatcccggtcctgacggcgatttatccgccttgtatcgtgctggtggtgctgagcttcaccctgaactggtggaacaagagcagccggattattgcgccagcaatgctgattagcctgctgttcggcattattgatgcgattaaaactaccgggtttaaagcgttgctgcctgcattcagtcagcacctgccgctggccgatcagggacttgcctggttgccgccatcgctggtgatgctgctgattgccgccgtggtggatcgggttaaagga---cgcgaacaggtttccgttcactcggccgccagcgccgaggcgctgagcgatatcaccccgcagccggacgtggtctatctcgatccgatgtatcctcaccggcagaaaagcgcgatggtgaaaaaagagatgcgggtatttcagtcgctggtgggtcccgatgaggatgctgacgcgctgctggaaccggcccgtcggctggcaaagaagcggatcgtggtgaagcggcccgactatgcgccgccgctggcaggcgtggttacccaggcggcggtggtgaccaaaagccatcgcttcgatatctatcccccaatgtcgatccatgccgatgggttcaccagcccggacgctaatggcgcttcggtgtttgcgctctccaatcgcggcgccagcagttcaatggcacgctatctgtcgcagcgggaaaacgatgccgacaaactgggcggcgtgaaggtgcagcaacaggatcactatctgcagcaaattctgttcgatctggtgcagaccgataccatcaaaaacagcctgacgctcggtaagcacgtgctggaccagatccggccggtgcaccatctgcacagccagcacaccgaacaggcggcgtttgcggtactgaagtcgccgtcgattccttcggtgctggttgaaacctcgtttattaccaatccgcgtgaagaacagttgctcggcaccagcgcgttccgccagaagattgccgctgccattgccagcggtatcgtcaactacttcgatgaattcgatatgagcgaccttgcgagagaaattacaccggtcaatatcgaagaagagttaaagaattcttacctcgattacgccatgtcggtcatcgttggccgagctttacccgatgtgcgtgacggcctgaagccggtgcatcgtcgcgtactctttgcgatgagcgaactgggtaacgactggaacaaaccctataaaaaatctgcccgcgtcgtcggtgacgttatcggtaaatatcacccgcatggtgattccgccgtttacgacaccattgtacgtatggcccagcctttctccctgcgttacatgctggtggacggtcaaggcaacttcggctccatcgacggcgactccgctgcggcgatgcgttataccgaagtccgcatgtccagaatcgcccacgatctgttagctgacctggaaaaagagaccgtcgattttgtccctaactacgacggcactgagcagatccctgaagttctgccgaccaaaattccaaacctgctggttaacggttcctccggtatcgccgtgggtatggcaaccaatatcccgccgcataacctgcgtgaagtgatcaacggctgcctggcttacattgaagatgagaacatcagcattgaagggctgatggagcatattccgggacctgatttcccgaccgctgccatcatcaatggtcgtcgtggcattgaagaagcttaccgtaccgggcgcggcaaaatttatatccgtgcacgtggcgaagtcgaagcggacgccaaaaccggccgtgagaccatcatcattcatgagctgccttaccaggttaacaaggcgcgtctgattgagaaaatcgccgagctggtgaaagagaagcgtgtcgaaggcatcagcgcgctgcgtgatgaatccgataaagacggcatgcgcatcgtgattgagatcaagcgtgatgcggtcggcgaagtggtgctgaacaatctctattcactgactcagctgcagacctcgttcggcatcaacatggtggcactgcatcagggccagccaaagattatggcgctgaaggagattctggaagcctttgtccgccatcgtcgtgaagtggtgacccgccgtaccattttcgaactgcgtaaagcccgtgaccgtgcgcatatccttgaaggtctggcgattgcgctggctaacatcgatccgatcattgagctgattcgtcgtgcaccaagcccggcggaagcgaaagcgggtctggtggcacaggcatgggatctgggtaacgtttccgcgatgctggagcgtgccggtgatgacgccgcacgtccggagtggctggatgcgcagttcggtattcgtgacggccagtactatctgaccgagcagcaggctcaggcgattctggatctgcgtctgcagaaactgaccggccttgagcatgaaaaactgctggatgagtataaagcgctgctggatcagatcgctgaattgctgcatatcctgtcaagcgccgagcgtctgatggaagtgattcgcgaagagctggaactgatgcgcgatcagtttggtgatgagcgtcgtaccgagatcaccgccaatactgccgacatcaatatcgaagacctgatcaatcaggaagatgtggtcgtgacgctgtcgcatcagggctacgtgaagtatcagcctctgaccgattacgaagcgcagcgtcgtggtggtaaaggcaagtcggccgcgcgtatcaaagaagaagacttcattgatcgtctgctggttgctaacacccatgacacgatcctctgcttctcaagccgtggccgtgttacccacaacggaaaactgctgctggttaaagatattgatgtccagagcccaagcgcacgcggtgccgccaccctgtataagatgcgcttcaccgatgtacgcaccggtatgaaggtcgaagaacgcttcaagggcgatgagattattgatgcgatttcgctcagccgccgcagcgtcaccttttcttatatagacggtgacgagtatgtctttatggatgacgaagattacaccccttacagcttcaaaaaagagcagatcgaagaggaactgctgttcattcctgaaggcggcattccgggcattcaggtgctgacgatggaaggacaggtgctggcgctggagctgccacagaccgtcgacatggaaattgtcgatacgtcgcctggcatcaaaggtgcctcggccagcgcccgtaccaaaccggctggcatgagtaccggcctggtggttcaggtacctgagtacctcagtaacggcgaccgcatccgcattcatgtcgctgaacgccgttatatgggccgtgccgacatgaccgatttggcggtgctgaaaattaccgcctccagcctgccggtaatcccgatcaatcctaaacgtctggcccatatcggcgatgtggtaatggcgatcggcaatccctacaacctcggccagacggttacccagggcattatcagcgccaccggacgggtcggcttaagttcatcaggccggcagaacttcctgcaaaccgatgcctctatcaaccagggtaactctggcggcgcgctgatcaactcgctgggcgaattgatgggcatcaacaccctgaccttcgacaaaagcaatgacggcgaaacgccggaaggcattggattcgctattccgaccgcgctggcctcaaaaattatggataagctgattcgtgatggccgggtgattcgcggctacatcggcattaccggccgcgaactgccgccgctgcacggtcagggcagcaatctggat------cgggttcagggcattatcgttagcgtggtgaccccggacggtccggccgataaagccggtattcaggccaatgatgtgttgctgagcgtcaacggcaagcccgcagtgtccgcccaggaaacgatggaccaggtggctgagattcgcccgggttcagtgattgatgtgcgggtactgcgaaatgatcagaagctgacgctgccggtaacgattcaggatgatttatcgcatcgtacgtaaaggcgaggtgcgggtgaataaaaaacgcgtcaagccggagtataagctggaggcgggcgatgaggtccgtattccgccggtgcgggtggcggagcgtgatgaagatgcggtgtcgcctaagctggccaaagtcgcctcgctggctgacgccatcctgtatgaagatgaatccctgctggtgatgaataagccgtcaggcaccgcggtacacggcggcagcgggctgagcttcggggtgatcgaaggattacgtgcgttgcggcccgaagcccgcttcctggagctggtgcatcgactggatcgtgatacctccggcattttactggtggcgaagaagcgctcagcgctgcgttccctgcacgaacagctgcgcgaaaaagggatgcagaaagattacctggcgctggtgcgcggtaactggccttcacatctgaaagtggtgcaggcgccgttactgaagaatattctgcagagcggcgaacgtattgtgcgcgtcagtagtgaaggtaagccttctgaaacccgctttaaggttgaggagcgttttgcctttgctacgctggtgaaagccagcccggtaaccggtcgtactcatcagattcgcgttcataccctgcatgcgggtcatccaatcgccttcgacgatcgctacggcgaacgtgagtttgatagccagttagcctcaaccggcttaaagcggctgttcctgcacgccgcggcgctgacctttacccatcctggcaccggcgaagtgatgcgggtggaagcgccgctggatgacggcctgaagcagtgtctgatcaggctacatgcatcaatgcgtaaacgatttagaacaggcgctgggcgagctgcgccagcagattgaggcccagccgttgctgattgcccgggtattcagcctgccgccgatagtgaaaggccgtgagcatgaggcgattactcaaatcgcggtggagcagcatctggggcagcacgccttaacgctggcgctgaaccactactgccgtctgttcatgcagcatcagtcggagcagctcagcaccaaggcggcggtccgactgccgggtgcgctgtgcattgagtgcgatgagcagcgtgaggcggaaatcagcgcgctggtcgacagcatcaatcagcttaaagcacgactggagcagctgattacggttgagtccggcttgccaagcgaggcacgcttcgaatttgtccaccagcatctgcgcgggctgattaccctgaatgcctatcgcactatcaccctgctcagcgcaccggacagcctgcgttttggctgggcgaataagcacatcatcaaaaatatgcagcgtgaagaggtgatcgctcagctggaaaaaagcctgaatggtcggctcagtgctgatgtcccgcatgagcgaagagcgtgattttgatctcatcaatccggtcttcttctcgacgtcgcagcacggccaggccgcacccgcctttggcggtaagcagcagggcgtactgcaggatgcatttgatatcgaggcgctgcgtgcgctggatatcatcatcacctgccagggcggcgattacaccagcgaggtctatccgaagctgcgcgagagtggctggcagggttactggatcgatgccgcctctacgctgcggatgaaagacgatgcgatcatcatcctcgatccggttaaccatcaggtgatccgtgaaggtatcgatcgtggcatcaagacgtttgtcggcggaaactgcaccgtcagcctgatgctgatgtcactcggcgggctgtttgcgcaggatctggtggagtgggcctcggtggcgacctatcaggcggcttcaggcggcggtgcgcgccatatgcgtgagctgctgacccagatgggcatgctgcacgatcacgtggcacctgcgctgcagaatccggcgtcagccattctcgacatcgagcgtagcgtcaccgatttcacccgctccggtaccctgccgaccgataacttcggcgtgccgctggctggcagcctgatcccgtggatcgacaagcagctggataacggtcagagccgtgaagagtggaaagggcaggcggaaaccaacaagattctcgccacccgtaatgtgattccggttgatggactgtgtgtacgcgtcggtgcgctgcgctgtcacagccaggcgtttaccctgaagctgaaacgcgacctgccgctggccgaaatcgagcagctgctggctgcgcataatgagtgggtcaaagtggtgccgaacgatcgcgaacggacaatgcgtgaactgacgccagcggcggtgaccggcacgctgaccacgccggttggccgtctgcgtaaactgaatatgggaccggagtacctctccgcctttaccgtcggtgaccagttattatggggggcggctgaaccgctacgccgtatgctgcggttgttaaccaacgtgaccaaacctgaagctggtcattttgctaaagctggcgttgaagctggccgtggcctgtgggaattccgcaccgctgaaggtgaagaatactctgtaggtcagagcatcagcgttgagattttcgctgaagttaaaaaagttgacgtaaccggtacctctaaaggtaaaggtttcgccggtaccgttaagcgctggaacttccgtacccaggacgcgactcacggtaactccttgtctcaccgcgttccgggttcaatcggtcagaaccagactccgggcaaagtgttcaaaggcaagaaaatggcaggtcagctgggtaatgagcgcgtaaccgttcagagtctggacgtagtacgtgttgacgctgagcgcaacctgctgctggttaaaggtgctgtcccgggtgcaaccggtagcgacctgatcgttaaaccagctgtgaaggcgtggctgccgggcgcggccgatctgcaatatgaacaatactggaaactgaccggcggctgggaagcggtgagtaaccggctcgaccatctctcgtcaggtctgatggcgctggcagcgcagtacggctggcagctggccggcctgatgatgattggcggcgcactgctacgcagcggctggctgacgggcgaattttcagcgcagcattaccgtcaggcggcagcgctgctgctgacaatggggctgtcgattgcggtggccggggtcgcggcgcaatggctgttacattgggagtttcgctggaccggcttttatctgcaaaccccgcgcgatttggccagcccgctgatcagcctgggctatgccgcgctttgtctcggttactggtcgcggattagtcgctggcgtattagctatgcgattcagtgcgttggccgcatggcgttaaccaattacctgctacagaccctgatctgtaccacgctgttctatcgctttgggctgttcatgcacttcactcgcctgcagctggtgatgatggtacccgcggtatggctgattaacattctgttttcactcatctggttacattactttgcccagggtccgctggagtggctatggcggcgcctgacatgcaaacttttgatgtggtgattgccggtggcggtatggtcggactggcagtggcttgtggcctgcagggcagcggactgcgcatcgcggtactggaaaaatctcccgagccgccagtcagcctgagtgatacaccctcgattcgcgtctcggctatcaatgcggccagtgagcgtctgctacagaagctggatgtctggtcgaccattctctcgctgcgtgccagtgcgtatcacggtatggaagtgtgggataaggacagtttcggtaccatcgcctttgacgatcagcagcaggggctgtctcacttgggccatattattgaaaatccggtgattcatcgcgccctgtggcaacgcgccagcgcctgcagcgacgtgacgctgatggcatccgccgagctgcagcaggtggcgtttggcgataacgaagcctttattaccctgcaggatggcaatatgttaaccgcgcgtctgatgattgcggctgacggagccaactcctggctgcgtaacaaagccgatatcccgctgactttctgggattacgatcatcacgcgctggtcgctaacgtccgcaccgggatgccgcacgatgcggtagcgcgtcaggtgttccatggcgacggtattctggctttcctgccgatgcaggacccgcatctgagttcgattgtctggtcgctgtcaccgcaggaggcgagccggctggaaagtatgccggaagcgttattcaatcagcagctgtcggtggcgtttgatatgcggcttggtctgtgccagctggaaagcgagcgcaaatcgtttcctctgacggcgcgctatgcccgaaattttgccgcgcaccgcctggcgctggtcggggatgcggcccacaccattcatccgctggcaggacagggcgtgaacctgggctttatggacgcggctgaactgagtgatcgatgctatcgatagcgtgcggcctaaagcggcgctgatcgcctggtgccgccgtaacaagatcccgctgatcactaccggtggcgcgggcggtcagatcgatcccacccagatccaggtcgccgatctggctaaaactattcaggatccgctggcagcaaagctgcgtgagcggctgaaaact---tttggtgtggtgaaaaacagtaagggcaaactcggtatcgactgcgtcttttctaccgaggcgctggtctatccgcagccggacggcagcgtttgtgcctcacgcagtacggcagaagggccgaaaagaatggactgtgccgccggttttggcgcggccaccatggtgaccgccaccttcggctttgttgccgtctctcacgcgctgaaaaaatatctggcgcgcgctgcccgtcag---------------gccttgggtcgcaacggtatccaggactggctgctgctgcgggcaaccgcaattctgattacgctctacatcgtctacatcctcggttttgtggtgatgactgacacgctgacctatgagttgtggcgtggcttcttcgcttccgcattcactaaagtgttcaccctgctgacgctgttttcgattctgatccacggctggattggcatgtggcaggtgttaacagactacgtcaaatcgctgccaacccgtctggtgttgcagtttgtgattgtggtggcgctgttgtggtatgcgatttatggatttgttgtggtgtggggtgtgatgaatcagacgctactttctgaatttggcacgcctgaacagcgtgtagaacgtgctatcgccgcccttcgtgagggacgcggtgtgatggtgctcgacgatgaaaatcgtgaaaacgaaggcgatatgatcttcgccgcggaaaccatgaccgttgaacagatggcgctgaccattcgccacggcagcggcatcgtctgcctttgcctgaccgaagagcgtcgccagcagttagatctgccgatgatggtggagaacaacaccagctcctacggcaccggttttaccgtgacgattgaagcggccgaaggtgtgaccaccggggtttctgcccaggatcgtatcaccaccattcgtgccgcgattgccgataatgctaaacccagcgatctcaatcgtcctggtcatgtcttcccgctgcgcgcgcgcgaaggcggtgtgctgacccgtggcggtcacaccgaagcaaccatcgacctggttactctggcgggcttcaagccggcaggcgtactgtgcgaactgaccaacgatgacggcaccatggcgcatgcgccggaagccattacgtttgccagacaacacaatatgccagtggtaacgattgaggatttagtggcctggcgtcgtagccacgaaacgcgtcacgccagtatggaagagatcatcaagccggttctgcctgcagaatggctgagcgcctcgaccaaatatcacatcaacccgactggccgttttgttatcggtggcccgatgggcgattgcggcctgaccggtcgtaaaatcatcgttgatacctacggcggcatggcacgtcacggcggcggcgcgttctcaggcaaagacccgtcaaaagtggaccgttcagcagcctacgcagcccgttacgtcgcgaagaacatcgtggcggccggtctggcagatcgttgtgaaatccaggtctcttacgcgattggcgtggcggaacctacttccatcatggttgaaaccttcggcactgagaaagtttcaactgagcagctgactctgctggtgcgtgagttcttcgatctgcgtccgtatggtctgattcagatgctcgatctgctgcacccaatctacaaagagaccgctgcttacggtcactttggtcgtgaacatttcccatgggaaaaaaccgacaaagcggcacagctgcgcgaagccgctggcctcatgatcctgaacattaccagcaaacaaatggaaatcactgcggctatccgcaaccatgttgaagaccgtctcgccaagcttgaaaaatggcaaaccgacctgattaatccccatatcgtcctgtccaaagagcccaaagaatttgtagccgatgccaccattaatacgcctaacgggacgctggtggccagtgccaaacacgaggatatgtacaccgctatcaacgatctgatcgccaagctcgagcgccagctgaataaagtacagcataaatctgaagcgcgccgcgccagtgccagcgtgaaagacattatccccgctatggca---aatgataatccactggtttattcaaccgacagcggccgcatcacgcagccggagcaaaaggctgaacggccaaaaggtgatgggattgtccgcattcagcgccagaccagtggccgtaaaggcaaaggcgtctgcctgatcagcggtatcgatatggatgatgccggattaacgcaactggcggctgagctgaaaaagaagtgcggctgtggcggctcgctgaaagagggcgttattgagattcagggcgacaaacgcgacctgctgaaaacgctgctggaagccaaaggaatgaaagttaaactggcgggcggcatgatcaagaaactgagtctttgcgcattatcagtgctggcagcattacctgtcggaacggtagccttcgcc------gctgatggcgatatgcaactgcaacaggtgctgatgttaagtcgacataatttgcgtgcgccgctggcggataatggcagcgtgctggagcagtcgactaaaaaaagctggccgcaatgggatgtgcccggtggacaactgaccaccaaaggcggcgtgctggaaatctacatgggtaactacacccgtcagtggctggcgcaacagggtctggtgcagaatggcagctgccctgatagcaataacgtcttcgtttacgccaatagcctgcagcgtaccgtcgccaccgcccagttctttgtgaatggtgccttcccgggttgtgatgttgccgtcacccatcaggacgcgatgggaaccatggatcctatcttcaatccggtcatcaccgatggcagcgaagcgttcaacaagcaagcgctggctgacatggctgccgctaatgaaaagctggcg------ctgaagcccgctttccagcgactggaaaagatcgttgactacaaatcctctccggcgtgtaacaacaaaaagcagtgtgatctg---agcagcggccag---aacagcttcagcgcggaaaatggcaaagaaccaaacgtcagtggcccgttaaaagtgggtaactcgctgatggatgcctttacgctgcaatattatgaaggtttcccgctggatcaggttgcctggggccagatcaaaacgcctgagcagtggaaagagctgtctgcgattaaaaatggttatcaggatacgctgttcaccagcccgacgattgcccgggaagtggcggccccgctggtggattacatccgtagccagttagtcgatcaggacaaggccaatgcgccaaaagtgaccctgatggttggccacgactccaacatcgcctccttactgagtgcgttgcaggtgaagccgtatgagctgcctgatacctatgaaaaaacgccgattggcggtcaggtggtatttgaatgaatcaacacaaagccagttggctgcgacgagaaaaagcctttgctgccttcgctaccgggccactgctcgatttctggcaccggcgtgaggagcgtgaatttaccggcgtcggtaatctcactctgcgttacgtacgcttcacctcaccacaacataagcgtgtggtgctgattgtgcccggccgcatcgagagctatataaaatatcctgagctggcgtacgatctgttccattgcggttttgacgtggtgatcctcgatcatcgtggtcagggccgctccgatcgtctgctggaagattcacaccgcggccacgtggcagaattcgcgcattacgtcgacgatctggagacgctctacctgaaagaaattgtcagcggccactatcagcagcgttatgcgctggcccactccatgggcggggccattttaacgctgtttctggcgcgacagccgcaggcttttcatgcggttgcgctggtggcaccgatgtttggtatcgcgctgccgttgccctctttcctagcgcaccggatcctcgactgggccgagaaacgcccggcgctgcgcgacggttacgcgctgggtaccgggcgctggcgggcgcatccgtttggcattaaccggctgacgcacagtgctgagcgttatcggcgcagcctgcgtttttatgccgacgatccggcaattcgcgtcggtggcccgacttatcattgggtgcgcgaaggcattcatgccggtcgcaacattatcagtcaggccgataaaatcaccaccccgctactgctgctgcaggccagcgacgatcaggtggtggataatcgttcgcaggatcttttttgtgctgccatggcggcggcgggtcatccgtgcgaaggttgagacgcaaaacggccgaattgtgtacaaccgcagttatcagaatattcctaaaggtagctactccggtgaaacatataccgtaaaacgcggcgacacgttgttttacatcgcctggattaccggcaacgatttccgtgatttagcccagcgtaacaacgttcctgcgccttacagcctgaatgtcgggcaaactttgcagatcggcaacggttccggccagccgattaccggtggcaatgccattaccgttgctgatgcaacgcagggcggcgtcccgaccgcg---------ccacaaattaaatctgccgctgttgcacagcaacctgttattacgtattctgatgattcgggtagttcg------------------ggcggcagtaaactgctgccttcgaaa------ggagca---aatgtt---gcatcgacaacagct---ccagtggttaccgcaccgccaacggtcagcagcacaaccaatagctctacgccggtaggaagctggcgttggccgaccgatggtaagattatcgataacttctctgccgccgaagggggcaacaagggtatcgatatcgccggaacgcgcggacagtctgtcgtcgccaccgcttcaggaagggtggtttacgcaggtaacgcactccggggttacggtaatctgatcatcattaaacacaatgatgattatctgagtgcttacgcccataacgatacaatgctggtccgggaacaacaggaagttaaggcggggcagaagatcgcgaccatgggtagcaccggaaccagttcagtaagattacactttgaaattcgttacaaggggaaatccgtaaacccgttgcgttatttaccgcagcgactgctggcggatgcgggcctgcctgtcactgaagtctctgactacaccggcttcccggaaatgatggatggacgcgtcaaaaccctgcacccgaaagtgcacggcggcattctgggccgtcgcggccaggatgatgccatcatggcgcagcacgacatcagcccaatcgatatggtggtggtaaacctgtatccctttgcccagacggtggcacgtgaaggatgttcgctggaagatgccgttgagaacatcgatatcggcggcccaactatggtgcgctccgctgcaaagaaccataaagatgtggcgatcgtagtgaagagcagcgactatccggctatcgtggccgagatggatgcgaatcagaacgccctgacccttgaaacccgcttcgacctcgccattaaagccttcgagcatacagccgcctacgacagcatgatcgctaactattttggatcgctggtgccggcctatcat---ggcgaacgcggccagccagccggtcgcttcccgcgtacccttaacctgaatttcattaaaaagcaggatatgcgctatggcgaaaacagccatcaggatgcggccttctatatagaagagaatgtggcggaagcgtccgtcgctaccgcacagcaggttcagggcaaggccctttcttataacaacattgccgataccgatgcggcgctggaatgcgtaaaagagttcagcgagccggcttgtgtcatcgttaaacatgctaacccgtgcggcgtcgcggtcggtgattctctgctgacggcctatgagcgtgcctggcagaccgacccgacctccgcattcggcggcatcatcgcctttaaccgcgagctggatgaagcaaccgcgcaggccattatcagccgtcagtttgttgaagtgatcattgcgcctgcagtttccgaggcggctctgatgtctgagttgctgttaggcgtcaatatcgatcacattgccacggtacgtaacgcgcgcgggacaaactatcccgatccggtgcaggcggcgtttatcgctgagcaggcgggcgcggatggcattaccgtgcatctgcgcgaggatcgccgtcatatcaccgatcgtgatgtgcgtattctgcgtgacaccatccagacgcggatgaatctggagatggcggttaccgatgagatgattggcatcgcctgcgatatcaaaccgcatttctgctgtctggttccggaaaagcgtcaggaagtgaccaccgaaggcggactggacgtggcgggccagcaggacaagctgaatgcggcggtcaagctgctgagtgaagcgggaattctggtctcactgttcattgatgccgatcaacgccagattgaagcggcggtggccagcggagcgccgtatatcgaaattcataccggtgcctacgctgaagccccggaaggcctggcacgcgatgcagaactggcacgcatccgtcaggcggctaccttcgcggccagccttggtctgaaggtcaacgccggccacggtctgacctatcacaacgtgctgccgattgccgcgctgccggaaatgcatgagctgaacatcggtcatgcgattattggccgtgcggtgatgagcggattgcctgacgcagtccgggagatgaagcagctgctgcgtgaagcgcgtcgcgtggaaaccaaagacctgatcgtgatcggcggcggcatcaacggtgccggcattgcagcagatgctgcaggacgcggactgtcggtgctgatgctggaggcgcgggacctggcttgcgcgacctcctccgccagttcaaaactgattcatggtggcctgcgttacctggagcactacgagtttcgtctggtgagtgaagcgctggccgaacgtgaagtgctgctgaaaatggccccgcatatcgctttcccgatgcgcttccgcctgccgcaccgcccgcatctgcgtccggcgtggatgatccgtaccggcctgtttatgtatgaccatctgggtaaacgaaccagtctgccaggcagtaagagcttgcgttttggcgcggattcggccctgaagccagaaatcacgcgcggattcgaatactccgactgctgggtagatgatgcccgcatggtggtgctgaatgcgcaggaagtggtgaagcgtggcggtgaagtgcgtacccgtacccgcgtcacccgcgcctggcgtgaaggcggcctgtggatggtcgaagcggaagatgtcgacagcggcaaaacctacacctggcgcgctaaaggcctggtcaacgcggcaggcccgtgggttaaacagctgttcgacgacagcctgaagttaaaatcgccgtatggcattcgcctgatcaaaggcagccacatcgtggtgccgcgcgtgcataccgagaagcaggcttacattctgcagaacgaagataaccgtatcgtgtttgttatcccgtggatggatgaattctccatcatcggcaccactgacgtggagtacaaaggcgatccgaaaaacgttcacatcgacgacagcgagaccgactacctgctgaaagtgttcaatggccactttaaaaagcagctgaccacggacgatattgtctggtcatactcaggtgtgcgtccgctgtgtgatgacgaatccgattcaccgcaggcgattacccgtgattacacgctggatgtgcgtgacgataacggccaggcaccgctgctgtcggtgttcggcggcaagctgaccacctaccgtaagctggcggaacatgcgctggagaaactggcgaagtactacccgaatgccggtccggcctggacgaagaactgcgtgctgccgggcggtaatatctccggtacccgtgaagattacgccgccagcctgcgtcgccgttatccgttcattagcgaaaatatggcgcgccacttcgcccgtacctacggcagcaacaccgaaacgctgttagccggcgcgaagagtctggacgatctgggtgagaattttggtcatgagttttacgaggccgaattacgttacctggtacagcatgaatgggtgcgtgaagttgacgatgccatctggcgccgtaccaagcagggcatgtggctgagcaaagagcagcaggcccgtgtggcagaatggctggcgcagaaaatgtcgtatccg------cacgcagaagacgtgacctttgccctggataacgccagcttccaggtgccgggccgtaccctccttcaaccgctgtcgctgacctttccgccaggcaaggtcaccgcgctgatcggccataacggctcaggcaaatcgacgctgctgaaaatgctgggtcggcatcatcgcgccagcgccggacaggtgctgctcaaccagcagccggttgatcgctggaacagcaaggcctttgcccgtcaggtcgcctatctgccgcaacagttgcccgccgcggaagggatgacggttcgcgagctggtggcgattggtcgttacccgtggcacggtgcgctggggcgctttggtcaggaagatcgcgatcgggtggatgacgccatcgcacgggtcggactgaaggcgtttgccgggcgtctggtcgacagcctgtcgggcggcgagcgtcagcgcgcctggctggcgatgatggtggcgcagaatagccgctgtctgttgctggatgagccgacttccgcgctggatatcgcccatcaggttgaggtgctggcgctgattcagacgctaagccgtgagcgtgggctgaccgtcatcgcggtgctgcacgatatcaacatggcggcgcgctactgcgatcatctggtggcgctgcgtcagggtgcactgatcgccgaaggcgggccagagacgatgatgcaggctgaggtgctcgggacgatatatggcatcccgatgggcattttaccgcacccgcagggcggtgccccggtcagttttgtctacgagcgtgaagaacgcatccatgaactgcttaagcatgtgcagcagcagcggcttgatctcagcgctgcgcgccgtgactggctggaagggaccgcccattacgaccgcggctggtttactttcctcagtttacgtcgctatctggcgatcggcagcagcgcgctggcgatctactcgattcgcagtcccaacatgctgttacgctgggcaaaacgcgggtttggcgcctggagcacctggcgcatgatcaaatccgccttgccgccgcgtatgtcgtctttcccccgtcccgatcgatatcagcagatggaataccgccgtagcggccgcagtggcattaaacttcccgcaatctcacttggcctgtggcataactttggtgacaacacccgggtggataacagccgcgccctgctgcgtcatgcgtttgaccacggcataacccacttcgacttagccaataactacggtccgccgccgggctcggcagaagaaaactttggccgtattctgcgcgaagattttcgtgctcatcgcgatgaactgattatctcgaccaaagcgggctacaccatgtgggacggtccgtatggt---gactggggatcgcgtaaatatctggtggccagtctcgatcaaagcctgaagcgtatggggcaggagtatgtcgatatcttttatcatcaccgtccggatccggagacgccgctggaagagactatgcgcgcactggatcaggtggtgcgtcagggtaaagcgttatacgccgccatttcgaattatccggccgatcgcgcagccgaggcgattgccattctgcgcgatctcggcacgccgtgtctgatggaacgttacgatcaactgtttaaacgtctctctgcccgtaacgaaggcgcttttgtcccttttgtgacgctgggtgatccatcgccggaactttcattacaggtgattgacgctctggtggaaggcggcgccgatgcgctggagttaggcatccccttctccgatccgctggccgacggcccgaccattcagaacgcgacgctgcgcgcctttgcggcgggcaccaacatcagccagtgctttgagatgctggcgaccatccggcgtaaatacccggatttgccgatcggtttactgatgtatgccaatctggtgttcaccaacggcgtggatgcgttttacgcgcgttgcgccgaagccggcgtcgattcagtgctggtggcagatgtgccagtggaagagtcagcaccgttccgtcaggcggcgctgcgtcacggtatcgcgccgattttcatctgcccgccaaatgccagtgataccctgctgcgggagattgcctcacacggacgcggttatacctacctgctctcccgtgccggcgttaccggcgctgaaaaccgtgc---cagcctgccgctgcagcatctgattgaaaagctacgtgaatacaacgcagccccgccgctgcagggattcggtatttctgaaccgtcgcaggtgaaggaagcaatcgccgccggtgccgccggcgctatctctggctccgccattgtgcgaatcattgaaaaaaatcacgccgaaccggacgtgatgctgcgcgaactgaaaaacttcgtcagcagcctcaaagccgccagccgatggagatggtgctgatggcggcgggcggatgcagcgccatcgacgtcgtttcaattctgcaaaaaggtcgcaacgatgtggctgattgtgaagtaaaactgacctcagaacgtcgtgaagaggcgccgcgaatctttacgcacatcaacctgcactttatcgtgagcggcaaagcgctacaggataaggcggtctcacgcgcggtggatctttctgctgaaaaatattgctcggtcgccatcatgctgggtaaaggggttaccatcacccacagctatgaagtgatcgaa---ctgatggagaagatcaccgtctcactgggggaacgcagttaccccatcactatcgccgccggactgtttaacgatccggcttctttttggccgctgaccgcgggcgaaaacgccatggtggtgactaaccagacgctggctccgctttatctcgacaaactgtcagcgctactgacggcggcgggtgtgaaagtggatcaggtgattttacccgacggcgagcagtacaaaacgctggccgtgatggatcaggtctttaccgctttactgaaaaaaccgcacggtcgtgatacgacgctgatcgccctgggcggtggcgttattggcgatcttaccggttttgctgcggccagttatcagcgtggcgtgcgctttattcaggtgccgaccaccttactgtcgcaggttgactcttcggttggcggcaaaacagccgtaaaccatccgctcggcaaaaatatgattggcgcgttttatcagcccgcctcggtggtgattgataccgcgtgtctgcactcgctgccggcacgtgaactggcgtccggtctggccgaagtaattaagtacggcatcattcttgatggtgcgtttttccagtggctggagcagaatcttgacgccttgctggcgctggatgaacaggcgctggcttattgcattcgtcgctgttgtgaactgaaagcggacgtggtggctgccgatgaacgggaaaccggacagcgcgcactgctcaatctgggccatacctttggtcatgccattgaagcgcagatgggctacggcaactggctgcacggtgaagcaattgctgcaggcatggtgatggccgcgcgtaccgctgaacgtctgggccagttcagcccgcaacagactgaacgtatcatcacgctgctgcagcgtgccggtttaccggtgcacggtccgcaggagatgagcgcagagatgtacttgcctcatatgatgcgcgacaagaaagtactggcgggtgaattacggctggtgcttccgttgtcaattggccgctctgaagtgcgtggcggcgtggcgcatgatatggtgctggctgcaattaacgattgccagtcgctgcgcgcccgttttctgctggcctccgcagcgattgtcctgttcctctccctctcctatggcatggtcgcggttattggctatgtggtgagcttcgataaaaacacctatcgggtgatgcggggcgaaagcaacctgttctttacgctggcgcagtggcatgacaatcagctcaccattgcccagccggaacggatgacgcttaacttcccgacgctggtgttcatttacgacgagcacggcaagctgctgtggcagcaacgcgacgtgccggagatccgcaagaaaatccaccgtgactggctgatcaaaccggatttctacgagattgataccagcaacggcaccagcctggcggcgatgggggataacctcagcgcgaaacggcgactgcatgcctgg---gataccgacagtgac------gataccttcacccactccgttgcggttaaccgctatgacgctaccaccaatctgccagcgctgaccattgtggtggtcgactcgatcccgcaggagttacagcattcggatgtggtgtggtcatggttcagctatgtgctggcggctaacctgatcctgatcgtgccgctgctgtggctggcggcgcactggagcctgcgtccgattggcgcactcactcagcaggtgcgggaactggagaccagccagcgtgaaaaactggatgataatccgccgcaggaattgcgcagcctggtgcgcaacctcaacctgctgctgacgaacgaacggcagcgctatacccgttatcgcaccactctgtcggacctgacgcacagtctcaaaaccccgctggcggtactgcaaagcaccctgcggtcgctacgcagcggcaaagagttgaatgcggatgcacggcggcgcccgggcggcgatgattgctgaagtgccggaggaaacgcgcgacctgttcagcaaacgcatccggctaatggctccgctgctgaaagcctggaagagtgcgctgaaagaggagggcgcagtcgatttttccggcctgattcaccaggcgattgcaatactggaaaagggccgtttcatcagcccgtggaaacatattctggtcgatgaattccaggatatttccccgcaacgcgcagcgctgctgaccgcattacgccagcagaataagcgtacctcgctgtttgcggtgggagatgactggcaggcgatctaccgtttcagcggggcagaaatgtcgctgaccaccgcctttcatcactattttggtgaaggcgatcgctgtgtgctggacaccacctatcgcttcaacgatcgcattggagagatcgccaatcgctttgtgcagcaaaatccacagcagttacgcaaaccgcttaacagcgtgaccagggggaataaaaagtcgatttcgctgctggcgcaggatcagcttgaagggctgctgaacaagctcagcggctacgcaaaaccggaggaacggatcctgctgctggcgcgttaccactacctgcgaccggaaatgcaagagaactacaaaattctggtcgtcgatgatgatatgcgtctgcgtgcactgcttgaacgctatctcaccgagcagggctttcaggtgcgcagtgttgctaacgccgagcagatggaccgtttgttaacccgtgaatcttttcatctgatggtgctcgacctgatgttacctggcgaagatggcctgtcgatctgtcgccgtctgcgcagccagagcaacccgatgccaatcattatggtgaccgccaagggcgaagaagtggatcgcatcgtcgggctggaaatcggcgcggatgactacatcccgaaaccgtttaacccgcgtgaactgctggcccgtatccgggcggtgctgcgtcgtcaggccaatgaactgccgggcgcgccttcacaggaagaggcggtcatcgcctttggtaagttcaagctcaacctcggtacccgtgagatgttccgcgaagatgagccaatgccactcaccagcggcgagttcgcggtgctgaaagcgctggtcagccatccacgtgagccgctgtcgcgcgataagctgatgaacctggcacgtggccgcgaatacagcgccatggaacgctcgatcgacgtacagatctcccgcctgcgtcgtatggtggaagaggacccggcgcatccgcgttatatccagaccgtctggggcctgggctacgtctttgtaccggacggcagtaaagcagtgaatacctggtcgagctatgaggcggtcctggatgcgataattgcacagcatcgggactatgacctgatcatcgccacgggcgatctggcccaggaccactctgttgaagcctatcagcattttgctgagggcatttcacgtttgcccaggccctgcgtctggctgcccggcaaccacgatttccagcccgcaatggtcgataccttagctgacgcccacatcaatccgcacaaacaggtgctgatcggcgagcagtggcagattgtcctgctcgacagccaggtgttcggcgtgccgcacggtatgctgagtgactatcagctggagtggctggaaaacgcgctggcccgctatccgcaacggcacactctggtgttgctgcatcaccatccactggcgtccggctgcacctggcttgaccagcacagcctgcgtaattcgcatcagctggatgcagtgttgcaacagtttccgctggcgaagaccctggtctgtggccatatccatcaggagctggatgtcgagtggcacggccgccgggtcctggcgacgccctccacctgcgtacagttcaaaccgcactgcaccagcttcgcgattgataccgtggcaccgggctggcgctggtttaccctgcacccggacggccagcttgaaaccgaggttaaccgtcttgataccgacatcttccgccccgatttagactctgaaggatacatgaagctgaagaacactattctggcg---tccaccttgttatccctgctggcagctaacgcattcgctgcgcaggagttgacgccagaaaaagcggccgcgttgaagccattcgaacgtattaatatcaccggccgtttcaacgcaattggcgatgccgccgatgcggtgtctaagcgtgctgatgaaatgggcgccgcttcttactacatccagggcattaacgacaccaacggcaacagcggcaactggcgcgtcaccgcggacctttataaagccgatgcgcctgaagcggcctcttccaccagctaccgtcgcttcaacggcatcaacgagttacctaaagctgaagcctataaactcgaacctttcgatacggtatcagtgagcggcttcttcgccagccagccagacgttaacgatgcgatctctaaagcggcaaaagagaaaggcgcagcctccttctttattgttcgccagattgatgccaacaacggcggcaatcagtacgtgacggcttacgtctataaggctgacgcaaaagagcgtaaggtgcag---acgccaaacgccattccggctgattcagaagcgggtaaagcggccctcgccgcaggcggtgcagccgcagccaacgttgaaattccgggcgtggcctcttctgagaccccaagtaaaagcgtaggccgtttctatgaaacgcaaagctcaaccggcaaacgttatacggtcaatctgccaaacggcaaatcagtgcaggaagttaacgcgataactgccgcacagatgcagccgttcgacaccgtgaccttcaccggacacttcggtactccgaccgaaatctctgaagaagtggctaagcgtgccgcggataaaggggctaagtactaccacgtgacccgtcagtggcagaaccagagcggcggtaacctgaccgtaaccgcagacatctttaagcgtcttgaagaggtgctgaagctggccgctaccgagcccgctcaccggcccgaattttttcaactgctgctggaatcagacgtctgggtg---ccgggcgaaagcacg------gcacagcaactcgatgccagtacgccggtggatctgcagcactgggaaaaagaggatggcagcagcatcattccgtttttcagttcagaacaggcgatgagcgacgcggtcagcagcgagcaggcttatctgcgtctgccggtgcgcacgctgtttgaaatgacccgcggcgaaacgctgtttctcaatcctaaattaccgaccggcaaagagttctcgcctgccgaaatcactcatctgctggcggaagagggcagcgccctgagtcagcaaacggtgctggacggcgggcagtcgctgctgttatctgaagtggcggaaccgccagcgcagatggttgattcgctgacccagctattcagcaaatataaacaggtgcgccgcgcgtttatcgccagcatccgtgaacgggccgatgaagcgccgaatctgctgattggtattgaagcggacagcgatattgaagcgattattcaggcggcgggcagcgtggcgatggatacgctgccggacgatgcgccggtcgacttatgcgaagtgacggtggaggatcgtggcatcagccatttcttcaccgcacatattaccccgttctatgaacgtcgctggggcagtttcctgcgctggagcaacgttcgctgatactgactgcctttggcctgatgttgatcgtcgtgattcccgcagtcttgatggccgtggtgtttgcctggaaatatcgggcgtccaacacgaatgcgaagtacagcccgaactggtcacactctaacaaagtggaagccgtggtctggaccattccgatcctgatcattctcttcctcagcgtgctgacctggaaatcaacccacgcactggagcccagcaaaccgctgcaatccgatgtgaaaccggttgaaatcgatgtggttgcactggactggaaatggttgttcatttacccggaacagggtattgcgaccgtcaaccagattgccttcccggcaaatacgccagtgaacttcaaaatcacgtccaactccgtcatgaactctttcttcatcccgacactcggcagccagatttatgcaatggctggtatgcagaccaagctgcatctgattgcgaatgagccagggactttcgacggtatctctgcgaacttcagtggtcgcggtttctctggcatgaagttcaaagccattgcaaccaaagacgatgcggaattccagcagtgggtggctaaagttaaagcagcccctaacacgctgaacactatggaagatttcgagaaagtggctgtgccaagcgaaaatcatccggtggaatatttctcttcagctgatccgaaactgttcttgcaagtcattaacaagttcaagatgagcaaagttttagttctgaaatcaagcatcctcgcaggctactcacaatccagccaactggctgacttctacgttgaacaggcaaagtct------cagggcaaagaagtgaccgtacgcgatctggcagcaaacccgattccggtactggatggtgagctggttggtgcgctgcgtccgtctgatgcgccactgtcaccacgtcagcaggaggcgctggcgctgtctgatgagctgattgcagaactgcaggcgcatgatgaaatcgtgatcgctgcaccaatgtacaacttcaacatcccgactcagctgaagaactacttcgacctgatcgctcgtgctggcgtgactttccgctacaccgaagcaggcccggaaggtctggtgaaaggcaagcgtgcggtggtgatttccagccgtggcggcattcacaaagacaccgcgtccgatctgctgacgccatacgtgaagctgttcctgggcttcatcggtattaccgacgttgagttcgtatttgctgaaggtatcgcttacggtccggaagtggctaacaaagcgaccgctgaagctaaagatactatccagcagatcgtcactgcacggcagtatctgtttaacagtacctggcgctacctgctgcgcattctgtttgcactgagcgggtgtgccgccattccctggtggctgcaccagattgagtggaccatcccgctgacgctgggcgtggtggccgcggcgctggcggatcttgatgatcggctagccgggcggctaaagaatctgctgatcaccctgctctgcttctgtatcgcttcggtgtcggttgaactgctgtttccctacccgctggcgtttattgccggactggcgatctccacctggggcttcattctgctgggggcgctcggtcagcgctacgccaccattgcctttggtgccttgctgattgcggtctataccatgctcggcatcgggttgttcagccagtggtatatgcagccgattctgttgctggtgggcgcgctctggtacaacctgctgaccctgctcggtcacctgatgtttccggttcggccggttcaggaacaactggcgggcagtttttcccagctggcgcgttatctggatgccaaagccaatctgttcgatccggatgctggcgaacaggatgatgcgacctttattgatgccgcgatggtcaacagccagctcgtcgcccagctcaatctgaccaagaccactctgcagagccggttgcgtggcgatcgcggttcacgtggtacccggcgcagtctgcattactactttgtggcgcaggatatccatgaacgtgccagctcctctcatctgcaatatcacctgctgcgtggtgactggcgctataacgagatcctgttccgcttccagcgcttactcaatatgcaggcccaggcctgtcggcagctggcgcactctattttaatgcgtgaacgctgggtgcacgacagccggtttgagcgggcatttgaacggctgcaaaaagccatagaacgccttgagcagcgtgagccagaggccacccatacccgtgcgctttactggctgctgcgcaacctgcaggcgattgacgcccagctggcctctatcgaatcggagcagacgctggcaggcgacgatccgcagcacagcgacaatctgctgtcacgcgaaggtctgagcggctggagcgatatcaggctgcgcttcagtcgccaccttacccccgcttcggcgttgttccgccacgcggtgcggatgtcggtggtgctgtgtatcggttacggcttcattcagatcaccgggctggagcgaggctactggatactgttgaccagtctgtttgtctgccagcccaactacaatgcgacacagcggcggctggcgctgcgtattggcgggacgctggccgggatcgctattggtctgccggtgctctggctggtgccctcggtcgaagggcaactgattctaatcgtgatcagcggggtgctgtttttcgccttccgacaggtgcagtatgcgcaggccacgctgtttatcacgctgctggtgctgctctgttttaacctgctcggcgaaggatttgaggtggctttaccgcgggtggtcgatacgcttttgggctgcggtctggcctggctggccgtcgcctttatctggccagactggcgcttccgtcagctaccggcggtagcagaacgcaccttacaggccaactgccgctatctggatgcgattatggagcaataccatcagggcaaagataaccgcctggcttatcgcatcgcccggcgggatgcgcataatgccgatgccgaactggcgtcggtggtctccaacatgagcagtgaaagccgtaccagccagacaatgcgtgattccgcttttcagttgctgtgctcaaatcactctttcctgagctacatctctgcactgggtgcgcatcgcgataaaattagcgaaccggaactgctcaaactgctggatgatacggtctgttatgttgaggatgtgctgcaaacggatgtcgtcagcgatcaacaggctgagacgatgcgtcatcaactggctcagcggatc------agccagctggccgccgatgcggatacacgcgcgccactggtattgcagcaactcggcttgctggtggcgctgatgcctgaagtcgctcgcctgcgccgc---------------------------------acgcttaac---gccgattaatgacgcagcacaacctgattcctgacagcaaacttccggcgcttgggacgaccatttttagccagatgagtgcgctggcacagcagcacaacgctattaacctttctcagggctttcccgattttaacgggccggactatttgcagcagcggctggcgtatcacgttagtcagggtgcgaatcagtatgccccgatgaccggcgctttgccgttacgcgaggcgattgcggagaaaaccgctgagctttatgactatcgtccggacgtcgagcgcgagattacggttactgccggggcgactgaggcactgtacgcggcaattaccgcgctggtcaggccgggcgatgaggtgatctgttttgatcccagctacgacagctatgcgccagcggttgaactgtcgggtggggtgctgaagcgcatcgccctgcaaccaccgacctttcgcgttgactggtcggcctttggtgcgctgctgagtgagaaaacccggctggtgatcctgaatacgccgcacaatccgtcggctaccgtctggcggcgcgaggattatgccgcgctgtggcaggcgattgccgggctgccggtgtatgtgctgagcgacgaagtgtatgaacacatctgctttgatccggcaggtcatgccagcgtactggctcatccggaactgcgtcagcgcgccattgccgtctcttcgtttggcaaaaccttccacatgaccggctggaaagtgggttactgcattgcaccggcggcgatcagcgctgaagtacgcaaggtacatcagtatctgaccttttcggtcaataccccggcgcagctggcgattgccgatatgctgcgtcaccagccggaacattatcgcgagctgccggcattttatcaggcgcgtcgcgaccagctgattgcggccttgcagcacagccgcttcagggttctgccgtgcgaaggcacctattttttactggcggactacagcgcaatctccgatctggacgatgtcagtttctgccagtggctgaccaaagaagcaggcgtggcggcgataccgctgtcggtgttctgcgccgatcccttccctcataaactgattcgcctctgttttgctaaacagcaagcgacgttagatgccgccgcggagcgcttatgtcagcttatgtctccatggaaaactgttgttgccagcctgagcgcttttctctccgtcgcctgtagc---accacgccgccaaagaacgtcaccgtaatcgaaaactttgacagccagcgctatctcggtcagtggtatgagattgcccgcctgaatcaccctttcgaacgcggccttgaacaggtgacggcgaactatagcccgcgtgaagatggcggcctgaaagtgatcaatcgtggctacaacgtgaagaaacagcgctggcaggagagcatcggcaaggcctactttaccggcgacccgcagcgtgcggcgttgaaagtctccttcttcggccccttctacggcggctataacgtgattgctctcgatccggactaccgctatgcgctggtatgtggaccgaatcgccactatctgtggattctgtcgcgcactccgcagctggagccgggcgtgaaagagaagctggtcgatcaggcgcgtcgggatggcttcccggttgacgagttaatcatgtcatcacttgtgctgacgcagcaggatgcccgccgtctggttggcgagattttcgtctaccacatgccgtttaatcaggcgctaggtctggagctgacgcggctggatgccgactatgccgaaatcagtttcgccaatcaaaccatgctggtcggcaacactgcccagcagattctgcacggcggcgtgatcgcttccgtgctggacgtcgcggcgggcatggtgtgcgtcagcaatgccctgacgcgccaggagagcatcagcgaagaggagctgcgtcagcgcctctcccgcatgggcaccatcgatatgcgcgttgactatttgcgtccgggacgcggcgaacgctttaccgccaccagcagtctgctgcgcgccggtaacaaagtcgcggtggcccgcgtcgaattgcacaaccagcagggtgattatatcgctaccgcaaccgccacttatctgatcggcatgaaatatatcggcgcacacgtcagtgcggcaggtggtgtggatcaggcagtcattcgcgcccatgaaatagacgccaccgccttcgccttgtttactaaaaatcaacggcagtggaaagccgccccgctttccactgaggtgattgatgcctttcgcgccgcctgcgagaaatatcacttcagctcgcagcagatcctgccgcacgacagttttctgatcaacctcggccacccggtggccgaggcgctggaaaaatcccgtgccgcctttattgatgagctgcaacgcgccgatcagctcggcctgacgctgctgaacttccatccgggcagccacctgcatcagatcgatgagcaggcctgcctgaaacgcatcgccgaatcgatcaatatcgccctcgaccagagccgtaacgtcacagcggtgattgaaaataccgctggtcagggtagcaacctcggtttccgctttgagcatctggcggaaattatcgaccaggttgaggataagagccgcgtcggcgtctgtctggatacctgccacgcctttgccggcggctatgatctgcgtaccgaagcggactgcgtcgccacctttgctgaattggagcgcattgtcggctttcgctatctgcgcggcatgcacctcaacgatgcgaaaagcacttttggcagccgtgtcgaccgccatcacagccttggtgaaggcaacatcggcaaaaccgtatttagctggatgatgaaggatgcgcgttttgacgggattccgttgattctcgaaaccatcaacccggatatctggaaagatgagattgcctggctgaagtcagaacagcaatgtatcagcatcgtaactggcaaggcgctctgttggattttccggtcagcaaagtggtttgcgttggcagcaactatgcgaaacacattaaggagatgggcagcgccacacccaccgaaccggtcatttttatcaagccggaaacttcactgtgtgatttgcgtcagccgctgtcgattccggatgcgtttggcgaagttcatcacgaggttgagctggcggtcctgattggcgcaacccttaagcaggcgacagaagcgcatgtggcgcaggcgattgccggctacggcgtggcgcttgatttaacgctgcgtgacctgcaggcagggctgaagaaagcgggccagccgtgggaaaaatcgaaaggtttcgataattcctgtccgatttccggttttatcccggccgctgaattcagtgatgacccgcagaataccgaacttaagctgcgggtgaatggtgaggtgcgtcagcacggttccaccgcggatatgatccataaaatcctgccgctgattgcccacatgagccagtatttcaccctgcgcgccggtgatgtgatcctgaccggaaccccggaaggggtcggcccgatgcgctctggcgacacgctggaagtgtcactggccggacacggcatcagcacgcgcgtactgatgagcgagaagttacagaaagtcttagcgcgtgccggtcatggctcgcgtcgtgaaatcgaatctatgattgccgccggccgtgtcagcgtcgatggcaaaattgccaccctcggcgaccgcgtcgaaagcagcaaatccctgaaaatccgtattgatggccatctggtctccatcgctgagtctgcggcggaagtctgccgggtgctggcctattacaaaccggaaggcgagctgtgtacgcgtagcgacccggaaggacgcccaacggtatttgaccggctgccacgcctgcgtggatcgcgctggattgcggtgggtcgtctggatgtaaatacctgcggcctgatgctgttcaccaccgacggtgaactggcgaaccgtttaatgcatccgagccgtgaagtagaacgtgaatatgcagtgcgcgtatttggtcaggttgacgatgacaaaattcgtcaactgagcaagggcgtgcagctggaggatggcccggccgcctttaaaaccctgcgtttcggcggcggtgaagggatcaaccagtggtacaacgtgaccctgaccgaaggccgtaaccgtgaagtgcgtcgtttatgggaagctgtcggtgtacaggtgagtcgtctgatgcgcgtgcgctacggtgatattaccctgccgaaagggctgcctcgcggtggctggaccgaactggatctgccggcggttaactacctgcgcaacctggtcggcatggatgacgagacggtgaccaagctggtggtggagaaagatcgccgccgtaccaaagcgaaccagatccgtcgtgcggtgaagcgcatg---tttggtgactttgccggcaacccggcggcagaacaatttatcgatcagatggtggagaagcacggcttcgatcgccagcaactgcataacattattggtcaggcaaagcggctggactatgtgctgcgcctgatggatcgccaggcaccgagctatacgccg---gcaccgggacctaacggtgcctggattcgctatcgcaataagtttattacgccggacaacgtccaaaacggcgtcgccttctgggatcaatatcaggatgcgctgcaacgcgcgcagcaggtctacggcgtgccgcctgaaatcatcgtcggcatcattggcgttgaaacccgctgggggcgcgtgatggggaaaacgcgtattctggatgcgctagctaccttatccttcaactatccgcgtcgcgcggcttacttcagcagcgaactggaaaccttcctgttgatggcgcgtaatgagcaggacgatccgctggcgctgaaaggctcgtttgccggggcgatgggctatggtcagttcatgccatcgtcctacaaagagtacgcggtggacttcaacggtgatggccacgccaacctgtgggatccggttgatgccatcggcagcgtggcgcactacttccagcagcacggctggcgcagcggcgaaaacattgcggtcccggccagtggtcaggcgcccttgcttgaagatggcttcaagacccgctacagcgtaggcatgctggctgcctccggcctgtcaccgcagggctcactcaatggcaacgaccaggtgagcctactacggcttgatttgggcaccagctatcagtactggtacggtttacccaacttttatgtcattacccgttataaccacagcacccattacgcgatggcggtgtggcagttaggcgaggccgttagcaaggcgcggatgaaactctacaatcttaaggatcacaacgagcaggtcagcttcgcccaggcggtgaaacagggtctgggttcgcagcaggggctgttttttccgctcgagctgccagagtttgaactgaccgacatcgacgcgatgctggagatggattttgtcagccgcagcagcaaaattctctcggcttatattggtgacgaaattccggcccaccagctggccgagcgcgtcgaagccgcgtttgctttcccggcaccggtcaaagcggtcagtgaagatatcgcctgccttgagctgttccacggcccgacgctggcgtttaaagatttcggtggccgttttatggcccagatgctggcttacgtcagcggctcagatgagcaaatcaccatcttaaccgccacctccggcgataccggcgcagcggtggcgcacgccttttacggcatgaaaaatgtgcgggtggtgatcctctatccgcagggcaaaatcagtccgctgcaggaaaaactgttctgtaccctgggcggcaacatcgaaaccatcgccatcgacggtgactttgatgcctgtcagtcgctggtgaagcaggcgtttgacgatcagcaactgaagcaggcgattggcctgaactctgcgaactcgatcaacatcagccgtctgctggcgcagatctgttactactttgaagcggtcgcccagctgccacaagagaagcggaatcagctggtggtgtcagtaccgagcggtaactttggtgatttgactgccggtctgctggcgaaatcgctgggcctgccaatcaagcgctttattgccgccaccaacgccaacgatacggtgccgcgcttcctggggaatggtgagtggcagcctaatctaacggtgtctaccttgtcgaatgcgatggatgtcagccagccaaacaactggccgcgcgtcgaagagctgttccgtcgtaagacctggcgtttaaccgatctggcctacggtgccgtttcggatgagaccacccgcgctgcgatgcgtgagctggccgaaattggctatgtctctgaaccgcacgctgcaattgcctggcgtctgctgcgcgatcagctgcaggaaggggaatatggtctgttcctcggcaccgcgcatccggcgaaattcagagagagcgtggaagagattctgcagcagacgctgacactgccgccagagttagccgagcgggcagaattgccgttgctgtcacacccgatgatgaacatcagcgatgtggcgaaaaagaccggactcaccagcaaggcgattcgtttttatgaagagaagggggtggtgacggctccgctgcgcagtgaaaatggctatcgcagctacagcgtgcgtcatctggatgaactcaatctgttacgccaggcgcgtcaggtcggctttacgctggatgagtgtcgtgaactggtggcgctgtttaataatccggtgcgccacagtgccgacgttaaggcgcggaccctgcagaaagccgatgagattgcggcgcatattgaggagctgcacgcgatgcgcgcacgtttgctggcgctggccgaggcctgtccgggcgacgacagcgcagaatgcccaatcatcaacaatctggccggatgctgtatgggtaactggaagttgaatggcagcaagcagatgacagccgaactgatcgacggtctgcgcaaggaactgtccggcgttgatgggtgtggcgttgccattgcaccgccaaccgtctatctcgagcaggcgaaacatgccatctctggtagccacatcgcactgggtgcgcagaacgtagacgttaacctgtctggcgccttcaccggtgaagtttctgccgagatgctgaaagatatcggtgcgaaatacatcatcatcggtcactccgaacgccgcacctaccataaagaaagcgacgaattcattgcgaagaaatacgcagtgctgaagtcagtgggtctggtaccggtgctgtgcattggcgaaaccgaagcagaaaacgaagcgggtaaaaccgaagaagtctgcgcgcgtcagctggatgccgtgctggaaacgcagggcgccgaagcgtttaaagacgcggtcatcgcttacgagccagtctgggctatcggtaccggtaaatcagcgacccctgcgcaggcgcaggcggtgcataaatttattcgtgatcatatcgcgaagaaagatgcggcgatcgctgaacaggtcatcattcagtacggcggttcggtcaacgataaaaatgctgctgagctgtttacccagcccgacattgatggcgcgctggttggcggtgcgtcactgaaagccgatgcgtttgccgtgattgttaaagcggcagcagcggcgaaaaatgccgtgctggaagtgcctgcatccgctgacggcattttagaagccgtgctggaagatgagggcgcaaccgtcacttcacgccagatcctcggtcgtctgaaagagggcaacagcggcggtaaagagagcagcgcgaagtctgaaagcaaagagtcgactccggctcagcgtcagaccgcctcactggaagaagagagcaacgatgcgctcagcccggcaattcgccgcctgattgcggaacataacctcgatgcctcgcagatcaaaggcagcggtgtgggtggtcgtctgacccgtgaagatgttgaaaaacatctggccaacaagcctgctgcgccgaaagccgccgccgcgccagcc------gctgacagtgcgccacagcctgcggtcgctaaccgcagcgaaaaacgcgtgccgatgacccgtctgcgtaaacgtgttgccgaacgtctgctggaagcgaagaacagcaccgcgatgctgaccaccttcaacgaaatcaacatgaagccgatcatggatctgcgtaagcagtacggcgaggctttcgagaagcgtcacggcgtgcgtctgggcttcatgtccttctacatcaaagcggtagttgaagcgctgaaacgctatccggaagtgaatgcttctatcgatggcgaagatgtggtttatcacaactactttgacgtcagcattgcggtctccacgccacgcggcctggtgacgccggtgctgcgcgacgtcgatgcgctgagcatggctgatatcgagaagaaaattaaagaactggcggtgaaaggtcgtgacggcaagctgacggttgacgatctgaccggcggtaacttcaccatcaccaacggtggcgtcttcggttcgctgatgtcgaccccgatcatcaacccgccacagagtgccatcctcggcatgcacgccatcaaagatcgtcctatggcggtcaatggtcaggtcgtggtgctgccaatgatgtatctggcgctctcctacgatcaccgtctgatcgatggccgtgaatctgtcggctacctggttgcggtgaaagagatgctggaagacccggcgcgcctgctgctggatgtcatgcgcgaatcgttaagctggcagcgtgaagctagcacgctattactgaaaggcgagctggaccgcgatacgctgctcagcctgtggcagcagcgcgacacgctgatcaaaaatgttgatattattgatgtcgccgcgctggagcgggtcgattcctccgggctggcgctgctggtgcatctgcgtgaaatcgcccgggcccagggcattactccccggttcgccggcatcagcgacaaactgcagtcgctgattaccctttacaatctgcaacagattattgtttctgcggatgtgcagacgcgcccggtgagcttcagtcaggcagaactggatgcggcactggacagcttccgcggcgaaacgctgcaggtgccgtcgatgttttctgcgttaaagcatcagggccgaccgctgtatgaatatgcgcgtcagggcattgagattgcgcgcgagccgcgtccgatcaccgtctacgaattgcaatttattcgctgggaaggtgatgaactggagctggaaatccactgctccaaagggacctatatccgcactatcatcgatgatctgggcgaaaagctcggctgtggtgcgcacgttatcatgctgcgtcgggtgcaggttgcacgctacccgtatgagcgcatggtcacgctggaacagctcaatggtttgctgactgccgcgaccgaagccggtcttccgctggaa---acccagctcgatccgctgctgctgccgatggacagtcccgctgcggatttccctgaagtgaatttgttgtctaccgcggcggcgtacttcaaacagggacagcccgtgcaggccagcaacgtgccggcgcagggactggtccgggtcaccgaaggcgaggcgcgtaaatttatcggcatggcggaaatcgccgacgatggccgcgtggcgccccggcgtttagtggttgagtatcagttgcaaggtaaagcactccaagagttcgttattgataagattgatgatctcaaaggccaggacattgtcaccatcgacgttcagggcaaatccagcatcaccgatttcatgatcatctgcaccggcacctccacgcgtcacgtcacctcgatcgccgagcacgttgagcaggagtcccgtgcggccggcctgatgccgttaggcattgaaggcaagagcgcagcagattgggtggttgtcgatctcggtgatgtcatcgtgcatgtgatgcaggaagagagtcgccagctgtacgagctggaaaaactctggggcatgctggcgcgtgagcagcaaacctccacctttcttggcaacggcatcgcgattccgcacggcaccaccgatacccgcgatctggtgctgaaaaccggcgtccaggtgttccagtttccacagggcatcagctggggtgacgatcagactgcctatgtggcgatcgggattgccgccaaatcggatgagcatctggcgctgctgcgtcagttaacccacgttctgagcgatgacagcatcgctgaacagcttaaaaccgcc---tctgctgaagatctccgtgcgttgctgatgggcgagaaacaggccgccgaattcagcttcgacacctcattaattaccctgaatgtcgccgccagcgacctgatcaccttacaggcgatgaacgccggtcggctgcagtcggcgggcgtggttgatgccagctacgtcgctgacgtggtctctaacgcgccgctgagtctcgggcaggggatctggctgagcgacagcagcctcggcaacctgcgcagcggcgtcgccgttagccgggcggcccatccgtttgaccatcagggc---gaatccgctgcgctgttaatcagcgtcgccgccgtcgatgaacgtccgctggaggtgctgggttacctcagcgccctgttgcagcaaggcaaagcagaccgtctgctgaaagccgatgccgcaggcgtctatgcgctgctcaccagtgaagttgacgagcaggccgaggtgctgaccgccgagttcaccatccgtaacgaacacggtctgcatgcccgtccgggcaccgcgctggtcagcgtgatcaagcagttcaacagcgacattaccgtcaccaacctcgatggcagcggcaaacccgctaacggccgcagcctgatgaaagtggtggcactcggcgtgaagaaaggccatcgcctgcgctttaccgccagcggtgaagatgcacaacaggcgctgaatgccatagaagaagcaatcaccagcggacttggcgagggggcagcagtgctgaaaaccctgctgctggaagcctacagctgggaatacccgaatacacaactgctggcgatggacatcaaacagcgcctgcacgacggcgaaatcatctgcttcgggcttgatccctattgcatgatgctggaacgcgttacgcattatctgaccagcgtggacgatcagccacgtctcgatctggtgcgccgctgtttctacctcaaagtgtgcgagaaactcagcaccgaagaa---catcagcatcgcaccggatggcggcgtgaaattctgtcgcagctggtgaaagagtggggctgggatgacgagaaaatagccatcctggataaccgcgcagagtggaaaatcgagcgggtgcgtgaagcgcacaatgaactgctggatgcgatgatgcagagttatcgcaacctgatccggtttgcccgccgcaacaatttaagcgtcagcgcgagtccgcaggacatcggcgtgttgacccgtaaactgtacgctgcgtttgaagcactgccaggcaaggttaccctggtcaacccgcagatttcgcccgatctttctgagccgaacctgacctttattcatgtgccgcctggccgggccaaccgcgctggctggtacctgtataatcaggcaccggacatggatggcagattcacagcataaccacggcccggctaaaggggtcattaacataggtcagcgtatcgttaccacgctggttggtatggttgagacgcgcgttcgtctggcagtggtggaactggaagaagagaaagctaacctgatacagctgctgttgatggttggcctgacgatgctgttcaccgcttttggcctgatgagtctgatggtattgatcatctgggcagtggatgcacagtatcgcctgatggccatcggtatcaccaccggggcgctgttcctgctggcgattatcctcggactctggacgctacgtaaatcgcgtcagtccacgctgttgcgccacacgcgcaaagagctggatactgaccgcagcttacttgaggatcagatgaattttaccggaaatgacaccatcgacattgaccgggctaaagccccgtggccgaaagatcagtctgaactgaacgcgctgtgggatgctaaggtcaaatatgaccagctgagcctgaaactggccggcaaagatgagaaagagatccgcgaagtgctgaccaagcgctacaacttcgccatccgtcgtctggcacagagcaacagcgaagatgtgttccagctggcgatgaacgcttttgcgcacgaaatcgatccgcataccaactacctgtcaccgcgcaacaccgagcagttcaacaccgaaatgagcctgtcactggaaggtatcggcgcggtgctgcagatggatgacgat---tacaccgtgatcaattcgatggtagcaggcggtccggcagcgaaaagtaaagccattaccgttggcgatcgcatcgtcggcgtcggtcagccaggcaagccaatggaagatgtgattggctggcgtctggatgacgttgtggcaaaaatcaaagggccgaaaggcagcaaagtccgactcgaagtgttgccagccggtaagggaactaaaacccgcaccgtaacgctgacgcgtgagaagatccgtctggaagatcgggcggtcaaaatgagcgtcagaaatgtcggtaagcagaaagtcggcgtacttgatattccgggcttctatgttggcctgaccgatgacgttaaagtgcagctgcagaaactgcaaaagcagaacgtggatagcgtggtgatcgatctgcgtaccaatggcggcggcgcgctgactgaagcggtgtcactctccggactgtttattccgagtggcccggtggtgcaggtacgcgacaacaatggtcgggtacgccaggacagcgataacgatggcgtggtctattacaaaggtccgctggtggtgctggtcgatcgcttcagtgcgtccgcctctgagattttcgccgcggcgatgcaggattacggtcgcgctgtgattgtcggtgagccgacctttggtaaaggcaccgtgcagcaatatcgttctctgaaccgtatctacgatcagatgctgcgcccggaatggccagcgctggggtcggtacagtacaccattcagaagttctatcgcatcaacggcggcagtacgcagcgtaaaggcgtcacgccagatctgctgatgccaaccggcgtagaagcggctgaaaccggtgagaagttcgaagacaatgcgctgccgtgggacagcatcaatgcggcgacctacgtcaaatccggcgatgtaaaaccgctggtgccgcagctgacccgtcagcatgccgatcgcatcgcacaggaccgtgagttccagtacatcatgaaggacattgcccgtttcaatgccctgaaggataagcgcaacatcgtatcgctcaacctcgcccagcgtgagaaagagaaccacgaagatgatgcgtcgcgtctggagcggatcaatgcccgctatcaggccgaaggcaaaaaaccgctgaagaacctggatgagctgccgaaagattataaagagcctgacccgtatcttgatgagacggtgaagattgctaacgatctggcgcaactcgacaagtctcagccg------gacacccctgcggctaaaatgtctgaacaacaaccgcagagcgctgacgccgcacttgagttaaacaacgaactgaaaacgcgtcgcgaaaagctgagcgcgctgcgtgcaaatggcgtggcgtttcctaacgatttccgtcgtgacaccctctcgaaccagctgcatgaacgctatgacgagaagagcaacgaagaactggaagatctgggcattgaagtcagcgttgccggacgcatgatgacccgtcgtatcatgggtaaagcgtcattcgttaccctgcaggacgttggcggacgcattcagctctatgtctcgcgtgacgatctggccgaagggatctacaacgagcagttcaaaaagtgggacctcggcgatatccttggcgcgcgcggcaagctgttcaaaaccaaaaccggcgaactgtcgattcactgttctgagctgcgtctgctgaccaaagccctgcgtccgttaccggataagttccacggcctggccgatcaggaaacccgttatcgtcagcgctacctcgatctgatcgccaacgatgaatcccgtaacaccttcaaaattcgctcgcaaatcatggccggtatccgccagttcatggtcagccgcgactttatggaagtggaaactccgatgatgcaggtgatcccaggcggcgcatcggcgcgtccgtttatcacccatcacaatgcgctggacatcgatatgtacctgcgtattgccccggaactctatctgaagcgtctggtggtagggggctttgatcgggtgttcgagatcaaccgtaacttccgtaacgaaggcatttcgccacgtcataaccctgagttcaccatgatggaactctatatggcgtatgcggattacaaagatctgatcgagctgaccgaaagcctgttccgtacgctggcacaggatgtgttgggtaccaccgtggtgccgtatggcgaacatcagttcgatttcggtaagccgtttgaaaaactgacgatgcgcgaagcgatcaagaaataccgtccggaaaccgacctggccgatctggaagactttgataaagcggtagcgatcgctgaatcgctgcacattaaagtcgagaagagctggggactgggccgtgtggtcaccgagatcttcgaagagacggcagaagcgcatctgattcagccaaccttcatcaccgaatatccggctgaagtatcaccgctggcgcgtcgtaacgatcagaatccagagatcaccgatcgctttgagttcttcatcggcggccgtgaaatcggtaacggcttctccgagctgaacgatgcggaagatcaggctgagcgtttcctgcagcaggtgaatgccaaagatgcgggcgatgacgaagcgatgttctacgacgaagattacgtcactgcgctggaacacggtctgccgcctactgcgggtctcggtatcggtatcgaccgtatggtcatgctgtttaccaacagccacaccatccgcgacgtgatcctgttcccggcgctgcgtccgggcagcaagatgtcaaaactaatatgttcg------------------ctgttgttcagcttc------agcgtgttgagttcgcctgcgtggtcggccccc------gccggtgatattcgccagaccggctttgtctattgcgtcagcggcacgctgaccaccttcaatcctcaaatggtcagcagcgggttaaccgtcgataccctggcggcacaactgtacgatcgcctgctggatgtcgatccctacacctaccgtctgaagcccgatctggccgccagttgggaagtgcgtgacaatggcgcgacctatcgttttcacctgcgcagcggcgtgcagttccagcagactaatcagttcaaaccgacacgcgctctgaacgcagatgatgtggtgttcagcttcgcccggatgttcgatcgtcatcatccgtggcataacgtcaacggcggcaactatccctacttcgatagcctgcagtttgccgattcagtgcagagcgttaaaaagctggataacaacacggttgaattccggctgaacagcccggatgcctccttcctctggcatatggcgacccactatgcgccggtgctgtctaaagagtatgccgatcagttgacggctcagggccgccaggaagagatggatcgccagccggtgggcactggcccttaccagctaagtgaatatcgcaccggccagtacatccgcctggcacgtaatccgcattactggaaaggcgtgccgcgtctgcagcaggcggtgatcgatttaggcgccggcggcaccggccgtttgtcgaaactgctgaccggcgagtgcgacgtgctggcttatccggctgccagtcagctcagtatcttgcgcgatgatccgcgcctgcgaatgacgctgcgacccgggatgaatatcgcctatctggcgtttaatacccgcaagccgccgcttgatcgtcctgaagtccggcatgcactggcgctggcgatcaataatgagcggctgatggagtcgatctactacggcacggccgaaactgcggcctcgatattaccgcgcgcctcgtgggcttatgacagtgacgcgcgggtgaccgaatacgatcctaaaaagtctcgcgctgcgctggaagcgctgggcctgaccgacctgcatctgcggctggtcgtgccgtcggcctcgcagtcgtggaatcccagcccgcttaaaaccgcggaattattgcaggccgatctggcccaggtgggcgtccgcctgaccattgtgccggtcgaaggacgttttcaggaggcgcagctgatgtcgatgaatcacgacctgaccctggcgggctgggcgaccgacagcaacgatccggacagcttctttcgtccgctgctcagctgcgcggcgatccgttcccagaccaactatgcgcactggtgctcgccggcctttgatgaaacattgcagaatgctctgctgacacagcagctgtcggggcgcatcgagtggtctgctcaacccatggcgcaggtgaaattcccgacaatctgcaaccgtggttcgaggctatcagtgaaagccagcccgatctctctcaggtccggtttggtgccgtcggtctcggcaatcatgaatatgacctgttttgcggggcgattcgtcagatcgagacgctgttgatcgcccagggcgcacagcggatcggtgatcgactggaaatcgacgtactggagcatgagatcccggaagatccggctgaggcctgggtcatgacgtggaaaaacgcgatcatgaccgacattgcgcagcagcttgaattcattaaaaacagcattaaaagcatccctgattatcccaagccgggcatcctgttccgtgatgtcaccagcctgctggaagatcctaaagcctatgccgccgctatcgcgctgctggtggagcgctaccgtgacaaaggcatcaccaaagtggtgggcactgaagcacgtggtttcctgttcggcgcgccggtggcgttaggcctgggcgtaggttttgttccggtgcgtaagccaggcaagctgccgcgtgaaacgtacagcgaatcttacgagctggagtacggcaccgatcggctggaactgcataaagatgcgattcagcctggtgacgtggtgctggtggtggacgatctgctggcaaccggcggcaccattgaagcgaccgttaagctgaatgtataaaatttcgcgtcgtaccaccttcgggatgttactgctgttaattatgccgatcggtgtctggttatcaggctggcaatggcaaccgggtgaaagcaacgcgatgttgaaaggcctgttctggatgaccgaaacggtgaccaatccgtggggaattgtgaccagcgtgctgttgagcgcatgggtgttatgg---------------------tgcctgcgttttcgcctcaaaccggccatcctgttgttgttgatcatgaacgccaccatcctggccggacagtacaccaaatctttcattaaagaacaggtgcaggagccgcgtccgtatgtgatctggctggaacagcaccacggtcttgacgacaaagcgttttatcaactgaagcgcaagcagcgcggcgaaatggtcaccgcgttaattgcggatgagacccggatacccggctggctgaagcgccactgggccttcgaaaccggtttcgcctttccttcgggtcataccatgtttgccgccagctgggccttgctggcgatcgggttgctgtggccgcgtcgccattacaaaacggtagtgattgtttttctctgggcgatgggcgttatggccagtcgtctgctgcttggcatgcactggccgcgcgatctggcgatggctaccgtgctgtcgtggctgctgatgtctaaaatttttgatttcgtaaaacccggcgttgtcactggtgatgacgtacagaagatcttcaaagttgcgaaagagaacaaattcgcactgccagcggtaaactgcgtcggtagcgactcaatcaatgcggcactggaagcagcggcgaaagtgaaagcgccgatcatcatccagttctctaacggcggtgccgcgtttatcgccggtaaaggtttcaagactgacaaaccacagggcgcggccattttcggtgctatcgctggcgcacaccacgtgcacctgatggcagaacagtacggcgtgccggttatcctgcatactgaccactgtgccaagaaactgctgccgtggatcgacggtctgctggacgcaggcgaagagcacttcaagaaaaccggtaagccactgttctcttctcacatgatcgacctgtctgaagaatcactggaagaaaacatcgaaatcagcagcaagtacctggcgcgcatggcgaaaatcgacatgacgctggaaatcgaactgggctgcaccggtggtgaagaagatggcgtcgacaacagccacatggacgcgtctgcactttacacccagccagaagatgttaactacgcctacgaaaaactgaatgccatcagcccgcgcttcaccatcgcggcatcattcggtaacgtgcacggcgtttacaagccaggcaacgtgaaactgaccccaaccattctgcgtgattcgcagaaatacgtgtgtgaaaaacacggtctgccgcacaacgcgctggacttcgttttccacggtggttcaggttcttctgctgcagaaatcgaagagtctatcagctacggcgtgatcaagatgaacatcgataccgatacccaatgggcgacctgggacggcatcctgcagtattacaaaaagaacgaaggctatctgcagtcgcagctgggtaacccggaaggcgctgacaagccgaacaaaaaatactacgacccacgcgtctggctgcgttcagcccaggcctctatggtggtccgtctggagcaggctttcaaagagcttaacgctgtcgacgtactgattcagtatggcgatactgaactgattattgcctgcgtgcagcgggtgctggcatcgcatcatcctcagccctctttactgcatggcgatctctggcccgctaactgcgccagcagcgccaccgggccgtggatcttcgatcccgcctgttactggggcgatcgtgaatgtgatttagcgatgctgagctggtttcctgacctgccgcggcaaatcttcgagggctaccacgctgtctggccgctgccggatggcttttcgcagcgtcagccggtttatcagctttattatctgttaaaccgggcgaacgtgttcggcgggcactggctcggcgacgcacagttcgccattggtcagttgctggatgaggaatgggcttctcgtctgacgttgaaaccgaaggcggcctggttcacctggcgctggcgtttaacccgtcgcatctggagatcgtcagcccggtggtgatgggatcggtacgcgctcgtcttgaccgtctggaagagccaagcagcaacaaagttttaccgatcaccattcatggtgatgccgcggtaatcggccagggcgtggtgcaggaaaccctgaacatgtcccaggcgcgcggttacgaagtgggcggtaccgttcgcatcgtgatcaacaaccaggtaggtttcaccacctccaacccgaaagatgcgcgttcaacgccgtactgcactgacatcggcaaaatggtgctggcccctattttccacgtcaatgcagatgacccggaagcggtggcgtttgttacccgtctggcgctcgattatcgcaacaccttcaaacgtgatgtgtttatcgatctggtctgctatcgccgtcatggtcacaacgaagccgatgagccgagtgcgacccagccgctgatgtaccagaaaattaaaaagcacccgacgccgcgtaaaatctatgctgaccgtctggaaagtgaaggggtagcgacccaggaagatgcgaccgaaatggtcaatctctaccgcgatgcgctggatgccggcgaatgcgtggtgccagagtggcgtccgatgagcctgcactcctttacctggtcgccttacctcaatcacgagtgggacgagccgtatccggcccaggtcgacatgaaacgtctgaaggaactggcgctgcgtatcagccaggtcccggaagaggtagaagttcagtcacgcgtcgccaagatctacaacgatcgccgtctgatggccgaaggcgagaaagcctttgactggggcggtgctgaaaacctggcgtacgccacgctggttgatgaaggcattccggttcgcctgtcgggcgaagataccggtcgcggtaccttcttccaccgtcatgcggtaatccataaccaggcgaacggctcgacctatactccgctgcatcacgtgcacagcggccagggccagttcaaagtctgggattccgtgctatcagaagaggcggtactggcgtttgaatatggttatgccaccgcagagccacgcattctgaccatctgggaagcgcagttcggtgacttcgccaacggtgctcaggtggtgatcgaccagttcatcagctccggcgagcagaaatggggccggatgtgtggcctggtcatgctgctgccgcacggctacgaaggtcagggtcctgagcactcctcagcgcgccttgagcgctatctgcaactctgcgctgagcagaacatgcaggtctgcgtgccgtctacgccggcgcaggtttatcacatgctgcgtcgtcaggcgctgcgcggaatgcgtcgcccactgattgtgatgtcgccgaaatcgctgctgcgtcatccgctggcgatctccacgctggatgagctggctaacggcagcttcaaaccggcgattggcgaagtcgacgatctcgatccgcagggcgttaaacgcgtcgtgctttgctccggtaaagtctattacgacctgctggaacagcgccgtaaaaacgagcagaccgatgtcgctatcgtgcgtatcgagcagctctatccgttcccgcatcaagcggtacaggaagctttaaaagcgtattctcacgtgcaggattttgtctggtgtcaggaagaacccctgaatca-ggcgcctggtactgcagccagcatcatttccgtgaagttgtgccatttggtgccaccttacgttatgcaggccgcccggcatccgcttcaccggccgtgggttacatgtccgtacaccaaaaacagcagcaagacctggttaatgacgcgctgatgggctccgtcgcccgcgccatgaaaaccatgggcctgaccaacctttatctggttaacccgctggtcaaacccgattcacaggcgatttctctcgccgccggggccagtgatgtgattggcgacgctaaaatcgtcgactcgctggacgaagctatcgccggctgcagtttagtggttggcaccagcgcacgttcccgttcactgccgtggccgatgcttgatgcccgcgaatgtggcgtgaaaagcgtggaagaggggcagcaggcaccggtggcgctggtgtttggtcgtgagcgcgtcggcctgaccaatgaagaattgcagaagtgtcattatcacgtcgcgattcaggctaacccggaatacagctcgctgaacctggcgatggcggtgcagatcatcgcctatgaagtgcggatggcctggctgcaggcgcaggaacaagccagcccgcagccgcagtatgccgagtcgccttatccgctggtggatgaccttgagcgcttctatcagcacatggaacagatgaatgggcgcgaacgtctggccgctgaacaccgtacagttttccaaccatacgcaatatggtcactggaccggcacggtgatgccagccactcatctgaccgatatcgtgaaaggtatcgccgacatcgaccgcctgaagacctgtgatgcggtgctgagcggctatctgggatcggcggaacagggcgaacagattttagagattgtccgccaggtcaaagcggctaatcccgacgcctggtatttctgcgatccggtgatgggccatcctgaaaagggctgtatcgtagcgccgggcgtggcggaatttcactgtaaaatggcgatgccggccagcgatatcatcgccccgaatctgctggaactggaaatgctgagcgagcgcagcattaccgacgttgatgccgcggtagacgccgcgcgggcgctgatcgcccagggaccaaaagtggtgctggtaaaacatctggcgcgggcgggccgtcgcagcgatcgctttgagatgctgctggtcaccgccgaagatgcctggcacatcagtcgtccgctggttgattttggcgtacggcagccggttggcgtgggcgatctgaccagcggcctgctgctggtgaatctgctgcacggcaaaagcttacaggatgcgctggagcacgtgacggcggcagtgtatgaagtgatgctgaaaacccatcagatgggcgagtatgaactgcaactggtggccgcgcaggatgcgattgccgcgccgacccagcacttcgcggctgaaaagctgaaggatgtggccgccagcgatcgtcccgacgatgcaccgttaaaatcggtgtcatcgcgggtcgaaatggcctggcccgactcgctcgccaatggtcagcagctgggtaaagatgacctggatcgtaccacgctgaaggcgatgccgaaggtcaaacgctccctgatgttcccggaagcctggcggaccaacccggtcgctcgcgcctgggactcactgcgtggccat---aaatcggtgccgcgctac------gctaacgcggaagagcagcgtgccgaagaaaaatggcgtcatgtcggatcgattcgccgctatattctgctgatcctcaccatcatgcagaccgtggttgccacctggtacatgaagaccattctgccgtatcagggctggacgctgctggatccgatggagatgatcaatcagaactggcagcagtcggtgatgcagatcctgccgtacgtgttgcagaccggcatcctgttcctgttcgccattctgttctgttgggtctcggccggtttctggaccgcgctgatgggcttcctgcagttgctgattggtcgtgacaaatacagtatttcctactctaccgtgggggatgagccgcttaaccctgcgcaccgtaccgcgctgatcatgccaatctgtaacgaagatgttgagcgcgtttacgctggcctgcgtgccacctgggaatcggtggtgcggaccggcaacgctgagcatttcgacgtttatatcctcagcgacagttacgacgccgatatcgccatcgccgaacagaaagcctggatggagctggtgcgtgacgtcggcggtgcgggcaagattttctatcgtcgtcgtcgtcgtcgtgtgaagcgtaaaagcggcaacatcgatgacttctgccgtcgctggggcagcaactacagctacatggtggtgctggacgccgacagcgtcatgagcggtgaatgtctgaccggtctggttcgcatgatggaagccaacccgaacgccggtattattcagtcgtcgccgaaagcatccggtatggacacgctgtatgcgcgctgtcagcagtttgccacccgcgtttacggtccgctgtttaccgctggcttgcacttctggcagctgggggaatcccactactgggggcacaacgcgataatccgggtgaaaccgtttatcgagcactgtgcgctggcaccgttaccgggtgaaggctcctttgccggatcgattctgtcgcacgactttgttgaagctgcgctgatgcgccgtgccggctggggcgtctggattgcctacgatctgccgggctcgtatgaagaactgccaccgaacctgctggatgagctgaagcgtgaccgtcgctggtgccacggtaacctgatgaacttccgactgttcctggtgaaagggatgcacccggttcaccgtgcggtgttcctgaccggtgtgatgtcttatctgtcagcaccgctgtggttcatgttcctggcgctctctaccgccttgcaggtggtgcatacgctgatggaaccgacctacttcctgcaaccgcggcagctgttcccggtgtggccgcagtggcgtcctgaactggcgatagcattgttctccaccacgctgatattactgttcctgccgaaactgctgagcgtgatattaatctggtgcaagggggcgaaatcctacggtggcgcgatccgtctgttcatctcgctgatgctggaaatgctgttctccgtgctgctggcaccggtgcgcatgctgttccacaccgtgttcgtggtcagcgccttcctcggctgggaagtggtatggaattcgccacagcgtgacgatgatgccacgccgtggagcgaggcgtttaaacgtcacggttcgcagatggcactgggactggtgtgggcaatcggtatgggactgttggatctcaacttcctgtggtggttgtcaccgattgtcttctcgctgattctgtcgccgtttgtgtcggtgatgtcgagccgggcaaccatcggtatcaagagcaagaaggcccgactgttcctgatcccggaagagtatgagccgccaaaagagctggtggataccgatcactacctgcagcttaaccgtgagcgggcgctggaaaatggctttatgcacgcgctgttccatccggcgtttaacgcgctggcgacggcactggcgacgtcacgtcataagcagagtcagttgctcgactatgcccgcgatcgccgcgtcgatcaggcgctgagcgattcgccagaaaaactgaatcgtgaacagcgcttacagctgatcagcgatccggtggtgctggcacgtgtgcatacccggctgtgggagaacgctgagaagtatcatcagtgggtggagagttatcaaaaactcaccctcaaccccaatgcgctgaatgcccgagtggtgatcacgcccggcgaacccgccgggattggtcccgatctgacggtgcaactggcccagcaggactggccagttgaactggtggtgtgcgcctcgccggcgctactgcagcagcgtgcagcgcagcttggcctaccgctgacgctgcggacttaccagcctggcgtagcggcacagccgcagcaggccggcacgctgaccatcctgccggtcgataccgcacagccggttacaccaggcgaactctgcgtggccaacagcgattatgtgctgaccacgctggcgcgcgcctgtgacggttgtctgagcggtgagtttgccgccctgattaccggcccggtgcataaaggcgtgatcaacgatgccggtatcgccttcaccggtcataccgagttcttcgccgatcgcgcaggcggccatcgggtcgtgatgatgctggcaaccgaagcgctgcgggtggcgctggccaccacccatttgccgctgaaagaggtctctgccgcggtgacgcgcgagtgcctgcatgaagtcatcaccattttgcatcacgatttgcagcaaaaattcgccattgccgagccgcatatttacgtttgcggtcttaatccgcatgcgggcgaaagcggccacatgggtcgggaagagatcgacgttatcatcccggcgctgaatgaactgcgtcagcagggtattcagttaaccggcccgctaccggcggatacgctgttccagcccaaatatctgcaacatgcggatgcggtgctggcgatgtatcacgatcagggcctgccggtgctaaaatttcaggggtttggccgggcggtaaatatcacccttggcctgccctttatccggacttcagttgaccacggtaccgcgcttgaactcgccggactgggtcaggctgagccgggcagcttcatcacggcgcttaacctcgccatcactatgatcaagagcagtaatgaaatgacaacgaattatatttttgtgaccggcggggtcgtatcctctctgggtaaaggcattgccgcagcctccctcgcagccattctcgaagcccgtggtcttaacgtgaccatcatgaagctggacccgtatatcaacgtggatccaggcaccatgagcccgactcagcacggtgaagttttcgtcactgatgatggggctgaaaccgatctggatttgggtcactacgagcgcttcattcgcactaaaatgtcgcgtcgtaataacttcaccactggccgtatctactctgaagtgctgcgtaaagaacgtcgcggcgactatctgggtgccactattcaggtgattccacacatcaccaacgccattaaagagcgcatcattgaaggcggcgaaggccacgatgtggtgctggtcgaaatcggcggcacggtcggcgatatcgaatcactgcctttccttgaagccattcgtcagatggcggtggatgtaggccgtgagcacaccatgtatatgcacctgacgctggtgccgtatatggcagcagccggtgaagtgaaaaccaaaccgacccagcactcggtcaaagagctgctctctatcggtattcagcctgacgtgctgatctgccgttctgaccgcgccgtgccagccaacgaacgcgccaaaatcgcgctgttctgtaacgtgccggaaaaagcggttatttcgctgaaagatgtcgattcgatttacaagatcccgggcatgctgaagtcgcagggcctggatgactacatctgcaaacgcttcaatctgaatgcaccggaagccaatctggccgagtgggagcaggtgatttacgaagaagccaatccgggcggtgaagtcaccatcgggatggtgggcaagtacgttgaattgccggatgcctacaaatcggtgattgaagcgctgaagcacggcggcctgaaaaatcgcgtcaccgtgaacatcaaactgatcgactcgcaggatgtcgaattgtggcaaaattcggcggcaccagcgtagccgattttgatgcgatgaaccgcagcgccgacgtggtgctgaaagatgccagtacgcgtctggtggtgctatccgcttcggcgggcattaccaatctgctggtggctctggccgaaggccagccgctcaccgagcgcgccatcctgctggatgatatccgccgtatccaatatgccattatcgatcgcttacagcgtccggacgtgatccgcgacgaaatcgatcggatgattgacaacattgctatgctgtctgaagccgcctcgctggcgacgtcgcatgcgctgactgatgagctggtcagccatggcgaactgatgtcgtcgctgctgtttgtcgaaattctgcgtgaacgccaggtgaatgccgagtggtttgacgtgcgtaaagtgatgcgcaccgatgaccgttttggccgtgccgagccggacgtgaagttgctggcggagcaggcgattgcccagttgcagccgcgcgttgagcaggcgctggtcatcactcagggctttatcggcagcgaaagcaaaggccgcaccaccaccttaggccgtggcggcagtgattacacggcggcgctgctgggtgaagcgctgaaagcggcgcgggtcgatatctggactgacgtgccgggcatctacaccaccgatccgcgtgtggtaccgaccgccaagcgcatcgacgaaattacctttgaagaagccgctgaaatggcgacctttggcgccaaagtgctgcacccggccacactgctgccggcggtacgctgtgatattccggtgtttgtcggctccagcaaagatccggccgcgggcggaacgcgtgtctgtaatgaaacccgtaatccaccgctgttccgcgcgctggcattacgtcgcaagcagacgctgctaacgctgcacagccttaacatgctgcatacgcctggcttcctcgccgaactgtttaatattctggcccgccacaatatttccgtggacctgattaccacctctgaagtgagcgtggcgctgacgctcgacaccaccggttctacctcaaccggcgacagcctgctgacgcaggcgctgctgactgagctgtcgtcactgtgtcgggtcgaagtagaagaagatctggcgttggtggcgattattggcaaccagttgtcaaaagcctgtggcgtcggcaaagaggtgtttggcgtgcttgagccgtttaacctgcggatgatttgctacggtgccagcagctataacctctgcttcctggtccccggcacggacgcggaaagcgtggtccgtacgctgcatcacaatctgttcgaa---atggtgaatcggcgtattgagacattgctgtcacagctgcgtcagcaggggattgatgatgaaaacctgctgaaagccatcagcgatgtgccacgtgaacgttttatcgacgaggcttttgaacacaaggcctgggataatgtggctctgccgatcggctccggccagaccatctcgcaaccttatatggtggcgcgaatgacggcgctgctggcgctgaatccgcattcacgggtgctggaaatcggcaccggttccggctatcagaccgcgattcttgcccatctggtggatcatgtgtattcggttgagcgcatcaaagggttgcagtggcaggccaagcgccgactgaagcagctcgatctgcataatgtctcgacccgacatggcgatggctggcagggctggccgtcacgcgggccgttcgacgccatcatcgtcaccgccgccccgcctgaaattccgattgcgctgatagcgcaactggcagaaggcggcattatggtgctgccagttggtgaagaccagcaggtgctgaaacgtctgcgtcgtcagggcgaagaaattattgaagagacgattgagccggtgcggtttgtgccgctggttcagggcgatctcgccatggacgaatactcaccgaaacggcatgatattgcccagcttaaatacctgtgtgagagtctgtttgacgagagcatggcaacattaacggatagccatcacggctgggttaatgatcccacttctgaaagcaatttacagctcaatgatttgatcgagcatatcgcctctttcaccatgaattacaaaattaagcacgttgaagatgaagcgctgatttcgcaaatcgatgaatatcttgatgatacctttatgttgttcagcaactacggtgtcaacactcaggatctgcaacgatggcaacgttcagcaaaacgcttatttaacctgttcactgaagagtgcgcttttctccaggcggtgatctgtctgagcggctgcggcagtattatcagccgtaccgtgcccggtcaggggcacggtaatcagtactatccgggcgtacagtgggatgtgcgcgacggcgcctggcgggtattgactatccttgacctgccgctgtcgctggtggtggacaccctgctgttaccggtcgacgccagccacggtccttacgaaatggatggcgaggcgaatctgcgccatttcgatcagcaactggctggcattaccggacgcgatttaattctgctgccggaaatgtttaccaccggctttgcgatggaggcggcaaaaagctcgttgcctcagacgcaggtggtggaatggctgcaacatcatgcccggcagactgacgccctgatcggcggcagtgcggcgatccagaccgaaaacggc------gcggtaaaccgctttttactggtcgagccggacggaacgctgcatcagtacgacaagcggcatctgtttcgtatggcggatgagcatcatcactatttgcccggcgagcagcgtcagatagttgaatggcgcggctggcgcattctgccacaaatctgttatgacctgcgtttcccggttttttcacgtaaccgcaatgattacgatctggcgctgtacgtcgccaactggcctgcgccgcgtgcgttgcactggcaggcgctgctgttagcgcgcgcgattgagaatcaggcttacgtggcgggctgtaaccgggtcggcagtgatggtaaccagcatcagtaccgtggcgacagccagattatttcgccgcagggtgagatcctgcaggcggccgagccgttccagcgcgcccggctggatgctgcgctgtcgctggaggcgctcaatgcttatcgtgaacgcttcccggcctggcaggatgcggatcggtttacggttattgtgctgccgaccggtgccggaaaaagtctggtgattgccgagctggcccggctggcacgcggccgggtgctggtgctggcgcacgtgaaagaactggtagcgcagaatcacagtaaatatcaggcctacgggctggaagccgatatctttgccgccggcctgcagcgaaaagagagtcagcgcaaagtggtgtttggtagcgtgcagtcggtcgcccgcaacctggaccagttcgacagcgccttttcgctggtgattgtcgatgagtgccaccgcattggcgatgacaaagagagccagtatcagcagatttttaaccatctgcggcagcacaatccgcagttgcggttgctcggcctgaccgccaccccgttccgtctcggtaagggctggatttaccagtttcactaccacggcatggttcgcggcgatgaaaaggcgctgtttcgtgactgtatttacgagctgccgctgcgctacatgattaaacatcagtttctggtgccgccggagcggctcgatatgccggtggtgcagtatgatttcagccgcctgacggcacagtccaacggcctgttcagtgaagccgatctcaaccgcgaactg---aaacagcagcagcgcgttacgccgcatatcatccgtcagatcgtcgagttcgctgaagagcgacacggcgtgatgatatttgcctctacggtcgagcacgcacgtgaaattctgcaactgttacccgacaacagcgccctgatatcagcggagaccccggccaaagagcgcgatgcgctgattgtggcgtttaaggcgcagcagctgaagtttctggttaacgtggcggtgttgacgaccggttttgatgcgccacacgttgatctgatcgccattctgcgcccgaccgaatcggtcagcctgtatcagcagattgtgggccgcggcctgcggctgtcgccgggcaaaaccgactgcctgatccttgattacgccggtaacccgcacgacctgtttaccccggaagtgggcgcgcccaaaggtgccagtgataatcagccggtacaggtgttctgccccgcctgcggctttgccaataccttctggggcaaagccaccgccgacggcatggtgattgagcattttggccgccgctgtcagggcgtgctggaagatgacgacggtgagcgcgagcagtgcgacttccgcttccgcttcaaaagctgccccgactgcggcgcagaaaatgatatcgccgcccggcgctgtcaccagtgcgacaaaattctggtcgatccggacgacatgctgaaggccgcgctgaaattaaaagatgcgctggtgctgcgctgcggcggaatgacgctggaacagggccgcgatgccaaaggtgaatggctgaaagcgacctattacgatgaggaaggcaccagcgtcagcgaacgtttccgcctgcagacgccagcccagcgcaaggcgtttgaacagctgtttatgcgcccacaccagcgtgcgccgggcgtgccgcttggctggcaaaccgcggccgacgtgctggcgctgcagccgttactgcgccatcccgattttgtggtagcgcgggccaaaggccagttctggcagatccgcgagaagatgtttgactatcaggggcgctttcgtcgcgccaatgaatggaagcgatgctggcatccggcattgactacaccatttatttctacaacccaaatattcatccgctcaaagaatatgagctgcgcaaagaggagaatattcgttttgcagaaaaatttggtgtgccgtttgtcgatgctgattatgaccgtgatgactggtttaaacgggcgcgcggcatggaatgggaaccggagcgcggcgagcgttgtaccatgtgctttgatatgcgctttgaacgtactgccttgtatgcccatgaaaatggttttccggtgatcaccagttcgctgggtatttcacgctggaagaatatgcagcagattaatgattgcggagtgcgtgcggcggcccattatcctgacctgctttactgggaatttaactggcgtaagggcggcggatcggcgcggatgattgaaatcagcaagcgcgaaagtttttatcagcaggaatattgcggctgcgtttattcgctgcgcgacaccaatcgtcatcgcgtcacgcagggccgtgagcgaattcagatcggtgtgcaatattatcaaccggacgatatgtttgaacctatggaattaaccaatgacgcggtgattaaagtcatcggcgtcggcggtggcggtggcaacgccgtagagcacatggtacgcgagcgtatcgaaggtgtggaattctttgctgtgaataccgacgcgcaagcgctgcgtaaaacagctgtcggccagacgattcagatcggtaataacattaccaaaggtctgggtgcgggtgcgaacccggaagtcggccgtaactctgcagaagaagatcgcgaagcactgcgttctgcgctggaaggggcagacatggtcttcatcgcagcaggcatgggcggcggtaccggtaccggtgcagcgcctgtggtagcggaagtggcgaaggatctgggtatcctgaccgtggccgttgtcaccaagccgttcaacttcgaaggcaagaaacgcatggcgtttgctgagcaggggatcgcggaactctctaagcatgtcgattcactgattactattccaaacgacaagctgctgaaagttctgggtcgcggtatctccctgctggacgcctttggcgcagccaatgacgtgctgaaaggcgcggttcagggtatcgccgaactgattacccgtccgggtctgatgaacgtcgactttgctgacgtgcgtaccgtgatgtccgaaatgggttacgccatgatgggttcaggcgttgcctgtggtgaagaccgcgctgaagaagcggctgaaatggcgatctccagcccactgctggaagatatcgacctgtctggtgcgcgcggcgtgctggtcaacatcacggctggcttcgacctgcgtctggatgagttcgaaaccgtgggtaacactatccgcgccttcgcctctgacaacgcgacagtggtgatcggtacttcactggatccagaaatgaatgacgaactgcgcgtcaccgtggtggcaaccggtatcggcatggacaaacgtccggaaatcaccctggtgaccaataagc--cagc-cagccagccggttatggatcatcgctatcagcagcacggtatgtcaccgctgccgcaggagcagaaaccggcagctaaagtggttaacgacc---aggctgcgcagtca---aacaaagagccagactaccttgatattccggcatttttgcgtaagcaggccgacatgtggaaagcgttacatcaactggggaaacccgagcggctctatcagtggtctggtcggctgataccctggttcgccgtgacgggcctggcgtcgttgctgttagggtggatctggggatttggttacgcaccggctgattatcagcagggcgacagtttccgcattatctatatccacgttccggccgcgatgtggtcgatgggcatctacgcctcgatggcgattgccgctttttgcggactggtgtggcagctgaagatggccgatctggcctctgccgcgatggcaccggtcggcgcggtgttcacctttattgcgttggttaccggctcggcgtggggcaaaccgatgtggggcacctggtggatctgggatgcgcgcctcacctcggaactggtgctgctgttcatctatatgggggtgattgcgctctatcacgcctttgatgaccgccgtactgccggtcgtgccgccggtatcctgattctggttatgtcagtccaggatcaactgcaccgttatctgtttgaaaatgccgcggtacgtggcgagctggtgaacgtctctaacacctggcgcgaaaccgtgaagaaccacgactatccggccgcggtgaataccctgctgggtgagatgctggtggcaaccagcctgctgaccgccacgctgaagtttgacggcgaaatcaccgtgcagctgcagggtgacggtccgttgtcgctggcggtaattaacggcaacaacaatcaggagctgcgcggcgtggcgcggattaaaggc------gacattccggccgacagcacgctgaaaagcatggtcggcaacggctatctggtgatcaccatctctccggagaaaggtgaacgctatcagggcgtggtcgggctggaaggcgagacgctggccgaatgcctggaagattacttcatgcgctcagagcagctgccgacgcggctgtttatccgcaccagcgag------------aaaggcgcagccggtatcctgctgcaggttatgccagcgcaggagacggagaaagaagcgttcgaccatctggcaacgctgacgcgatcgcctcaatcagcgcttctatcatcagcgtctgagcgaactggcggaagatgaagagcagggcgtggtggcggagcggccggtcatggagcgggagctgcaacagacgctgctggccgatattccgcccacccagacc---gcacaggcgcacagcagcagc---cgctggatattactgcccggcctgattgtgctgctgctggtgtcgctggggacctatctgaaagtcggcggcctggcgcagctgaccggctggatgcaggtgcagcaggactatcctgccttacgggcacggctgatggacccggcggcgaagccgctgacgatggaggagctggcgcggttgcagctcgggctgcgcagtgcactgcagtcggaaccggacaaccttaacgactggaccatgctgggacggctcggcatggtgctgaataacgccagcatcgccagccaggcgtttgaacgggctttgcagcttgcacctaacgatcccggcctgaagcaggattacgccgaagtgctgacccgctccagcgatccgcaggataaccgccaggcggcgctgctgctgcacgaattgcttaaggccgatcggcacaacctgcgtactctgggcctgctggcgtttaatgcttttgagcaacagcaatatgatcaggcgattgatgcctggcaaacgctgctgacgctgttaccggctaacgatgagcggcgtgtgatgatcgcccgcagcattgagcaggccaaaaccgcggccgggcaacagagcagccagctggcactcagtatcagcctgacgccgcaggcagaaaaaatattaccgcaaggcggagtgttgtatatttctgtcactgacggtgtttcgccggtgccggtggcggtaaaacgcctgccgctcagccactttccgttatcgctgacgctggatgacagcaatgcgatgatgccggatcgcctgttgtcggcgcagcatcagcttcaggtacgggcgcgcatttcccgcgacggcagtgccaacgcgcgttcgggtgactggtttggtctgagtgcggttatgccctgggac-gccatcagcagatggcagtagatgaaaaacgcaaccttctacgtgctggaaaccgatgcaccgagcgacggcctgagcgccatcgaagcgctggtgtgcaatctggcggaaacacgctggcgggccggaaagcgggtgttgatcgcctgtgaagatgagcagcaggcgattcgtctcgacgaagcgctgtggcaacgtccggcgaatgccttcgtgccgcataacctcgccggtgaaggcccgcgctacggcgcgccggttgaactggcctggccgcagcgtcgcggcagttcgccccgcgacctgttaattagcctgctgccacagttcgcagattttgctactgctttccatgaagtgatagacttcgttccttacgaagaatctctcaaacagctggcgcgcgaccgctataaagcgtaccgcagcgttggtttccaattgaatacggcaacgccgccacagccgcaaacgacaatgcagcttaaacgggtggcagaagccaaactgcccacgccatggggagatttcctgatggtcggtttcgaagaattggcaaccggacatgaccacgttgctctggtctttggcgatattaatgacaacgagccggtgctggcgcgcgttcattccgaatgcctgaccggtgatgcgctattcagcctgcgctgcgactgtggcttccagctggaagcggcgttgaatgccatcgctgaagagggtcgcggcgcgttgctctatcaccgccaggaaggacgcaacatcggcctgctgaataagatccgcgcctatgcgttgcaggataagggctacgacacggttgaagccaaccatcaactcggttttgccgccgatgaacgcgacttcacgctgtgcgctgatatgtttaaattgctcggcgtagtgcgcgccgcgctggatggcgcccgctatatcctgatggagcgtttcgccgaagacgccgccctgctggcgaaagtgcgtaactacctgtggaagaatgcccatctggtttcgcgcgtggtggaaggtaaagaagaagcgggtgccaagttccgcgactattttgatcaccatgaagcgctgagcagcgtgccgtcacaccgtgcgctggcgatgctgcgtggccgtaatgaaggcgtactgcagctgtcgctcaacgccgatccgcagttcgatgaagcaccacgtgaaagccatggcgaaacgctgattgccgagcaccttaacctgcgtctgaataacgccccggcggacagctggcgtaaagcggtggtgagctggacctggcgcatcaaggtgatgctgcatctggaaaccgagctgatgggcacggtacgcgagcgtgctgaagatgaagcgatcaacgttttcgcccgcaacctgcacgatctgctgatggcggcaccggctggcatgcgcgccaccatgggcctcgatccgggtctgcgtaccggtgtcaaagtggcggtagtggatgcgaccggcaaactggtggcgaccgataccgtttatccacacaccggccagacggcgaaagcggccgctgccgtggccgcgctctgcatcaaacatcaggttgagctggtggcgattggcaacggtaccgcgtcgcgcgaaaccgagcgtttcttcctcgatctgcaacagcagttcccgcaggtcacggcgcagaaagtgattgtcagcgaagccggcgcctcggtgtactcggcgtctgaactggcggcgctggagttcccggatcttgatgtttcgctgcgcggcgcagtctccattgcgcggcgtctgcaggatccgctggcggagctggtgaagatcgacccgaaatcgatcggtgtcggccagtaccagcatgacgtcagtcagagtcagctggcgaagaaactggatgcggtggtggaagactgtgtgaacgccgtcggtgtggatctgaataccgcgtcggtgcccctgctgacccgcgttgccggtctgacgcgaatgatggcgcagaatattgtcggctggcgtgatgagaacggccggttccagaatcgccagcagctgctgaaagtcagccgtctgggcccgaattgatcaaccaactttttcacggtgaaccgaaaaaccgtgatgagctactggagctgatccgcgactcaaatcataaagacctgattgaccaggatacccgtgacatgctcgaaggggtgctggatattgcggagcagcgcgtgcgtgacattatgatcccgcgctcgcaaatgattaccctgaaacgcaatcagaacctcgaagagtgtctggacgtgattatcgagtcggcgcattcgcgcttcccggtgatcagcgaagacaaagatcacgttgaagggatcctgatggcgaaagatttactgccgtttatgagcagcgaatctgaaccgttcagcattgagaaagtgctgcgcccggcggtagtggtgcctgaaagcaaacgcgtagaccggatgctgaaagagttccgttctcagcgttaccacatggcgattgtgatcgatgagttcggcggcgtctccggcctggtcaccatcgaagacattctggagctgatcgtcggtgagattgaggatgagtatgacgacgaagaggatcgtgatatccgtcagcttaaccgccacacctttacggtgcgggcgttaaccgcgattgaagatttcaatgaggtgttcggcacgcagttcagcgatgacgaagtcgacaccattggtggcctggtgatgcagggcttcggccatctgcccgcgcgcggtgagagcatcgacatcgaaggttatcagttcaaagttgcgatggccgacagccgccgtatcatccaggttcatgtcactattccggataattcgccacaacctcaactggatgacgaaatggtgctgatgatcgtgagcggtcggtcaggctcggggaagtcagtggcgctacgcgcgctggaagatatgggtttttactgcgtcgataacctgccggtggtgctattgcccgagttggccaactcgctggcggagcgcaacatctcggcagcggtgagcatcgacgtacgcaacatgcctgaatcccctgagatttttgaaaccgcgctgaataacctgcccgactcattttcaccccagttgctgtttcttgatgccgatcgtaataccctgattcgccgctacagcgacacccgccgtctgcatccgctctccagtaaaaatctgtcgctggaaagtgccattgatgaagagagtgatttgctggagccactgcgttcacgggccgatctgatcatcgatacctcagaaatgtcggtccacgaactggcagagatgctgcgtacccggctgctgggcaagcgtgaacgtgagctgacgatggtgtttgagtcgtttggcttcaagcacggcatcccgattgatgccgattatgtgtttgacgtgcgcttcctgccgaatccgcactgggaccctaagctgcgcccgatgaccggcctcgatcgtccggtggctgcctttctcgatcgccataccgaagtgcacaacttcatctatcagacccgcagttatctggaactgtggttgccgatgctggaaaccaacaaccgcagttatctgactgtcgctatcggctgtaccggcgggaaacatcgttcggtctatattgcagaacagctggcggactacttccgttcacgcggcaagaatgtacagtcacgtcaccgtacgttggaaaagcgtaaatcaatgccgttacttgatattcgtaatctcaccattgaatttatgactgccgacgggccggtcaaagcggtcgatcgcgttaatctgaccctgagcgaaggtgaagttcgcggcctggtgggtgagtcaggttcaggcaaaagcctggtggcaaaagcgatttgcggcgtgaccaaagataactggcgcgtaaccgccgaccggatggtttttgatgatgtcgatctgctgcgcctgtcaccacgcgagcgccgccgcattatcggccataacgtctcgatgatttttcaggagccgcagtcctgtctcgatccgtcagaaagtattggccgtcagctgatgcaggcgatcccacgctggacctataaaggcccgtggctgaagcgcttctggttctggcgcaaaacccgtgccattgaactgctgcatcgcgtcggcatcaaagatcacaaagatatcatgcgcagctttccttatgagctgactgaaggtgaatgccagaaagtgatgatcgccatcgcgctggcgaatcagccgcgcctgctgattgccgatgagccgaccaacgccatggaacctaccactcaggcgcagattttccgtctgctgagtcgtctcaaccagaataacaacaccacgattctgctgatcagtcacgacctgcgtaccatgagccaatgggccaatcggattaacgtgatgtactgcggacagacggtagagaccgcccagagtgacgatctgatgagcacgccgcatcacccttatactcaggcgctgatccgcgccatgcccgattttggccgcgctctgccgcataaaagccggctgaacacgctgtcgggcgcgatcccgtcgctggagagtttgccgatcggctgccggctgggaccacgctgcccctatgcgcagcgcaaatgcgtcgaaacgccacggctggcgggcggcaagtcgcacctgtatgcctgccatttcccgctgaacatggagagccagctggtgctggggatcagcggcggccaggactctaccctggcgggtaaactggcgcagctggcaatcagcgaactgcgccaggagagcggcgataacgactacacctttatcgcggtgcgcctgccttatggcgtgcaagccgatgagcaggattgtcaggacgcgctggcgttcattcagcccgatcggtcgctggtggtgaacatcaaagagtcggtgctcgccagtgagcgggcgctgcaggcggccggcattacgctgtctgacttcgtgcgcggcaatgaaaaagcgcgtgagcgaatgaaagcgcagtacagtatcgcaggcatgaccaaaggcgtggtggtcggtaccgaccatgcggctgaagcggtcaccggcttcttcaccaagtatggcgatggcggcaccgacattaatccgctgttccgcctcaacaaacgccagggcaaacagctgctgaaacagcttggctgtccggaacatctctacctgaagaaaccgacggccgacctcgaagacgatcgtcccggcctgcaggatgaagtggcgctgggcgtgacctacgagatgattgatgactatctggaaggcaaaaccatcgatcctgataacgcaaaaatcattgaaggctggtatctgaatggatgagttgaaaaaagcgggtgtcgaggtgctgggcatcagcactgacaaaccgcaaaaactgtcacgctttgtcgaaaaagagctgctgaatttcaccctgctgtcggatgaagatcatgaggtctgtaaggcatttggcgtctggggtgaaaagacctttatgggtaaaacctatgacggcatccatcgcatcagcttcctgctggatgcggatggcaaggtggaaaaggtattcgataacttcaaaacctcaaatcaccacgacatcgtgctggattacgttaagtcgtgcactttatttttcagcccgccgaggagaatctgggcggtgcgcgcaaaatggttgaagagggattgttccagcgattcccgatggatgcggtttacgccatgcataactggccgggcctgccgctcgggtcgctggcggttaatcccggtgcgatgatggcctcgcttgattcgtttgaaatcaccctgcacggcaagagttgccacgcggcgatgccggaaagcggtgccgatccgatggtagtcgcggctgagctgatcctggcgctacagaccattccgtcacgccgtctgtcaccgctttcgtctgcggtggtcagcgtgacgcagatccacggcggtgaggcgatcaacgtcatcccggaacagattgtgttgcgcggcacggtacgctgcctgcaaccggcagtgcgcgataaagtgcgggcactgatcgatgagtttgtggcgacccttccccgaccgtttggg------gtgagcggcgaaaccagctggctacccggttatccggtgacggccaaccatgccgcgccggcagagcaggttcgcgcggtggcgctggcgacgctgggagaagagaatgttcactggcaggtcaatccttcgatggcatcagaagattttgcctgcatgatggaagcctgtccgggagcttacttctggctc---ggcgcc------gacggtgaagagccttcggcgccgctgcacaatgcccgctacgattttaatgatgcgttactgccgatcggtatccgcttctggcagaacctggttgaacaatg---gatattgccgcacttcgcgctgagcagttgcaacgcgccgctgatgtggtgcgtgaagatgactttgacgtattgccgccgcgctttattggcggggcggacgtcggatttgaacaggaaggtgccgtcacccgggcggcgctggtagtgcttgagtggccttcgctaacgctggtggaacatcgcattgcgcgtattgataccaccatgccttacattcccggctttctctccttccgtgagtatccggcgttgatggccgcatggcagatgctggagcaaaaaccggatctgctgtttgtcgacggtcacggtatctcccatccccgacggctcggcgttgcgtcgcattttggcctgctggtcgatgtgcccaccattggtgtcgcgatgttaatacgtaccgagattggcgttgatgccgcgggcatcgacagtttgctgaggcgctgtttcagcacctcagccgaagctgaactgacccaggcgttacgtgaagatggcctgctgacgctgggcgtggtagcgaccgacgaggaaggacaggtgctgggctatgccgcattcagtccggttagcgtacagggcgacgatcgcaactgggtcggactggccccgctggcggtggacgaaagcctgcgcggtcagggcattgcgaaacagctgatttatgaagggctggatacgctgaatgagttcggctatagcgcagtcgtggtactgggcgatccggcgctgtttaaccgctttggcttttttatcgatacccactgtcattttgatttcccgccgtttgagggtgataccgtcgccagcctggcgcgggctgcggcggccggcgtcgagaagatcatcatcccggcgatcgatgccagccgcttcagccgggtgtgcgaactggcggccggacatgctgcgctctacgccgcgctcgggctgcatccgattgccatagaagcgcatcaggaa---gcgcatctcgatcggctggaggagaagcttaagcagcgaccgcgcaagctggtggcgatcggcgagatcgggctggatctctaccgcgacgatcc------gcagtttgataagcaacaacgctttcttgatgcccagcttaagctggcgaaacgctacgatctgccggtgatcctgcactcgcgtcgtacccatgacaaactggcccagcatctgcgtcgccacgatctgccgcgtcgcggggtggtacatggcttcgcgggtagtctgcaacaggcgcaggcgtttattaagctcggctatgcgattggggtcggcggcaccatcacctatgagcgcgccagcaaaacccggcagacgctggcgcaactgccgctctcctcgttgctgctggaaacggatgcgccggatatgccgttaaaaggcttccagggccagcccaaccggcctgaacgggcgcgccaggtgtgggagacgctctgcaccctgcgcgacgagccacctgaagtcattgccggggcgctgtggcgcaacagccagcagctgtttcagctcttaaacagcaagggt---aaagacgatgagatcgccagcttcctcggtgccagctatttccgggtgatcggtgccggccaggtgtatggtctgtcagcccgtggcctggcgattgatactgcgctaccgtccggtgaagagttcccgcgtttcaaagagttctggattgagcgtccgaagccgcaggataaacagctggtgatctatgcactgctcgattcgccgcgtgcggcgggtgcctatcgctttgtgctgcgtccgggccaggcgtcgaccgttgatgtgcagtcaaaagtctacctgcgtgacaacgttggtaagctgggcgttgcgccgctgaccagtatgttcctgtttggtcagaaccagccgtctaccgtgaacaacttccgtccggcattacatgactcagacggtctgtcgattcacagcggcaacggtgaatggatctggcgtccgctgaacaatccgcgtcatctggcggtcagcacctacaccatcgagagtccaaaaggttttggtctgctgcagcgcgggcgtgacttcaacaactatcaggatctcgacgaccgctacgatctgcgcccaagcggctgggttgagccattaggcgactggggtaaaggccgggtagaactggttgagatcccaacggctgatgagaccaacgacaacatcgttgcgttctggaccccggagacgctgccggagccgggcaaagagatgaacttcaaatatcgcctgcacttctcacgtgatgaaaatcaactgcactctgacgacacggcatgggtgaaaaacaccctgcgttctgcaggtgacgtgaagcagtctaatctggtgcgtcagccagatggcaccgtggctttcaccatcgacttcgtgggtaaagacatgagcaagatggcggagaacagtcaggtggcaccgcaggtcagcgtgggtaaaaacgcggacgtggttgagcagagcgtacgttataacccggtcactaaaggctggcgtctggtgttgcgtctgcgtgtgaaagacaacaagcagcccaccgaaatgcgtgcggcgctggttagcggcgacaagacattgacggaaacctggagctatcagttacctgccaatgaaatgaatcgtactaaactggtactgggcgcggtaatcctgggttcaactctgctggctggttgctcaagcaacgctaaaatcgaccagctgtcttctgacgttcagactctgaacgctaaagttgaccaactgagcaacgacgtgaacgcagtgcgttcagacgttcaggctgctaaagatgacgcagctcgcgctaaccagcgtctggacaaccaggctcactcttaccgtaagatggagttcatccattttctggttgattttattttgcacattgatgtgcatcttgccgaactggttgcgcagtacggtgtctggatttacgctattttgttcctgattttgttctgcgaaaccggtttagtggtgacgccattcctgcctggcgactcgttactgtttgtggcgggtgcactggcggcgttgcctggcaacgacctgaatgtgcatctgatggtggcgctgttagtggttgcggcgatccttggcgatgcggtgaactacaccattggccgtctgtttggcgagcggttgttcagtaacccgaactccagaatcttccgtcgcagctacctggataaaacccatgcgttttacgcccgtcacggcggtaaaaccattatcctggcgcgttttgtgccgattgttcgcacctttgcgccgtttgttgccggtatgggccacatgtcctatcgtcactttgcgctgttcaacgtcaccggtgcgctggcctgggtcctgctgttctcctatgccggttacctgtttggcgatttgccggtggtgcaggaaaacctgaagctgctgattgtcgggattatcctggtgtcggtattgccgggcgtgattgaagtctggcgtcatcgccgcatgaataaagttttactctattgccgtcccggttttgaaaaagagtgtgcggcagaaatcagtgcgaaagccgctgaacgcgaagtctacggtttcccgcgggttaaagatgactcgggctatgtgctgtttgagtgttatcagtttgaggacgccgaacgactggtgcgtgagttgccgtttgacgacctgatctttgcgcgtcagatgctggtggtcggcgagctgctgcgcgacctgccgcaggaagatcggatcacgccaatcgtcggcatgctgaccggcgtggtcgaaaagggcggcgaactgcgcgttgaggtgccagacaccaacgaagcgaaagagctgaccaaattctgccgcaagttcaccgtgccgctgcgttccgcgctgcgtgaaagcaaaattctgttgaactacgaaagcccgaaacgtccggtggtgcacgtatttttcattgcgccgggtacctgttacgtgggctattcattgccagaaaacagttcgtctttttatatgggcattccgcggcttaagttcccgtccgatgcgccgagccgttcaacccttaagctggaagaggcgtttcacgtctttatcccggcggacgaatgggatgagcgtctggccagcggcatgtatgctgtcgatctcggtgcctgtcctggcggctggacctaccaactggtgcagcgcagcatgatggtgtatgcggtcgataacggtccgatggcgccgagcctgatggagaccgggcaggtgatgcatgaacgcgttgatggattcaaattccgcccgccgcgcaccaacattagctggctggtgtgtgacatggttgagaaaccggtacgggtagcgaacctgagtggttcatcgcgcactgcgtgaagtgcatgaacgcgcagaaggcgtgcgccgtgagcgcaccgaagcgatggcggcagaaggccaggcattcctgctggaacatgcgcagcgtgaaggcgtgagcagcaccgaatccggcctgcagttcagcgtcatcacccagggcgaaggtcctatcccttcccgccaggatcgcgtacgtgtgcactacaccggtaaactgattgacggcagcgtgttcgatagctccgtagcacgtggtgagccagcagaattcccggtcagcggcgtgatcgcgggctggattgaagcgctgaccctgatgccggttggctcaaaatgggaactggtgatcccacacaacctcgcgtacggcgaacgtggtgccggtgcctctatcccgccattcagcaccctgatttttgaagtagagctgctggaaatcctggcgattgccggtgtttaccggcactacgcttcggcagtgtcggtgctgaccgatgaaaaatactttcagggcgacttcgcttttctgccgatcgtcagcgccgctatcacccagccggtgctgtgcaaagactttatcatcgacccgtatcagatctatctggcgcgttactatcaggcagacgccattctgctgatgctgtcagtgctggatgatgagcagtatcgtcagctggccgccgtcgcccacagcctgaaaatgggcatcctgaccgaagtcagtaatgagcaggagctggagcgcgccattgcgctgcaggccaaagtggtcgggattaataaccgcgatctgcgcgatctgtcgatcgatcttaaccgcacccgccagctggccccgcgcctgtcgcacggcgtcacagtaatcagcgaatcgggcatcaacagctacgcagatattcgtgagctcagccactttgccaatggcttcctgatcggttccgccctgatggaagaacccgacctgaccgcggcggtgcgccgggtgacgctgggtgccaataaagtctgtgggctgacccgcgcggaagacgcgcgtgccgcctatgaagccggtgccctctacggcggcctgatttttgctgaaggttcgccgcgtcacatcgaaactgaggccgcccgtacggtgatggcatccactctggagcttctggaagaacatcgcatttttggcggctggcagcagcgctggcgtcatcagtcggcggtgctgaactgcccgatgacgttcagcatctatctgccgaccccgcacggcgatgcgccaccgccggtggtctggtttctggcagggctgacctgcaatgatgagaacttcaccaccaaagccggggcgcagcgggttgccgccgaactgggcctggtgctgatcatgccggataccagcccgcgcggcgatcgggtggcgaatgatgagggctacgatctcggtcagggcgcgggcttttatctcaacgccacacagcaaccgtgggccagccattttcgcatgttcgattatctgagcagtgagctgccgacgctgatcgctgataacttcaaggtcagcgagcgtcagtcgattatgggtcattcgatgggtggacatggcgcgctgatgctggcgctgcgtctgggcggccgctttgcctcggcatccgcctttgcgccgattgtgaatccgatggatgtgccgtggggacagaaagcgtttcaggcttatctgggcgacgatcgcgccgcctggcgtgaatatgacagctgtcagctgatggcgcaggtctcgcatcggctgccgatgctgatcgatcagggcgacagcgatcagttcttagccgatcagctgcagccggagcggctggagtcggtggcgcaggagacgggcttcccgctgaccctgcgtattcagccgggttacgatcacagctacttctttatcgccagttttgttgaagatcacctgcgcttccacgcgcagcatctgctggcctggtctggcacgatcagatgacgctgggtcagctcaccagttttgtgatgtatctgggcctgatgatctggccgatgctggcgctggcgtggatgtttaacatcgtcgagcgcggcagcgccgcctggagccgtatccgcgcgctgctggcggaagcgccagcggtcgaagatggcgataaaaccctgccaccggaaccaggcaacctgcaggtagcgatccgtgaatttcactatccggccagtgccggtccggtgctgagtcaggtcagtttcgaactgaaacctggcgaaatgctggggctgtgcggcccgaccggcagcggcaagagtacgctgctcagcctgatccagcgccattttgatatccagcagggcgatatccgctatcaccagattccgctgccacagctgcggctggacagctggcgcagccggctggcggtgttaagcggctgttctaactggtctaaacgtgaccgtaacaccgcgattggcgcgggtgcgggtgcgattggtggttcagtactgaccaacggaagcgcgctcggcacggtcggcggcgctgctgtaggtggtattatcggtcatcagatgtgtgagctgttttcggacatcccggaagcgctggaaaacagcgtagagattgctaagcgttgtaacgtcacggtccggctgggtgagtacttcctgccgcaattcccgactggtgacatgaccaccgaagattatctggtggtgaaatcgcgtgaagggctggaagagcgtctggcgttcctgttccctgacgaagcggaacgtgcagagaaacgcccggaatatgatgaacgtcttgagattgagctcaacgttatcaaccagatgggtttccccggctacttcctgatcgtgatggagtttatccagtggtcgaaggataacggcgtgccggtcggaccgggtcgtggttccggtgcaggctcgctggtggcctatgcgctgaaaattaccgatatcgacccgctggaatttgacctgctgttcgaacgtttccttaacccggaacgtgtttcgatgcccgacttcgacgtcgatttctgtatggaaaagcgcgatcaggtgattgaacatgtcgcggatatgtacgggcgtgaggcggtttcgcagatcattacctttggtaccatggcggcgaaagcggtaatccgcgatgttggccgcgtactgggacacccttacggtttcgtcgaccgtatttcaaaactgatcccgcccgatcccggcatgacgctggaaaaagcctttatcgctgagccgcagctgccggccatgtatgacgcggacgaagaggttaaggcgctgatcgatatggcgcgtaagctggaaggcgtcacgcgtaatgccggtaaacatgctggtggcgtggtgatcgcgccgaccaaaattaccgattttgccccgctttactgcgacgaaaacggccagttcccggtgactcagttcgacaagaatgatgtggaatatgccgggctggtgaagtttgacttcctcggcctgcgtactctgaccatcatcgactgggcgctgaagatgatcaacccgcgccgggaaaagcagggactggagccgatcgatatcgccgccatcccgctggacgataaaaaaagcttcgacatgctgcagcgctcggaaaccacggcggtgttccagcttgaatcgcgcggcatgaaagatctgattaagcgtctgaagcctgactgctttgaagatatgatcgcgctggtggcgctgttccgtccgggtccgttgcaatccggcatggtggataacttcatcgaccgtaaacatggccgtgaagcgatctcttatcctgatattcagtggcagcatgagagcctgaagccggtgcttgaaccgacctacggcatcattctctatcaggaacaggtgatgcagatcgcccaggtcctctccggttatacccttggcggagcggacatgctgcgccgtgcaatgggtaaaaagaaaccggaagagatggccaagcagcggtcggtattccgtgacggtgcggaaagaatgggcatcgacggcgaactgtcgatgaagatcttcgatctggtagaaaaatttgctggctacggctttaacaagtcacactccgccgcatatgcgctggtctcttatcagacgctgtggctgaaagcccactatccggccgagtttatggctgcggtcatgacggctgatatggacaacaccgagaaggtggtgggtctggtcgatgaatgctggcgcatggggctgaaggtcctgccgccggacatcaactccggtctgtatcagttccacgtcaatgaggcaggtgaaatcgtctacggtatcggcgcgatcaaaggcgtcggtgaagggcccatcgaagcgatcatcgacgcccgtaacgaaggcggctacttccgcgaactgtttgatctctgtgcccgcaccgataccaaaaagattaaccgccgggtgatggaaaaattgatcatgtccggtgccttcgatcgcctcggaccgcaccgcgccgcgctaatgagttccctcagcgatgcgctgaaagcagccgatcagcatgccaaagcggaagcgattggacaggcagatatgtttggcgtgctggccgatgagccggagcaggtagagaaatcctacgccagcgttacgccgtggccagagcagcttcagctggatggcgagcgggaaacgctggggttatatcttaccggccacccgattaatcagtatctgaaagaaattgagcgttacgtcggcggggtgcgactgaaagatatgcatcctaccgatcgcggtaagattaccgtcgcggctggtctggtgatcgctgcgcgcgtaatggtgaccaaacgcggcaaccgaattggtatctgtactctggacgaccgttccggccgtcttgaggtgatgttatttaccgatgcgttagacaaataccagcagttgctggagaaagaccgtatcctgatcgtcagcggacaggtcagctttgatgacttcagcggcggccttaaaatgaccgcccgggaagtcatggacatcgacgaagcgcgcgaaaaatacgcgcgcggacttgctatatcgctgacggacaggcaaattgatgaccagctattaaaccgactccgtcagtccctggaaccccatcgctcagggactattccggtgcatctctactatcagagagccgacgcgcgagcgaagctgcgctttggtgcagcgtggcgaatttcgcccagcgatcgtttacttaacgatctgcgctcgttgattggatcggagcaggtggaactggagtttgacgtcgattacgctgttgatcaacaaaccctgccgacgctgatgcgtccggtctcaaccaat------gcgtcgatccgcaaagcggaaaccgagagcgttgagctgcttaaggtgcgtaaagagacgccggaagagtatcgtctgtcgcgtccggatggcacccgtgaagcggtcattatctcgctcgccctgttgttattcttcttcagcctgctggtgccggccaccctgatgatctggctggtgctggctggcgcagcgatgatcgccgccagcctgtggctgctctatcgggttcctggtgaacgcggcctgcgtgatattcactgtctgcgcggcgcgccgaagcgctggggcctgttcagcgagtctaatcaggaacag---agcaacatcacgctggggattatcgacctcgcctatccgccgcactggcaaccttatgtggcgcacgatctcggtcaggttaccgatgtggaaatctacctgaaccgtcaggtggtgcgtcagggccggttcctttcgctgcaggatgaagtgaaaaactttcccatccagcgctggcgtaaaaacgtggtgctggcctgtggttcgctggcggtgctggccctgctggtgacctggatcccgctcagcatgccgatcaaactcagcctggcctgggctaaaggcaccgacagtctggaagtgagcagcgttgataagctcagcagcgtgccgctgaatatcggtgatagcctcaaggtcaccggcaccggcatgtgttcggtgcctgacaattatcagagcaaccgtaattacgcctttatgccgttcgactgctcggcggtctactggaataacgcgacgcctctgccgcagccgcagtcggacatcatcgacaaggccgccgccctgctggagaccacgacacggcagctgcacccggaaaccaacaccgatccgaaactgaacccgcagctggcctccgcgattcagaaatccggcatgatcctgctggatgacttctccgatctggtgatgaagacgcaggatttgtgtaatcagccgcaggattgcgtgcggttaaagaacgcactggtcaatttaggcaacgcgaaagactgggaagcgctggtgcgccgggccgactcgggtcagctgaacggtatgaatgtgctgctgcgtccggtcagtgccgaggcgctggaaaacctggtgaataccgccacctcgaccttcttctttcgtgaatgccaaaacgtacagacataaaatccatcctgattcttggcgccggtccgattgtgatcggccaggcctgcgaatttgactattccggtgcgcaggcgtgtaaggcgctgcgtgaagagggttaccgcgtcattctggtcaactccaaccccgcgaccattatgactgacccggaaatggccgatgcgacctacatcgaacctattcactgggaagtggtacgtaaaatcatcgaaaaagagcgtccggatgcggtactgccgactatgggcggccagacggcgctgaactgtgcgctggaactggaacgtcagggcgtgctggcagagtttggcgtcaccatgattggtgccactgccgatgcgattgataaggccgaagaccgtcgccgttttgacgtcgcgatgaaaagcatcgggctggatactgcccgttcaggcatcgcgcacaccatggaagaagcgctggcagtggctgaagatgtcggcttcccgtgcattatccgtccttcgttcaccatgggcggcaccggtggcggtatcgcgtataaccgcgaagagtttgaagagatttgcgaacgcggtctcgacctctctccaaccaatgagctgttgatcgatgagtcgctgattggctggaaagagtatgagatggaagtggtgcgcgataagaatgacaactgcatcatcgtctgctcgatcgaaaactttgatgcgatgggcatccacaccggtgactcgatcacggtagcgcctgcccagacgctgaccgataaagagtaccagatcatgcgtaacgcctcgctggcggtgctgcgtgaaatcggcgtcgaaaccggtggctccaacgtgcagttctcagtcaacccgaaaaacggccggctgattgtgatcgagatgaacccgcgcgtctcgcgttcttccgcgctggcctcgaaagccaccggcttcccgattgccaaagtggcggccaaactggcagtcggctttaccctcgacgaactgatgaacgacatcaccggtggcttaacgccagcgtcgtttgagccatcgattgactacgttgtcaccaagatcccacgtttcaacttcgaaaaatttgccggcgctaacgatcgcctgaccacccagatgaaatcggtgggtgaagtgatggcgattggccgcactttccaggagtcgatgcagaaagcactgcgtggtctggaagtgggtgccaacggcttcgacccgaaagttcatctcgacgacccggaagcgctgacccgcatccgtcgcgaactgaaagatgccggttccgaccgcatctggtacatcgctgatgcgttccgcgctggcatgtccgtcgacggcgtgttcaacctgaccaacattgaccgctggttcctggtgcagattgaagagctggtgcggctggaagagcaggttgcacgcgaaggggtgaacagcctcgactatacgttcctgcgtgccctgaagcgtaaaggctttgccgatgcacgactggcgacgctggccggtgtggccgaaagcgaaattcgtaagctgcgtcagcagttcaacctgcatccggtttacaagcgcgttgatacctgcgccgcagaattcgcgaccgacaccgcctacatgtactccacttatgaagaagagtgcgaagcgaatccgaaccgggaccgtgaaaaaatcatggtgctgggtggcgggcctaaccgtatcggccagggcatcgagttcgactactgctgcgttcacgcggcgctggcgctgcgtgaagacggttacgagaccattatggtcaactgtaacccggaaaccgtgtcgaccgactacgacacctctgatcgcctctacttcgaaccggtcacgctggaagatgtgctggagattgtgcgcattgagcagccgaaaggcgtcatcgtccagtatggcggtcagacgccgctgaaactggcacgtgcactggaagcggccggcgtgccggttatcggcaccagcccggactcgattgaccgtgctgaagaccgtgaacgtttccagcaggcagtcgatcgcctgaaccttaagcagccggctaacgccacggtagcgacgctggagcaggcggttgagaaagctgccggcctgggttatccgctggtggtgcgtccttcgtatgtgctcggcggtcgcgcgatggagattgtctacgacgaaatcgacctcaagcgctacttccagacggcagtctcggtctctaacgatgcgccggtactgctggatcgcttccttgatgacgcggtagaagttgatgtcgatgcgatttgcgacggtgagcgggtgctgattggcggcatcatggaacacattgagcaggctggcgtgcattccggcgactccgcctgttcgctgcccgcctacaccctgaatcaggagattcagaatgtgatgcgtcagcaggttgagaagctggcgtttgaactcaacgtacgtggtctgatgaacgtgcagttcgcggtcaaagacaacgaagtttacctgattgaagtcaacccgcgtgcggcccgtaccgtaccgttcgtctccaaagcgaccggtgtgccgctggcaaaagtagcggcgcgcgtgatggccggcaaaacgctggccgagcagggcgtgaccgaagaggtgatcccaccttactattcggtgaaagaagtggtgttgccgttcaacaagttccagggcgtcgacccgattcttggcccggaaatgcgctctaccggtgaagtgatgggtgtcggccggaccttcgctgaagcctttgccaaagcgatgctcggtgcgcagagtaacatgaagaagtcaggtcgtgcgctgctgtcggtacgtgaaggcgataagaaacgtatcgtcgacctggcggccaagctgcagaagtttggtttcgaactggatgcgactcacggtacggcggtggtgctgggtgaagcgggcatcaatccgcgcctggtcaacaaagtgcatgaagggcgtccgcacattcaggatcgtctgaagaatggcgaatatacctacatcgtcaataccaccgcgggacgtcaggcgattgaagattcgaagctgattcgccgcagcgcactgcagtataaagtgcactatgacaccacgctgaacggcggattcgccacggcgatggcgctgaatgctgatccaaccgagcaggttatctcggtacaggaaatgcacgcgcaaatcaaaatgcgcaaacaggtagaaatattcaccgatggatcctgtcttggaaatcccggccccggcggttacggcgccattttacgttacggccagcatgagaaaaccttcagcgccggctatcacctcaccaccaataaccggatggagctgatggcggcgattgtctcgcttgaagcgctgaaacagccgtgcgatgtggtgctcagcaccgacagtcagtatgtccgtcaggggattaccagctggatccacaactggaagaaacgcggctggaaaacggccgataaaaaaccggtgaagaatgtcgatctctggcagcgtctcgatcttgcgctcagtacccaccagattcagtgggaatgggtaaaaggccacgccggacatccggaaaatgagcgctgtgatgaactggcgcgcagcgctgctgagaatcctgcctttgatgacatcggttataaaactgaatccgtggtattaatcctggccgccgcgctggcgatgatcctcgccaataacgacgcaacgcagcagggctatcgcgatctgctg------gcgattc---cggtgcagttccgtttcggcgatctcgatatcaacaaaaacctgctgctgtggatcaatgacgcgctgatggcgctgtttttcctgatggtcgggctggaggttaagcgtgaactggtgatgggcgcgctggcgaaacgtgagcaggccatctttccgctgatcgccgcgctgggtggcatggtggccccggcaatactgttcctgctgtttaacggcgctgacgttgagacgcgcagcggatgggcgatcccgaccgccaccgacattgcatttgcgctgggtattctggcgctgctaggcagccgggtgccaccggctttgaagatcttcctgatggcgctggcgatcattgatgacctcggggcgattgtgattatcgcgctgttctatacccacgatctgtcggtcgcgtcactgggcgtcgctgccgccgcgattggggtgctggcgctgatgaacctgcttaacgtgcgcaataccggcctctatctgctggtgggcatggtgctgtggaccgcggtgcttaagtcaggcgtacacgccacgctggccggtgtggtggtgggtttcctgatcccgctggcgaagaaagaggggcattcaccggcaatccaccttgagcatgcgctgcatccgtgggtgcgctggctgatcctgccgctgtttgccttcgctaatgccggcgtctcgctggacggcgtctccttcgacagcctgttctcgctgctgccgctcggcatcattgctggtctgctgattggtaagccgctgggtatcacgctgttctgctggctggcggtaaaaatgggcctcgcccggctgcctgaaaatactcacattaaggatatcgcagcggttggggtgttatgtggcatcggttttaccatgtcgatcttcatcggctcgctggcttatggcgacactaatgctgaactgattaccctggcgaagctgggcattctgatcggatcgattctctcggcggtgctgggctacctgattctatgaagttttatcgtccgctggctgccatcaaagcgattaccttcgaccttgatgacacgctgtatgataaccatccggtgatccgccggaccagcgctgagtcccacgcggcgttacaggcctttcatccgacgctgcgcgattttacgccgcaggcttatcaggcgctgcgcgatgagttgctgctgcgtgaaccggagatctaccacgatgtgtcggagtggcggcggcgttcggttgagctggcgatgctcaatatcggcttgtctgcggctgatgcgatggccggagcggagcaggtcatggcggtgtttcatcaatggcgtagtcaggttgagatgccggatgagacccatcagacgctgaaaatcctggcggagaaagtcccgctggtggcggtcaccaacggcaatgcctgcccggaaaaaatgggcattgccgattacttccggttcacgctgcgggcggggccggatggacgtgcgaagccgtggcaggatatgtatcagctggcggcacagcggcttaacatcgcccctcagcacattctgcacgtcggcgacgacctcaccaccgatgtggctggctcgttgcgttgcggtatgcaggcctgctggattaacctgcgtcaggacaacctgatgcagatcgccgatgcgcgcctgttgccgcatgtcgaaatttcgcagttggcatcactcacctcactgctattacccgcatcgatccg---gaacatcgtatgtccgaagccgtgattcacaatgacaccatctattacaccagcgtgccagagaatctggatgaggatgctgaagcgcagacggccaatgcactggcggtgattgacagattgctgacgcgactcggcagtgataagagcaaaattcttgatgccaccctgtttctggtggacaaagcggacctgcccgcaatgaaccgcgcctgggacgcctgggtttccccggataacgcgccagtacgctgcacggttcaggcaggtttgatgaacccgcaatacaaaatcgaaatcaaaatcatcgcagcacgtatgggtgggctggactcaattggcatggcgcgcgatgtgcgcgaccggggaccgatagaagcccgtaatgaagctcaggcacactatctcaacgccatagaatcgaaacagctgatcttcgctaccggtgaagccggttgcggcaaaacctggatcagcgctgcgaaagcggcagaggccctgattcataaggatattgacaggattatcgttacgcgcccggtattacaggccgatgaggatctgggattcctgcccggcgatatctccgagaaattcgccccttatttccgaccggtgtacgacattctggttaaacgtcttggcgcatcctttatgcagtactgtctgcgtccggaaatcgccaaggtcgagattgccccgttcgcctatatgcgcggccggacttttgaaaatgccgtggttattctggatgaggcgcaaaacgtgaccgccgcccagatgaaaatgttcctgacccgcctgggcgaaaacgtcacggtcattgtgaatggtgatattacccagtgcgacttgcccgctggggtgccttccggtctcgcagacgcgctggcgcgtttcgaagaggacgagatggttggcatcgtacgtttcggcaaagaggattgtgtgcgttctgcgctgtgtcagcgcaccctgcacgcgtatagcctggtcagcaaaccgttccgcgatctcggcgaagtctctgctgaagattgtcagatcagtaatcagaactcacccgctaacatcgccacagcacgtaaacgcctgcagatccgcgcctctcagatgaaagccaatgcggtactgctgcataaatgcgaaatcgtaaccggtacgccaggctgctatcgccaggcggtgtgccagggttcggcgctgaaagtcagtaatcaagtggtcggcgtcagcggttctgcccctgcctacgtgtttatgtttattgaagcgatggccgatgccgccgtggctggcgggatgccgcgtgcccaggcgtaccagtttgcggctcaggcggtgaaaggcgccgcacagatggtgctgaccaccggtaagcatccggctgagctgaaagatatggtctgctcgcctggcgggaccacgattgaagcggtcaatgcgtaaacctattttatcaaccggattgcgctggctgtggctggtgctggtggtaattgttgtcgacttcgccagtaagcagtgggtgatgaacaacatgatgctgcacgaaacgcagccgctgataccgttcctgaacctgttttacgcccacaactacggtgcggcgttcagtttcctggcggacaaaggtggctggcagcgctggttctttgccggcatcgcgctggcaattgtggtctcgctgctggtgatgatgtatcgcaaccgtgccagtcagaagatcgccaacatcgcttatgcgttgatcatcggcggggcgataggcaacctgttcgatcgctcttatcacggctttgtggtcgattttatcgatttctacgtcggtaactggcacttcgctacatttaatatcgctgactgcggcatctgtattggtgcggcgttagtggtgctggagggctttctcagccctaccggccgtctggcgaagctggaaagctggcagcatcttacttttatggcctgcctgtgtgagcgtatgtacccgaattatcgggcattctgcgagcagaccgaatttgccgatccggcactctatcgccgcattcttgatctgatctgggaaaacctgacggtcaaagatgcgaagatcaacttcgacagccagctggaaaaacttgaagctgccattcctgatggtgatgcgtttgaggtttacggtgtgtatccggcgattgatgcctgcgtggcattaagcgaagtggttcatgcgcagctgagcggcgacacacttgagcacgcgattgaagtcagcgagacctcaattactaccgttgccatgctggaaatgacccaggctggacgcgaaatgaccgacgaagagcttcgtgaaaacccggccatcattgatgaatgggaccttcaatgggagattttccgcctgcttgccgagtgcgaagagcgtgaccttgaattaatcaaaggcctgcgatcggacctgcgtgaagcgggaattagcaacatcggtataaatttccagcagatggacgttcgtgccctgcgttactttaccgaagtggtacgccagcagagtttcacccgcgcggcgcaaaaactgttcgtcacccagccgaccatcagcaagatgttacgccagctggaggaagaactgggctgtaccctgatcctgcgtgatggccgtcgcctgcacctgaccgacagcggccaggcggtctatcagcgtggcgtggcgattctgcaggaattccatcaacttgaggcggagatcggcgatattaaccagctgaagaccggagaactgcggctcggcattccgccgatggtcggtatgcagattgccggatcgatctccgcctttcgccgtcgttatcctggcgtgaagctgaaaatttctgagttcggcggcctgaccgtgcagcaggcggtgctggccggcagccttgatattgctctgacggcgctgccggttgatgcggagctgccgctgaataccctaccgctgatgcatcacccgctgtgcgtgctgctgccgcgccggccggagtggctgagtcgcagccagattgggctggccgaactggcgcagcatccgctgctgatttttaatgaggagttttcactgaaccggcagttgatgcaggcgttccagcgacagaacctgacgccaacggtagcggtacgcagcggccagtgggattttctggcggcgatggtgcaggcggaaatggggctggcgattctgccggagccaatctgtcagcggctggataaacagtcgttgctgtggctaccgctggaatcggagctgaagtggagtctgggtttgatctggcgtgaaggtaactatctgtcgcgcagcgctcaggcgtggatcgcctgctgccgcgaacactggccagaccaatgaaaaccctgttgatggccattgatcat---tcgccggtaaccgaaaaagtggttgcgctgaccattgaagaggcgctggcacaccacgcagaagtggtggtgctgtgctgcgtcgatccggcgtac------tcttcctgcaatcaaccgatggaaattgatgccggtgaagatccggccgattttgtcgcggcgcaggatgagcagaacacggcggaactggtggtgcgccatgctctggcaccgctgctgcgggccggcattaatgcgcgcggtatgattctggccggtgaagcagccgacacgattattgcgcaatcactccagctcaaggccagcatgattatcatgggacgccgccatctctcttcttttaaccgactgttaaaaggctcggtcagcgcggcggtgattgagcgtgctcactgtccggtgctgattgatgtgcgtaaggaatgattatccccgcgttagatttaatcgacggcaaagtggtccgtctgcatcagggcgattatggccagcagcgcgattacggcagcgatccgttgccgcgtttgcagcagtatgcgcaggaaggcgccacggtgctgcatctggtggacttaaccggcgcgaaagatccggcaaagcggcagattgcgctgctgaaaaccctgctcgacggcgtcgaggtgattgtgcaggtcggcggcggcattcgtcatcgtgacgatgtgaaggcgctgctggacgccggagccagccgtgtggtggtcggttcgaccgcggtaaaacagcctgacgaggtaaaacgctggtttgccgagtttggcgcagaggcgattgtgctggcgctggacgtgcgcattgatgctgataaccgcaaagaagtggcgatcagcggctggcaggaagcggcgggcgtcacgctggagcaggtgatcgccgattttcagccagtcggcctgaaacatgtgctgtgcactgatatttcccgcgacggcaccctgagcggctcaaacgttgcactttaccaggaagtgaccgctcgcttcccgcagattgccttccagtcctcgggcggcattggtgaacttaacgatatcgcggccctgcgcggcagtggcgtacagggcgtgatcgtcggacgtgcgctgctggaaggtaaattcacagtttcggaggctatttcatgctggcaaaacggaatgacgcgccgttttgagcagcattgccagcaggttaccgtagagccggtacgtgaaggctttattgatgccagcgagttg---ggagaggaaaaagcctttttaccg---------gacgacaaacgcttctggctgcgggaagtgctgctgttcggcgacggtgaaccctggctggcgggtcgcacgctggtgccggaaagtaccctgaatggtcctgaggcgatgttgcaacagctgggtacgcgcccgctgggacgttatctgttctcctcttcaaccctgacccgtgattttatcgaaccgggcaaggttgatgcgctgtggggacgccgctcgcgtctgcgactgtccggcaaaccgctgttgctgacggaactgtttttaccggcttcgccgctttagcggaattctttttcaataccgaccgcaaaaaacgtctggaagatcatctgccgcgcctggaaacagtgctgttccagaaagaactgggcacgctgcgtgacaaaaccaatcgcatccaggcgctggccggctggattgccggtcagattggcgccgatgtcaaccatgcgacccgcgcgggcctgctgtcgaagtgtgacctgatgaccaatatggtgttcgagttcaccgacacgcagggcgtgatggggatgcactatgcgcgtcacgatggcgaagctgaagatgtggccgtcgcgctgaatgagcagtatcagccgcgcttcgccggtgacgatttgccgtccagtccggtcgcctgtgcgctggcgatcgccgacaaaatggatacgctggccggcatttttggcattggtcagcatccaaaaggcgacaaagatccgtttgctctgcgtcgtgccgcactcggtgtgttgcgcatcatcgtcgagaagaatctgccgcttgatctgcaaaccctgaatggcggcgctgctttatctgcacggtttcaacagctcaccccagtcggccaaggcgacgcagttccgtcagtggctacaggtaacgcatccggcgatcgagatgatcgtgccgcagctgccgacctttccggcggatgccgccgcgatgctggaagagttagtgctgagccgcagcggcgaaactctgggtctggttggctcttctctcggcgggtattacgccacctggctgtcgcaatgttttatgctgccggccgtggtggtcaatcctgcggtacggccttttgagttgctggcggattacctcggcgacaatcagaatccctacaccggccagcaatatgtgttagagtcacgccacatttacgatctgaaagtaatgcagattgaaccgctggaagcgcccgatttactctggctgctgcaacaaaccggcgatgaagttctcgattaccgtcaggcgctcgactattacagcgcgtgccgccatacggttgaagagggcggaaaccatacatttactggattcgagcgccatttcccgcagattctggactttctcggtctgaatcatatgccctccgataatatctacgccgagaaacgcctgccgagcgcctttcgtcagagctggcaccatttttatggcgataccccggcgatggtcggtctgtacggcttcggcgcgttgctgctgctgtgcatttttggcgggctgatggcgccttacggcattgatcagcagttcctcggctatcagctgttgccgccgtcgtggtctcgctatggcgatgtttctttcttcctcggcaccgacgatttgggccgcgatgtgctgagccgcctgttgagcggtgctggcccgacggtcggttcggcgatcctggtgacgctgtttgccacattctgggcgctggtactgggtattctggccggcatgacccacggcgtgcgatcggcggtgatgaaccacgtgctggatacgctgctctcgattccgtcactgctgctggcaatcatcgtggtggcgtttctcgggccacggctggaacacgcgctgctggcggtctggctggcactgatgccgcgactggtgcgcgaaatttacagcgcggtgcatgatgagctggaaaaagagtatgtagtcgcggcgcggctggacggtgccagcagccgcaatgatgcagatgttactgttgccgctgttgcagcagctgagtcagcagtcgcgctggcaactgtggttaacccctgcgcataagctgaaccgtgcctggttacagcagtccggcttgccgctggataagagcatgcatattgccgattctgagcgtatgaacgcagttgaggcgatgataaaagcgctgcgtaccggaaattacagtgtcgttctggcatggattccgtacgaactggatgaagatgaacgacgtcaactggaaaatgcagcggccgaaggcgatgccctgggattgattttgcgatcgagtggaacacccgaagcgcctctgggaccacaaaatgcgctaaaaattcagtcggatttgtttcatatggagaaatatggcattccgcaaatctccaccggcgacatgttgcgtgcagcggtaaaagcaggcagcgagctgggcaaccaggcgaaagccatcatggatgccggcaaactggtaaccgatgagctggtgattgcgctggttaaagagcgtatcactcaggaagactgcaaaaacggtttcctgctggacggtttcccacgcaccattcctcaggcggatgcgatgaaagaagccgggatcaccgttgatcacgtgctggagttcgccgtaccggatgaactgatcgttgagcgtatcgtcggtcgtcgtgttcatacgccatctggccgggtttaccatgtcaccttcaatccaccgaaagtggaaggtaaagatgacgttaccggtgaagagctgaccacccgtaaagacgatcaggaagagaccgtgcgtaagcgcctggtggaataccatcagatgaccgcaccgctcattgcctattacagcaaagaagcggaagccggtcacaccgcctatcacaaaatcgacggcacccgtaaagtgaccgaagtgagtgccgagctggcgaagatcctcggcgttgccgtcggcaccaaaatgcctgactgggtgcagaccggtttcatggaatatctgcgccgcttcccgaaagatatgccgctggagctgaccgaagtgaccgcgggtaaacgcggcaaaaatgctgatatcaaacgcatccttgaaaaagagggtgaggcgatgttagcggcggtcggcaaaggcaatcgcatcgtcacgctggatattcccggccatccgtgggaaaccccacagctggcgcagcagcttgagcgctggaagctggatggtcgcgatgtcagcctgttgattggcggtcctgaagggctggcgccggcctgtaaagcggcggcagaacagagctggtcactgtcagcattgacgttgccccatccgctggtgcgcgtgctggtggccgaaagcctgtatcgtgcatggagcataacgacaaatcatccttatcatcgtgaaatgtctctacccatctttttgattggcgcacgcggttgcggcaaaaccaccgtcggcaaagcgttgtcgcaggcgttgggctacgccttttgcgataccgatcaccacctgcaactgacaacgcaacgcagcgtggcggaaatcgttgcggctgaaggctgggaaggcttccgcgcccgtgaaaccgaatcgctgcaggcggtcactgcgccgttgacggtgattgcgaccggcggcggcatggtgctggcggaacacaactgccgctttatgcaggagcagggccgcgtcatctggctcagcgcctcgcctgaagtgctggcggagcggctggagagccagccggaaacagcacagcggccaacgctaaccggacgcccgatcgctgacgagatggaagaggtgctgcgtgagcgcgcccatttataccgcgcggcggctcatcatcaggttaacgccatgcagtcgcccgacggcgtggtcgatgaaatcctgcattctctgtcactggcgcgcgccagcccgcgcgatgagcgcggccctggcgcgctggaagccggcgtgccggagttcattgatcgccagatgaataccccatatgccaccggctctaactggtatatgcagggaccgtttaatcccgacctgccaaaagagctgggctatcagctgccgctggtgccgcagcagatttaccgcctgggcattgccgatgccgatggctacagcaaacagcagcatggcaaggtgtttgcgcagctgagcggcgagcagcaggatgctttactgcaggcgatggagagtggcaacgctgaattcagccagttgccggccaaaaccttctttgcgtttctgctgcaaaacacccgcgaaggcttcttcagcgatcctatccacggcggtaatcagggaatggtgggctggaagctgatcaacttccctggcgcacgcgccgactttatggactgggtagagcgcggcgaacgttatccgttcccgtcagtgtcgattcgcggggagagagcgatgttgtctaaatttaaacgtaataaacaccaacaacacctcgcacagttgccgaaactgtcacaatccgttgcggatgtgtcgacgctttactcgcctgctgaatttcgtcagacgctgctggagaaaatcgcggcagcgcagtcccgtatttgcatcgctgcactttacctggaaaacgacgatgcaggtcgggcggtgatgaacgccctgtatgcggcaaaacaggcgcggccagcgctggatatctctatcctggtcgactggcaccgggcgcagcgtgggcgaattggcgcggcacgcggcctgaccaatgccgactggtattgtgatctggcaacccaacacgctgatattgccatcccggtgtatggcattccggtcaatacccgggaagcgctgggcgtgctgcacctgaaaggtttcatcattgatgacgaactgatctacagcggcgccagcatcaatgatgtttatctgcatcagcatgataaatatcgttatgaccgctaccagattatccgcaacccgcagctggctgacaccatgtacgcgtggattaacctcaacctgaagcaggctgaggccgtcaaccggctcgattttgccgagcgcccttccagtccggaaatcaaaaatgaaacgcgtcagtttcgtcaggatttgcgcggcttcaattatcagtttgagggcaatgccagtaatgaagagctggcggtgacgccgctggtcggcctgggcaagcatagcctgctcaataagactatcttccacctgatgccctgcgccgaacagaaactgactatctgtacgccttacttcaacctgccggccttactggtgcgtaacattattcatctgctgcggcagggtaagcaggtcgagatcatcgtcggcgacaagaccgccaacgacttctatatcgcgccggatcagccgtttaaaattattggcgcgctgccctatctgtatgagattaacctgcgtcgcttcctgagccggctacagtattacgtcaccaacgatcagctggtggtgcggttatggaaagatggtgataacagctatcacctgaaaggtatgtgggtggatgacgaatggcagctgattaccggcaataatctcaatccgcgcgcctggcggctcgatctggaaaatgcggtgttgatccacgatccgctgcaacagctggccgatcaacgcgaaaaagagctgacgctgattcgccagcacaccacagtggtgaagcatttccgcgagctggagagcattgccgattacccggctaaagtccgtaaattgatacgccgtctgcgccggattcgaatcgaccggttaatcagccgtattcttttggccaaagcggcaaaacgcgcatttgtgtgtaacgaatgcggcgcagactatccacgctggcaggggcagtgcagcgcctgtcacgcctggaacaccatcaccgaggtgcggattgccgcctcgcctgctgcggcgcgtaacgagcgtctgagcggctatgcg---ggcagtgccggtaccagtcgggtacagaagctgtccgaaatcagtctggaggcgctaccgcgcttctcgaccagctttaaagagtttgaccgggtgctcggcggcggcgtagtgccgggcagcgccattttaatcggcggtagtccgggtgccggtaaatcgaccctgttgttgcaggtgatgtgccgcctgtcggaagggatgaaaaccctctacgtcaccggggaagagtcgctgcaacaggtagcgatgcgcgcccatcgtctgggattacccaccgaaaacgtcaatatgctgtcggaaaccagcatcgagcagatctgcctgatcgccgagcaggagcagccgcagctgatggtaatcgactcgatccaggtgatgcacatggcggagattcagtcttcgccgggcagcgtggcgcaggtgcgagaaactgccgcctacctgacgcgcttcgccaaaacgcgcggcgtggcgatcattatggtcggtcacgtcaccaaagatggctcgctggccggtcctaaagtgctggagcactgcatcgactgttcggttctgctggatggcgatgccgactcccgcttccgcaccctgcgcagccataaaaaccgattcggcgcggtcaacgagttaggcgttttcgccatgaccgagcagggaatgcgtgaagtcagcaacccgtcggctatcttcctgtcgcgcggcgaagaggtcacttccggcagctcagtgatggtgctgtgggaagggacgcgtccgctgctggtggagattcaggcgctggtagaccattcgatgatgggcaatccacgtcgcgttgcggtcgggctggaacagaaccgtctggcgattctgctggcggtgctgcatcgtcatggcggcctgcagatggcggaccaggatgtgttcgttaacgtggttggcggggtcaaggtgaccgaaaccagtgccgatctggcgctgatgctgtcgatggtatcgagtctgcgcgatcgcccgttgccgcaggatctggtgatcttcggcgaagtggggctggcgggcgaaatccgtccggtccccagcggtcaggaacgaatttcggaagcggcgaaacatggctttaaacgcgccattgtgccggctggcaatgcgccgaaaaaaccgatcgatggcatgcaggttttcagcgcgaagaagctggccgacgcgctggcgattctcgacgatctgatgaaaaaagtcgatggttatatggatgatagcggcattaccgccaaagccaaagcggcactggttgatgatgacgcgattaaaagtacggatatctcggtaaaaactcatcagggcgtggtgaccttaagcggtttcgtcacttcccaggatcaggctgaaaaagctgtggccgtggtgcagaaaatcgaaggtgttaaatccgtcagcgacaaactacacgttaaagacagcaaatcccaatcgatgaaaggttatgcgggcgatgccgctacgaccagcgaaattaaagctaagctattagcggatgatattgttccgtcgcgcaacgtaaaagttgaaaccaccgacggcgttgttcagctttcagggcaggttgcaaatcaggcacagtcagaccgtgctgaaagcatcgctaaagccattgaaggcgtgaaaagcgttaagaatgacctgacggttaaatctctgctgacggaagcggatacgcttgtgctgggcccgttccagggcaaaatcgcctgtgtgcgcattccggtcggtaaaggggtgtgcggtaccgcgctggcagaagataaagtgcaacgcgttgatgatgtgcatgctttccccggtcacatcgcctgtgacgcggccagtaatgctgagattgtgattcctctgaaagtgaatggcactgtggttggggtgctggacatcgacagcgtagagtacaatcgctttgacagcgacgacgaatcggggctggtcacacttactgatgggctttgtgaagtgcttgcgaacagcgacttagaaaaatatctgcagctgacgcgcagcgtaaaacgggtcgatgtcaccagcacgctggaaatgcaggcggcggtgatggccgagatagataaacaacatattttcattgcaagcgcagccgtggcagactaccgggc-gccgacattgcggccgaaaaaatcaagaaacagggcggt------gatgataacgtcacgctgcaactgatgacagccatctcttttctcacccctgacgatcgggcgcaggccttcgccatcgagtgtcgtagtcacgcctttccatggagtgaacagacctttgccagaaatcagggcgaacgctttcttaatttgcggctcgacgtcgacggtcaaatggccgccttcgccatcactcaggtggtgctggatgaagcctcgctgttcaacattgcggtcgatcccgcctggcagcgccggggatttggccgccagctgttacagcatctgattgatgaactgattaaacgcgacgtgctgacgctgtggctggaagtgcgggcttcaaatctgcccgccattgcgctctaccagcagctggaatttaaccaggtcagtcgtcgcccaaactattatcccactgccagcggtcgtgaagatgccatcatcatggcgctgacgctgatgggcgtttcaggcagcggtaagtctgccgtcgccaaccaggtttcgcatcaactgaataccgcctttctcgacggtgattttctccacccgcgtgccaacatcctgaaaatggccgacggtcatccgctggatgataacgatcgtcagccatggttacaggcgctgaacgatgccgcttttgcgatgcaacgtacccaggcgatttcagtgattgtctgctcggcgctgaaaaaaagttatcgcgatattctgcgtcagggtaatgacaacctgcgtttcgtctatctgaaaggcgacttcgacaccatcgaagcccgtctcaaagcgcgtaaaggtcacttcttcaagccgcaaatgctggtcactcagtttgcgacgctggaagagcccggcagcgatgagtcagatgtactggtggtggatatcgatcattcactcgacgaggttgtggcggctacggttgcgactatcagggacgcaatggtgcgtaatgttgacgttaagtcacgcatcatggatcaatacgctgtctggaaaggcgtgcgctatcgcctgggtggcgataccaaacgcggtatcgattgttccgcctttgtacaacgcaccttccgcgatcaatttggcttagaactgccgcgttctacctcagagcagcagggcaccggtaaagagatttcacgcactaaactgcgtcctggcgatctggtactgttccgcgccggctccactggccgtcatgttggcatctatctcggtaatgataacttcgttcacgcttccaccagcagtggtgtgatgatctccaacctgaacgacgattactggaaaaagcgttatcgtgaagggcgacgcgtattaagtcatgagcatgtacagtaccttagaggaagcgattgatgctgcacgtgaagagtttctcgctaaccacccggaacttgaggaaggcgatgcatcggtaagccagtttggcctgcaaaaatatgtcatgcaggacggtgatattatgtggcaggcggagtttctggctgacgaaggt---gatgcgggtgaatgcctgccgattcgcagcggtgaagcggcccaggcgattttcgatgctgacttcgatgaggtggaactgcgtcaggagtggttagcggaaaacaccctgcacgaatgggacgacggtgagttccagctggagccgccgctggataccgaagaaggtgaagccgctgcgcaagagtgggaagatgataacagcgactccgatatgaatgagttagccgcaaattcgggaccactggtcagctatggtctgctggtgattattttgattgtggcatttattgtctggttctttgtaaaccgggccagcgtgcgggccggtgaacagattcagttactcgaatcgctactggaagagcagaaaaaacagactattctgttacgtcgtctggtagatgcgcag------------------------cctgccgcagagacc---aaaaagagcgatgaagatcag------------gacaaacgcgattttattcgcctgataccggaacgtatgaacattcttgatttgttcctgaaggcgagccttctggtcaaacttatcatgttgattttgatcggcttttcgattgcctcttgggcgatcattattcagcgtacgcgtatccttaacgcggcggggcgcgaagcggaggcgtttgaagacaaattctggtccggtatcgaactctcccgtctctatcaggaaagccagggtcgtcgtgacgaactcgctggatcggagcagattttctactcgggtttcaaagagtttgcccgtctgcaccgggccaataaccacgcaccggaagcggtgatcgagggcgcgagccgggcgatgcgtatctcgatgaaccgtgaactggaggcgctggaaaaccacattcctttcctcggcaccgtcggctccatcagtccatatatcggtctgttcggtaccgtctgggggattatgcacgcctttatcgcgctgggcgcggtgaagcaggcgaccctgcagatggttgcaccgggtattgcggaagcgttgattgccacggcaatcggcctgtttgcagcgatcccggcggttatggcgtacaaccgtctgaaccagcgcgtgaataaactggagcagggctacgacaacttcatggaagagttcaccgccattctgcatcgccaggctttctccagcgatagcgctaaggtcacgctggagtcggtcacgctgccggacgatctggttggctggctggatggacgctcttcgctggcgcgactcggtctgatggtgcatgtcaccgcgcaccgtatcgatcccggctggcaggggcgcatcgtgctggagttctataactcaggtaaactgccgctggcgctgcgtcctggcatgttaatcggtgcgctgagcttcgaaccgctttccgggccggcggcgcgtccctataaccgacgtgaagatgcaaaataccgtggtcagcagggcgctgacgcgagccgtatcgacaaagacatgcctgtagcgttactggcgctggcgttgagtgcgttcgccatcggcaccaccgagttcgtcattatggggctgctgccggacgtggcggccgatcttcaggtgtcgattccgtcagcgggctggttaatcagcggctatgcgttgggcgtggcgattggcgcaccgattatggcgctgctgaccgcccggttgccgcgtaaaaagacgctgacgctgctgatggtgatcttcatcgtcggcaacctgctgtgcgcgctggcgtacaactataacctgctgatgctggcgcgcattgtaaccgcgctgtgtcacggtgctttctttggcattggtgcggtggtcgcagccagtctggtagcaccaggtcgtcaggcttctgccgtggcgctgatgtttaccggtctcacgctggcgaacgtgctgggcgtgccgcttggcacctggtttggtcagctgtttggctggcgtgctaccttctggggcgtagcggtcatcggcgtactggccttcatcgccctgattgtcagcctgccgaataacaagcaggaaaaaccggtcgacctggcgagtgaagtgagcgcgctggccaacggtaaactgtggctgtcgctgctgatgacggtgttttttgccgcggcaatgtttgccttgttcagttatatcgcgccgctgctgttacaggtgaccggcatcagcgaccgtggcgtcagctggacgctgttcctgattggcgcaggcctgacggtcggcaatattctgggcggcaagatggcggactggaaagtctccttcagcctgatccttagcttctcgctgattgcgatcttctccctgctgtttagctggaccagccatgcgctgtggctggcggagatcactctgttcttgtgggcgatggccacctttgctaccgtgccgggtctgcagattaacgtggtacgccacggtaaagaggctcccaatctggtgtcgaccctgaacatttcagcgttcaacgttggtaatgcgctgggtgcctgggtcggtggggcagtgattggtcggggctacggcctgacggcggtgccggttgccgccgccgtactggcactgatcggtctgctggtttgcctgatcaccttcatggcgcgctatttttcttctctgcgtgcgttgctggcggtattacgcggttgcgatccgctgctgtatcagtatgtcgacggggcggggtttttcacctctcacggccagcccagcaaacaggtgcgactggtgacctatatctgggcgaaacgctatcttgatcatcatgatgacgaatttattcgtcgctgcgagcgggtaaggggacagtttatgctgaccagcgcgctgtgcggactggtggtgatcagcctggtggcgatggcgatctggcatatggctaaaaccgcactaaaatttcgcttacatcgcacggtgatcgttctgatctcaatggcactgctggtggccctgatgcagggtgcctcctggttcagtctcggccatcaaatggcacggtctgaacaggttgaggagctggcgcataccctgaccaatcaggtggcgttcagcctgaagcccctgatggacaacagcgaaaataaccgcaaccagattgaagccattctcaatcagatgaccgctaacagccgcattctcgacgcctcggtgtatgacggcgacggcagcttagtggcgcacagcggtgaaaacatcaacgtgcgcgaccggctggcgctggacggcaaacgcgctggcagctacttcaatcatcagattgtgcagccgctggcgggtaacgacggcccgcttggctttttgcgcgttacgctcgatacccacgtgctggtcaccgaatcgcgtcaggtggataacaccaccaatattttgcgcctgatgatgctgctggcgctggcgatcggcattattctctcccgcaccctgctgcgccatcgccgtacccgctggcagcaatcgccgttcctgctcaccgccagcacaccggtacagggcgtcggttttcgttacagcactcaggccgaggcaaaaacgctcggcgtgcagggctatgcgcgtaatctggacgatggcagcgttgaagtgctggcctgcggtgagtctgaacaggttgatgcgttaatcagctggctaaaagcgggcgggccgcgcagcgcccgggttgaccaggtgctggtagaaccacatcagcccgctcagccaccgcgcggttttaccaccggcgttatcctgctcgaattcggcggcggcctggcgattctgttcggtttcctgacccgttttaccgcgctgtttactgccggtttcaccatcctgacggcgtttctgttatggacgcgtttgctgctgcactgggcaaaggtgccaccttgcatcgtccgggttttaaagaagcgctgcgcaccggtctgatttttggctcaatcgaagccttaacgccgctgattggctgggcgcttggcctggccgccagtcgttacatcatggcgtgggaccactggatcgcctttatcctgctggcgtttttaggcggccgcatgatgatggaaggtttccggcaaaccgccgtcgcagaaccctgtgaagcgccgcagagccatggctttatggtactggccactaccgctgtggcgaccagccttgatgcgctggcggtcggtgtgggtctggccttcttgcaggtgttgccggactgctggtggtcaaactgctggcggtcagcttcgggccggagggcgtcggtcaggcgggtaactttcgtcagctgattaccgtgctgggcgtgctggcgggggccggaattttcaacggcgtcaccagctatgtggcgcagtatcagcagcagcccgaacggttacgggcgctggtcggtaccgcctcaaccctggtgctgggcttttccggcgtgctggcgctgctgttcctgctggcggcaggcccgatcagcagcgcgctgtttggtcacgatcgctatcagaacgtgatccgcgtggtggcgtttcttcagctcggtatcgcctgggcgaactttagtctggcgctgctgaaagggtatcgtgatgcgcgcggcaatgcgctggcgctgattctcggcagcctgattggcgtcgccggttatctgttgtgctggtggtttggtggttatcagggcgcactgatcggtctggcgctggtgccggcactgttgctggtgccggcagtggtgttgctgaaacgc---cgcgtacccttgccgctcagctggctgcgtccgcaatggcagcccgagctggcgcgtaatctggctaaatataccctgatggcgttaattaccaccgtgacgctgccggtagcctgggtaatgatgcgtaacctgctggcgcagcagcagggctgggcgcaggtcggactgtggcagggcgtaaccagcatctccgatgcctatctgcaatttatcaccgccaccttcagcgtctggctgctgccgacgctggcgcgactggataacaaacgcgatattgcccaggaaattggccgggctctgcgctttgtgctgccggcggtagcggtggccagtttcgcggtctggatcctgcgggatgttgccatcagcctgctgttttccgacgcgttccgtggcatgcgcgatctgtttgtctggcaactgtgcggtgatgtttttaaagtgggtgcctatgttttcggatatctggtgatcgccaaggcctcgctgcgcttttatgttctgactgagatcagccagtttgtattgctgacgctgttctcacgctggctaatcccgttacagggcgcgacgggtgcggcgcaggcctacatgtttacctatatggcttactttgccctgtgttgtggcgcttttatggtttattgccggaaaaaaatgtttgatatcggtgtaaacctgaccagcacgcaattcgcctccgaccggccaaaggtggtaaaacgcgcgcgtgaagcgggcgtcaccggcatgctgattaccggcaccaatgcgctggagagccagcaggcgcagaaactggctgaagatcagccgggcttctgctggtctaccgcgggcgtgcatccgcaccacgccagcgaatggtcaacggagatcgccagcacgctgcgtcggctggcggagaaaccggaagtggtggctatcggcgaatgcgggctcgattttaaccgcaacctgtcagcccatgagcagcaggaatatgcgtttgaagcacagctggcgctggcagccgaactgaatatgccggtgtttctgcactgccgcgaagcccatgcgcgctttgcggccatcgtggcgccctggctgccaaaactgccgggtgcggtaattcactgctttaccggcacgcgcgatgaactggaagcgtgcctggcgctgggattatcgataggaattactggctgggtgtgtgatgaacgtcgcgggcttgaactgcgtgaaatgctgccgctgatcccggccgataagttgctgctggaaaccgactcgccctatttattgccgcgcgatatgcgaccgcgtccgacttcacgtcgtaacgaaccctgcttcttaccgcatattgtgcaacaggtggcgacatggcgtggcgagagcagcgaggcgctggcggcctgcgttgataacaatgcgcggacgctgttccgatg---aaccactatcttcgtctcttcagtcaaaaaaacgccgccgtattactgttactcggttttgcttccgggctgccgctcgcgctgactgccgggacgctgcaggcgtggatgacggtagaaaatgttgacctgaaaaccatcggctttttttcgctggtgggtcaggcttacgtgtttaagtttctctggtcgcccatgatggaccgctatactccgccgtttctcggacggcgtcgtggctggttactgctcagtcagctggcgctgattggcggcattgtggcgatgggttttctgcaacccagccgggatctgaccctgatggccgcactggcggtcgtgatcgccttctgctctgcttcgcaggatatcgtttttgacgcctggaaaactgacatcctgccgccggaagagcgcggtagcggtgcggcaatcaccgtgctgggctaccggctggcgatgttgatttcgggcggactcgcgctgtggctggccgatcgctatctgggctggcaggcgacctactggctgatggcgctgatgctggtgcccggcattatcgccaccctgctggccagcgaaccggacactcacatcaccacgccacatacgctgcgtcaggcggtggtcgatccgttaaaagattttttccagcgcaacaatgcctggctgctgatcaccctgatcatcctttataagctgggcgatgcgtttgccgcctcgctgacgactaccttcctgattcgtggcgtgggcttcaatgccggtgacgtcggactggtcaacaaaacgcttggcctgctggcgacgattatcggtgcgttatatggcggggtgctgatgcagcgcctgagcctgttccgggcgttgatgatttttggcctgctgcaggcgatatcgaattttggctactggctgctggcggtaaccgacaagcagttgtggagcatggcgagcgcggtatttgttgaaaatctgtgcggcggcatggggacagcggcatttgtggcgctgcttatgacgctgtgtaacaaatccttttccgccacccagtttgcgctgctgtcggcgctctccgccgttggccgggtctatgtcggtccggcagctggctggctggttgagctgtggggatggccgacgttctatgcctttaccgtagtcgccggtctgccgggcttgctgctgctggcgttctgccgccagacgctggat---caggtacagcaaagcggcactttcctggtccgcagctgctacccgcagggttatcgctggaccaatcgtctgtttgctgccggatgcagcctgctggcactgtggttgctggcgctggcgatcgacgcgctcggcgtgctgacgctgacgctgtggctgccgcggctgtttgaaatcgggatggcgctgaccttgctggcggtgctgtctggtgtggtgctggacgcgcagtgggccaacctgctgggcgaaaccagtgcagtgatggggacggtgggcaacggattgatcggccagcttgtgccggcggaaaacaccaccggctcagcggtcgatgttcagcatctgctgcacgatctggcggaacaaggtgccacactgaccgcgatggaggtttcttcacacggcctggttcagcaccgtgtcgcggcgttgccgtttgcggccgccgtattcaccaatctcagccgcgatcacctcgattatcacggcgatatgcagcgctatgagtccgccaaatggctgctgttctctgagcatcaggttggtcaggcgattctgaacgccgatgatgaagtcggccgtcgctggctggccagcctgcctgatgccgttgccgtgacgatggaaaataatttacagcctggctgccacggccgctggctgaaagccgacgcggtgcagtatcacgataacggcgcgaacatccgcttcagctccagctggggcgaaggcgagatcgacagccgtctgatgggagcgttcaacgtcagcaacttactgctggcgctggcgacgctgctggcacttgactatccgcttgacgcactgatcaacgcagcatcgaagttgcagccggtcaacggccggatggaagtgtttagtgctgatggcaaaccgacggtagtggttgattatgcccacaccccggatgcgctggaaaaagcgctggaagccgcacgcctgcactgcacaggaaaactgtggtgcctgtttggctgcggcggcgatcgtgataaaggcaaacgtccgttaatgggcgccattgctgagcaattcgccgatgtagtggtgatcaccgatgacaacccacgcagtgaagatccgcaggcgattgtgaaagatatcctgaccggcctgctggacccgggtcgcgcccgcgtcgtctccgggcgtgcgcaggcggtgaccaacaccatcatgcaggcgcagccggaagatatcgtgttggtggcgggtaaaggccacgaagactaccagattatcggcaatcgccggctggattactccgatcgtgccacggtagcggcgctgctgggaggcgcggcaatggctaaaggtattcgtgagaagatcaagctggtttcctctgctggtacaggtcacttctataccaccacgaagaacaaacgtactaaaccagagaagctggaactgaaaaagttcgatccggttgtacgtcagcatgtgatctacaaagaagctaaaattaagatgcgcacattgtggcgaattattgcaggtctgtttcgctggacttggcgggtattaaattttatcagggaattcattctgaatattttcctgattttgttgattgtggtaggtgtcgggatctggctgcaggtgagcggatcgggcggcagt---tcagcgccgatgcag---caaggtgcgctgcgggtcgatctcagcggtgtgctggtcgataagccttcggtcagtaatcggctgagcaaaattggccggcagttgctgggggccagcagcgatcggctgcaggaaaattcgttgtttgacgtagttgatgcgattcgtcaggccaaaacggacaataacattaaaggcatggtgctggatttacgcgactttgccggcggcgatcagccttcgctgcagtacgttggtaaagcactgcgcgaattccgcgacagcggcaagccgatctatgcgctgggcgacagctacagccaggcgcaatattatctcgccagctacgccagcaaaatctacctgtcgccgcagggcacggtcgatctgcacgggtttgccaccaacggcctgtattacaaaaccctgctggaaaaactgaaagtcacttcccatgtgttccgggtcgggacctataaatctgcggtagagccgttcctgcgtgacgatatgtcacctgccgcccgcgacgccgatagccgctgggtgggtcagctgtggcagaactacctgaataccgtgtcagcgaaccgtcagattacgccagagcagctattcccgggtgcagcggcggtgattgccgggctgaatgcggttaaaggcgatactgcgcagtacgcgctggataacaagctggtggatgcgctgggttcccgtgccgccgccgatcaggagctggtgaaaacctttggccttgataagcagagtaatgattatcgcagcgtcagcatctacgactacgcggttaaaccggcctcggcg---caggatggcaacattgctgtggtgctcgccagcggcgcgatcatggacggtgaagagacgccaggcaacgtcggtggcgataccaccgccgcacagattcgcgatgcgcgtctcgatccgaaaatcaaagccattatcctgcgggttaacagcccaggcggcagcgtgaatgcgctgggcgtttgacccgggtaatgtcgatccgaatgcggtgttaatgccgggcaaagagtacgcccgcagtacgccgaactcgtgggcaccgatgtcttacgatccggcgatgaacaccgtatttatcccgatgggcagttcatctgtcgatctgtggggtgcgaaccgtaccgaactggatcacaaatatggcgcatccgtgctggcgctggacgctaccaccggtaaagagaagtgggtttatcagaccgtacataacgatctgtgggacttcgacctgccgatgcagccaagcctgatcgatttcccgctgaaggatggcacaactaaacctgcggtggtgattggcggtaaaaccggcatgatcttcgtgctcgatcgcatgaccggcaagccactgaccaaagtcgaagagctgccgatgccgcagggacatatcccgaacgagcagtacaccaaaacccagcctcattcgaccggtatgccacagattggcaaccagacgctgaaagagtctgacatgtggggtgctacgccgtttgatcagctggcctgccgtattggcttcaaatcgatgcgttatgatggcctgttcaccgtaccggacaccgataagtcgctgagcttcccgggttcgctgggcggaatgaactggggtagcatgtcgaccgatccgaacaaccatctgctgttcgtcaatgacatgcgtctcggcctgtgggtacagatgatcccggctgacaccaataagatttctcgtggcagcaacggtggtgaagcgatcaacaccggtatgggcgcggtgccgctgaaaggcacaccgtatgcggtgaacaaaaaccgctttatgtcgccgctgggcattccttgccagaagccaccgtttggtacgctgtcggccattgacatgaatgtcacacaccggcgccagtcagggctactatcccggcacccgcgccagcgccgatctgctggtcgatgatgacaccagctgggcactaaaaccgctggcgctgatcgatctgcctttctccgctgcgctggatacgctgttactgccgtgggattattat---cgcaacgacagtgacaaatcgatcgac---tctccgcgcgagcgggtactgcaaagcgagaagctggcgcatacccaggaaaatctggcgcaggcaatgcgtcagggcgtaatcagccagcgcaccgagtggattcgcgaacaggcacacgcttacctggatgccggtgtcgagatcgaaatcaaggtcatctggcacaaccgtccctatgaagccatcattcaggaagtgttagcccaccagcatgatttagtgctgaaaatggcgcaccagcacgatcggctggagtcggtgatttttaccccgacagactggcatctgctgcgtaaatgcccgtgcccggtgtggatggtgaaagatcagccgtggccggaaggcggtaaagcgattgtggcggtgaacctcgccagtgaagagccgcatcatgatggcctgaatcagaagctgatccgtgaaacggttaagctggccgaaaccgtgaatcatactgaagtccatctggttggcgcctaccctatcaccccaatcaatattgctatcgagctgcccgattttgatccgagcgtctacaacgacgccattcgcggccagcatctggtggcgatgaaagcactgcgacagaaattttccattggtgaagagttcacccatgttgctaagggtttgcctgaagaggtgattcctgacctggcggtgcacctcggcgcgggtgtggtagtgctgggaacgatcggacgtaccggtttgtcggccgcgtttctcggcaatacggcagaacaggtgattgatcatctgcgttgcgatctgctggcaattaaacctgatgattttaatgcgactcgacaaattcatctctcagcaactggaaatcagccgtgccatcgcccatcgcgagatccgtggccagcgtgtcaccgtcaacggtgaagtggtgcgcgacaccgccttcaaactgctgcccgaccacgaggtcgaatatgacggcaacgtactgcagatgcagaccgggccacgctacttcatgctgaataagccgcagggttacgtctgttcaaccgacgaccccgatcatccgaccattatctattttatcgaagagccgatggcattcaaactgcacgccgccggtcgtctcgacattgataccaccgggctggtgctgctgacggatgacggccagtggtcacaccgcattacctcgccgcgccatcactgcgaaaaaacctatcgggtgacgctggagtcgccggtcagcgacgataccgccgcgcagtttacggccggcgtgcagctgcacaatgaaaaaagcctgattggcgggaaccagcttactgactttacttgatgatattgcaacacttctggacgatatttccgtcatggggaaagtggcggcgaaaaaaaccgctggtgtactgggtgacgatctgtcgctgaatgcccagcaggtgaccggcgtaaaagccaaccgcgaactgccggtggtatggggcgtcgccaaaggatcgtttctgaacaaactgatcctggtgccgctggcgctgattatttccgctttcgcaccgtggctgattacgccgctgctgatgatcggcggcgcttatctctgctacgaaggcgtggaaaaagtgatgcacagtctgcaacacgacaagcagcataaatcgccggaagcgcgtcagcagcgcctcgagtcgctggcaaagcaggatgcggcggagtttgaaaagaagaagattaaaggcgcggtgcgcaccgactttattctgtcagcagagattgtggccatcaccctggggatcgtgtcggaatcgccgctgctcaatcaggtgattattctggcgggcatcgccattctggtcaccattggcgtttacggcattgtggcggcgattgttaaaatcgacgacctcggcttctggctgcgcgagaagtcctcacctatcgctcagggcatcggcagcgtgttgctggcagcggcaccgtggctgattgtttaaacgcgcgcttcccaatatccgggtcagttctgccggtctgggtgccctggtagggcgtccggccgatcagaccgccagcgacgtagcggccgcacatggcctgtcgctggaaggacatcaggcacaacagctgacggcagaaatgtgccgcaacgttgacctgattctggtgatggagaagcgtcagattgaacaggtgaaccgcattgacccggccgcgcgtggcaaaaccatgctgcttgggcactggctcaatcagaaagaaattgcggatccgtacagaaaaagccgtgaggcctttgaagaggtttacgggttactggaaaacgctacccagaaatgggtcaacgtattaagccgaatggctgacattaccgctgcattggtaaaagaactgcgcgaacgtactggcgcgggcatgatggactgcaaaaaagcgctgactgaagcgaacggcgacattgagctggcgattgagaacatgcgtaagtctggcgcaatcaaagcagcgaaaaaagcaggcaacgttgctgctgatggcgtaatcaaaaccaaaatcgttggtgactacggtgtgattctggaagtgaactgccagactgacttcgtcgcaaaagatggtggtttccaggcattcgcagacaaagttctggatgcagctgcagcggatcgcatcactgacgttgaagtactgaaagcgcagttcgaagaagagcgcgttgcgctggttgctaaaatcggtgagaacatcaacatccgtcgcgttgctatcctggaaggcgcagagctgggcagctacctgcacggcgcacgtatcggcgttctggtttcaaccaccggcgcaagcgaagatctgatcaaacagatcgcgatgcacgttgcggcgagcaagcctgaattcgttaagccagaagacgtgtctgcagacgtggtagagaaagagtaccaggttcagctggacatcgcgatgcagtctggcaagccgaaagaaattgccgagaagatggttgaaggccgtatgaagaaattcaccggtgaagtctctctgaccggtcaggctttcgttatcgacccaagcaaaaccgttggccaggcgctgaaagagcagggcgctgacgtcatcaatttcatccgcttcgaagtgggtgaaggcatcgagaaagttgagtctgactttgctgcagaagttgcagccatgtccaaacagtctatgccggagaccatgtcggttgagcgtcgtaagctgctaaaagcgctgggcgcacagctggtactgaccgaaggcgccaaaggcatgaaaggcgctatcgcgaaagcggaagagattgtcgccagtaacccggataaatatgtgctgttacagcagttcagcaacccggccaacccggaaatccacgaaaaaaccaccggtccggaaatctgggaagataccgacggtgaagtagatgtgtttattgctggcgtcggcactggcggtacgctgaccggcgtgagtcgctatatcaagaacaccaaaggcaagaaagatttgatttcggtcgccgttgagccgactgattcaccggtgattgcccaggcgctggccggcgatgaaatcaagccaggcccgcataagattcagggtatcggtgccggctttattccaggcaaccttgatctgaatctgatcgaccgggttattgccatcagcaatgaagaagccatcagcactgcccgtcagctgatggaagaagaaggtatcctggccggtatctcatccggtgccgcggtcgctgcagcgctgaagctgcaggaagatgaagccttcgccaataagaacattgtggtgatccttccctcttccggtgagcgctatctcagtaccgccctttttgccgacctgttcactgaaaaagagctgcagcagcttaacgcttatcagcacggcattttcccctggttttcacccggcgatccgattctctggtggtcacccgatccacgcgcggtactgttgccggaacattttcaccttagccgcagtatgaagcgttttcatcagcgctcgccttatcgcgtgacaatgaacgaggcttttgctgaggtgattgacggctgcgccacgggtcgtgaagaaggaacctggattacctttgaggtcaaacgtgcgtggctgaggctgtatgaatccggtcatgcgcattcgattgaggtctgggatgagcacaagctggtaggcggaatgtatggcctggcgctgggccaaatcttttgcggtgaatcgatgttcagtcgtcaggagaacgcgtcaaaaaccgcacttttggttttctgtcagcatttcatcaaacatcagggccgactggtggattgtcaggtacttaacccgcatacggcttcactgggcgcgctggaaatcccgcgtgctgactatctgcaatatgtacaaagccttgcgtggcaaccggtcagcgacggatgctggcgaacacaaaccctttttatgacaggacatgcttccccgatactgacctcgctgctcgatacggacgcttataagctccacatgcagcaagccgtcttccaccgctatcatgatgtcacggtggcggcggagtttcgctgccgcggcgacgaactactgggcctctacgctgatgagattcgtgacgagattcgcgcaatgcaaacgctggcgctgaccgatgacgaatatcactggttatcccgcctgcccttctttcagcaggattacctcaactggctgcgcgattttcgctacaaccccgatcaggttgaggtacgtaatcaccatggcaaacttgaactgcgtattcagggaccgtggcgcgaagtgattttgtgggaggtgccgctgctggcgctgatcagtgaagtggtgcatcgtcaccgcacccctgaggtcaccactcagcaggcggtcgatcatctgcagcagaaacttgccgactttactcaccaggtggccgatctggatatgtcacgcttccacctgatggatttcggcacccgccgtcgctactcgcaggatgtacagcaggcgatagtggcgacgctgaaacaggatttcccgtggctgatcggcaccagcaactacgatctggcgcggcgcctgacgctgacgccggtcggtacgcaggcgcacgagtggttccaggcgttccagcagatcagcccggtactggccaacagccagcgcgccgcgctgcaggcgtggctggatgaatatgatgatcagctcggcatcgccctgaccgactgtatcgctatggatgccttcctgcgtgatttcggtccggtgtttgcccgacgctatcaggggctgcgccacgactccggcgatccggtcgaatggggcgagaaagccctcgcccactatcagaagctgggtatcgacccgcaaagcaaaacgctggtcttttccgacaatctcaacctcgacaaagcgctggcgctctatcgccacttcggtcagcgtacccgggtcattttcggcattggtacccgcctgacctgtgatatcccgggcgtcacgccactgaatattgtgattaagctggtgcagtgcaacggcaaaccggtggcgaaactgtccgacagtccgggcaaaaccatttgccaggataaagcagctctactcaactgtcctcggcaggccagcgcgtgacttttaccgatcagcagcccggcagtgagtgtcagcttctggggaatcttaccggctcacagagtaactggctgagcggggc---aggcggggaaacc---agcgccctgcgcggtgcagcaaatgacctgcgcaaccgtgcagcggaaatgggcggcaacgtgatttacggcgcaaccagtccgacgcagaacctgctgtccgcgttcgcgccactcgacagtaaaatgtccggtcaggtttacaagtgcccggtgcgtcgtctcgaacgccagggtttcatccttggctataccgcgcagttaaacccacattatcttgatgcttcactgctggtgtttgttgagattactctgaatcgtggcgcgcccgatgtgtttgagcaatttaacgccgctgtacaaaaacttgaggaaactcaagagtgtcacctcgtttctggcgatttcgactacctgctgaaaacgcgcgtacctgatatgtccgcttaccgtaaactgctgggtgaaaccctgctgcgcctgccgggcgtaaacgacacgcggacttacgtggtgatggaagaggttaaacagagcaatcggctggtgatcaaaactcgcatgtcagttttgcaggtattacatttccctgacgagcgccttcgcaaaatcgctgcgcccgtcaaagaagttaacgcagacgttcagcgtatcgttgatgatatgttcgagaccatgtacgccgaagaaggtatcggtctggccgctactcaggtggacatccatcagcgcatcatcgttatcgatgtttctgaaagtcgtgaagagcgtttggtattgatcaaccctgaactgctggaaaaaagcggcgaaaccggtatcgaagagggttgtctctctatccctgaacagcgtgcctttgtgccgcgtgcggaacgggtaaaagttcgtgcgctggatcgtgacggcaacagttttgaactggaagccaacgatctgctggccatttgcatccagcatgagatcgatcatctggagggcaaactgtttattgattatctgtcgccattaaaacgccagcgaatcaaaacaaagttagagaagctggcgcgccagaacgcgcagatgtttaccggtattgtgcagggcaccgcagaaatagtgtccattgaagagaaagagctgttccgtactcacaccgtcaggttgccggaagaattattgccgggcctggcactgggcgcatcggtggcacacaacggctgctgcttaaccgtgacggctattgagggcgatcgggtcagctttgatttaataaaagagaccctgcgcgtcaccaacctgggcgatttacgccagggggatgtggtcaatattgaacgcgccgcgaaattcagcgatgaaataggtggacacctgatgtccggtcatattatgaccaccgctgaaatctgcaaaattatccagtcggaacataaccgcgaagtgtggtttaagatccaggatccgacccagatgaaatatatcctgcacaaaggcttcgtcggcatcgatgggataagcctgacggtaggggatgtaacccgtaccaaattctgcgtctatctgatcccggaaacgctggagcgcactaccctgggggccaaaacctttggcgaccgggttaatatcgagattgatccgcatactcaggcgattgtcgacactgttgagcgggtattagcatgtcgctgcatacaccaaaagaaatcgcccaactggcgatccaggcgggcgtggccaaaagccgtgcgccggtcagcattcttctgatcctcgggtttatggcaggagcctttattgccaccggcttcctgctggatctgcacgttatcaattccctgcctgctgactggggctcgttcggcggcctgttgggcgcggcggtcttcccggtcggattaattctgacggttctggcgggcggagagctgctgaccggcaatatgatgaccttaccggtggcgtggtttgcccgtcgtatctcgtttttcagcgttgcgcgtaactggttttgggtgacgctggctaacttcctcggcagcgtggcggtggcctggttctttggccacatgctgggcatgaccgaaggagattacctgaagaagactgtcgccatcgcctcagcgaaagtacacgccgatttcctgcacgcctttatttccggcgtaggctgtaactggctggtctgtctggcggtgtggctggcgtttgccagtaaagatgtggtgggcaaaattttcggcatgtggttcccggtcatggccttcgtggctatcggcttccagcacgtagtggccaatatgtttatcattccggccgccatcttcgccggtcagatgagctggacagaatacttccctaactttgtcgcggtatttttaggtaacggcgtcggcggggcagttttcgtcggtctggcctacttcctcgccttccgcatgatcccggtttccttaaagacgctcgctgacatcaccggcggcacgctgtatggcagt---gatttaaccgtgacggacgtcaccacggacacccgcaaggtaacggcaggcagcctgtttatcgcgctggttggcgaacgttttgatgcccatgactttgtgggtgatgcaattgctagcggcgcgcaggcgctgttagtgagtaagcatttacctgtcgccgttccgcaggtagtggttgaagatacccgactgggctttggcaagctggcggcctgggtacgccagcaggcgacagcccgggtcgtagcgctgaccggttcatccggaaaaacgtcggtcaaagagatgaccgcagcgatcctgcgccagtgcggtgaaaccctctataccgccggtaaccttaacaacgattttggcgtcccgatgacgctgctgcgtctgaccagagagcatcagtatgcggtgattgagctgggtgctaatcatcagggcgagatcgcgtacaccaccgatctggtgcggccggagagcgcgctggtcaacaacctggcggcggcgcatctggaaggatttggctcgctggcaggcgtcgctaaagccaaaggtgaaatatttatgggattgcccgccaacggtacggcgatccttaatgcggatagcaatgactggccgaactggcaggcgcatctgcaggaccagacggtgtggcgcttctcgccgcaggc---ggccggatgtgacttctctgctcgtgatatcagcattgcgcatgatggcacccactttgtgatggtgacgccgcgcggtgaggtggcgattacgctgccgctgccgggacggcataacgtcgccaacgcgctggccgcggcggctctggcgctgtcggttgatgctccgctgagtgcgatacagcaagggctaaaaaccctgcagtcggtgccgggccgcctgttcccgatacgtttatctgcgcaccagttgctgctggatgacagctataacgctaacgtcggatcgatgaccgctgcggcgcaggtactgtcagaaatgccgggttatcgggtgatggtcactggcgatatggcggaactgggtgaagagaccgaacagtgtcaccgtgaagtcgggctggcggcgcgtgctgccggtatcgataaggtcctgagcgtggggaacgttagccagttgatcagcgaaagcagcggcgttggcgaacatttcagcgataaaaccgccctgactgaacgtttacgtcagttgttgtccgaacacaaagaaatgactgtcttgattaaaggttcgcgtagtgccgccatggagcaggtagtacagagcttacaggagaaaggaacatgtatgcaaatcctgttggctaatccgcgcggtttctgcgctggcgttgatcgggcaatcagtattgtcgagcgcgcactggagatgtatggtgcgccgatctatgtgcgtcatgaagtggtgcacaaccgctacgtggtcaacagcctgcgtgagcgtggtgcgatctttattgaagagatcagcgaagtgccggatgacgcgattctgattttctctgcgcacggtgtttctcaggccgtgcgcgcagaagccaaagcgcgcaatctcaccatgctatttgacgctacctgtccactggtgaccaaagtgcatatggaagtggcccgcgccagccgtaagggtgtggaagcgattctgattggtcacgctggtcatccggaagtagaaggcaccatggggcagtacaacaaccccaacggtggaatgtacctggtcgagtcgccggaagatgtgtttaagctgacggttaaagacgagagcaatctcagcttcatgacccagaccacgctgtcggtggacgatacctctgatatcattgacgcgctgcgtcagcgttttccgtcgattatcgggccgcgcaaagatgatatttgctacgccactaccaaccgccaggaagccgtacgtactctggcgcgtgacgcagacgtggtgctggtggtcggctcgaagaactcgtccaactctaaccgcctggcggaactggcacagcgtgccggtaagctggcgaagctgattgactcggcagatgatattcaggaagagtgggtcaagggcgttgagtgcatcggcgtcaccgcgggtgcctctgcgccggatattctggtgcagcaggtgatccagcgtttgcgtgagatgggcggcgaagcggcgattgagctgattggccgggaagagaatatcgtcttcgaagtgccgaaagagctgcgcgtcgatgtacgtgaagtgatgcaacaatctgagtgggaacagcgtctggagacgttagagagtaaactggccttccaggagatgaccattgagcagttaaacagcgcggtggtgcagcacgaactggagatgaataagatgcgtgagcagatgcgtattctgaccgacaaactcaaagccaacgcgccgtcgatggtcgcgtcacagtctgaagagacgccgccgccgcactacatgaagcgcaacactgatctgacggaagccgacgtaacgccggaaaacatttttaatatgaagcgccgccaggtgctgaaaacgctgggactgagcgcggcggcgatcggtctgccgggcgtagccaatgcggacattctcagctggttcaag---ggc------aacgatcgcccgcccgcccccgccggtcgggcgctggactttagcaaaccgccacagtatcaggccgacctgaccttaacgccggcagagaaggtttctggctataacaacttttatgagtttggtctggataaagccgatcccgcggccaatgccggcacgctgaaaaccgatgggtggaaactgacgattgatggcgaagtggcgaaaccgatcaccctggacatggatgacattttcaaacgctttgccatggagcagcgtatctaccgcatgcgttgtgtagaggcctggtcgatggtggtaccgtgggtcggctttgaactgaataagctgatttctctggccgaacccaccagcaaagcgcgtttcgtcgcctttcagacgctgtacgatcctgaacagatgccgggccagaaagaccgttttatcggtggcgggcttaattatccctatgttgaagggctacggctggatgaagcgatgcaccctctgacactgctgagtaccggcgtttacggtaaggcgcttccgccgcagaacggcgcgccaattcgcctgacggtgccgtggaaatatggctttaaaggaattaaatcgatcgtcaaaatcaccctgaccgggaatcagccaccgaccacctggaatcagattgcggcagatgagtatggcttctatgccaacgttaatccgcacgtcaatcatccgcgctggtcgcaggctaccgagcgctttattggccccggcggcagcctgaaagtggagcgtcaacctacgctgctgtttaacggctatgcagagcaggtcgcttcactctatcgcggactcgacctgcgggagaattacatgagcgccaatgttcccacggatatctgtttcagctttaccggcctggtgcagcgtggtggcggaaccggcccacataaagatggctggggcattaccttttacgaagataaaggctgtcgtacctttaaggatcctctgccgagcttcaattcgccgatagcgcggctggtgcaggagtacccgatcaaatcgcattcggtggtggcgcacatccgccaggcgaatcgcggtcaggtctcgctggaaaacacccatccgtttacccgcgaactgtggggccgtaactggacctacgcccataacgggcagctaaagggctaccgtcagctggagaccgggacctttcgtccggtcggggagaccgacagcgaaaaggcgttctgctggattttacatcagctggcgacgcgttatccccgcacgccgggtaactggccagcggtgtttcgcttcatcggtgaactggcgggcagcctgcggcagaaaggggtgtttaacatgctgctgtcggacgggcgttatctgatggccttctgctccaccaacctgttctggatcacccgacgcgcgccgtttggccgcgcacagctgctcgatcaggatgtagaggttgattttcagcagcacaccacgccgcatgacgtggtgacggtgattgcgacgcagccgctgacggccaatgaaacctggcagcggattgtgccaggtgagtgggcgttattctgccttggagagcgccaggaaatggatatcactcgctacccgcaactcaatccaccgcaacgtctgctgatgggacctgggccgatcaacgccgatccgcgcgtcctgcgtgccatgtcgagccagctgcttggccagtacgatcccgccatgacccattacatgaacgaggttatggcgctctatcgcggcgtattccgtaccgaaaaccgctggaccctgctgattgatggcacctcgcgcgccgggattgaagcgatcctgctctccgccatccggcccggcgacaaagtgctggtgccggtgtttggccgctttggacacctgctgtgtgaaatcgcccgtcgctgccgcgctgaggttcacactattgaggtgccgtggggcgaggtctttactcccgatcagatcgaagatgcgatcaaaaaagtgcggccacggctgctgctgacggtacagggcgacacctccaccaccatgctgcaaccgctggcgcagctgggggcaatctgcaaacagtatggcgtgctgttctacaccgatgctaccgcgtcgctggccggtaatgcgctggaaaccgatgcctggggtctggatgcggtctctgctgggatgcagaagtgcctcggcggtccgtccggtacctcgccgatcaccctgagcgaacagatggaagcggtgatccgcaagcgtaagtgcgtcgaacaggggatccgaaccgccgcgcatcaggatggggaagaggagatgatctactccaactattttgatctcggcatgatcatggattactgggggccggagcgtctgaatcaccacactgaagcgaccagcgcactgtttggcgcccgcgaatgcgcccgtctgatcctgcaggaaggtctggataacggcattgcgcgccacaaactgcacggcgaagcgctgctgaaaggcattcagggtatgggactggagacctttggcgacctgcaacacaaaatgaataacgtgctgggcgtggtgatccctacgggcatcaatggcgatcaggtgcggcaactgatgctgaatgatttcggcattgaaattggcacctcgtttggtccgctgcacggcaaggtgtggcgcatcggcaccatgggcttcaatgcccgcaaggattgtgtcatgcagacgctggcggcgctggaaatggtgctgacctatctgggctatcgcacgccgcagggcgctgctgcgcaggcggcctgggactacatgacctgcggtctgttactgacagcgtttgtctcctggtttgccgcgcggactccagcggtaatggagctggtgtttgctaaccgtatcaccttctttgggctgattatcgcgcagctggcgctggtcttcttcctctccggcatggtacatcgcctgagcggcgcggtcgccaccgggttgtttatgctctattcggcgctgactggcgtcaccatggcgagtatttttctggtctacacctattcgtcgattgccagcaccttcttcgtcaccgccggtatgtttggtgcgatgagtttttatggctacaccaccaaacgtgacctgagccgctttggcagcctgctgtttatggcgctgatcggcatcgtgctggcgtcgctggtgaatttctggctgaaaagtccggcgctgatgtgggccattacctatatcggcgtggtggtgtttgtcggcttaaccgcttatgacacccagaagctgaagaatattggcgagcagattgacgcgcgcgatacagagaacctgcgtcgttactcgattatggggatgaccaccgataccgatctctccaaagaggtgattggctaccatttcatcctgtggatggtgctggtcagcgcgctgccgctgttaatgatctggcgtaataaactgagtatgacgctgaatgaacagctgcgtacgccaggacaacgcctgaaacccactctgattatgctgatctgtgtggcgctggtctggctgccaattcggtttttcgacaagctgcagaagaataatgaagagatcaccaacatcgatctgccgagctacggcggtgtggtggcgcactcttatctaccttcgaactggctggcggcggtggggctgtttgcctggacccgcatagatgagtcgctgaatagcgaggaactgctcgatccggcgaagaagtttacctacgtcgcacctgccgggctggacgacacctatgtggtgttcgtgattggggaaaccacccgctgggatcacatgggcatgctcggctacgatcgtgataccacgccgaagctctcgaaagagaaaaacctggtcgcgttccgcggtgaatcctgtgacaccgctaccaagctgtcgctgcgctgcatgttcgtgcgcgaaggcggcaccatggataatcctggccgtacgctgaaagagcaaaacgtgtttgcggtgatgaaagagctgggctttacctctgagctgtttgcgatgcagagtgaggtctggttctacgacaacatcaacgccaataactttgctttccgtgagcagattggttcagagaagcgtaaccagggtaaagcggtcgatgacatgctgctggtgcctgagatgaagacgtcgctggatcgcttcccgaaaggcaagcatctggtcgtgctgcacaccaagggttcgcactatctctattctcaacgttatccgcgcagtttcgcgaagtaccagccggaatgtatgggggtggatgaaacctgtagcaaagcacagttgattaatgcctatgacaactcggtgctgtatgtcgatagtatgctcgacagcgtgctggatcagctgcgtgataagaaggcgattgtcttctatgccgctgaccacggtgagtcgatcagcgaaaatatgcacctgcacggcaccccacgtgagatggcaccgccggagcagttccgcgttccgatgatggtgtgggcgtcagataagtatctggccgacagccagaaccgcagcaactttgagcgcttacaggcgcagcagcgcgtcggcaaaacccatcgccacgtagaattgtttgataccattcttggttgcctgggttacacctcgccagatggcgggattaatccggccaacaactggtgtatg------gctgatatttcccgcgtaaaagcattcctgctatccctgcaggatgagatttgtagccgcctggcggcagaagatggcggcgcacagtttgccgaagatagctggcagcgtcccggcggcggcggcgggcagagccgtgtgctgcacaacggggcggtatttgaacaggcgggcgtcaacttttcgcatgtgcatggcgatcaaatgccggcctcggcaaccgcgcaccggccagagctggcgggtcgcagctttgaagcgatgggcgtctcgctggtgatccacccacataatccttacgtgcccaccagccatgctaacgtccgtttctttattgctgagaaaccgggagccgatccggtgtggtggtttggcggcggttttgacctgacgccgttttacggctttgaagaggatgcgctgcactggcatcagaccgccttcgatatttgccagccgtttggcgacgatatctatccacgttataaaaagtggtgcgacgactacttctatctcaatgacagatgtaaccgtaaaatcgctggccgcagaaattcagactccggtcgatcgcctggtacagcaatttgctgatgcggggatccctaagtctgaaaatgacgcagtgacccagcacgagaaagaaaccttattgtctcacctgaatcgtgagcacggtcaggtcggttcagctaagctgacgctgcagcgtaaaacgcgcagcaccttgaatattccaggcaccgggggtaaaagtaagtcggtgcaaatcgaagtccgcaaaaagcgcacatacgtgaaaggtgat---gcagagtctgag---caaactcaggccgaagcagaagccgaggcgcagcgtgaagcggaagagcaggcgcaacgcgaggctgaagaaaaagcccgtcgcgaagctgaacagaaagcgcaacgtgaagccgaagagaaagccaagcgcgaagccgctgacaaggccaaacgtgcagcagcggaaaatgagaaagtgacaaatcaacctaccgacgaagtgaccaaggctgcgcagtccgataaagcccgtcgcgaagctgaagctgccgaactgaagcgtaaagctgaagaagaagcccgccgtaagcttgaagaggctgcccgcctcgtagcagaagaagcccgccgtctggccgaagagaagtcagctgaatgggaaaaaccggaagaa---gaggataaaggcgactatcacgtcaccacttcgacccatgcccgtcaggctgaagacgaaaatgaccgtcaggttgaagcgggtcgtgcgcgtgcgcgtact------actgctaaagctgcgcgtccggcgaaaaaaggcaacaaacattctgaagccaaaactgaccgtgaagaagcgcgtgcgcagattcgtggtggtaaaggcggtaagcatcgcaaaccaagcgccttgcagcagggctttaacaagccagcccaggcggttaaccgcgatgttgtgattggcgaaaccatcaccgtagccgaactggctaacaaaatggcggtgaaaggttctctggtcatcaaagcgatgatgaagatgggcgccatggcgaccatcaaccaggttatcgatcaggaaactgcacaactcgttgccgaagagatgggccacaaagtgaccctgcgtcgtgaaaacgagctggaagaagcggtaatggacgatcgtgataccgat------gcagcgcaggaatctcgcgcaccggttgtgaccatcatgggccacgtcgaccacggtaaaacctcactgctggactacatccgctcgaccaaaatcgcctctggcgaagcgggcggcattactcagcacatcggtgcataccacgttgaaaccgataacggcatggtcacctttctcgacaccccaggccacgccgcgtttaccgcaatgcgtgcacgtggtgcgcaggcgactgacatcgttatcctggtggtagcagcagacgatggcgtgatgccacagactgtcgaagctattcagcacgccaaagcggccaaagtgccggttgtggttgcggtgaacaagtgcgataagccagaagccgatccggatcgcgttaaaaacgaactgactcagtacggtatcattccggaagagtggggcggcgaaaacatgttcgtcaacgtgtctgcgaaagcgggtaccggcattgacgatctgcttaacgctatcctgctgcaggcggaagtgctggaactgaccgctatccgtgaaggtatggcgagcggcgtggtaatcgaatcgttcctcgataaaggtcgtggtccggttgcaaccgtgctggtacgtgaaggtacgctgaacaaaggcgacatcgtgctgtgtggcttcgaatatggccgcgttcgtgcaatgcgtgacgaactgggtcgcgaagtaacagaagcaggtccgtctatcccggttgagattctgggtctgtccggtgtgccggctgccggtgatgaagcgaccgtggtccgtgacgagaagaaagcgcgtgaagtggcactttatcgtcagggcaaattccgcgaagttaaactggctcgccagcagaaatctaagctggagaacatgtttgctaacatgaccgaaggcgaagtgtctgaactgaacatcgtgctgaaagcggacgttcagggttctgtggaagcgatctccgactccctgctgaaactctccaccgacgaagtgaaggtgaagattgtcggttcaggcgtgggcgggatcaccgaaaccgatgcgacgctggctgcggcctctaacgccatcatccttggcttcaacgtccgtgccgatgcctctgcgcgtcgcgtcatcgatgcagaaagcctggatctgcgctactactccgtcatctataacctgattgacgaagtgaaagcggcgatgagcggtatgctggctccggaatacaaacagcagatcattggtctggctgaagtccgcgacgtgttcaaatcaccgaaattcggtgcagtggcaggttgtatggtgaccgaaggcaacatcaaacgtcacaatccaatccgcgtcctgcgtgacaacgtggtgatttacgaaggcgagctggaatctctgcgtcgctttaaagatgacgtcaacgaagtgcgtaacggcatggagtgcggtatcggcgtgaagaactacaatgacgtccgtgtcggcgatatgattgaagtctttgaagtgattgaagttaaacgcaccatcgcgctcgcgccaacgcgtgaacttgcggtgcaaattcatgccgatgcagaaccgcttaccgcctcaacgggcctgaagctgggtctcgcttacggcggtgatggctacgataaacagctgaaagtgctggagcaaggcgtcgacattctggtcgggacgaccggccgtctgattgattacgcgaagcaaaaccacgttaacctcggtgccattcaggtgatggtgctggacgaagccgaccgcatgttcgatctcggctttattaaagacattcgctggttgttccgccggatgcctgcggcaacccagcgactcagcatgctgttctccgccaccctctcttaccgggtgcgtgaactggcgtttgagcacatgaacagtgctgaatatgtcgaagtggaaccggaacagaaaaccggccaccgcattcaggaagagcttttctatccgtctaacgaagagaaaatgcgcctgctgcaaaccctgctggaagaagaatggccggatcgtgccattgtgttcgccaacaccaagcaccgttgcgaagatatctggggccatctggctgcggatggtcaccgtgtcggcctgctgaccggcgatgtcgctcagaagaagcgcctgcgcattcttgacgacttcaccaaaggggatgtggatattctggttgccactgacgttgccgcccgtggtctgcatattcctgccgttacccacgtgtttaactacgatctgccggacgattgcgaagattacgttcaccgtatcggtcgtacgggtcgcgcaggtgccagcggacattctatcagcctggcctgtgaagagtacgcactgaacctgcctgcgattgaagagtacattggtcacagcattccggtcagcaagtacaacagtgatgcattactgaccgatctgccgccgcctaaacgcctggcgcgtagccgcacatgaagtttgttgatgaagcgacaattttggtcgtcgccggcgatggcggtaatggttgcgtcagcttccgccgcgaaaaatatatcccgaaaggcggcccggacgggggtgatggtggtgacggcggtgacgtttacctgatcgctgacgaaaaccttaataccctgatcgattatcgtttcgaaaagtctttccgcgccgagcgtgggcagaacggccagagccgtgactgtaccggcaaacgtggcaaagatatcgtggtgaaagtgccggtcggcacccgggtcatcgaccagggtaccggtgagaccttaggcgacatgacgcgccatggccagaaactgatggtcggcaaaggcggctggcatggcctgggcaatacccgcttcaaatcgtcggttaaccgcagtccgcgtcagaaaaccatgggtacgcccggtgaaaaacgcgatctgcagctggagctgatgctgctggccgacgtcgggatgctgggcttgccaaatgccggtaaatcgacctttatccgtgccgtctcggcagccaaaccgaaagtggcggactatccgtttaccactctggtcccgagccttggcgtggtccgtatggacagcgaacagagctttgtggtggccgatattcctggcctgatcgaaggcgcagccgaaggcgcgggtctgggtattcgcttcctgaaacaccttgagcgttgccgcgtgctgttgcacctgatcgacatcgatcctatcgatgaaagcgatccgattgaaaacgcgcgcatcattctcggcgagctggaaaaatacagcgataagctgttcaacaagccgcgctggctggtgttcaataaaattgacctgctgagcgaagaagaagcgcagtcacgcgccaaagcgatcgctgacgcgctgggctgggaagggaagtattacctgatctcggcagccagccgtaccggtgtcaacgaactctgctgggacgtgatgagcttcatcaacgccaacccgaaagaagccgagctcgaagag---aaacagccggagaaagtggagttcatgtgggatgattaccacaaa------------gaagccattgaaaac---gcggttgaagtggaa---------gatgaagagtgggatgaagagtgggatgatgaagacgacgaaggcgtcgaaattatctatcagcgcatgtctaacagtgcgatgagcgtggtgatccttgccgctggcaagggcacccgtatgtattccgatctgccaaaagttctgcatacgctggcaggcaagccgatggtgcagcatgtgattgacgcggccaaagggctgggcgcgcagcaggtgcatctggtttatggtcacggcggcgatcgtcttaaagccaccctcaccgacagcgccctcaactgggtgctgcaggccgaacaactcggcaccggccacgccatgcagcaggccgcgccctgcttcgctgacgatgaagacattctgatgctctacggcgacgtaccgctgatcgctgaagcgacgttacagcgcctgcgtgaggccaaaccgcagggcggcatcggcctgctcaccgtggtgctggagaatccgaccggctatggccgcatcgtgcgcgagaacggcaccattgtcggcatcgtcgagcagaaagatgccacgccagagcagctgcaaatcactgaaatcaacaccggtatcctgatcgccaacggcggcgatctgaaacgctggctggcgcagctcaccaacaataacgcgcagggtgaatactacatcaccgatatcatcgcgctggcgcatcaggaaggccgggtgattgaggcggttcatccgacgcgcatcagtgagaccgatggcgtgaataatcgtctgcagctggcaacgctggaacgcacttatcagactgaacaggctgagcgcctgctgctggcgggcgtgatgctgcgcgatccggcccgctttgacctgcgcggtaccctgacccacggccgggatgtggaaatcgacaccaacgtcatcattgaaggtcaggtggcgctgggcgatcgggtaaaaatcggcgcgggctgcatcatcaaaaacagcgtgattggcgacgattgcgaaatcag-ccttattcggtgaatgcgttacaccttactggttaccggtccggcgtacggcacgcagcaggcgaccagcgcgctactgtttgcccgggcgctggtagcggccggtcatcagctggagagcgtcttcttctatcgtgaaggggtgctgaatgccaatcagcttaccgcgccggccagtgatgaatatgatctggtacgggcatggcaggcgctgaatcaacagcagggtgtggcgcttaatatctgcgttgcggcggcgttgcgccgtggcgtgaccgatcaacaggaagcggcacgcctgcagctgcccggcagtaatctccagccagggtttaccctgagcggtctgggtgcgctggccgaagcggcgctaagctgcgaacgactggtgcagttcgtgcagaccgatgtgctgcgcaatgtggctttcagcctgcagcctcgcgaactgacggcgattgtcggcagttccggatcgggtaaaagtaccctgttgcacctgctgggcggtctggatgccccgacctcgggtgacgtgatctttgatggtcagtcgctgaacgccatgtcctcctccgctaaagcggatctgcgcaaccgcgagctgggctttatctatcagttccaccatctgctgcccgattttagtgcgctggagaacgtggcgatgccgctgctgattggcaaagtcgccaaagctgaagcacaggaccgcgcccgcgagatgctggctgccgtcgggctggatcatcgcgccgcacaccgcccgtcagaattatcgggtggcgagcgtcagcgcgtggcgattgcccgggcactggtcaaccgtcctcgtctggtgaatgggcgtttccaaaaaactggagacggcaatcggcatgggcctggccaccactttcgtgattacgctggcctcaatctgtgcctggctggtgaatcacctgattctgctgccgctcgatctggtctacctgcgcaccatggcctatatcctggtgatcgcggtggtggtgcagttcaccgagatggtggtacgtaaaaccagtccgtcgctctatcgcctgctgggcattttcctgccgctgatcaccaccaactgcgcggtgctgggcgtgccattgctgagcgtcaatctgaatcacacctttctgcaggcggccctgtacggctttagcgcctcacttggcttctcgctggtgatggtgctgttcgccggcatgcgtgaacgtctggtgctggctaacgtcccggccccgttcaaaggtaactccattgccctgatcaccgctggcctgatggcgctggcatttatgggctttaccggtctggtgaaattcgtgcgtctgcaaacgccgatgcaggtttacagcgctgagggcgatttgatcgcgcagtacggtgaaatgcgccgtattcctttaaagctgcagcaagtcccgcctgagatggtgaaagcgtttattgcgactgaagatagccgtttttatgagcatcatggcgtcgatccggtcggcatcttccgtgccgccagcattgcgctggtgtcgggccacgcctcacagggcgccagtaccattactcaacagttagcgcgtaacttcttcctgagtccggaacgcacgctgatgcgtaaaataaaggaagcgtttctggcgattcgtattgagcagctgctgaataaagatgaaattcttgagctctacctcaataaaatttacctcggctatcgcgcctacggcgtcggtgctgcctcgcaggtctattttggtaagccggtcgatcagctgtcgctgagtgaaatggcgatgattgccggtctgccgaaagcgccttcgacgttcaacccgctttactcgcacagccgcgccttatcacgtcgcaacgtggtgctggcgcgcatgctggatcagcattacatcacccagcagcagtacgacgaggcgcgtaatacgccactggtggcgaagtatcatggtccggaaatcgccttctccgccccttatctcagcgagatggtgcgtcaggagatggtgaaacggtacggtgaaaatgcctataccgacggttacaaggtttacaccacggtgacccgtcgcctgcagcaggcggcgcagacctcggtgcgcaataacgtgatggcttacgacatgcgtcatggctatcgcggcccgaccagcgtgctatggaaagttggcgaaccggcgtgggatcaggcgcggatcgagaaagctctgaagacgctgccggtctacggcccgcttcagccggcggtcgtcaccgaagcacggagcgatgaggcgaccgtgatgatgaaagatggcagcaatgtctcgctgaccttagcgggcgttcgctgggcccgtccttataagtctgacaccgtgcagggcccaacgccgaaaagcgtcagccaggtattacagcccggccagcagatctgggtgcgcaaggtcgacgatgcatggtggctgggtcaggttccggatgtgaactccgcactggtctcactcgatccgaacgacggcgcagtgcgtgcgctggtcggcgggttcgatttcaaccagagcatgtttaaccgtgcgactcaggcgctgcgtcaggtgggttcgaacatcaaacctttcctgtataccgccgcgatggatcgtggcctgacgctggcttcgattcttaatgacgtgccgatttcacgctgggatgccggtgccggtgctgactggcggccgaaaaactccccgccaacctatgatggcccgattcgtctgcgtcagggcttaggccagtcgaagaacgtggtgatggtacgtgcgatgcgggcaatgggcgtcgattatgccgcagagtatctgcagcgtttcggcttcccggcgcaaaacatcgtgcataccgagtcgctggcgctgggtgcggcctcgtttacgccgttacaggtggttcgcggctactcagtgatggctaacggcggattcctggtcgacccttacttcatcacccgcatcgagaatgaacagggcggcgtagtgtttgaagagaaaccgaaaattgcctgtccgcagtgcaatctgccggtgatctacggcgataccaaaaaagcgctggcactgaacgaagagagcgttgaaaacgtggcggcatccgataaaaaccag------aatcaggcggtgccacagcccgaactggag------caggtgccc---accccgcctgagcag---ggcaac------tatgcgccgcacgtgatcaacacgccgctgaccttcctgatcaagagcgcgctgaactcgaatatcttcggcgagccaggctggatgggtaccggctggcgcgccggtcgtgatctcaagcgtaatgacatcggcggtaaaaccggtaccaccaacagctcgaaagatgcctggttctccggttacggtccgggcgtggtgacctcagtgtggattggctttgacgatgcccgccgcaatctgggccgcagcacgctgtcaggcgcgatccccgatcagatttcaggctatgaaggcggtgcgaagagcgcgcagccagcatgggatgaatttatgaagagtgcgctggatggcgtgccggtgcagccgttaacgccgccagaaggcattgtcacggtgaccatcgatcgcagtaccggcaagctggcgaacggcggtggcaacacccgtcaggaatacttcatcgaagggactcagccaaccgaatattcggtacatgatgtcggcaccaccattatggataatggccagagccacgaactgttcgtggtagaagatgtcagtctgcaggtaaagtccggcgagattgtcggcctgctgggtcccaacggtgccggtaaaaccaccaccttttacatggtggtcggcattgtgccgcgcgatgcgggccgcattattatcgatgacgaagatatcagtatcctgccgctgcatgcccgtgcgcgtcgcggtatcggctatctgccgcaggaggcctctattttccgtcgcctcagcgtctacgataacctgatggcggttctgcaaatccgtgacgacctcaccgaagagcagcgtcaggatcgcgccaacgagctgatggaagagtttcacattgagcacctgcgcgacagcatgggtcaggcgctctccggcggtgaacgtcgccgggtcgagatcgcccgcgcgctggccgccaaccctaaatttatcctgctggatgaaccgtttgcgggtgtcgacccgatctcggtcatcgacatcaagaaaatcattgagcatttgcgtgacagcggccttggcgtgttgaatgcaccttacttttctcggcaccggcggcggtgcgcccagcctgcagcgtaacgtgaccgccatcgccttt---acccgggcgcagagtggcgaaagctggctgttcgactgcggcgaagggacccagctacagttcatgcgttccgacctgaaaccgggcaagctggataagatcttcatcacccatttacatggcgaccatattttcgggctgccaggcttactcaccagccgttctatggccgggctgaccacgccgatgaccgtgtatggccccaaaggtttaaaagtcttccttgaaaccgcgctgtcgatcagtggctcttacactgattatccgctgactattgttgagattgaggcgggctggacgctggatgacggtgagttccgcatcaatgcctggccgctgaatcatacgctggaatgtctgggttatcggattgagcagcacgataagccgggttttctcgatgcgccgcgcctgaaggccgaaggcgtaccgcgtggtccgtggtatcaacagttgaagcagggcgaaaccgtgacgctggaggatggccgggtaatcaatggcgcggactatctggggccggcgattaaaggtaaaacgctggcgatttttggtgataccgcgccaactgaggtggcattacagctggcggcggacgttgatctgatggtgcatgaaaccacgctggaagcggcgatgattgagaaagccaacggacgtggccattcgaccaccttacaggcggcggaagtggcgaagcgcgccggcgcaaaacggctgagtacagcttgaggtcctgttctgtggcgtctgccactcagacctgcatcaggcacgtaatgagtggaagaacaccattttcccggtggtgcctggccatgaaatcgtgggtcgcgttactgctgtgggtccacagactcagaagtataaggtgggcgacctggtcggcgtcggctgtatggtcgactcctgccgcagctgtccaagctgtcaggaaggtttagagcagtattgtgaaaatggctttgttggcacctataacggtgaagatcgcgaaaccggcgccattacctatggcggttactcaacggcgatggtggtggatgagagctttgtgctgcgcatccctgaaaacctggaactggctggcgttgcgccgctgctgtgtgccggtatcaccacttactcaccgctgcgtcactggaatgtcggtcccggcaaaaaagtaggcatcgtcggattgggcggtctcggccatatgggcgtcaaaattgctcatgcgatgggcgcgcatgtggtgctgttcaccacctcgccgtctaaaattgaagacggtaaacgcctgggcgcagatgaagtggtgatttcgaaagatccggagcagatggcacagcacgccaacagcttcgacttcattctgaataccgtggcggcacaacacgatctcaacccgttcattaccctgctgaagcgcgatggcaacatgacgctggtcggtgcaccggagcacgatcaccctgcgccgcaggtatttaacctgatcttcaagcgtcgcagcatcgccggttcactgattggcggcattgccgaaacgcaggagatgctcgatttctgtggtgagcacggcatcacctcagatatcgaactgattgcgatggatcagatcaatgaagcctacgaacgtatgctgaagagtgatgtgaaataccgtttcgttatcgatatcaacacattgatggaattacgtaaatacctgctgccggggctgatttcagtcactttgctcagcggttgttcgctgtttagcggcgaagaagatgtagtaaaaatggccccattgcctcaggtggaaaatcagttcacgccacaggaagtgtggagcacctcggtgggagatggcgtcggtgatttctactccaacctgcatcccgcctggcaggacaccaccgtatttgcggccgatcgtttcggtatcgtaaaagcgctggacgccgccgacggtaaagaaaaatggaaagtcgatctctctgagaaaaccggcttcttctcgaaaaatcgctcagccctgttatcgggcggcctgacggcggacggcgatcgtctctatgtcggcagtgagcgcggtcagatttatgcgctgaacagcagcgatggcagcctggcctggcagaccaaagtggcgggtgaagcactttctcgtccggtggtcagcgacggcctggtactggtacacaccagcaacgggatgttgcagggactggatcagagcagcggcgctatcaagtggagcgtcaacctggatatgccagcgttgtcactgcgtggtgaatctgcgcctgcggtcgcttttggcggcgccatcgtcggtggcgacaatggccgcgtcagtgcggttatcctgaatcagggacaactgatctggcagcagcgtatttcccaggtcagcggcgcgactgagatcgatcgtctgaatgatgtcgatactacgccggttatcgtcaatggtgtggtttacgcactggcctataacggcgatctcacggcgctggacctgcgttccggtcagattttgtggaaacgcgaaatcggcggcgtaaaagatctgattgttgatgcgggccgcatctatctggtcgatcaggacgatcgggtgattgcgcttaacgccgatggcggcgtggcaatctggcgccagagcgatctgctgcaccgtaatctgacctcaccggtgctctacaacggctacctggtggtcggcgatagcgaaggttatctgcactggctgaacaccaccgatggtcgtttcgtcgcgcagcagaaactggacagctccggcttccagactgagccggtggtcgccagcgataagctgctgatccagtcgaaagatggagaggtttatgcgattacccgcatgacacagaaagtcgtgagtattggtgacatcaaggtagcaaacgatctgccgtttgtactgttcggcgggatgaacgtgctggagtcgcgcgacctggcgatgcgcatctgcgaacattacgtcagagtgaccgacaagctcggtatcccttacgtgtttaaagcgtcgtttgataaagctaaccgttcatctattcactcctatcgcggtccgggcctggaagagggcatgaagattttccaggagctgaagcaggctttcggcgtgaaaattatcactgacgtgcacgaagcgacacaggcgcagccggtggcggatgtggttgacgtcatccagctgccagccttcctggctcgtcagaccgacctggtggaagcgatggcgaaaaccggcgcggtgatcaacgtcaagaagccacagttcgtcagtcctggccagatgggcaacatcgttgataagttcgctgaaggcggcaacgagcaggtgatcctgtgcgaccgtggcagcaacttcggttatgacaacctggtggtcgacatgctcggctttaacgtgatgaagaaggtcacccacaacagcccggtgatttttgacgtcacccatgcgctgcaaacccgcgatccgtttggcgcggcttctggcggtcgtcgtgcgcaggtgggcgaactggcacgtgccggtatggcagtgggcattgcgggcctgttcattgaagcgcatccggacccggatcacgcgctgtgtgatggtccttcggcgctgccgctcgacaagctggagccgttcctggtgcagatgaatggctgtaactaagctggttctggtgcgacacggcgaaagccagtggaacaacgaaaaccgctttaccggttggtatgatgttgacctttctgaaaaaggtcgtggcgaagccaaatcagcgggtcaactgctgaagaaagaaggctttgtttttgattttgcttacacctcagtactgaagcgtgctatccacaccctgtggaacgtgctggatgagctggatcaggcctggctgccggtcgaaaaaacctggcgtctgaacgagcgtcactacggtgcgctgcagggtctggataaagcagaaaccgccgctaagtatggtgatgagcaggttaagcagtggcgtcgcggttttgccgttactccaccagaactggaccgttctgatgagcgtttccctggccacgatccacgctatgcgtcactgacccctgagcagctgccgaccactgagagcctggcgctgaccatcgatcgcgtgatcccttactggaatgacaccattctgccgcgcatcaaaagcggtgagaaagtgattatcgccgcccacggtaactcactgcgtgcgctggtaaaatatctggataacctgagcgaagatgagatcctcgaactgaacatcccaaccggcgtgccgctggtgtatgagttcgatgaaaacttcaaaccgctgaaacgttactacctgggtgatgccgacgagatcgcagcgaaagccgcggccgtcgctaaccagggtaaagccaaaatgttgaccggaggatggctgcttggcggcagagcacgcgcgcgtcataaagacacgccgttcgaatcgggcatcgagtcagtgggcgatacccacatccgcctgtcggcaaaattttatctggttgcgatgtttttcgtcatcttcgacgtcgaagccctctttttatacgcatgggcgacctcaatccgcgaaagcggctgggtcggctttgtggaagccgcaattttcattttggtgctcctggcgggcttagtctatctggtacgcatcggcgcactcgattgggctcctgcacgtcgtcgcgtcgtggttaaaaccaccacgatcagt------cacaccaatcctcacaagcagatctttctgttccagccagcctggctgatggatggcctgttcagcattatcgtgatgcaaaccctcttctacctgccattctttatgctgggcgcgctggcgtggaaacatccgccgctgaagcagttgtttgtccgtttcaatccgctgatgtgggtcggcgcggtggtgatgtttatcgcctactgcgctaatcagcgactgagcagcggcgaaggctggctgtatgagctggatgcactgatttcaacgctgatgggattgtgcatgctgagcgtctgcttctgctttggccacaagctgctgaatgcacattcgccgcgtatcatgtacctggtcaatgcgtcgttgttcatctatctggtgcaccatccgctgaccctgctgtacggcatctacgtgaccccgcgcatcgaaaacaacacgctgggcttcttcctgggcctgctgatggtgttcggaatcgccttcctgctgtatgagattcatctgcggataccgctgctgcgcttcctgttttccggtaagtatgagtctggatatcgaccagattgccctgcatcagttaattaaacgcgatgaaaaccagcttgaactggtgctacgtgattcgctgttacccgccaccaatacggttaacgccatggtggaggagctgcaccgggtttacagcgcgaaaagcaaagcctatggcctgtttaccccagagagtgaactggcggacgcgctgcgtaattgtcgccagggcaacgatgattttctcgcttttagccgcgcggccaccggtcgcctgcgcgatgagctggcaaaatatccgtttgccgaaggcggtgtggtgctgtttgttcactatcgctatctggccgtggattatctgctgattgcggtgctcaacagccagtcgagcatgcgggttaacgagcagatggacatcagcagtacccattatctcgacattaatcatgccgatattgtggcgcgtatcgacctgaccgaatgggaaactaacccggaatcaacccgttacctgaccttcctgcgtggccgcgtcggacgtaaagtggctgacttctttatggatttcctcggtgctgaggtgggcttagacaccaaagcgcagaaccgcggtctgttacaggcggtggatgattactgcagcgagtcgaatctcgataagcaggagcgtcagaactaccgtcagcaggtctacagctactgcaacgagcagttgcaggcgggtgaagaaattgcgctggaagatctgtcgggcgagctgccgccgctgggcgaaaaaaccttccaggcatttacccaggaacagggttacgagctggaagagagcttcccggccgaccgcagcacgctgcggcagttaactaaatttgccggcagcggcgggggactgacgctgaattttgatgcgatgctgttaggtgagcgcattttctgggatccggcaacagacaccctgaccatcaaaggcacgccgccgaacctgcgcgatcagcttcagcgccggaccagc------agcaaattgatcgacaaaattgctgcggatgctgatatttctaaagcagcagcgggacgtgttttagatgcattcatgggttctgtttctgacgcgctgaaaggcggcgacgaagtggcgctggtcggtttcggcactttctccgtgcgcgagcgtgctgcacgcactggccgcaacccacaaaccggcaaagagattacaattccggccggtaaagtaccgggcttccgtgctggtaaagcattgaaagacgcagtcaatatgacgcgtatgaaacatctggtggctgctgccacactgagc------ctggcacttgttggttgttccggctcaaatgacgcggtaccggacagcccgccttctgaaatttatgctacagcgcagcaaaagctgcaggacggtaactttaaagccgcgattaagcaactggaagcgctggataatcgttatccgttcggtccttattcgcagcaggttcagctggatttaatctacgcgtactataaaaatgccgatctgcccctggcgcaggctgccatcgctcgcttcatgcgtctgaacccgacgcatccgaacattgactatgtcatctacatgaaaggtctgacggacatggcgctggatgattcggcgctgcagggcttctttggtatcgatcggtctgaccgcgatccgacgcacgctcgtgatgctttccgcgacttctctcagctgctgcgcggttacccgaacagccagtatgcggctgatgctcagaaacgtctggtctacctgaaagatcgtctggctaaatatgagctttcagtggcgcaattctatactaagcgtgaggcttatgtcgcggttgttaaccgggtagagggcatgatgcgcgattatccggatacgcaggcaacacatgatgcgttgccgttgatggaaaatgcttaccgtcatctgcagctgaacgctgaagcagataaagtggtgaaaatcattgcagcgaacaggatatcgaacaacgcgttaagaaaatcatcagtgagcagctgggtgtgaaagaggaagaagtgaccaactctgcatctttcgtagaagacctgggtgccgattctcttgataccgttgagctggtaatggctctggaagaagagtttgatactgaaattccagacgaagaagctgagaaaatcactaccgttcaggcagcgatcgactacatcaatagccacaaaggctgcgagttcggctaccgcgacagtatatttaaacaccgctaccagtctggctacgtgattgtggccgtagggatgattctgccaaaacaatggcgaccgatcctgacctacggcgatctaaaaacgcttaatcccgtcaccgcaaatgcctgggatgtttatcaagcagtttgtgagatgcgtcagagcaagttacccgaccccaaaatcaccggtaatgtgggcagctttttcaaaaacccggtgatcagccaggcgcaggccagcctgctgctggctcgctttccgtcgatgccaaattatccactggcgagcggcgaaaccaaactggctgcagggtggcttattgaccaatgcgcgttaaagggctttcgtatgggtggcgcagctgtgcatcagcagcaggccctggtgttgatcaatgctgatgatgcgacccctgacgacattgtggcgctggcccgaaccgtacgtacccgggtgggtgaaaaatttgatgtctggcttgagcctgaagtccggttcattcaggcacagggtgaatgcaatgctgttgaggtgatcgcaatgcgcctggctatcttgttaatggttggacttttcagttttacctcctttgctcatgccgat---gatgatgacgacacgccaacgcctgacgaaatcaaaatgctgtttttcggcaaagatcatcgcaaagccatcaccgatattaccgcggccccctgggatgctattggacagctggaaaccgaaagcggtaacctctgcaccgccacgctgatctcaccgcatctggccctgacggccggacactgtttactcgcgccaccgggcaatttcgataagccggttgcgctgcgctttatggcgagcgataaaggc---tggcgatatgaaatccacgacattgatgcccgcgtcgaaccgtcgctggcctcaaagctgaaagcggacggtgaaggctggatcgtgccgagcaacgccgcgccgtttgactacggcatcgtgattttgcgcaatcccccttccgccattacgccgattccactgtttgatggctcacgcagtgagttaactgcggcgctgaagcagaccggtcgcaaagtgacccaggcgggttatccggccgatcatctcgatacgctttattctcacagtgactgtttgattaccggctgggcgcaacgcgccgtgctgtcacatcagtgtgatacgctgcccggcgacagtggttcaccgctgctgctgaacagtgataaaggctggcagttgattgcggtgcaaagctcagcgcccgccgcgaaagatcgttatctggccgacaaccgtgcgattgccgttacctcgttcagagacgagctggaagcgttagcgctgctgatgcccggcgatatcccggtggtgcagagcgaccgcggcggccaggtcacctatcatggaccgggtcagcaggttatgtacgtgctgattgatatcaagcgacgcaagattggcgtacgccagctggtgacggcgctggaagagacggtgattaccacgctggccggttttggtgtcagcgcccgcgcgcgtcccgacgcgccaggcgtttatgtcggcgagcaaaaaatctgctcactcgggctgcgcatccgcaaaggctgctcgtttcacggcctggcgctgaatgtcgccatggacctggcgcccttttcgcgcattaatccctgtggctatgccggtatgagcatgacccagttgcagcatttatgcaaagaaataccgccccgttccgtgctgataccgtaggcagttttctgcgtcccgccgcgattaagcaggcgcgtgagcagttcgccgctggcgaaattgatgcggcagcgctgcgccaggttgaagatgacgccatccgcgatgtggtcgccagacagcgcgaaaatggcctgcaggtggtgaccgatggcgaatttcgtcgcggctggtggcacttcgattttttctacggcctggatggtgtggaagcttatgaagctgagcaggggatccagttcaacggcgtgcagaccaaagcgcatggcgtaaaagtagtgagcaagctcggtttttcc---agccatccgatgctggaacactttcgcttcctgcaaagcattgccggtgatgcggtggcaaaaatgaccattcccagccccagcgtgctgcacttccgcggcggtcgcaaagtgatcgacgctgaggtctatccggacctggcagattattttgacgacctggcacagacctataaagacgccattaaggcgttttacgccgcgggttgccgttatctacagctggatgacaccgtctgggcctacctttgctctgaggatcagaaacgcgatatccgggcacgcggcgacgatccggaagcgctggcgcggacctatgctcaggtgctgaacaaggcgctggaagacaagccagccgatctgaccgttggtctgcatgtctgccgtggcaatttccgctcaacctggatttcagaaggtggttacgagccggtggcggaaatcctgtttggcagcgtcaatgtcgatgccttcttcctcgaatatgacaatgcccgttcaggcggtttcgagccgctgcgcttcattaagccaggccatcagcaggtggtgctgggcctgatcaccaccaaatccggtgagctggaagatccggcgcaggtgagtgcctgccagctttgaaaccctgaagctgacgctgaaagggctgcgcggtggccactccggtgccgacattcatatgggcctcggcaacgccaacaagctgctggcgcgtttcctggcggcgcacgctgccgaactggatctgcgtctgctggcgttcagcggcggtacgctgcgtaacgccattccgcgtgaagcctttgcaaccgttgcagtcgacagccaccaggccgatgcgctgaaatctgctgcggcgcatttcctgaccgccatccagaacgagcacggcattaaagagccgaacatcgcgctggtcaccgaaccgctggcgcatcagggtgaagcattaaccgccgacagccgcgatcgcttccttaatctgctgaacagcacgccgaacggcgtaatccgtaactcagacgtcgccaaaggcgtggtcgaaacgtcactgaatatcggcgtggtgacgatggaagcggataaagcagaaatcaactgcctgatccgttcactgatcgacaccggacgcgattatgtggtgcagatgctgacctcgcttggccagctggcaggcgcgcagaccaaagcgaaaggcggctacccaggctggcagccagacgcggactcgccgatcatggcgctgacccgtcagacctatatcgcgctgttcgacaaaacgccatgcgtcgcattttatcggttctgctggagaacgaatccggcgcattatctcgcgtggtcggcctgttctcacagcgtggctataacatcgaaagcctgaccgttgcgccaacggacgatccgacgctatcgcgaatgacgatacagaccgtcggcgatcagaaggtgctggagcagatcgagaagcagctgcacaagctggttgatgtgctgcgcgtgaccgaactggggcagggcgcgtacgttgagcgtgaaattatgctggtgaaaattcaggccagcggctacggccgggaagaggtgaagcgcaatgcggaaatcttccggggccagattattgatgtgaccccgacgctgtatacggttcagcttgccggcaccagcgacaaactggacgcattcctgaataccgtgcgcgatgtggcggaaattgtcgaagtggcacgctccggaatcgtcggggtgtcgcgtggcgatcgcatcatgcgttggccgtctccggcaaaactgaacctctttctctacatcaccggccgtcgtcctgacggctatcacaacctgcagacgctgtttcagtttctggattatggcgatacgttgcagatcagcaccgatcacagcgatcgcatccagctgctgacgccggtggcgggcgtcgcggaggcggataacctgattgtgcgcgccgccgaacggttaaaacaggcggcactggcgaagcagaccctgccgccaaaggcaggcgcgcagattgccatcgacaagcggctgccgatgggtggcggtctcggaggcggctcatccaacgcggcgaccgtgctggtggcgctgaatcacctgtggcaaaccggcctgacgccggacgagctggcggcgatcggcgtgcagctcggtgctgacgttccggtgttcgtaaaaggcttcgccgcctttgctcagggtgtaggtgaacaacttcagcccgcagagccggaagaaaagtggtatcttgtcgcccatcccggcgtgatggcgacgcagctgggtcataaactcggccgtaaaaagaaagccgaaatcattctggtcgaccgtaaccacagccacctgtggaaaccgttgctgcatgaagtggcgactggctcaatggatgaaggcattgacgcgttaagctacctggcgcatgcgcgtaatcacgggtttgagtttcagctgggatcgctgaccgatattgaccgcacgcgcaaagtgatccagctggcagaagtgctggatgcgaacggtgacgtgctggtgccacaacgtgaagtggcctacgaccagctggtgatggcgctgggcagtacctccaatgacttcggtacgccgggcgtcaaagatcactgtattttcctcgacaacccacatcaggcccgtcgtttccacaatgagatgcttaacctgtttctgaaattctcggccagcgaaggcaaggtcgagaaggttaacatcgcgattgtcggcggtggcgcgaccggcgttgagctatcggcggaactgcacaatgcggtaaaacagctgcacagctatggcttcaagggcctgggccgtgaagcgctgaacgtcacgctggtcgaggcgggtgagcgcattctgcctgcactgccgccacgcatttcggctgccgcacatcaggaactgaccaagctgggcgtgcgggtgttgacgcagaccatggtcaccagcgctgaacgtcacggcctgaataccaaaagcggtgagtttattgaggccgatttaatggtctgggccgccggcatcaaggcaccagacttcctgaaggagattggcgggctggaaaccaaccgcatcaatcagctggtggtcaaagagacgctgcaaaccacgctggatgatgacatctatgcgattggtgactgcgcctcctgcgccttgccaggcggcgggttcgtgccaccgcgagcccagtctgcgcaccagatggcgtcacgcgccatggaaaacattctggcgcaacgtcagggcaagccgctgaaagcctacgtctataaagatcacggatcgctggtctcgctgtcacgcttcagtaccgtaggcagcctgatggggaacctgatgcgcggatcgatgatggtcgaaggacgtattgcgcgttttgtttacatctcgctgtatcgtatgcaccagattgccctgcacggttattttaagaccggcctgatgatgctggttggcagtatcaaccgggtgatccgcccgcggttaaaactgcacgcgaatacgctacatctgccccactcgtcgttacagatgtggcaaacccggctcagcactccc---cagccaggcgtacgtctattggtcgcctgtatg---------gatgacgaggtggtcgggcaatgcgccctggaagtgcccgagcgcgcccgacggcgtcactccgccacgctgggcatgggggtcgacgaacgttaccgccagcgcggtgtgggccgtgccctgatgcaggagatggtcagcttgtgcgac------aactggctgcaggtatcgcggatggaactgacggtgtttgttgataatgcgccggccatcgccctttatcgtcgtttcggttttgagatcgagggaacggctaagggcttcgcaatgcggcacggtgaactgatggtaaccctttatcttgcttccggttcaccgcgtcggcgtgagctgttaacgcagcttggcctgaccttcgagcgcatcgtgactgacgttgaagaacagcggcagccaaatgaagtggctgaacactatgttcgtcgcctggccaatgacaaagcgcaggcgggcgtccggctggccgcgcaggatctgccggtgctgggtgccgatacgatcgtcgtgctgaacggtgaagtactggaaaagccgcacgatgcggtccatgcggccgaaatgctgcataagctctccgggcagactcatcaggtgatgaccgcagtggcactggccgatcgtcatcaggcgctggattgcgtggttaccaccgatgtgacatttcgcaccttaaatgacaggcaacgtttggcgctcactgcgcggcttcatcagccaactttttcccgccagctaccgctggcctgccatcgatgtccggctcggcgaatgtcatctgcatctggtgggcagtattcatatgggaacgcgggatatgcagccgctgccggcgcggctgctgcgtcagctgcagaaggccgatgcgctgatcgtcgaagcggatattacccagggcagctcgccgtttgatggcagcgcggatcgtcccccgctggcgacccggcttgatgatgaggctttgcagacgctcaccgcgctgtgtcacgaaatgaacctgtcgatcggttcatttgataccctgcccgcctggcagattgcgctgatgttgcaggcgcagcaggcgcaacggctgggattgcggcccgactacggcattgattatcagctgttgcaggcggcaaagcgctggaacaagccggtgattgagctggagggcgctgaagcgcagattgcgctgctgaatacgctgccggatgacggcatggcgctgctgcaggatacgctgacccactggcataccaatgcgcggctgctgcaaatgatggtcagctggtggctggatacgccgccgcgc---cagccgcagattgct------------ctgccggccacgtttagtcaggcgctcaacgatacgttgatcggtcagcgtaatgcgcagtggcgggataaactgcaggccttagcggcgggagactacgtggtggcggtcggtgcgctgcatctctacggtgaggataatttgcccgggatgctgaaatgcgtacagaatattgcggacagctcaatctgtctcatgtgggtcagcaagtcactctttgcggctgggtaaaccgccgtcgcgatctgggaagcctgatttttatcgatatgcgcgaccgtgaaggcatcgtgcaggtattttttgatcccgatcgtcaggacgcgtttaagctggcttctgaactgcgtaacgaattctgtatccagattaccggtaccgtgcgtgcccgtgacgataagaataaaaacagcgaaatggcgaccggcgaagtcgaagtgtttgcccatgcgctgaacatcatcaaccgttctgagccgctgccgctggatgctaaccagaacaacagcgaagaagcgcgcctgaagtaccgctatctggacctgcgtcgtcctgagatggtgacccgcctgaaaacccgcgcgaaaatcaccagcttcgtgcgccgttttatggacgatgaaggcttcctcgatatcgaaaccccgatgctgaccaaagccacgccggaaggcgcgcgcgactatctggtgccaagccgggttcataaaggcaagttctatgcgctgccccagtcgccacagctgttcaaacagctgctgatgatgtcgggcttcgatcgctactaccagattgttaaatgcttccgtgacgaagatttgcgcgccgaccgtcagccggaatttacccagatcgacgttgaaacctccttcatgaccgcgccgcaggtgcgtgaggtgatggagcgtttaatccgtaatctgtggcaggcggtacagggtgtggatctcggtgagttcccgcagatgacctttgccgaagcgatgcaccggtacggctccgataagcccgacctgcgtaacccgatggagctggtggacgttggcgacctgctgaaaaatgtcgaattccaggtcttcgcgggtccggcgaacgatgccaaaggccgcgtggcggcactgcgtgtgccagctggcgcgcagctgagccgtaagcagattgatgaatacggcaaattcgttgagatttatggcgccaaaggtctggcgtggatgaaagtcaacgtgcgtgctgatggactggagggggtgcagagtccggtcgcgaagttcctcaacgcagagatcgtcgaaggcattctgagccgcaccggcgcgcaggatggcgacatcatcttctttggtgccgatcgcgccaaagtggtggccgatgcgctgggtgcactgcgtctcaaagtgggccgcgatctgagcatcaccgatgagaaagcctgggctccgctgtgggtgatcgacttcccgatgtttgaagaggacgaagagggcggcctggcggcgatgcaccatccgttcaccgcgccgaaagagatgagcgccgatgagctggccgccgatccgacccgtgcagtggctaacgcctatgacatggtgatcaacggctatgaagtcggcggcggctcggtgcgtatccataacggcaaaatgcagcagacggtgttcagcattctgggtattgaagagcatgagcagcgcgagaagtttggcttcctgctggatgcgctgaagttcggtacgccgccgcacgcgggcctggcatttggtctggatcgtctgaccatgctgctgaccggtaccgataacattcgtgacgtgattgcgttcccgaaaaccaccgctgcggcatgtttaagctacgatccctttttgcgctgttaatgctggctctggtggcgtttgccccggcgtggtcgcaggcggcggat------------gatgcggcgagt---------gccgca------caagaacaagatgctccacca---aagctcaacgccgcggtcgaactgcctaagatgcagaagatcctcgataaaatcaaaagccagatctcgggcgataccggcgaaagcaagctgacacagctgaatgaaatggcgctggagctgtcaggtaacgccgacacgctgggccaggctctgctgcccgatcgccagcagcttgatgctcaactggcggtgctgggaccggcaccgaagccggacagcggcatgaaagagacgccggaggtaacgcgcaagcgtaatgcgctggaaaatcagaagagcaagcttgacgatcagatcaaacaggcagagggcatcaaaaacggtgcgctgatgctctcatcgcaaatcgttaacctgcgtcgcgatcagcttaagagccagctggcgctcaactcgggcagcatcctcggaccgcgtttctgggcaccggtgcttagcagccaggatctggacggcgagaaaatcagcgaatttctgcaggagctgcaggatactgcggcgctgtcgtgggagccgggctggcgttttggcagcgtggcctggctactggcagcgctgctggtgatgacgattggccgccgctacagcgaagagtttcttgcctgggtcagcattcataaattgccggaagggcggttgcgtcgcagtttccttgcggcagcgattgccatcaccacgctggtggcggtggtcctgaccttcaactttatcgcgctggcatttacccgccgtgatgacgtgtcagataacgtacaggattttgttgatcgtctggttcagcttagcgtgttctgcggtttaattgccggactgggccgcgcgtttctgtctacccgccggccaagctggcgcctgccgactatctctaatgaagtggcgatggcgctgaagcctttcccaccgatcactgccgtactggtgtttatcttccagacggtggaggcgtttaactacagcgtcggcaccagcctgaacaccactatcttcgctaacggcctgacggcgttactgattggcagcaccgcgctggcgatcagcatccgcaccaaccgggttcgccgccgcatgacgcaggcgggcacgccgccggaagcgcgatcgacgctggtcgggctgattcagatgggcctgaccctgacggcgctggcgattctgctgtcgctggttattggctacgtaacgctggcacgcttcctgagttatgaggtgatctggtgcggcctgctgtttggttcgttctatttcctcagccatctgctgagtgatggctgcgaaagcctgttttcgaccagtaactcctccggacgacgcatccagagctcgctgaacatcaacgagcgccatctgcaacaaaccgccaccctgctgacggccctcggtaaaaccgtgctggtgctgtttgtggtgctggcgctgctgaacgggactttcgcctcttcgaccccgattgaactgctgcaaaaagcgattgagttctggggcggtaaagggctggagtcgctgaatattgttccggcgcatatggtcaatgcgctggtctgcctggtggtcggcatctatgtgctgcggtcgattcgccgctggctggacaatgatttcctgccaaaaaccaccatggatgttggcatgcgggtgtcgctggtgacgttgttcagcaacattggctacgtgctgattatcctgctgactctgtcgatcatggggctgcagtggaacaaactggcgtggattgtcagtgcgctgtcggtcggtatcggttttggtctgcaggagattgtgaagaactttatctcggggctgattctgttaaccgagcgtccggtgaaagtgggcgatctggtgaccatcagcggtattgaaggcgatatccgccggattaacgtgcgcgccaccgagatccagctaggtgataaatccaccgttatcgtgccgaactcgcagttcatctcgcagaacgtgcgtaacgccaccatgggtaatgcgcagggtgtggtaacgattacgctcaccttcccgctggatatcgatccttctaaagttcgcgatatcctgctggaggtctataacgaaaacgaacgcattctggatacgccagagccgtcggtgtcgtttaaggatctgacccagcaggggattgtgctgagcgtgaccggcaacgtagccgggcagcgccagatctccggggcgaagagcgacctgctgtttgatattctgacccgcctgcgtaaagagggcattatgctctctacgccgcaaaccatgatcatcgagcgtcgcccgcaggcggcaatagcgtgacggtcaatggtgccaagatgtcgaaatcacgcggcacctttattaaagccagcacctggctgcagcatctggacgctgacagcctgcgttactattacgcggcaaaactctcttcgcgcatcgacgacatcgacctgaacctggaagatttcgttcagcgcgtcaacgctgacatcgtcaataaagtggttaacctggcatcacgtaacgccggctttatcaccaaacgctttgacggcaagctggcggctgaactggccgatccggcgctctatcagacctttgttgatgcgtcagagaagatcggtgaagcctgggcgagccgcgaatacagccgcgcaatccgtgaaattatggcgctggccgacctggcaaaccgctacgttgatgagcaggcaccatgggtagtcgcgaagcaggaaggccgtgacgccgatctgcaggcaatctgctcaatggggattaacctgttccgcgtgctgacgtgcagtttctaaacaactgctgccggtctatgacaaaccaatgatctactacccgctgtcagttctgatgctggcgggtatccgcgatattctgctgattaccacgccggaagatcgggcgcaatttgagcgtctgctgggcgacggagcggaatttggtctgcggctcagttatgcggttcagccccgtccggacggtctggcgcaggcgtttatcatcggtgaatcttttattggcgacgataattgctgcctggttctgggcgacaatctctacttcggccagggattcagtccgaagctacgaaaagtggtagagcagaaccgtggcgcgaccgtgttcggttatcaggtgatggatcccgaacgcttcggtgtggtggagtttgatgatgactttaaagcgatttctattgaagagaagccaaagcagccgaagtctcgctgggcggtaaccggcctctatttctatgataatcaggtggtcgacttcgccagacaggttaagccttcgccacgcggtgaactggaaatcaccgccattaatcagatgtatcttgagcgcggtgagctgactgtcgaactgctgggacgcggattcgcatggctggataccggtacccatgacagcctggatggcaaagcgtattcagttcaacgcgcacggcggtccggacgttttacagtgggctgattttgaacttgccgatcctgccggtaatgaggtgcaggtagaaaatcgcgccatcggcattaactacatcgatacctatctgcgcagcgggctctatccggtggcagccttcccgtccggtctcggtaccgaggcggcgggcgtcgttacccgcgtcggccgtgacgtgacgctgtttaagcctggcgatcgggtggtctattgtcaggcagccctcggcgcctacagcgaagcgcacaacgtagcagaagatcggctgatgcacctgcccgacgcgatcggctttgagctggcggcagccagttttctgaaagggctgaccactcagtatctgctgcgccagacctataaaatcaaagcggatgagaccttcctgtttcatgccgccgccggcggtgtcgggctgattgcctgccagtgggcaaaagcgttgggcgcgcacctgattggtaccgtcggttcggctgaaaaggcgacgctggcgaagaatgccggtgcctgggcaacaattaactatcgcgaagaggatatcgccgcacgcgtcagcgagcttacccaggggaaaaaggttggcgtagtgtatgactcggtcggtaaagatacctgggaagcatcgctggactcgctgcgtcgtcacggtctgatggtcagtttcggcaacgcttccggcccggtgaccggggttgatctgggcattctgaataaaaaaggctcactgtttgttacccgcccgtcgctgttcggttacatcactaaccgtcaggagctggaaaccgccagtgccgaactcttttcgctgctggccagcggcgcgatcaaagtggacgtgccggaacagcagaagtttgaattgaaggaggcgggcaaagcgcatcagatgctggaaagccgcgctactcaggggtcgagcctgctgattcccatgcgggtgctggcacctaacctggcgctgggtaatccggtgctggcgaaacatgccaatatcgtcccgcactgtgccgacgtgtttgaaaagctggtccgcgaagccggtgcgcctgaaggtgcctggactaacctgtttatctcgaccgatcaggttgcggatttgattgccgacgagcgggttcagggcgtggcgctgaccggttcggaacgggcaggcagcgcagtcgcagagcaggccggtaagcatctgaaaaagtcgactctcgaactgggcggcaacgatgtttttgtcgtgctggatgagtgaccttgcgcgcctggcaaagacgttatggcttactgaagccgcagcgtaccgaaggtgggcatcgtcagtttgatgaagaagatgttcagcgcattgaagagatcatgcgctggattgaaagcggcgtgccggtaggtaaagtcaaagcgctgctggaaggcggtgatgttgatgcgcacgacggctggaccaccctgcaggatgaactcatcagcgtgttacgccacgtcagaccctccaagctgcgtaacaagatcgcggccatcggtcgtgaacatccgatcgacgcattgatcgatcacgtctttatgccggtgcgccagaagctcagcctcgaccagaataccgcccgcaccatgtgcagcctgctggatggcctgctgattgattatgtggcgttctgcctgaccggcagccgcaaaaaagcgggcaaagacgcgctgattatcggctggggcattgaggatcgtacccgtatctggctggaaggctggcgtctgtcgcaacatggctggcgcatcgatgtgctggctgagccgctcgacgtgccgcgtccggaactgtttcccggcatgaatatgtttgtatttaccggtaaaaaactgacccgtcgtcagcaggatcaactgtcacactggcaggaacagggttacgccgtgcggttgcacgaactgattacgcgcgaagggattgtggtgattaagtcgcaggagcaccgcagtcaggagatgaaccgcgaagcggcgctgcagcgtctggttaatctgattcgggaactgagtacggtagaaaaggctcgtcgtgccacgcggccgacccgcgcctctaaagaacgacggctggaggggaaagcccggcgtagtaccactaagtcgatgcgcggtaaggtgatgagtaatcgtaaatatttcggtacagatggcattcgtggcaaagtcggtgaagcgccaatcacccctgatttcgtcctgaagctgggctgggccgcagggaaagtgctggcgcgtcacggttcgaaaaagatcattatcggtaaggacacccgcatctccggctatatgctggagtcagccttagaagccggtctggcggccgcgggcctgaccgccgcctttaccggaccgatgccgaccccggccatcgcttacctgacccgtacattccgcgccgaagcggggattgtgatttcggcgtcgcataacccgttcgacgataacggtatcaaattcttctcatccgaaggcaccaaattgccggacgacgttgaagaagcgatcgaactggagatggaaaaaccgattacctgtgttgaatccgccttactgggccgtgccagccgtattgttgatgccgccggacgttacatcgaattctgcaagggcaccttcccaagcgagctaaaccttaacggcctgaaaatcgtggtcgactgcgctaacggggccacctaccacattgcaccgaatgtattgcgtgaactgggcgctacggtgattgccattgccacccagccggatgggatgaacatcaacaaagagtgtggcgctaccgatctgaagatgctgcaacagcgggtgctggcggagaaagcggatatcggtctggcctacgatggcgacggcgatcgcatcatgatgattgaccatctgggcgaaaaggtggatggcgaccagattctctacatcattgcgcgcgaagggctgcgtcagggccagttgcgcggcggcgtagtcggcacgctgatgagcaatatgggcctggagttggcgcttaagcagctcggtattccgtttgccgtgtttaacttcgagggtggctgctacgccaaaaccatcaacctctctgagcaggccgagccggagatctaccatgcgattcgccgcaatgcgctgctggagaatgtggtggtgcgcgaagatggcagcgtcgattacgccgacggcagtaaaaccgaaaatacccgcgtctcttacccgatcgaccatatcgacaacatcgtgcggccggtctccaaagcgggccacgcgaagaaggtgatcttcctgaccgccgatgcctttggcgtgctgccaccggtctcccgcctgacccctgagcagactcagtatcatttcctgtcgggctttaccgccaagctggccggtaccgagcgcggtgtgactgagccgacgccgaccttctctgcctgcttcggcgcggcgttcctgacgctgcatccgacgcagtacgccgaagtgctggtgaagcggatggaagcggccggggcgcaggcttatctggttaacaccggctggaacggcagcggcaaacgtatctctctgaagaacacccgcgccatcatcaacgcgattctggccggtgaactggatgatgcaccgacagaaacgctgccgatttttaatctgcagatgccgatgacttatcacctggatgtggtcagcgcagagagtcagttgttctctggtctggtacagaaaattcaggtgtcaggtagcgaaggtgagttagggattttccctggccatgcgccgctgctgactgccattaagcctggaatgatccgtatcgtgaaacagcacggcgaagaggagtttatctacctctctggcggcgtgctggaagtgcagccgggcagcagcaccgttctggccgataccgctattcgcggtaccgatctggacgaagcccgcgccctggaagcgaaacgcaaagcagaagagcacatgaacagcagccacggtgacgtggactatgctcaggcctctgccgagctggcgaaagccattgctaaactgcgcgtgatcgaactgaccaaaaaagcgatgatgggatcgtcgttatcgctgctgttaggcctgcgctttagccgtggccgccgccgtggcggcatggtatcgctgatttcggtgatctcaaccatcggtattgcgctgggtgtggcggtattaatcattggcctgagcgcgatgaacgggtttgagcgtgagctaaataaccgcattctggccgtggtcccacacggtgagattgaggcggtcaatcagccgtttcagcgctggcaatcaatgattgcgccgattgaaaaggtgccaggcattgcggcggcggccccgtatgtcaatttcaccggactgattgaaagcggtgcgcgactcgaagcgctgcaggttaaaggcgtggatccggcgcaggagccgcgactgagcgcactgccgcagtttgtcgctaacaacggctggtcgacgtttgccgccggtaagcagcagatcatcctcggcggcggcattgccactacgctcaaagtcaaacagggtgactggatcaccatcatgatcccgaataacgatggggataacaaactgctgcaaccgaagcgcatacggcttcaggtcagtggtatcctgcaactgagtggcatgctcgatcacagcctggcgctggtgccgctggccgatgcgcaacagtatcttgatatgggcaacagcgtaaccggcattgcgttgaaaatgaacgatccgttccaggcggttaagctggtgcgtgacgctggtgaagcgacccattcctatgtctatatcaaaagctggatcggcacctacggctacatgtaccgcgacattcagatgattcgcgccattatgtatctggcgatggtgctggtaattggcgtcgcctgcttcaacatcgtttccaccctggtgatggcggtcaaagacaaaagcagcgatattgcggtgctccggacgctcggtgccaaagatcgcctgatccgcgccatcttcatctggtacggtctgctggcgggcttgctcggcagcgtcagcggcgtggtggtgggcgtgctggtatcactgaacctgacgcatctggtgcgcgggctggagtcgctcaccggccatcatctgctggccggcgatatctactttatcgacttcctgccgtcggagctgcactgg-tcgatgtgttctcggtcctgaatgcagtatctgccagacggcgccaatctggcgctgatggtgcagaaagtgggtgcatcaacgccgatcattgattaccacggaaaacagatggcgttgcccgccagtaccatgaaggtagtgacggcgctggcggcattactggaactgggcggagactaccgttttcagaccacctttgagaccaaaggcgcgctggttgatggcacgctgaacggcgatttagtggcacgttttgccggcgatcccaccttaagccggcaggatctgcgcaacatggtggcagcgttaaagaagcagggcatcacccatatcaaaggcaatctggtgattgatacctcggtgtttgccagtcatgacatggcaccgggctggccgtggaacgacctgacccagtgcttcagcgccccgccgggtgcggcgatcgtcgacaaaaactgtttctccgtttcgctctacagtgctaacacgccgggcgagaatgcatttgtgcgtatcgcctcctattacccggcgcatatgtacagccaggtgcgcaccatcggccgcaacagcggcgaagggcaatattgcgaactggacgtggtgccgggcgaactgaaccgttacaccctgaccggctgcatgcgtcaacgtgccgaaccgctgccgctggcgtttgcggttcaggatgacgccgcctgggctggcgagattctgaaagcggagctgcgtgccgcggatatcgattacagcgggcatctggtgcgtcagtctctggtcaccgagcctggcacggtactggcctcaacccagtcggcaccgctgcatacgctgctgcataccatgctgaagaagtctgacaacatgattgccgacacggtgtttcgtaccattggccatcattacttcaacgtgccgggaaccttccgcgccggtcaggatgcggttcgccggatcctgaaagccaaagccaatatcgacatgggcaacagcattcaggtcgacggttccggcctgtcgcgtcatgacctgatttcgccgcaaaccatgatgcaggtactgcagtacattgcgaagaatgacagcacgctggactacatctcgatgctgccgctggctggttatgacggcacgctgcagtaccgtggcgggctgcatgaggcgggactggatggcaaagtgtcggcaaaaaccggctcactgcagggggtctacaacctggcgggctttatcaccacctcgagtggtgcccgggtcgcctttgtgcagttcctctccggctatgcggttccaccggaagatcagcgtacccgccgtattccgctggtgcgttttgagagccggctctaccgcgatattaaccagaacaacatgggtgttggtgaagcgatcgctgacaagaaactgctggataacgcagcagctgacctggcagcaatctccggtcaaaaaccgctggtcaccaaagcacgcaaatcagttgcaggcttcaaaatccgtcagggctatccgatcggctgtaaagtaactctgcgtggcgaacgcatgtgggagttctttgagcgtctgatcaccattgctgttccacgtatccgtgacttccgtggcttgtccgctaagtcattcgatggtcgtggcaactacagcatgggtgtacgtgagcagatcatcttcccagaaatcgactacgacaaagtcgatcgcgttcgtggtttggatattaccattaccactactgcgaaatctgatgatgaaggccgtgctctgctggctgcctttgacttcccgttccgtaaggtttccgtgaacccacaggttcacccggacatcgtggcaatgattggtgcttctgctgcgctggctctttctggcctgccattcaacggcccaattggctccgcgcgcgtcggctacatcaacgatcaatacgtgctgaacccaacggccgatgagctgaaacagtctcgtctggatctggtggttgccggtacgcagaatgccgttctgatggtggaatctgaagctgagatcctgtcagaagagcagatgctgggtgcggtggtatttggccacgatcagcagcaggttgtgatcgaaaacatcaacgcgctggtcgccgaagcgggcaaacctcgctgggactggcagccagaagccgcaaacaccgcgctgatttctcgcgtggctgcgctggctgaagcgcgcatcagcgatgcttaccgcatcactgataagcaggaacgttacacccaggttggcgtgatcaaagatgaaaccatcgctgcgctgctggctgaagatgaaacgctggatagcgctgaaattggcgatatcgttcacagccttgaaaagaatgtggttcgtacccgtattctgaacggcgaaccgcgcatcgatggtcgtgagaaagacatgatccgtggtctggatgtgcgtactggcgtgctgccacgtactcacggttcttcgctgttcacccgtggtgaaacgcaggcgctggtaaccgcgacgctgggtaccacccgcgatgcgcagaatctggatgagctgatgggcgaacgtaccgacagcttcctgttccactacaacttccctccgtactctgtcggtgaaaccggcatggtcggttcgcctaagcgtcgtgaaattggtcacggtcgtctggcgaagcgcggcgtgttggccgtgatgccaaaagcggaagaattcccgtacaccgtccgcgtagtgtcggaaatcaccgaatctaacggttcttcatcaatggcttctgtctgtggtgcctcactggcactgatggatgcaggcgtaccgatcaaggctgctgttgccggtatcgcgatgggtctggtgaaagaaaacgagaagtttgttgttctgtctgacatcctgggcgacgaagatcacctgggcgacatggacttcaaagtagctggtagccgtgaaggtatcaccgcgctgcagatggacatcaaaatcgaaggcatcacgcgtgaaatcatgcaggaagcgctgaaccaggccaagggtgcgcgtctgcacattctgggcgtcatggaacaggctatcagcaccccgcgtactgagatttctgaattcgcaccgcgcatttacaccatcaaaatcagctctgataagatcaaagatgtgatcggtaaaggcggctcagtgattcgtgcactgaccgaagagactggcaccacgattgaaatcgaagatgatggcacggtgaaaattgccgcgaccgatggtctgaaagcgaaagaagcgattcgtcgtatcgaagagatcaccgcagagatcatggctatctgggtcgatgctgacgcctgtccgaatgtcatcaaagaggtgctgtaccgtgctgcggaccgcacggcgaccaccgtcacctttgtcgctaaccagtttctgcgcgtgccgtcttcgccttatctgcgtacgctgcaggtgccggcggggtttgacgtggcggataatgaaattgtccgacgggcgcagccgggcgatctggtgatcacggcggatatcccgctggcagcagaggtgattgaaaagggggcggcggcgcttaatccacgcggcgaacgctactcaccggccaccattcgtgaacggctgacgatgcgcgattttatggataccctgcgggcaagtggggtgcagactggcggccccgcggcgatgaatccgcgtgaccgccagcaatttgctaacgagctggacagctgatgaaacagtatctggacctgatgcaacatgtgctgaatgaaggcacgccaaaagctgaccgcaccggtaccggcacgctttcaatttttggtcaccagatgcgtttcaatctgcaggagggtttccctctggtcaccactaaaaaatgccacatccgttcaatcattcatgaactgctgtggttcctgaaaggtgataccaacatcggttacctgaaggaaaataacgtctcaatctgggatgagtgggctgatgaaaggggcgatcttggcccggtttatggcaaacagtggcgcagctggggcacggccagcggcgagcagatcgaccagatcagcaaggtgatcgcgcagctgaaaagcgaccccgactcacgccggattatcgtttcagcctggaacgtcggtgaactggatcagatggcgctggcaccgtgccacgcgttcttccagttctatgtggctgacggcaaactctcctgtcagctttaccagcgctcctgcgatatcttcctcggcctgccgtttaatattgccagctacgcgctgctggtacatatggtggcgcagcagtgcgacctgcaggtcggtgactttgtctggaccggtggcgatacccatctctacagtaatcatctggagcaggcacgcctgcaactgacccgcgagccgcgtccgctgccgaagctggtgatcaagcgcaagccagcctcgctgtttgactaccagtttgatgacttcgaaattgaaggttacgatccgcatccggcgatcaaagcgcctgtcgcaatcatgaacaagactcaactgattgatgtgatcgcagaaaaagctgacctgtctaaaacccaggcaaaggcagcgctggaatctactctggctgcgatcactgagtctctgaaagatggtgatgctgtacaactggttggttttggtacttttaaagtgaaccaccgcgctgagcgtaccggtcgtaacccgcagactggcaaagagatcaaaatcgctgcagcaaatgtaccggcattcgtgtctggtaaagcgctgaaagacgccgttaaggtgccagacggccagcgtcaggcgcagttccactgcgtgctggtctatctgcgtcacgccgacgatccgacgccactggtgttccacggcagctggcagggtgagatcacccgtgcggcggccggcgcaggtggctttggttatgacccgattttctacgttccggcgctgggtaaaaccgcagccgaactgagcaaagcggaaaaaggtgaagtttctcaccggggtaaagcattgacgctgttgctggaagcgatgcgtaatgccatgcagggcttgtggtggctgggaaaacgttctattacgccgcttccgcccaccttgcttaactggttccacgaagtccgcgcaaagctggaagaagcgggtcaggcgatcgccccggttgagggcaaaccaacctatcaggcgctggctgacgtgctgaaacgcgccttcaaacagctggaccgcaccttcctcgacgacctcatgacgttgtttaccttgttattggttttaggctgggagcgcctgtttaagctgggcgagcactggcaactcgaacatcggctggagccgttttttcgtcgtcgtcagcatttctctctgatgcgcaccctgctgatgacggtgctggcgatggccgtgacggcgctggtggtctggagcctgaaaggcctgctgtttggtgtgctgcaactgctgttctggatcgtcattgggctgttatgtatcggcgcgggatcggtccgtctgcactatcacacctatctgaaggcggccagccacgatgatgccgcagcccatcaggcgatggcggcagagctgaccttgatccacggtgtgccggttgagtgcagcgagcgtgaattcctgcgcgaactgcagaatgcgctgatctggattaacttccgcttctacctcgcgccgatgttctggctggtggtgggtggcgcatggggaccggtgctgctggtgggttacgcattcctgcgcgcctggcagggctggctggcaaaacagggcacgccgatggcgcgtgcgcagtcgggcgtggatagcatactgcatgtgctcgactggatcccggtgcggctggcaggtgtggcctacgccttgctgggacacggcgagaaagcgttgccggcatggtttgcctcgctgaccgaccgtcatcgttcgcagtatcaggtgctgaccagcctggcccagttctcgctgtcgcgcgatccgcacactgataaagtggaaacgccacgggttgccgtggcgttagcgaaacgaacgtcgctggtgctggtggtggccgttgcgttgctgacgatctacggcacgctggtgatgaccactttttacaccctgatcagttggatgctgctgtttggctactggctgctgatcgccggtgtcaccctgcgaatactgatgaagcgccgcgccgtcacctcggcgatggcctggctactgattatctatattctgccgctggtgggtattatcgcctacctctcctttggcgaactgcacctgggtaaacggcgtgccgaacgcgctcgcaccatgtggccctcgacggcccgctggctgaacgatctgaagcagtgccgtgaaatctttgccaccgaacacagcgacgttgcgcgctcgctgttcgagctttgtcatcaccgtcagggcattgctggcgtcaaaggcaaccagctgcaactgctcaccagctcggatgatgtgatgcaggcgctgatccgtgacatccagctggcgcgtcacaatatcgagatggtgttctatatctggcaccctggcggtctggcagatgaagtggcggagtcgctgatggcggcgtcacgtcgcggcgtacattgccgtttgctgctcgactcggctggcagcgtcacctttttccgcagtccgtgggtgggcatgatgcgcaatgccggcatcgatgtggtggaagcgttacaggtcagcctgctgcacgtattcctgcgccggatggatctgcgtcagcaccgcaaaattgtgttaatcgataactatattgcctacaccggcagcatgaatctggtggatccgcgcttcttcaagcagaacgcgggcgtcgggcagtggatcgatctgatggcgcggatggaaggcccggtggccaccgcaatggggattgtcttcagctgcgactgggagattgaaaccggtaaacggatcctgccgccaccgcccgaccgcaatatcatgccgtttgagcaggagagcgggcacacggtgcaggttatcgcctcaggtcctggcttcccggaggatatgagtggaattcggtgaaaccaaagtgctctgcactgcctccgtagacgaaggggttccgcgtttccttaaaggccagggccagggctggattaccgccgaatatggcatgctaccgcgttcaacccacagccgcatggcgcgtgaagccgcaaaaggcaagcagggcggacgtacgctggagattcagcgtctgatcgcccgttcactgcgcgccgcggtggatttgaaagcgctgggtgaatttaccattacgctcgactgtgacgtgatccaggccgatggcggcacgcgcaccgcatcaatcaccggagcctgcgtggcgctggccgatgcgctgaacaagctggtcgccagcggcaagctgaaagctaacccgatgaaagggatggtggcggcaatttcggtcggcatcgttaagggcgaagcgctgtgcgatctggaatacgttgaagactctgcagcagaaaccgacatgaacgtggtgatgatggaagatggccgcatgatcgaggtgcagggcactgccgaaggcgagccgttcagccatgaagagctgctgacgctactggcgctggcacgcggcggaattgaagagttaattcaggcgcagaaagcagcgctggaaaatatgaactttcttgctcatctccatctggcccaactggctgacagctcgctactcggcaatttaatggctgattttgtgcgcggtaacccgcaccagcactggcccacgccggtggctgacggcattctgatgcatcgtcggctcgacgtcatgaccgatgcgttgccggaagtccgtcgcgcccgtcagctgttccgtccggaaacctatcgcgtggccccgattacccttgatgtcatctgggaccattttctggcccgtcactggacgcatttcacctctgatctgacgctggcgcagttttctgccgctgccgagcgcgaaatcgtgccgcagctggcggcgaccccggaggaatttcagcggctgaacgcagtgatgtggcatgaacgctggttcgagcactacgcccagcccgcccggctggaacgggtgctgcacggcatggccagccgccgcccacgcctggcggcactgcgcgattcttatcacgacttcactgaacactatgagcagcttgaagccctgtttttcattttttatccgcgtttaatggcgcaggcgacggccagaacgctgatgatccattctctctattcaaacaaagagattttcctgcgtgagctgatttccaacgcctcggatgcggcagacaaactgcgtttccgtgcgctgtcggatgccagcctgtatgaaggcgacggtgaactgcgcgtccgtctctctgttgacaaggacaaccgcaccctgaccctgagcgacaacggtatcggtatgcgtcgtgacgaggtgattgagaacctcggtaccatcgcaaaatcgggtactaaagcgtttcttgaatcgctgggctccgatcaggcgaaagacagccagctgattggacagttcggggtgggcttctactctgccttcatcgtggcggataaggtcaccgtgcggacccgtgcggccggtgcctcggctgacgaaggcgtattctgggaatcagcgggcgagggtgaatataccctcgcggacattgagaaagccgatcgcggtaccgaaatcaccctgcatctgcgcgaaggcgaagatgaattcctcgacgcgtggcgcgtccgcaacatcatcagcaaatattccgatcacattgcgctgccggttgaaatcgaaagcaaagatgaagagagcgacagcacccactgggaaaaaattaacaaagcccaggcgctgtggacccgcaacaagtcagagatcagcgacgaagagtacaacgagttttacaagcacattgcccatgacttcagcgatccggtcgcctggagccataaccgggtggaaggtaagcaggaatacaccagcctgctctacattccggcgcgcgcaccgtttgatatgtggaaccgcgagcacaagcatggcctgaaactttacgtacagcgcgtcttcatcatggacgacgccgaacagtttatgccgaactacctgcgcttcgtccgcggtctgatcgactcgaatgacctgccgcttaacgtctcccgtgagatcctgcaggatagccgggtcacccagagcctgcgcggcgcgctgaccaaacgcaccctgcagatgctggaaaaactggcgaaagacgacagcgaaaaataccagacattctggaaagagttcggtctggtgctgaaagagggcccggctgaagatcacgctaaccaggaagcaattgcgaaactgctgcgttttgccaccacccagagcgaaggcgcggcgcaaaccgtttcgctggaagattacgtcagccggatggtggaaggtcaggagaagatttactacatcaccgcagatagctatgccgctgcgaagagcagcccgcacctcgagctgttccgtaagaaaggtattgaagtgctgctgctctccgatcgcatcgatgagtggatgatgagctacctgactgagttcgacggtaaaactttccagtcggtgagcaaagcggatgattcgctgagcaaactggcggatgaagagaccgaagagcagaaagaggcggaaaaagcgctggagccgtttgttgagcgggtgaaaaccctgctgggcgagcgggtgaaagaggtgcgtctgactcatcgtctgaccgacacgccagcgatcgtcaccaccgatgccaacgaaatgactacccagatggcgaagctgtttgctgcggccggtcaggaagtgccggaagtgaagtacatcttcgagatcaacccggatcattcgctggtgaaacgcgtggcggacacccaggatgaagcgcgcttcggcgagtggatcgaactgttactggatcaggcgctgctggcagaacgcggcacgctcgacgatccaaaccagtttatccgtcgcatgaatcagctgctgacggcaatgcgcgtcacgctggccctgttttcagccggtctcgccacctttgccctgctctactgtgtccagccaatattgccggtgctgtcgcagcagtttggcgtgtcgcccgcgaccagcagcctgtcactctccatctccaccggactgatggcgctgggcctgctggtgaccggcccgctgtctgatgcggtcggacgcaagtctgtaatggtcaccgcgctgatgctggccgccctctgtaccctgatctccgccaccatgaccagctggcacggcattctgatcatgcgcgcattgatgggcctggcgctgagcggggtcgccgcagtcggcatgacctatctgagtgaagagatggacccgcgggtggtggcgttctcaatggggctgtacatcagcggtaattccatcggcggcatgagtggccgcctgctgagcggggtgctgaccgactttttctcatggcgggtggcgattgcggttatcggctgcttttccctggcttcagcggtgatgttctggaaaatcctgccggcgtcgcgccatttccgcgccacctctctgcgcccccgtaacctgctgattaattttcgtctgcactggcgcgatgaagggctgccgtggctgtttgcagaaggctttctgctgaatgaaagcaggcattattggtgcgatggagcaggaagttaccctgctgcgcgacaaaatcgaaaaccgtcaaactttatcgctggctggctgtgaaatttataccggcaccctgaatggcgttgaagttgcgctgttgaaatcgggcattggcaaaacctccgccgcgctgggtaccaccctgctgctgcaactgtgtaagccagacgtggtgatcaacaccggttcggctggcggcttagcggcttcgctgagcgtgggcgatatcgtggtatcagaagaagtgcgctatcacgatgccgacgtcacggcttttggctatgagccgggtcagatggcaggctgcccggcagcctttgttgccgacaggggtttgattgcagcagccgaagcctgcattaagcagctcgatctgaatgcggtgcgtggtctggtggtgagcggagacgcctttatcaacggcgccgagccgctggcgcgcattcgtcagcagtttccacaggctattgccgtggaaatggaggccgcagctatcggtcacgtctgccaccagttccaggtgccttttgtggtggttcgtgccatttctgacgtcgctgatcaggcctcgcatctgagctttgatgagttcctcagcgtcgcggctaagcagtcgtcgctgatggtggagaacctgctggcgcgtctggcgttacaggcgctggcgaaagagaccgatttaagcggcgcgattaagtctatgttctctggtgagaaaattaaccgtaccgaagaccgtgcggtgctgcacgttgcgctgcgtaaccgcagcaacacaccgattctggtcgatggcaaagatgtgatgcctgaggtcaatgcggtgctggacaagatgaagggcttttcagagcgcatcatcagcggcgaatggaaaggctataccggtaaaccgatcaccgacgtggtgaacatcggtatcggcgggtctgacctgggtcctttcatggtgaccgaagcgctgcgtccttacaaaaaccacctgaacatgcactttgtctccaacgttgacggcacccatatcgctgaaacgctgaaagacctcagcccggaaaccactctgttcctggtggcgtcaaaaaccttcaccacccaggaaaccatgaccaatgcgcacagcgcgcgtgactggttcctgaaaacggccggtgaccagcagcacgtagcgaaacactttgcggcactctcgaccaacgccaaagcggtcggcgaatttggtatcgacaccaacaacatgttcgaattctgggactgggttggcggtcgctactcgctgtggtcagcgattggcctgtcgattattctctctatcggcttcgataacttcgagcagctgctgagcggcgcgcatgcgatggaccagcacttcgcctctaccccggccgaacagaacctgccggtcctgctggcgctgattggcatctggtataacaatttcttcggtgcggaaaccgaagcgattctgccgtatgaccagtacatgcaccgctttgccgcctatttccagcagggaaatatggaatcgaacggcaagtatgtcgatcgtgacggtaatccggtggattaccagaccggcccgatcatctggggcgaaccggggactaacggccagcacgcgttttaccagctgatccatcagggcaccaagctggtaccgtgtgactttatcgcaccggctatcacccacaatgcgctggcggatcaccatccaaaactgctgtctaacttctttgcacagaccgaagcgctggcgtttggtaaatcacgcgaagtggtcgagaaagagtttaccgatgccggtaaatcggccgaatcggtcgcccacatcgtgccgttcaaggtctttgaaggtaatcgtccgaccaactccatcctgctgcgtgaaattacgccgtacagcctcggcgcgctgattgccctgtatgagcacaagatcttcacccagggcgcgattctgaatatcttcaccttcgatcagtggggcgtggaattaggtaagcagctggcaaaccgtattttgccagaactggaaaatgacgaaaaaattaccagtcatgacagttccaccaatgccttaattaaccgctataaatcctgggtgaacattaatgcaacaatcctcggccaggccatcgcgttcatcctgtttgtcgcgttctgcatgaagtacgtatggccgccgattatggctgccatcgaaaagcgccagaaagaaattgctgaaggccttgcttctgctgaacgcgcgaagaaagatttggatctcgcgcaggctaatgcgaccgaccagctgaaaaaagctaaagaagacgctcaggtcattatcgagcaagcgaacaagcgtcgcgcgcagattctggacgaagccaaaaccgaagctgataacgaacgtgctcgcatcgtggcacaagcgcaggctgagattgacgccgaacgcaaacgtgctcgtgaagaactgcgtaagcaagtcgcgttgctggctatggccggtgccgagaagatcatcgaacgttccgtggatgaagctgctaacagcgacatcgttgataaactggtcgctgaactggtgctgaagcacaccgtactgagcctgatcatcaccgcactgaaagagaaagagaaaccgttcttttatctcgatacccacgcgggtgccggacgttatctgctgagcggtgaacacgctgagcgcaccggcgaatatctggaaggtatcgcccgcatctggcagcagccggacgcgccagccctgctgcaaccctacttcgacgccatccgtgcgctcaaccgtaacgggacgctgcgttattacccgggttcgccgctgattgcccgccatctgctgcgtgaagatgaccgtctgcaaatgaccgaactgcactccagtgactatccgctgctgcgtaacgagttcagtaaagatagccgcgcgcgcgtagaacgcggtgacggctatcagcagttaaaagccaaactgccgccgccatcccgtcgcggtctggttctgatcgatccgccgtatgagatgaaaagcgattatcaggcggtggtgaaagggattcaggaaggccataagcgattcggtaccggcgtcttcgcgctgtggtatccggtggtattgcgtcagcagatcaagcatatgctgcgcgatctggaagcgaccggcattcgcaatattctgcagatcgaactggccgcccgtcccgacagcgaccagcgcggcatgaccgcatccggcatgattgtgatcaatccgccgtggaagctggctgcccagatgaacgagctgctgccgtggctgcataaaaaactggttccggctggcaccggccactttgtggtcaaccagatcgtacccgaaatgatccgaattactgattctgcccaagagcatttttccaaactgctatccaaacaagaagatggcacccagattcgcgtattcgtgattaacccgggtacgccaactgccgaatgcggtgtctcttactgcccacccgatgcggttgaagcgacggataccgagctgaagttcgaaaagctctccgcctacgttgacgaactgagcgcgccctatctggaagacgctgaaatcgatttcgtcaccgataacctcggttcgcagctgacgctgaaagcgcctaacgccaaaatgcgtaaggtctctgacgatgcgccgatggtagagcgcgttgagtatctgctgcaggcgcagatcaacccacagctggctggccacggcggtcgcgtgtcgctgatggagatcaccgatgacggttacgccattctgcagttcggcggcggctgtaatggctgttcaatgatcgacgtcaccctgaaagatggcatcgagaaagagctgctggccgccttcccggaactgaaaggcgtacgcgatatcaccgagcaccagcgcggtgagcactcgttctatatgccaaatcgtttaacctggtgcgatctgcccgccgatgtttccctctggccgggtttgcccctttcccttagcggtgatgaagtgatgccgctggattatcgcgctggccggactggctggctactgtatggccgcgggctggataagcaacggctgaccgattaccagcaccggctgggtgcggcgatggtgatcgtcagtgcctggaacgtagatgaatatcaggtgattcgcctggctggctcgctgacgccgttcgccagcagactggcgcacgacgccggactggacgtggcgccactcggcaaaatcccgcacctgaaaacgccgggcctgctggtgatggatatggactcgaccgccattcagatcgagtgtatcgatgagattgcaaaactggctggcagtggcgagctggtggcagaagtgaccgaacgcgcgatgcgcggcgaactcgactttactgccagcctgcgtcagcgggtggcgaccctgcagggggccgatgctaatattctgaagcaggtgcgcgatgcgctgccgctgatgccgggcctgactaccctgacgcaaaaattacaggcgctgggctggcaggtggcgattgcctcgggcggctttacttattacgccgaatacctgcgcgataagctgcatctgtcggcggtagtggccaatgaactggaaattcgcgacggcaaactgaccggcaacctgctgggtccgattgtcgacgcacaatacaaagccgatacgctgaaaaagctggcgcagcgttttgacatcgcgccggaacagaccgtcgcggtcggcgatggggccaatgacctgctgatgattaaagcctcagcgctgggcattgcctaccatgctaaacctaaggtgaatgagcagactgcggtcaccattcgccatgccgatttgatgggggtgttctgcatcctctccggcagcctgatccatgaagagcgtatg---cgcctggctttgctgctttgggttctgctactgacgggctgc---agtcatcacgcgccgcccattaacggccgtctttccgattcgatcaccgtgattgcccagttgaacgatcagcttggcaactggcgtggtacgccttatcgctatggtggcatgagccgcaacggcgtcgattgctccggctttgtttatctcaccttccgtgacaaattcgccctgcaattaccgcgcaccactgcggcgcagagcgatattggtacgcggatcagtaaggacgatctgctgccgggtgatttggtattttttaaaaccggccgcggagaaaatggcttacacgtcgggatttatgacaccgataacgcctttatccatgcctcgaccagccagggcgtgatccggtcatcgctggataatgtctactggcgtaaagtgttctggcaggcgcggcgcattatgctggccattgccaccacgctgcccggttttcataccctgaaagcgctggttggtaaccgccccgaaatcgcgctctcctgcggtgttcatccgctgaatcaggaggaggcgtatgacgtagaggagtttcgccgtctggctgccgatccacaggtggtggcgctgggggaaaccgggctcgattattactatcagcaggagaccaaagcgcagcag------caggcttccttccgtgagcacatccgtaccggcatcgccctgaacaaaccgatcattgtgcatacccgtgatgcgcgggaagacacgctggcaattttacgtgaggaacaggttgagcgctgcggcggcgtgctgcactgcttcaccgaggatcagcctaccgcggctaaactgctggatatgggattctatatttcgttctccggcatcgtcaccttccgtaatgcggagcagctgcgtgaagcggcgcgttacgttccgctggatcggatgctggttgaaaccgattcaccttatctggccccggttccttatcgcggcaaagagaatcagcccgcctacacccgcgatgtcgccgattatctggcggtgctgaaaggcgtggatattgacacgctagccgccaccacgacccgcaatttctcggcgctgttccacatcccaatgagccggctggtatcacgcctgcatgccctgggtaagcaggcatggagcctgccgctgattgaattcgcgccgggcgtcgacctgcctcatctgccgcaaaagttagccgatctgcaacctggcgatctggtttttatcctgtcgcagcaggttatccactacgctcaacacgccgtc------------acagcgtggccccccgggctggactattatgcaattggtcgatccactgcgctggcgttccataccgtcagtggtcagcaggtgacctggccgcatgcacatgaaaccagtgaagagttaattcagttaaatacgctgcagctggttgcccataagcgtgcgctgattttgcgcggtaaccccggccgggagctactggcggagaccttaacgcaacgcggcgcagaggtgtcgtttgccgcctgctaccagcgctgtcagaaacactataacggtgcgacagaaggccggcgatggcgcgatcgcggcgtctcggtgctggtggtgaccagtggagaaatgttacaacagcttttttcgctgttccccgcgatcgatcgcgaggaatggctgctcaactgccgactgattgtcgtcagtgaacgtttggctaccctggccgcaggattgggttggcaggatattcaggtagccgatggtgccgataacgatgcgctattgcgcgcgttgccatcgatcgcctgcttggcattatgaaaaccctgcgcgatccgcaacacggctgtccgtgggatcgtgagcagaccttcgccaccatcgccccgtatacgctggaggagacctatgaagtgctggacgctatccagcgcgaggattttgacgatttgcgcggcgaactgggcgatctgctgttccaggtggtgttttatgcccagatggccagcgagcaggatcgctttaccttcgaggatatctgccacgccattagcgacaagctggagcgccgtcatccacatatttttgctgacgccagcgcggaaaccagcggcgaggtgctgaaaaactgggaagcgataaaaactgccgagcgggcggaaaaagcccagcattcggcgctggacgatattcccagagcattgccggcgctgatgcgcgcccataaaatccagaagcgttgccacaatgtcggctttgactgggacacgctggggccggtggtcgccaaagtgcacgaagagatcgatgaagtgatgcacgaggcgcagcaaagtgtggtggacagccagaagctggaggaggagatcggtgacctgctgttcgccacggtgaacctgtcgcgccatcttggcagcaaagctgaaaccgcgctgcaaaaggctaatgacaagtttgagcgccgcttccgccaggttgaagcgatcattgccgcgcaggggctgagcatgcctggcgccacgctggaacagatggaagcggcctggcagcaggtgaaaatcagcgagatgaatcaa------gctgactggaccccttatcttgctcacatggagcagatgctacaactggagctggacgaagcccggcgcgcagagctgttaatccaactgacgcgtatcgcgcagatggccgcgccgctgatggcctttccgctggacgatcgactggaagtcgcgggagtgtatcaggcaatggccatgcgattaaacgacgacctggaaacagatggcgaaatgcatgagatcaacgtgacgccgtttatcgacgtgatgttggttctgctgatcatcttcatggtggcggcgccgctggcaactgtcgacgtgcgcgttaatctgcctgcttccaccagcgccccgcagccgcgtccggaaaaaccggtttacctgtcgatcaaggccgataaacagctttatgtcggtaacgatcaggtgacgccggaatcgctggtcagcgtgctgaccggtcagaccggcggcaacaaagagaccaccattttcttccaggcggacaagtcggtggattacgaaacgctgatgagcgtgatggatcaactgcgtaccgcaggctatctgaaaattggtctgatgggcatggaactgaaccttgacggcagcgagccagacgtcagcgccgcggcgatgaccgagaaaggcgcgctgtttaactcaggtgagtttaacggtctggatcacgccgcaggcttcaatgcgattgctgacgcgctggccgccaaaggcgtgggtgtgcgtaaagtgaactaccgcctgcgcgactggggtgtttcacgtcagcgttactggggtgcgccaatcccgatggtcacgctggaagatggcacggttatgccaacaccagaagatcagctgccggtgatcctgccggaagatgtggtgatggacggcattaccagcccgattaaagccgacccggagtgggcaaaaactaccgtcaacggtcagccagcgctgcgtgaaaccgacaccttcgacacctttatggagtcttcctggtactacgcgcgctacacctgcgccagctacaaggaaggcatgctggatccggcggcggcgaactactggctgccggtcgatcagtatgtgggcggcattgaacacgccatcatgcacctgatgtatttccgcttcttccacaagctgctgcgtgatgccggtctggttaactccaatgaaccggctaagcgcttgctgtgtcaggggatggtactggcagacgccttctattacctcggtgctaacggtgagcgtaactgggtatcgccggtcgacgtgaacgtggaacgcgatgagaaaggccgcatcgtcaaggcggttgacacccagggccgcgaagtgatctacgctggcatgagcaaaatgtcgaagtcgaagaacaacggcatcgatcctcagctgatggtcgagcgttacggcgcggataccgtgcgtctgttcatgatgtttgcttccccggccgatatgacgctggagtggcaggaatcgggcgtggaaggcgctaaccgcttcctgaaacgcgtctggaagctggtcttcgaccacacccagaaaggcacaaccgtagcgcttgatgtcgccagccttaatgatgagcagaagtcactgcgtcgcgatctgcacaaaaccatcgccaaagtggcggatgacattggccgtcgtcagaccttcaacaccgccatcgccgcaattatggaactgatgaacaagctggcacgtgcgccgcaggagagcgagcaggatcgcgcgctgatgcaggaagcgctgctggcgattgtccgtctgctctatccgttcactccgcatgccagctatgttttgtggcagacgctgggcggcgaagggacgattgatgaagccagctggccggttgctgatgaagccgcaatggtggaagattcactgctggtggtggtgcaggtaaacggtaaagtacgcggtaaaattaccgtaccggccgatgccacgcaggaacaggttcaggcacgcgccgcccaggagcatctggtggcgaagtacctggacggcgtgacgattcgtaaagtcatttatgtaccgggcaaactgcttaacctggtcgtaggtatgattcgctttgaagaggtcagtaaggcatatctcggcggacgtcaggcactgcagggggtggatttccatctgcgtcccggcgaaatggcgttcctgaccggccactccggtgccggtaaaagtacgttgctgaagctgatttgtggcattgagcgtccgagtgccggacaaatctggtttagcggccacgatatttcccgcttgcgtaacagtgaagtgcctttcctgcgccgtcagattggcatgatctttcaggatcaccacctgctgatggatcgttcggtgtatgacaacgtggcgatcccgctgattatctccggtgccagcggcgaagatatccgtcgtcgtgtctcagcagcgctggataaagtcggcctgctcgacaaagcgaaaagttacccgattcagctgtcaggcggtgaacagcagcgtgtcggtatcgcccgtgcggtggtaaacaaaccggcggtgctgctggcggatgaaccaaccggtaaccttgatgaagcgctgtcggaagacattctgcggctgttcgaagagttcaaccgcgttggcgtcacggtattaatggcgacgcacgacaacggcttaatcgcccgtcgtaactaccgcgtcatgacgctgaaccagggacgcctgcacggaatggatgctcgttttatacaggcgcataaagaggcccgctggtcactctatctgaccctgctctggctggccgtttgggggctttccgcctggctgggcgggagcgaaacggggatcactggcttgccgcgctggttcgaactttcctgcgtgtttgctcccctgctgttcatttttttatgctggctgatggtccgcgtgattttccgcgacatgtcgctggaggataaaaatgaatttgtcgatgcgtacggcaatcctgccaccttctaccagatgcaggacagcggcaaaccggtgcagggccatgcggcaaaactgcactatgaactggctaacgactttgttgaactgaccggcaacgccttcattgagcagcaggacagcaacatcaagggcgatcgcattacctatctggtgaaagagcagaaaatgcaggcttacagccag---ggccagaataagcgcgtcaccaccgtgctggtgccgtcgcaactgcagatgcaggttatccgcaattttatcggccagtccgataatgcggatcatccgcagaaaaagaagtatggtcgggttgaactggtggggccgtttgcggttcgggacggtgaagataactatcagctctacatgattcgtccagccaacagttctcagctcgatttcatcaatctcctgtttgatcgccccttattgctgctgatcgtgacaatgctgatcagttcgccgctgttgttgtggctggcctggagcctggcacgtccggcccgtaagctgaaatatgctgccgatgaagtcgccagcggtaacctgcgtcagcatccggaactggaatcgggcccgcaggagttcctggctgccggctccagctttaatcagatggtcagtgcgctggaacggatgatgaccggtcagcaacgtctgctgtcagacatcagccatgagctccgtacgccgcttacccgactgcagctggcaacggcgctgctgcgtcgtcgtcagggcgagggcaaagagctggagcgcattgagatggaagcgcagcgtctggatggcatgattaacgacctactggtgctgtcgcgcacccagcataaaaatgcgctggtcagtgaggcgatgaaggcgaatcagctgtggaacggggtgctggaagatgcccgcttcgaagccgagcagatgggcaagaagatggacataccttatccgccgggtccatggccgctttacggcaatccgcacgcgctggagagtgcgctggagaatatcgtgcgtaacgcgctgcgttattcaaacagccacatcagcgtcagcttctcggtcgatatcgccggtatcacggtacatgtcgatgatgatggtcctggcgtcagc-cggaagatcgcgaacagattttccgaccgttttaccgtactgatgaagcgcgcgatcgcgaatcgggcggcaccggcctcgcgcaggccgcagcgcgtgaagcgggctttcccgactttaaccctgatgcctgcctgctcaatcgctatgaacctggcgcgaagctgaatgatcgactttggccgtttttatcaacaaattgccgtcggtccg---ctggcgaagtggctggaagtgttgccggcgcaaatcagcgaatggcaacgggaaaacctgcatggacacttccgcgactggtataaatcgctggaatatctgccgttgctcgaaccgcagcggcttgacctgttacacagcgtcagtgctgaccgcgatgacatcagcgatcgccaccgtcagggcattgagaaactgctgcgcaatctgatgccgtggcgcaaagggccttactcactctacggcaccgaaatcaatactgaatggcgctccgactggaaatgggatcgcgtattgccgcatatctcctcgctggcgggccggacggtgctggatgtgggctgcggcagcggttaccacatgtggcggatgattggcgccggtgcccatctggtggttggtatcgatccgatgcagctgtttctctgccagtttgaggcagtacgtaagctgctgaatgacgatcgccgcgcccatctgttgccgctgggcattgagcagttaccggcgctgcaggcgttcgatacggtgttttcaatgggcgtgctctatcatcgccgttccccgctcgaccatctgctgcagctgaaaaatcagctggtgagcggcggcgaactggtgctggaaacgctggtgatcgaaggtgatgtgaatcaggtgctggtgcccggtgaacgctatgcgcagatgcgcaacgtgttctttattccgtcggccgaggcgctgaaaagctggctggagaagagcggttttgtcgatgtgcgcatcgttgatttcgcccgcaccaccaccgaagagcagcgtcgtaccgactggatgaccagcgaatcgctggccgagttcctcgatcctgacgacgccagcaaaacggtcgagggttatcctgccccgctgcgcgcggtgctggttgccaccaaacctatgcgtaagccaatagtagtattaatcatcgtcgtgctggtggcgctctatgcgtcgctgtttgtggtgcaggaaggtcaacgcggcatcgtactgcgcttcggtaaggttctgcgcgacgacgaaaacaaaccgcaggtgtttgaaccgggtctgcatttcaagatcccattcttggaaacggttaaaacactggatgctcgtattcagaccatggacaaccaggccgatcgcttcgtcactaaagagaagaaagatctgatcgtcgattcctacatcaaatggcgtatcagcgacttcagtcgttactatctggccaccggtggcggcgatgtgtctcaggcggaagtactgctgaaacgtaagttcagtgaccgtctgcgttctgaaatggggcgtctggatgttaaagacattgtgaccgattcgcgtggtcgtctgaccaccgacgtgcgtgatgcgctgaacaccggtagtgcaggcagcgatgacgaaatcgccaccccggccgccgatgatgcgattgccagtgcagcggcccgcgtagagcgtgaaactaacagcagcgaaccggcaccgaacccgaacagtatggcggcgttaggtattcaggtcgtagatgtacggattaagcagatcaacctgccgaccgaagtttcagatgcgatcttcaaccgtatgcgtgcagagcgtgaagccgtagcacgtagccagcgttcacaaggtcaggaagaagcagaaaaactgcgcgcccaggctgattaccaggtaacgcgtacgctggccgaagcccagcgtgaagcgctgattacccgtggtgacggtgatgcggaaacggcgcgactgtttgctgcggcattcagtcaggacccggacttctacgcctttattcgtagcctgcgtgcctatgaaaacagcttcaatgacaatcaggatgtgatggtgttaagcccggacagcgacttcttccgatatatgaaggcgccctctaacgcgacacgttggggagactattttcgtgacgcgctgacgcagcagctgcagccttaccttggaaagctttatggctttcatatgcttaagcttggcaacctgagcgcagaaatcaacactgaaaactgtgctatttcacatcaggtcaatgtcggcagtgaaggcgagctgttacaggtactggcaaatccgatgcagctgccgtttgaatcgaaatcgattgatgcctgtttactggcgcataccctggcgtggagccaggacccgcatcgggtattacgcgaagtcgatcgggtcttaattgacgatggctggatgatcatcagtggctttaatcctttcagcctgctcggcgtcagtaaaatcgtgccgggtttaccgcgtaaggcaccgtggagcggcaggatgttcagccagatgcgattactcgactggctggggctgctcaattatgaagtggtctttcgtacccgctttcaggtgctgccgtggcatcggcagggtggaaaagtgatcagcgcccacctgccggcgctgggctgtctgaatattgtggtggcgcgcaagcggaccttcccgctgattccgacccgggcgaagaaaagcctgagcaccagtaagattcgtcagacggtcaacgccacgcgccagatgcgctactggggaaaagttgtgggtctggcactgggtttactttccggcgcaggcttttggggtattgtgatcggtttgatcattggccatatgattgacaaagttcgcggcgcacaaggcaaggcttacttctcaaataatcaaacccgacagacgctgtttttcagcaccacctttcaggtgatgggccatctgaccaagtcaaaagggcgcgtcaccgaagcggatatccagattgcctcgctgttaatggagcggatgcagctgcacggggagtcacgtaccgctgctcagcgggcgtttcgtgagggtaaacaggccgattatccgctgcgcagcaaactgcgtgaattgcgtagcgcctgtttcggccgctttgacctgattcggatgttccttgagattcagattcaggccgccttcgcggacggttcgctgcatcctaatgagcgccaggtgctgtatgtgattgcggaagagctgggaatttcacgcggtcagttcgatcagttcctgcggatgatggaaggcggtcagcaatttggcggcggc------------------------cagcgttctgcgggcggt---ttccagcaggcgcaacgcggaccgacgctggaagatgcctgtagcgtgctgggcgtgaagagcagcgatgacgccaccaccatcaaacgcgcttaccgtaaattgatgagtgaacaccatccggataagctggtggcgaaaggcctgccgccggagatgatggagatggccaagcagaaagcgcaggaaattcaggccgcttatgacctgatccgcaaagaaaaaggctttaaaacggcactggtgattcatccgacactgaaagagaagagccagccgttcgctgaaccggcttctgaaatgaagacctgcgatcactacacccaattccctctctacctggcgggtgattctcaggaacattacggcatcccgcacggattcagttcccgcatggcgctggaacgctatctacaaagcgttttcggcatggggcgtaaggatctgatcaaaattgaaaacacctttctgaccgacgatcaggtcaatcagctggcggtctatgcaccgcatgccacggtcaaccgcatcgacgattatgaagtggtggcgaagatcgccccgacgctgccggagcacgttgagcgggtgctgacctgcccgaacagcaactgcatcagccgcagcgagccggtcttctccagttttgcggtcaagcagcgcgccgatgatgtccacctgaagtgcaaatattgtgaaaaagagttcgcgcgccatgtggtgctgatggatttaaataatcgccttactgaagacgaaacgctggaacaggcttacgatatttttcttgagctggcaggcgataatctcgatccggcagacatcatcctttttaatctgcagttcgaagaacgtggcggcgctgagctgttcgatccttctgatgactggcaggaacatgttgatttcgatctgaatcctgactttttcgcggaagtggtgattgggctgggtgaagcggatggtgaaccgattaccgacgtctttgcacgcgtactgctgtgccgtgaaaaagaccacaagctgtgtcatatcctgtggcgtatgggcgtggatggcgcaaccgaggtctataacgaaattcgtatcggccagaaagtgacgctgggaacctcctcttcggatacctggattactaccaaaatccgttcgcagctgctgggcagcgatcaggtgaaatcatccaatgtgaaagtcaccaccgaaaatggcgaagtgttcctgttgggtctggtaacgccgcaggaagcccaggcagcggccgatgtggccagccgggtaagtggcgttaagcacgtgaccaccgcgttcactatgctgaagatcgcctcgttggtcggtacggccattgagttcttcgatttttatatttatgccactgccgcggtgatcgttttcccgcacatttttttcccgcagggtgacgccaccgtcgccacgctacagtcactggcgacctttgcgatcgcgtttattgcgcgtccgattggttcggccgtgtttggtcactttggcgatcgcattggccgtaaagcaaccctggtcgcctcgctgctgaccatggggatctcgaccgtggtgatcggtctgctgccgggttatgaaaccattggcgtgctggctccgctgctgctggcgctggcacgtttcggtcagggtctggggctcggcggagaatggggcggcgcggcgctgctggccaccgaaaatgccccggcgaagaagcgtgcactgtatgggtcgttcccccagcttggcgcgccgattggcttcttcttcgctaacggtaccttcctgctgctgtcatggctgctgaccgatgagcagttcatgcagtggggctggcgcgtgccgtttattctctctgcggtgctggtattgatcggcctgtatgtgcgcgtgtcgctgcatgagagtccggtgtttgccaaagtgcagaaagagaaaaagcaggtgcgggtaccgattgccgcgctgctgaataagcatctgactgccaccattctcggcacttttatcatgctggcgacctataccctgttctacatcatgaccgtctactcgatgagttatggcaccacgccggcaccggccggactgggtattccgcgtaacagtatgctgtggatgctgatgttagccgtgattggctttggcgtgatggtgccgattgccgggctgctggctgaccgttttggtcgccgtaagacgatgatcaccattacgctgatgattatcgccttttcgtttctgttcccggcgatgctcggttcaggatcgcaggcgctggtgatggcgtttctgttgctgggtctgagcattatgggcctgacctttggtccgatgggcgcgctgctgccggagctgttcccgactgaagtgcgttataccggcgcatcgttttcctataacctgtcgtcgattctcggtgcctctgtcgcgccctatatcgccacctggctgaatgcgaattacggtttgcaggcggtagggttctatctggcttcgatggcggtgctgacgctgattgcgttgatcgcctgtaaagagacgcgcaatcagacgctgtaatggtaactttccagacgaaccatggcgatatcgtaatcaaaaccttcgatgataaagcgccggcaaccgtaaagaacttcctggattactgccgtgaaggtttctacgacaacaccattttccaccgggtaatcaacggctttatgattcagggcggcggcttcgagccgggcatgaagcagaaagccaccaaagatgaaatccagaacgaagccaacaatggcctgaaaaataccaaaggtacgctggcaatggcacgtacctctgcaccgcactctgcgaccgcacagtttttcatcaacgtggctgacaacgacttcctgaacttccgtgacgaaagcgtacaaggctggggttactgtgtgttcgctgaagtggttgaaggcatggacgtggtcgagaagatcaaaggtgtttcaactggccgcagtggcatgcaccaggatgtgccaaaagatgacgttatcatccagaaagtcactgtcagcgaggtgatcggcgagttgcgtaaccgttttgggccggatgcctttaccgttcaggcgacccgcaccggtattccggtagtctgggtgaagcgtgaacagctactggaaatcaccgagttcctgcgtaaattacccaagccttacgtcatgctgtatgacctgcatggcatggatgagcgtttacgtacccaccgcgcaggcttacctgctgcggatttttccgttttctatcatctgctgtcgattgaacgtaatcgcgacatcatgctcaaggtagcgttatctgaaaatgatatgcacctgccgaccctcacccgccttttcccgaatgccaactggtatgagcgtgagacctgggagatgtttggcgtgacctttgatggtcacccgcacctgacccgcattatgatgccgccgacctgggaaggtcacccgctgcgcaaggactacccggcgcgcgccaccgaattcgatccgtttacgctgaccaaacagaaagaagatctggagatggaggcgctgactttcaagcctgaagactggggcatgaagcgcagcaccgccaatgaggacttcatgttcctcaaccttggtcctaaccacccgtcggcgcacggggccttccgtatcattctgcagctggatggcgaagagatcgtcgactgcgtacctgacatcggttatcaccatcgcggtgccgaaaagatgggtgagcgtcagtcgtggcacagctacattccttacaccgaccgcgtcgaatatcttggcggttgcgtcaatgagatgccttatgtgctggcagtagagaaactggccggtatcgtggtaccggatcgcgttaacgtgatccgcgtgatgctgtcagaactgttccgtatcaatagccatctgctctacatttcgacctttattcaggacgttggcgccatgacgccggtgttctttgcctttaccgatcgccagaaaatttatgacgtggttgaagccattaccggcttccgtatgcacccggcgtggttccgcattggcggcgtggcgcacgacctgccgaaaggctgggaacgtctgctgcgtgacttccttgactggatgccgaagcgcctgaaggaatatgacaaagccgccctgcgtaacagcgtgctggtaggtcgttccaaaggcgttgccgcgtacaacatggaagaagcgctggcgtggggcaccaccggtgctggtctgcgcgccaccggtctcgactttgacgtgcgtaaatggcgtccgtactccggctacgaaaacttcgatttcgaaatcccaatcggttccggcatcagtgatgcttacagccgcgtccagctgaagatggaagagatgtggcagtcgctgcgtattcttgagcagtgcctgaacaacatgccggaagggccgttcaaagccgatcacccgctgaccacaccgccgccgaaagagcggacgttgcagcatattgaaacgctgatcacccacttcctgcaggtctcgtggggcccggtaatgccggccaacgaatccttccagatgattgaagcgaccaaagggatcaacagttactacctgaccagcgacggcagcaccatgagctaccgcacccgcgtgcgtacgcccagcttcccgcatctgcagcagattccttcagtcatccgcggcagcctggtatccgacctgatcgtatacctcggtagtatcgattttgttatgtcagacgtggaccgcgtggtgcagccgggagccggaatgaacgtcgacccggccacgctggatgccaaagcggtggcggtttacgcgcagcaggcggagcagcagggagtcgttgcgttcctgctggatgtgatccctaacagcgtcatcggcgccttcgccagcggcaacattctgcaggtactgctgttcgccattctgtttggtttcgcgctgcatcgcctcggtaataccggcacgttgattttcaacgtgattgagagcttctcgaacgtgatcttcgggattatcaacatgatcatgcgtctggctccgatcggcgcattcggcgcgatggcgttcaccatcggtaagtatggcgttggctcgctggtgcagctcggccagctgattatctgcttctatatcacctgtatcctgttcgtggtggtggtgctgggactgattgcgcggctgtttgccggtttcagcatcttcaaatttattgcttacatcaaagaagagctgttaatcgtgctggggacctcctcttcggagtcggcgctgccgcgtatgctggataagatggagcgactgggctgcaagaaatcggtggtgggcctggtgaatgagactcgagttttcaatttatcgctacaatccagaggtcgacgacaaaccgcggatgcaggattacagcctggaagcggaagatggtcgcgacatgatgttgctggacgcgctgattcgtctgaaagagaaagatccgacgctggcgtttcgtcgctcgtgccgtgaaggcgtctgtggctccgacggcctcaacatgaacggtaaaaacggactggcctgcatcacgccggtctctgcgctgggcaacggtaaacagaaaatcgttatccgtccgctgccgggtttaccggtggtgcgtgacctggtagtagacatgagccagttttatgcacaatatgagaaaattaagcctttcctgttgaataatggggaaaatccgccggcacgtgagcatctgcagtcgccggatgagcgcgaacatctggatggattatacgaatgtattctctgtgcctgctgttcaacctcatgcccgtcattctggtggaacccggagaagtttatcgggcctgccggcctgctggccgcgtaccgcttcctgatcgacagccgcgacaccgaaaccgatgcgcgtctcgacaatctgaacgacgctttcagtgtattccgctgtcacagcatcatgaactgtgtgagcgtatgcccgaaagggctaaacccgacgcgcgccatcggccatattaagtcgatgctgctgcaacgcggggcagttgagatcgtcagcgccaacgaaggtgagcatggcggttataaagaggtgatcgcaagggtgaccggtgagggtgcctatggtcgcctgaagtttgaatcgggcggacaccgggttcagcgcgtgcccgagaccgaatctcagggacgaatccacacttccgcctgcaccgtggcggtaatgccggaaataccggaggcagaattgccggaaatcaacgccggtgatttgaaaatcgatactttccgttcatcaggtgccggcggtcagcacgttaacaccaccgactccgcgatccgtattacccacctgccaaccggcattgtggtggagtgtcaggacgagcgttcgcagcataaaaacaaagccaaagcgctggcggtgctgggcgcgcgtattcacgccgccgaaatggcccgtcgtcacgccgccgaagccagtacccgtcgtaacctgctaggcagcggcgatcgttctgaccgtatccgtacctataacttcccgcagggccgcgtcaccgaccatcgcatcaacctgacgctttaccgtctggatgaaacgatggaagggaaaatcgacagcctgattgagccgattgtgcaggaatatcaggcggatcagctggcggcgctggctggccaggatatgaagcagcaacttgaagcgatgctcgccgcaatgacgccggaagtctatcagcgactggcgacggcggtagagattgggaaatggccggatggcgtagcgctaacgcaggaacagcgcgacaactgcctgcagctggtgatgctgtggcaggcgcggcataacgacagcccgcagcacatgacgattggcaaagacggtgagatggtcacgaagtcgaaaaagcagcttaaagaagagttcggcatc---gactcagac------gtgacccgcctcaacctgatgagtgatgatgtagcagcactgccgttgcagtttaccgacgcagcagccaccaaggtgaagaacctgattgccgacgaagagaacccggcgctgaaattacgcgtttatatcaccggcgggggttgcagcggcttccagtacggttttacttttgatgaccagatgaatgacggcgatatgaccattgagaagcagggcgtctcgctggtggtcgatccgatgagcctgcagtatctggtgggcggctcggtggactacaccgaagggctggaaggatcgcgttttatcgtcactaacccgaacgcgaaaaccacctgcggctgtggttcttctttcagtatcatgccggttaagctggcacaggcactggcaaatccgatctttcccgcgctcgacagccagttgcgcgccggacgacatatcggtattgaagagctggacaatcacgcttttctgatggattaccaggcatttctcgaagagttttacagccgctacaacgttgaattgattcgtgcgccggaaggttttttctatcttcgtccgcgttcaaccacgctgatcccgcgctcggtgctgtctgagttagacatgatggtcggaaaaattctctgctatctctacctcagcccggaacggctggcgaatgaaggcatcttcacccagcaggagctgtatgacgaactgctgtcgctggccgatgagagcaagttgctgaagctggttaaccagcgttcaaccggctcggatctcgatcgcaccaaactgcaggaaaaagtccgcgcgtcgctgagccgtctgcgccgcctcggtatggtgtggtttttcggtaacgacagcagcaaattccgtatcaccgaatcggtgttccgctttggcgctgatgtgcgtagcggtgatgatgcccgcgaagcgcaactgcggctgatccgtgatggcgaggcgatgctgctggagtggtgctgaacttcgccattcttcccagtctgcaacagttcaataaggtgctggcctacgaagtgcgtatgctgatgaccgaccggttgcagctggaagatggcacgcagctggaagtgccaccggcgtttcgccgggaaatctaccgcgaactggggatctcgctctataccaatgcagcagcagaagagagcggattgcgatgggcgcagcactatgaattcctgagcgagcagatgggccagcagcttggcggtcctaccgacgtgcgggttgaggttaataagaactccccggtagtgtggctgaaaacctggttgtcacctgacatctgggtgcgggtgccgctgaccgaaatccatcagggcgatttttcgccgctgttccgctacaccctggcgattatgctgctggcgatcggcggcgcctggctgtttattcgcattcagaaccgaccgctggtcgatctggagcatgccgccttgcaggtcggacgcggcattattccgccgccgctgcgcgaatatggtgcctcggaggtgcgttcggtcacccgtgcctttaaccagatggcggcaggcgtgaagcaactggccgacgatcgcaccctgctgatggcgggcgtcag-catgatttgcgtactccgctgagtcatcaccctgtttccgctgggtatcggacccgatccgcaacagctggcgcgcattgcgcccggtgtcgcctgggtcgccgcgctgctggcatcgttgctggcgctggagcggctgtttcgcgatgattttatcgatggctcacttgagcaactgctgttgctgccgacgccactgccggtcacggtgctggggaaagtgattgcgcactggctggtaaccggcttgccgctgattgtgctgtcgccgctggcggcactgctgttatcgctcgattttaatggctggtgggcaatggcgttaacgctgttgatcggcacgccgaccctgagttttctcggggcgatcggcgtcgggttaaccgtcggtttacggcgaggcggcgtactgctgagcctgctggtgctgccgctgtcgattccggtgctgattttcgccagcgcggcgattgaggccgccgggcagggtttaccgattggcggctatctggcgatcctcggggcgatgctgctggtcagcgccaccctgtcaccgtttgctactgcggcggcgctgcggattaccctgcaaccggtgttgcaggatattaatctgcagatcgatcgccgtgaactgctggtggtgctggggccgtcaggctgcggtaagaccacgctgctcaacctggtagccggttttttgccggtggaatcgggcagcatcacgctggataaccagccggtcaccggaccgggggctgaccgcggagtggtgtttcagcatgaaggcttactgccgtggcgcaacgtgctggataacgtcgccttcggtttgcaactggct------ggcatggcgcgtcaggagcgtgaagccattgcgcgccggctgatcaggcaggtcggcctg------------gaaggcgcggaaaagcgggcaatctggcagttatcaggcggtcagcggcagcgggttggcattgcgcgcgcgctggcgaccgatccgcgcctgctgctgctggatgagccgtttggcgcgcttgatgcctttacccgcgaacagatgcagaccttgttgctgacgctgtggcgcgacagcggcaaacagatcctgctgattacccacgatattgaagaggcgatttttctcgccagcgaactgaatgaatcttctctatttaacagtactgtttccgctgatcggcttcctgctgttagcgttttcccgtggtcgctggtcagaaaatctgtcggccgctattggtatgggatcggtaggactggcggcgctgaccacggtgatggtcggcatcgacttcttcgccaacggccagcaggcttatactcaggcgctctggacctggatgcatgtcggcaattttgatatgaaagtgaacctgacgctggacggcctgtcgctgaccatgctgtcagtggtcaccggcgtcggtttcttcatccacatgttcgcctcctggtacatgcgcggtgaagagggctactcgcgcttcttcgcctacaccaacctgtttatcgccagcatggtggttctggtactggccgataacctgatgctgatgtatctcggctgggaaggggtagggctctgctcttatctgctgatcggcttctactacagcaatccggacaacggcaaagcggcgatgaaagcgttcatcatcacccgtgtcggcgacgtgtttctggcgttcgcgctgttcattctctacaacgagctgggcacgctgaacttccgcgagatgatggaactggcaccggcgcactttgccgcagacaaccacatgctgcagtgggcgacgctgatgctgttgggcggcgcggtcggtaaatcggcgcagttaccgctgcagacctggctggcagatgcgatggccggtccgacgccggtctcggcactgatccacgccgcgaccatggtgaccgccggtgtctacctgattgcccgtagtcacggtctgttcctgctgacgccggaagtgctgcatctggtcggcattatcggggcgattaccctggtgctggctggctttgccgcgctggtgcaaaccgatatcaaacgcgtactcgcttactccaccatgagccagattggctacatgttcctggcgctgggcgtccaggcgtgggatgcggcgattttccacctgatgacgcacgccttctttaaagcgttactgttcctctcctccggttcagtgatcctggcctgtcaccatgagcagaacatctttaagatgggcggcctgcgtaagagcattccgctggtttatacctgcttcctggtgggcggcgcggcgctggcggcgctgccgctgattaccgcgggcttctacagtaaagatgagatcctgtttggcgcactggccaacggtcacatcaacctgatggttgccggtctggtgggcgctttcctgacctctatctacaccttccgcatgatcttcatcgtgttccatggtgaagagaaaattcatgcgcatgccggtaaaggcattacccatcatctgccactgattgtgctgctgctgctttccaccttcatcggcgcgctgattacgccgccactggctggcgtactgcctg---ccaatgagtttggtgaagccggtaaagtgggacttgaaatcacctctggcgtggtcgctgtggtcggcattctgatcgctgccgcgctgtggctgggcaaacgtgagctggtaacgaagatcgctaacagtgcgccgggccgtttcttcggtacctggtggttcgctgcatggggcttcgactggctttacgacaaagtgttcgtcaaaccttacctcggtattgcgtggctgctgaaacgtgatccactgaatgccctgatgaacctgcccgcgctgttctcacgtatcgccaataaaggtctggtggtcagtgaaaacgggtacctgcgctggtacgttgcgtcgatgagtgtcggtgccgtggtcgtgctggctctgctgctggtgattgagatcccgccgcgcgactggaataaaaccatcaagagcctcgatctcgggctgtcgtttgatctgcacatcgagccaatgagcaagtatcagctcgatgacggcaatatgcgccggttacgcgccggtgaaatcgtggcgctcgacgatcaatacacctttttgcagcatattccgcgcagtcattatgtgctgtcggtcggaccgatcccctacctgttctacctgcatcagatgcggctgctggatattgcgctgctggtatttattggcatgtcgctggcgctgccggtgtttatctggatgcgcccgcactggaaagagatgcagcggctggaaaaagcggcgcagcgctttggccgtggcgaactcgacgtgcgtacccactttgacagcacctccagcctgttccggctcggcatcgcctttaaccagatggcagagaatatcaacacgctggttgccagtaagaagcagttaattgatggcatcgcccatgagttacgtacgccgctggttcgcctgcgttaccggctggagatgagcgataacctgaccgatggcgaacgggtggcgctcaaccgcgatattggccaactggagagcctgattgaagagctgctgacctatgcccggctcgatcggccgcgcgttgaccttaatctgcgctcgctcgacctggcgaactggctgcgtgagcggctcgacgactttcgcgccatcaacccgcaggttcagctcgatcttgacctgccgcagcgggaaaacaccggcgtttcggatacccggctgatggagcgggtgctggataatctggtgaataacgcgctgcgctacgcgaatcagcggctgcgtatcagcctgtggtttgatggcccaatcggctgcctgcaggttgaagatgacggtccgggtattccggcggaagagcggcagcgggtatttgaaccgtttgtccggctcgatcccagccgcgatcgggcaaccggcggatgcggactggggctggccattgtccactctattgcccaggcgctcagcggtcaggtgacgattgagtccagcccgctcggcggggccagcgttcgcttttgctggccgggtaggtcaactaaaccgccaggccgttatcgcctatccgactgaagcggtgtttgggctgggctgcgatccagacagcgagtctgccgttatggcattgctggcgctgaaacagcgtccggtcgaaaaagggctgatcctgattgctgctgattattcgcagctcgaaccctatatctccgatcgcgaactttcggtgattcagcgtgaacggatgttcgcctgctggccgggcccggtgacctttgtggtgccggttccaccgcagacgccacgctggttaaccgggcaatttgattctctggctattcgcgtcagcgatcatcccgatgtgcaggcgctttgccgcgcgtttggtaaaccgctggtttcaaccagtgccaatctttcaggccagcctccgtgccgcacggtcgaagaggttaagcgccagtttggggatgattttccggtcttatcgggtaaaaccggtggacggcagaatccctcagaaatccgcgatgtcatcagcggcgaactcatacgtcagggcatgctggaaattatttatcaggaccgctggctggtggcggtgaacaaaccgagcggctggctggtgcatcgtagctggctggatcggcatgagacggtgtttgtcatgcagacggtgcgcgatcagatcggtcagcatgtgtttaccgcgcatcgtctggatcgtcctacctccggcgtgctgctgatgggattgtccagcgaagccggacggctgctgtcgcagcagtttgagcaacatcagatgcaaaaaacctaccatgcggtagtacgcggctggctggaaaccagcggtacgctggattatccgctggtagaagagctggacaaaatagccgataagcatgccactgaagaacgtacggcgcagccggcggtcaccgactatcagtcactggccacggtggagatgccggtgggtattggccgctatgcgacatcgcgctatagcctggttgaactgtctccgaaaagcggtcgcaaacatcagctgcgccggcacatgtcgcacctgcgtcatccgatcatcggcgactctgcacacggcgatctgcggcagaaccgcggcgcagcgcagcacttcggcgctaaccgcctgatgctgcatgccagcagcctggcgctgtcccatccggtcaccggcgagccgttgctgatccgtgccgggctggatagtgtctggcagaatctgatgacacagtttggctggcaggatctgtttggtatctgcctcggccaccagttgctggcgctggccagcggtgcaaagaccgtcaagatgaagctgggccaccacggtggtaaccatccggtgaaagatctcgataacaaccgcgtgatgattaccgcgcagaaccacggattcgcggttgatgaaaccgatctgccgactaatctgcgtgtgacccacatttcactgtttgataagaccgtgcagggcattcaccgcactgacaagccggctttcagtttccagggccaccctgaagccagtcctggaccgggcgatgccgcgccgttgtttgaccactttattgaattgattgacgcattccgttcgaaagcgaagattgccccgatgctcgactggaccgatcgccactgccgctattttcatcgccagctgaccggcgatacgctgctctacaccgaaatggtgactaccggcgcgattattcatggtaagggcgattacctggcctatagcgaggatgaacatccggtcgccttacagctgggcggcagcgatcccgctgcgctggcgcactgcgcccgactggcagagcagcgcggttacgatgaagtgaacctgaacgtcggctgtccctctgaccgggtgcagaatggccgcttcggggcctgcctgatggcagaagccgatctggttgctgacggcatcaaagcgatgcgtgatgtggtgtcgattccggtgacggtgaaaacgcgcatcgggattgatgaacaggacagctatcagtttctgaccgattttgtcgggacagtggccgagcgcggtggatgcgagacgtttatcattcatgcgcgtaaagcctggctatcaggtctcagcccgaaagagaaccgcgaaattccgccgctcgattatccacgggtttatcagctgaagcgggacttcccgcacctgacgctggcgattaacggcggtgtgaaaacgctggaagaggcgcaaacccacctgcagcatcttgatggcgtcatgatggggcgtgaagcctatcaaaatcccggcattctggcacaggtggaccagcaactgtttggtcgtcagcatccggcggctgatccggtggcggtggtccgcgccatgtacccctatattgaagccgaactggcgaagggcacttatctgggccatgtgacacgtcatatgctcggtctgttccaggggattccgggtgcacgccagtggcgacgctacctgagtgaaaatgcccacaaaccaggcgcggatgtgcgcgtactggaagctgcactggcactggtggcgatgagcgatgctttttcctctgccgaccatcaactggatgcccgtggcctgcgttgtccggagccggtgatgatggtgcgcaaaaccgttcgcagcctgcaggatggcgatacgctgttgatcattgccgacgatccggccaccacccgcgatattcccggcttctgccgctttatggagcatcgcctgctggcgcagcagaccgataacctgccttatcagttcctgatccagaaagggatgatgttgattgcccgcaatcagtctaatgactggaagcagtacaacattaaacagcaaggggacaacttcgaactgacgccaaaaaacagtgacggcaacctgaaacagttcaccattcaggtgacgccaggcggaaccattaaccgcttcagcgccattgaacaggatggtcagcgcagcgattatcagctgaaaagccagcagaatggcgcgatcagcccggataaatttacgttcactccgccaaaaggcgtaacggtggacgatcaacgtcaggatgaagcggcgaaatttaccaaagtgatgctggcgaccaccgaagatacctgggggaaactgttccagcagatgaacaaacagtatgtcgcgccgaagctggtgatgtatcgcggtgccacccgcaccggctgcggtaccggccagtcagtgatggggccgttctactgtcctgccgatcagacggtttatatcgatctctcgttttatgatgagatgaaaaccaaactcggtgccggtggtgactttgcccagggctatgtgattgcgcatgaagtgggccatcacgtccagaaactgttgggtatcgaaccgaaagttcgcgaaatg---cagcagggtgccagccagactcaggtaaaccagctgtcggtcaaaatggagttacaggctgactgcttcgctggcgtctggggacactatatgcagcaggaaaatatccttgaggttggcgatctgcaggaagccctgaatgccgctgaggcgattggcgacgatcgactgcagcaaaaaagtcaggggcgggtagtgccggacagctttacccacggcacctcgcagcagcgatacagctggttcaagcgcggctttgatggtggcaatccgggacagtgcaacaccttcgccagcgtggttaacgtcggcggcaccatgcagatgctgggcggccgtcagcag---ggcggtaacgccggtgca------tcagcaggcggc---gcgcag---ggcggcggtaacaacaacggttggggccagccacagcagccgcag------------ggcagcaataatcagttcagcggcggcttgggtcaggaagtgattgataacagcgtcgatgaggcgctgggcggccacgcgaagcgggttgaagtgattctgcacgccgatcaatcactggaagttattgatgatggtcgcggcatgccggtggatattcatccggaagagggcgtgcccgcggtggagctgatcctctgtcgcctgcacgccggcggcaagttctccaataaaaactatcagttctcgggcggcctgcacggcgtcggcatttcggtggtgaacgccctgtcaaaacgggtggaagtcacggtacgccgtaatggcgaagtgtatgacatcgcctttgaaaatggcgaaaaagtgcaggaactgacggtcaccggcacggtggcgaagcgcaacaccggtacccgcgtacacttctggcctgatgaaagtttcttcgacagcccgcgcttctcggtatcgcgtctgtcgcacctgctgaaagccaaagcggtgctctgtccgggcgtcgaaatcgtctttaaagacaagctgaataacaccgagcagcgctggtgctacgaagatggcctgaccgactacctgtgcgaagcggttaacgggctgccaacgctgccggaaaaaccgttcgtcggcagttttgccggtgacgttgaagcggtcgactgggcgctgttatggctgccggaaggcggcgaactgctcaccgaaagctacgttaacctgatcccgaccatgcagggcggtacccacgttaacggtctgcgtcagggcctgctggatgcgatgcgtgaattctgtgaataccgcaacatcctgccgcgcggcgtaaaactctctgcggaagatatctgggatcgctgcgcctacgtgctgtcagtgaagatgcaggatccgcagtttgccggacaaaccaaagagcgcctctcttcacgtcagtgcgcggcctttgtgtcgggcgtggtaaaagatgccttcagcctgtggctcaaccagaacgtacaggcggctgagcaactggccgaactggcaatctccagcgcccagcgtcgcctgcgtgcggcgaagaaagtggtgcgtaaaaagctcaccagcggcccggcgttgcctggcaaactggcggactgtaccgcgcaggatttgcccgatgaggcggctacgctcggtttgggcgctcaactggcgcgtgcctgtggcaacgcggcggtcatttatctctatggcgatctgggggcgggtaaaaccaccttcagccgcggctttctgcaggcgctgggacatcagggcaacgtaaaaagcccaacctacacgctggtcgagccttacaccctgggtgagcgctcactttatcattttgatctctatcggctggccgacccggaagagctggaatttatgggcatccgcgactatttcagcggtgacgccatctgtctggttgaatggccacagcagggcgaagggtttctgccgccgcccgatctctccttaatgagcaccttaagtcaggaagctgccctggtccatgaagcgctgttagcgcgtggcctggaaacgccgttacgtgcaccgacgcgcgacctcgatgacgaaacgcgtaaaagcctgattgcaggccacatgaccgaaattatgcagctgctgaatctcgatctgcaggatgacagcctgatcgaaaccccgcaccgcattgccaaaatgtacgttgatgaggtgttctccggtctcgactacgccaacttcccaaaaatcaccgtcattgaaaacaaaatgaaggttgatgagatggtgaccgtgcgtgatatcaccctgaccagcacctgtgagcatcacttcgtgatcatcgacggcaaagcgaccgtcgcttacatcccgaaagatacggtgattggtctgtcgaagattaaccgcatcgtgcagttctttgcccagcgcccgcaggtgcaggagcgtctgacgcagcaggtactggtcgcgctgcaaacgctgctgggtaccaacaacgtcgcggtatcgattgacgcggtgcactactgcgtaaaagcgcgcggcgtcaaagatgccaccagcgccaccacgaccacctcgctgggtggtctgttcaagtccagtcaaaacacccgccaggaatttctgcgcgcggtacgccatagtatgatggacaatttacgcgcggcgtcgaaccatgtcgtgctcaagattattttggggttgattatcctctcctttgtgctgaccggcgttggcaactatctgattggcggcaacaacgattatgcggccaaagttaacggtcaggaaatcagccgggcacagctggaacaggcgttcaacagcgagcgcagccgtcagcagcagatgctgggcgatcaattttctcagctggccagtaacgatggctacatgcagcagatccgccagcaggcgctgtcgcagttaatcgatcaggccctgctcgacagctacatcaaagacttacatctcagcatcagtgacgatcaggttaagcaggcgatttttaatcagcaggctttccagaccaacggcaaatttgataatgccaaatatcttggtctgatcggcaacatgggcttttctgccgaccagtatgctgaagcgctgcgtaagcagctctctaatcagcaactgatcaatgcggtggcaaacaccgacttcatgcttaagggcgaaaccagcaaactggtggagctggtttcacaacagcgtgttattcgtcaggcgaccctcgacgtcaatgctctggcggctaagcagaccgtgtctgatgacgagataaatcagtattaccagcagcataaaaccagcttcatggcgccggagcagttccgtgtcagctacatcctgatggatgcagccagcatgcaacaggatgccagcgaggccgatattcaggcctggtacgaccagcataaagctgattacacccagccgcagcgtaatcgctacagtgttattcagaccaaaacggaagcggacgccaatgcgttgctgacccagctgaaaggcggcgccagcttcaccgaactggcaaaaagcaaatccatcgacccgatctctgcgcgtaagggcggggatatgggctggctggaacctgcgaccacgccagatgagctgaaaaatgccggtctgaccgaaaaaggccagatgtccggggtgattaaatcctcggtcggtttcctgattgtgcgtctcgacgatatccagccagagcaggttaagccgctggatgaagttcgtgatgccattgcggcgaaagtgaagcaggagaagggcgtcgatgccttctataaactgcagcagaaagtcagcgaagcggccagcaacgataacgaatcgctggcgggtgccgagcaggcttccggcctgaaagccaaagaaaccggctggttcagccaggatgcgctgccgaaggaactcgacttcgacgcggtgaaacaggcgatctttaacggtggactggtcgggcagaatggtgcaccgggcaataactctgacatcatcagcgtcgacggtgaccgggcctttgtgctgcgcgtcagcgagcataagccggaagcagtgaagccgctggatcaggttaaaactcagattgctgacaccctgaaacacgataaagctacccaacaggcgaaatcgcaggctgacaagctgctggccgaccttaaagccggtaaacaggat---gcgttaaccgccgcaggtctgaccctgagcgccagtaaaacggtcgatcgtaatgcccaggacccggttgcacaggcggctttcaatctgccacagccggcggagaataaaccgtcgtggggcgtgagcgaagatatgcagggtaatgtggtgctggtggcggtggataaagtcactaccggcagcatgccacaggcgcagatcgatgaaatggtcaaaggcgtgacgcagaataatgcccagctggcgtttgaagccctgctgcaaaatctgcgcaaagaggcaaaaattaagtacggcgcagccgca---caaatgcagatgaaagtccggggcgaaacgccagaagagatcgccggtgcggcaaccgcgctgctggaagatgccaaacccttcccgcgccccgactacgcttttgccgatatcgtcggaaccggcggtgacggcagcaacagcattaatatttcaaccgccagtgcgtttgtcgcggcgacctgcggcctgaaagtggcgaagcacggcaaccgcagcgtctccagcaagtccggttcatccgatctgctggcggcgtttggcatcaatctggatatgccggctcagcaagcacgccaggcgctggacgatctcaacgtctgcttcctgtttgcaccgcagtatcacaccggatttcgccacgcgatgccggtgcgccagcagctcaaaacgcggacgctgtttaacgtcctgggcccgctgattaacccggcacgtccaccgctggcggtgattggcgtttacagcccggagctggtgatgccgattgcgcagaccctgaaagtgctgggctatcagcgtgcagcggtggtgcatggcggcgggatggatgaagtggcgctgcacgacgtgacccatgtggcagagctgcgtgacggggaaatcacccgctatcagctgtcgccggaagacttcggttttggcttccatcctaaggaagcgctggctggcggcacgccggaagaaaatcgtgacattctcacggctttactccagggtaatggccagcaggcccatgaggaagcggtcgccgtcaatgtggcgatgctgcttaaagtattcggtcatgaagatctgcgtgaaaatgcacagcgtgcgctcaacgctatccacagtggacaggcttacgagcgcgtggtcgctctggcagcaagaggaatggcagttgttaaatgtaaaccgacatctccgggtcgtcgccacgtcgtaaaagtggtgaacccagagctgcacaagggcaagccgtttgctccattgctggaaaaaaacagcaaatccggtggccgcaacaacaacggtcgcatcactacccgtcacatcggtggtggtcataagcaggcttaccgtctggttgatttcaaacgcaacaaagatggtatcccggcagttgttgaacgtcttgagtacgatccgaaccgctctgcgaacatcgcactggttctgtacaaagacggcgagcgccgttatatcctggcccctaaaggcctgaaagccggcgaccagatccaatctggcgttgatgctgcgatcaaagcaggtaacactctgccgatgcgtaacatcccggtgggttctaccgtgcataacgtagaaatgaaaccaggcaaaggcggtcagattgctcgctcagccggtgcttacgtgcagatcgttgcgcgtgaaggttcttacgttaccctgcgtctgcgttctggtgaaatgcgtaaagtcgaatctgactgccgcgcaacactgggcgaagtcggcaacgctgagcatatgctgcgcgttctgggtaaagctggtgcagcccgttggcgtggtgttcgtccgaccgttcgtggtaccgcgatgaacccagttgatcacccgcacggtggtggtgaaggtcgtaactttggtaagcacccggtaactccgtggggcgttcagaccaaaggtaagaagacccgtagcaacaagcgtactgataaatttatcgtacgtcgccgtagcaaagtgaaccagaccaaacgtaatgagatcctccgtcggctgcagcagaataatccgcatccgaccaccgagctaaacttcagctcgccgtttgagctgctgattgcggttctgctgtcggcgcaggccactgacgtcagcgttaacaaagccaccgcccggctctatccggtggcgaataccccggccgcgatgctggcgctgggcgttgagggcgttaaggagtacatcaaaactatcgggctgtttaacagcaaagcggaaaatgtgattaagacctgccgcatcctgctggaacagcataacggcgaggtgccggaagatcgtgcggcgctggaagcactgcccggcgtgggccgtaaaaccgccaatgtggtgctgaacaccgcgtttggctggccgactatcgcggtcgatacccatatcttccgcgtctgcaatcgcacccactttgcgccgggtaaaaatgtcgagcaggtggagcagaaactgctgaaggtggtgccggcggcctataaagttgattgccaccactggctgatcctgcatggccgctatacctgcgtggcgcgaaaaccgcgctgtggtgcctgtctgattgaagacctgtgtgagtatcccgataaggttgatggccgactgtttgcgcttgcgatggtctatgtccagggcatggcgctgacctacaccctgctgggtctgatcgtggcggctgccgggctgcgtttccaggcagccctgcaacatccgtgggtgctgtcggcactgtcggcgctgtttatcgtgctggcgctgtcgatgtttggtctgtttacgctgcaactgccggccagcctgcaaacccgcttaaccctgtggagcaatcgccagcagggcggctcgctgccaggcgtatttttgatgggcgcgctggccggtttaatctgctcgccctgcaccaccgcgccgctcagcgctattctgctctatatcgcccagagcggtaatttatgggccggcgccggtactctctggctctatgcggtcgggatgggcttaccgctgatcgccgtgaccctgtttggcaataagctgctgccgaagagcggaccgtggatgcagacggtaaaagagggctttggtttcgttatcctggcgctgccggttttcctgatggagcgagtgctgggcgacctgtggggactgcggctgtggagcctgctgggcgtggccttttttggcttgactactgaaactcatactctgaaaattgaagagattttagagctgctgccgcaccgctatccgtttctgctggtagaccgcgtgctggaatttgaagagcacaaatacctgcgcgcagtgaagaacgtttctgttaatgaaccgtttttccaggggcacttccctggtaaaccgatttttcctggcgttctgatcctggaagcgatggcgcaggccaccggtattctggcgtttaaaagcgtgggtaaactggagccgggcgaactctactactttgccggcatcgacgatgctcgattcaagcgtccggttgtgccgggcgatcaaatgatcatggaagtcactgtgaacaagtggatcaaacgggaaaactggaccaccacgccaaagcccggtgtacaaggcggtaaggctcgcctgatccatattgatgagcgtgttaaaaatttcatccagtcaacgcgcaacctgaatgaaccctcagcgacctacggtacagcccctcattcattgcctgcgttattaattagttccgtgcagcaaatgagtcaggccgagcaggatcagttcacggcattaatattacgtgaagggattaaaggcgtattgcagcggctggggattaat------gaagagatgagtgaggctgaagcccgcccaactaactttattcgtcagatcatcgacgaagatttggcgagcggtaagcacagcagcgtgcatacccgttttccgccggagcccaatggctatctgcacattggtcatgcgaaatcgatctgtctgaattttggcatcgcccaggattaccaggggcaatgcaatctgcgtttcgacgataccaatccggtcaaagaggatatggagttcgttgaatccatcaagcgtgacgtcaaatggctgggctttgagtggagcggtgaggtttgttactcatcaaactattttgatcagctctacaactatgccatcgaactgatcaataaagggctggcttatgtcgatgagctgagtccggaagcgatccgcgaataccgtggcaccctgactgcgccgggtaaaaacagcccgtatcgcgatcgcagcgtggaagagaacctggcgctgttcgagaaaatgcgtagcggtgagtttgccgaaggcactgcctgcctgcgcgccaaaatcgatatggcttctaactttatcgtgatgcgcgatccggtgctctatcgaattaaattcgctgaacaccaccagaccggtaacaagtggtgcatctatccgatgtatgactttacccactgcatctctgatgcgctggaagggattacccattcactctgtacgctggagttccaggacaaccgtcgtctgtatgactgggtgctggataacatcaccattccggtgcacccgcgtcagtatgagttctcgcgcctgaatcttgagtatgcggtgatgtcaaaacgcaaactgacgcagctggtgacagagaagcacgttgagggctgggatgatccgcgcatgctgaccgtttctggcttacgccgtcgcggttacactgccgcgtcaatccgcgagttctgccgccgtattggcgtcaccaagcaggacaatattgtggaaatggcgtcgctggaatcgtgcatccgtgacgatcttaatgagaatgcgccacgtgctatggcggtgctcgatccactgaaagtcgtgatcgaaaatctgccggctggccatcacgaaagcatcaccatgcctaaccatccgtctaaaccggagatgggcacgcgtgaagtgcctttcagccgtgagatctggatcgaccgggcggatttccgtgaagaggccaacaagcagtataagcgtctggtgctgggcaaagaagttcgcctgcgcaacgcctacgtgatccgtgctgagcgggtggcaaaagatgaagacggcaacatcacctgcatctactgcaccagcgatgttgataccctgagtaaagatcctgctgatggccgcaaggtcaaaggcgtgatccattgggtgtcggcagaacacgcgcagccagccgagttccgcctgtatgatcgcctgttcagcgtgccaaatccgggtgcagccgacgattttctgtcggtgatcaatccagactcgctgaccatcaaacagggctttgttgagccaggcctgcgcgatgtggaagccaccacgccgtaccagtttgagcgtgaaggttacttctgcgcggacagcgtctattcgaagccgtcacagctggtgtttaaccgcaccgttggcttacgcgatacctggactaaagccatgcaatacccgattaacgaaatgttccagacgctacagggcgaaggtttttataccggcgtacccgccatcttcatccgcttacagggatgtccggtgggctgtagctggtgtgatactaaacatacctgggaaaagcgggcggatcgggaaacgtcgctgggcgatattttaattaaaaccgtggaaagtgatgcctggggcgatgccgatgcggcaaccttgctgaacgccatccagcagcagggctggaccgcgcgccatgtggtgatcaccggcggtgaaccggcgatttacgatctgcgtccgttaaccacggtgctggagcagcacggcttccagtgccagatagagaccagcggcacccatgagatccgctgttctgaacagacctgggtgacggtttcacccaaggttaatatgcgtggcggctacgatgtgctgccgcaggcgctggttcgggccgatgaaatcaaacatccggtggcgcgccagcgtgatatcgaggcactggatgcgctgctggccagccttgatgacgcgaaatcgcgcatcattgccttacagccgatcagccgcaaagatgaagcgacccgactctgcatcgagacctgcattgcgcgcaactggcgtttgtcgatgcaaacccacaaatatctcaatatcgccatgattgatattattcaggaatactggaaatcgctgctctggaccgatggttaccgctttaccggcgtcgccattacgctgtggctgttgatcctgtcggtggttattggtggatcgctggcgatcctgctggcgattgcgcgggtttcaccgaaccggtttatcagttttccggtctggctgtttacctatgtgtttcgcggtacaccgctctatgtgcagctgctggtgttctactccgggatgtacacactggaaattgttaaaggcaccgaactgctgaatgcctttttccgcagcgggctgaactgtaccttactggcgtttaccctcaacacctgtgcctacaccaccgaaatctttgccggggctatccgctcggtaccgcacggtgaaatcgaggcggcgcgggcctatggcttctccaccttcaaactctatcgctgcattattctgccgtcggcgctgcgcaccgcgttaccggcctacagcaacgaagtaattttaatgctgcactccaccgcgctggcgtttaccgcgacggtgccggatttgctgaaaattgcgcgtgatatcaactcggcgacctatcagccgtttaccgcgttcggcctggccgcggtgctgtatctgattatttcttacgtgttaatcagcctgttccgtctggcggagcggcgctggctggcccacgtcaaacccatgaccacatcgattcttttagcctcaacctcgccctttcgccaggcattattgcaaaagctgggcctgccctttatcaccgccgcgcccgaggtggatgaagccccgttgcccggcgaaaccgcgtcagcgctggtgacacgccttgcgatagcaaaagcgcaggcgctggcgcaggcctttcccgatcactggatcatcggttccgatcaggtctgcgtgctggatggggtaattaccggtaaaccgcacagcgtggagaacgcccgggcgcagttacgcgccgccagcggtaaccgcatcaccttttacaccggcctggcgctctatcatcctgccagtcagcaactgatgcactgctgcgaaccgtttgtggtgcatttccgtgaaataaccgacgcggagattgcggcttatatagagaaggaacagccgctgaactgcgccggcagtttcaaaagtgagggactggggatttgtctgtttgagcggctggaaggacg-gatcccaacacgctggtgggactgccgctgatgttcctgaccggccgtgataacgaagtcgataaaattctcggtctggaaattggcgctgacgactacatcactaaaccgtttaacccgcgtgaactgacgattcgagcccgtaacctgctgtcacgcaccatgaatctggcgctgccaagcgaagagcgtcgtcaggttgaaagctataagttcaacggctgggagctggatatcaacagccgctcactgatcaacccgaacggtgaacactataagctgccgcgcagtgaattccgcgccatgctgcacttctgcgagaatccgggcaagatccagacccgtgcggatctgctgaaaaaaatgaccggtcgcgacctcaagccgcatgaccgcaccgttgacgtcactatccgccggatccgtaagcatttcgaatccacgccggacacgccagagattattgccaccattcacggtgaaggttatcgcttctgcggtgatctgcagctggaaaagctggacatcgcaaccggtgaaaccattgagtttgaccaggttctgatgattgccaatggcgaagacgtgaaaatcggcgcgccactggtttcaggcggtatgatcaaggcggaagttgttgctcatggtcgtggcgagaaaattaagatcgttaagtttcgtcgtcgtaaacactaccgtaagcagcaaggccaccgtcagtggttcactgatgtgaaaatcactggcatcactgccatgcatgcccgaccggcaatgaagctgtttgaactggtacagagctttgacgctgaagtgctgctgcgcaatgaagccggcaccgaagccgaagccagcagcgtgattgcgctgctgatgctcgattcagctcagggcggccacattgaaatcgaagccagcgggccggaagagatcccggcgctggcagcggtcattgagctgtttgaagcgggtttcgacgaggatatgttcttcggcctggtgctggggttcattctggcactgatgcggctgtcacgcttctggccggttagctggctgtcgcggatctacgtttcgatcttccgcggtacgccgctgatcgcccagctgtttatgatctactacggcttaccgcagtttggtatcgagctggatccgattccctccgccatgattggcctgtcgctgaataccgcggcttatgcgtcggaatcactgcgtggcgcaatctctgcgattgagcgcggccagtgggaagcggcggccagtattggcatgacgcgctggcaaacactgcgccgggtgatactgccgcaggcggcacggaccgcgctgccgccgctgggtaacagctttatcagtctggtaaaagatacctcgctggcggcgaccatccaggtgccggagctgttccgtcaggcgcagctgatcacctcgcgtacgctggaagtgttcaccatgtatctggctgcctcgctgatttactgggtgatggcgacggtgctgtccgccctgcagaaccggctggagcagcatgttaatatgccattgttcgcgttatggggaccgagcttcagccagtggcgggtggtgatgatcgtggcgctgctgctgaccattgtaatgctgtttaaccagcgcttacgtcattatctgctgctgccatcctgtctggcattagcgggcggactggcggcagtgtcagtgaatgtggtcaacgccaaacgccagctcggtctggtgccgcaggaatttaacttcaacccgtttgagacggtgatgcaaatcgtagttaaccaggcgggttactatggcgtcgaacgtcgcgaagccaatgagcgggcggaaaagtacctgaagcagctcgatctgtggggaaaacgtagcgaacgggcgcggatgctctccggcggcatgaagcgccgtctgatgatcgcccgggcgttaatgcatgaacctaagctgctgatcctcgatgaaccaaccgccggggttgatatcgaactgcgacgctcaatgtgggtgttcctgaaagatctcaacgccaagggcaccaccattattctcaccacccactatctggaagaggcagaaatgctgtgccgcaatatcggcattattcagagcggggaactggtcgagaacacctcaatgaaagaactgctctccaagcttaaatcggaaaccttcatcctcgatctggcgccgcgcagtccgttaccgacgctggaaggcttccagtatcgtctggtggatacctcgacgctggaagtggaagtgttacgggagcagggtctgaacagcgtgttcagccagctcagcgcgcagggcgtgcaggtgctgagcatgcgtaacaaagccaaccgtctggaagagttgttcgtcggcaacaccgcgcgtcgccgttatggcggccggttacacgcccgtaatgacggcatcaaaccgtttatcagctcgattcgtcagggctactggggctactatctgcccgatcaggatcatggtgccgagcacagcgagtttgtcgacttcttcgctacttataaagcgacgctgccggcgctgggtcgtttgatgaagctgtgccgcgcccgcgttgtgccgctgtttccggtctataacagcgacacgcataagctggaaatctatgtgcggccgccaatggacgatctgcttgacgcggatgaccatcagctggcgcgccggatgaatgaagaagtagaaattttcgtgcgcccgcatccggaacagtacacctggatcctgaaactgctgaaaacgcgcaaagatggggatatggagccctatgtcctgatgaccattgccgatcgtctggaagccgaaagcgccgacattctggccgccaatgaacaggacttagccgaggcgcgtcagaatggcatgagcgcggcactgttagatcggctgacgctgaatccgcagcggctgagcggcatcgccagtgacgttcgtcaggtttgtcagctggccgatccggttgggcagttgatcgatggcggtcagctcgacagcggactgcgtatcgaacgtcgccgtgtgccgctcggcgtggtggcggtgatttatgaagcgcgtcccaatgtgacggtggatgtcgccagcctgtgcctgaaaaccggtaatgcggcgattctgcgcggcggtaaagagacgtggcgcaccaatgccgccacggtgcgggtcatccagaacgccttgcagcagcacggtctgccgacggctatcatccaggcgatcgaaaatcccgatcgtgaactggtgaatcagctactgaagctggatcgctatgtcgatatgctgattccgcgcggcggcgcggcgctgcataaactgtgccgcgaaaactccaccattccggtgatcaccggcggaatcggggtatgccatatctacatcgacgacaccatggagatcgaaccggcgcttgaggtgatcgtcaatgccaagaagcagcgccccagcgcctgcaattcgctggagacgctgctggtggatcaggcgattgccgaccgtttcctgccagcgttcagcgcccggatggcgcaggaaaatattgtgctgcatgctgacagtaacgtgctgacgcagctgcaggcgggtccggcgcaggtgatgccggtcagtctgccgcaatacgatgatgaatggctgtcgctcgatcttaacgtgaagctggtggcggatatggatcaggcgattgaccatatccggacgcacggcacccagcattccgatgccattctgacccgcagcacccgcaatgccacgcgctttgttcgtcaggtcgactcctctgcggtctacgttaacgccagcacccgctttaccgacggcggacagtttggtctgggggcagaagtcgctgtcagtacccagaagctgcacgcacggggtccgatgggattagaggcgctaactacctacaaatggattgcctggggcgacgacacgctgcggccaatgagcagacgtgtcgcgactatcacgctgaatccggcgtatgacctggtgggctatacccctgaaattgaacgcggcgaagtcaatctggtgaaaaccaccggtctgcacgcggcgggcaaaggtattaacgttgcgaaagtgctgaaggatctgggtattgacgtcaccgtcggcggcttcctcggcaaagagaaccaggatggctttcaacagctgttcagcgagttgggcatcgctaaccgttttcaggtggtgccgggccgtacccgaatcaacgtcaaactgactgagcagaccggcgatgtcactgacctgaacttctctggttttcaggtcaacggtcaggactgggatcgctttaccagcgactcactcacctggctgggccagttcgatatggtctgcgtcagcggcagcctgccggaaggcgtcgatcctgacgcctttacccgctggatgaccgagctgcgaacccattgtccgtgcattatttttgacagcagccgcgacgcgctggtggccgggctgaaagccgcgccctggctggttaaacccaaccgtcgtgaactggaaatctgggccggtcgcaaactgccgaccctgcaggatgtgagtcaatggccaggtggcgctgtacgatctcatcgaccagctgcgtcatgaactgaactgtggcgtgttgatggtctcccacgatctgcacctggtgatggccaaaaccgatgaggtgctatgccttaatcaccacatctgctgctccgggaccccggaagcggtatcgcaacatcccgagtttatcgcgatgttcggtccgcgcggcgcacaacaactggccatttatcgtcatcatcataatcaccgtcacgacctgcagggacgaatcgttttacgcaaaggacaatgagcagtgaagaggtagcacgcatcatgcgtaatgccgtcagcaacgtgccttatgcggtgggtctcaataaccatatgggcagcagaatgacctccagcctgcccggcatgcaaaaagtgatgcaggcgctgaaccactacaacctctacttcctggatagcatgctggcttactccggtggtcttgatacttccgccatcattccgtggctgaaagagaactacggcggctgtgaggtggtggcgtttgtggccgatatcggtcaggagcgcagcgatcttgaaggcgtagagaagaaagcgctgcagtccggtgcctctgagtgtcacgtggttgatctgcgtgaagagttcatcagcgattacgtttacccggtgctgcagaccggcgctctgtatgaaggcacctatctgctgggcacctcgatggcgcgtcctatcatcgcgaaagctcaggttgagctggcgctgaaagtgggtgcggatgcactctgtcacggtgcaaccggtaaaggtaacgatcaggtgcgtttcgaaaccacctacaccgcgctggccccgcagctgaaagtggtcgcgccatggcgtgaatggaacctgcggtcacgtgaagcgctgctggactacctgaaagagcgcaacattccgaccaccgcgtcgctggaaaaaatctacagccgcgatgaaaacgcctggcacatctccaccgaaggcggcgtgctggaaagcccggctaatgcaccgaataaagattgctgggtctggaccgtcgatcctttagaagcgccggatcagccggaagaaggtgctgggcttctcggccgggggacacctgctgggcatggcggccgcgcgccctaactttgaatcttacccggccatcgatccgctggatgaggtggtgccaaaagtcgacagcgttggcctgatctatccggtgattacgctggaagccccctaccagcacaccaatacccatctgatgatggtcggcaaaaacgccacgccacaggatgaagcgaactggtcggtacagaattacgtcacccgccagtatccgccgacctttctggcgcaggctgaagatgaccacacctcgaatccgtttaacaccgaactgatgcacgacacctgtcgccgcaatcgcgtgccggtcgagctgattcagatcagtaaaggcggtcacggtttcgggcttggcaaggccgggacgcccgcggcgttatgggatcaggcttatgtgcgctggatgcgctgtaaaacgctgactgccgcggcagtggtaatgttgatgatgaccgccggatgttccaccttagagcgcgtggtatatcgtcctgatatcaaccagggtaactatctggttgccaatgatgtggccaagattcacaccggtatgacccagcagcaggtggcttacacgctcggtacgccaatgatgaaagatccgttcggcagcaacgtctggtattacgttttccgtcaggaaccaggccatgagcgcgttcagcagcagacgctgacgctcaattttgatggtaacggcgtcctgaccaatatcgacaacaagccgaatctggtgcagctcacggccgccggtcagcagttactgcaggatgcgcgcgccattctgttgcaggtggaacaggcggctgaccgggcggcgcggctgcatcgtggcgaagagggagagctgcgtatcggctttacctcctcagcgccgtttaccgcggtggtgtccgatgcgctgtaccagtttcgccagcgctggccgcaggtgcatattcagatgcaggagatcaacacccgccagcagctggccccgctgcatgacgggcggctcgatctcgatggccgcgctggttgaactgctaaaaaatccacctgcgggtgaagaagaatttctgaccgatctgttggtcaaccgtgttccacccggcgtcgatgaagcggcgtacgttaaagcgggtttcctggccgctgtcgccaaaggcgaagccacctctcctctgatctctcctgaaaaagcggttgaactgctcggcaccatgcagggcggttacaatattcatccgctgatcgaggcgctggacgaccaaaaactggctcctatcgcggtcaaagccctgtcacacacgctactgatgttcgacagcttctacgatgtagaagagaaagccaaagcgggcaatgactacgcgaagcaggtgatgcagtcgtgggcagatgcggaatggtatctgtcacgaccagaactggcggaaaagattaccgtcaccgtgttcaaagttaccggcgaaaccaataccgacgacctctctccggcaccggatgcctggtcacgtcctgacatcccactgcacgcgttagcgatgctgaaaaatgcccgtgaaggcattgagccggatgagccaggcaacgtcggcccgatcaaacagattaaagcgctgcaggaaaaaggcttcccgctggcttacgtcggtgacgtggtcggtaccggttcctcacgtaaatccgccaccaactcggtgctgtggtttatgggcgacgacatcccgaacgtgccgaataaaaaaggcggcggcgtggtgctgggcagcaaaattgctccgatcttcttcaataccatggaagatgccggtgcactgccgatcgaagtcgacgtgaacaacctgaacatgggcgatgtcatcgacatctatccattcaaaggcgaagtgcgtaaccaccagaccaacgaactgctggccagcttcgaactgaaaaccgaagtgctgattgacgaagtgcgcgccggtggccgtattccgctgatcatcggtcgtggcctgaccaccaaagcgcgtgagtcgctgggtctgccgcacagcaccgtattccgtcaggcgaaagatgtcgcggagagcacccgcggtttctcgctggcacagaaaatggtcggtcgcgcctgtggcgtcgacggtgtccgtccgggcgcctattgcgaaccgaaaatgacctcggtgggatcgcaggatactaccggtccgatgacccgtgatgaactgaaagatctggcctgcctcggcttctcaaccgatctggtgatgcagtcattctgtcacaccgcggcttatcctaagccggtagatgtgaatacacaccatacgctgcctgacttcatcatgaaccgtggcggtgtgtcgctgcgtccgggtgacggcattatccacagctggctgaaccgtatgctgctgccggataccgtcggcaccggcggcgattcacatacccgtttcccgatcggcatctccttcccggcgggttctggcctggtggcgtttgccgcagcgaccggcgttatgccgctcgacatgccggaatccgtgctggttcgcttcaaaggtaaaatggagccgggcattacgctgcgcgatctggttcatgccattccgctgtatgccatcaaacagggtctgctgaccgttgagaagaagggtaagaaaaacatcttctctggccgcatccttgagattgaagggctgccggatctgaaagtcgagcaggcgtttgagctgtcagatgcgtcagctgaacgttcagcggccggctgtaccatcaagctggataaagacccaatcattgaatacctcaactccaacatcgttctgctgaagtggatgattgctgaaggctatggcgatcgccgtaccctggagcgtcgtgttgaaggcatggagaaatggctggcggatccacagctgctggaagcggatgcggatgcggaatatgccgcagtgattgagatcgatctggctgatattaaagagccgatcctctgcgcaccaaacgatccagacgatgcccgtctgctgtctgacgtgcagggcgagaagatcgatgaagtctttatcggatcgtgcatgaccaacatcggtcacttccgtgcagccggtaagctgctggatagccataaaggccagttaccgacccgtctgtgggtggctccgccaaccaagatggatgcggcgcagctgactgaggaaggttactacagcgtattcggtaagagcggcgcgcgtatcgagatcccaggctgttcactctgcatgggtaaccaggcgcgtgtggcggacggtgcgacggtggtctccacctcaacccgtaacttcccgaaccgtctgggtaccggcgctaacgtctacctggcgtcagccgagctggcggcggtggcttcactgttaggtcgtctgccaacgccggatgagtatcagcaatttatggcgcaggtggataaaactgccagcgacacttatcgctatctcaacttcgaccagctgacccagtacaccgataaagctgacggcgtgattttccagactgcggtcatg---actcaaagccacttttttgcccacctctcccgccttaagctgatcaatcgctggccgctgatgcgcaatgtgcgtaccgaaaacgtctctgagcacagtctgcaggtggcgatggtggcgcacgccctggcggtgattaaaaatctgaaattcaacggtacgcttaacgccgatcgcatcgctatgctggcgctctatcatgatgccagcgaagtgctgaccggcgatctgccgacgccggtgaagtattacaatgcgcagattgcccatgaatataaaaagattgaaaaaattgcccagcagaagctgatcgagatgctgcctgaggagtttcaggcgatctatcgcccgttgattgatgagcatctgcacagtgaagaagaacaggcggtagtaaagcaggccgatgcgctctgtgcttatgtgaagtgtctggaagaactctccgccggcaataatgaatttttgctggcgaaggcgcggctggaaacgacgctggcgcaacgtcgc------tcaccggaaatggattacttcgttgaggtatttattcccagtttcagcctgtcactggatgagatttcacaggatacgccgctcgcccgccatcagctggttactttactgttgatgtcgctgttgaccgctttcatcaccgtaatgctggtacatgtgctgaccccgggcgccgatcagatggcgatcctgcagcagggcgacgacagtgccagttca---ttatttgagatggtgcagaatatgtcacctgaacagcagcaggtgttgctgcgcgcctctgcggcgggcaccttcgcggcgctggtgggcaatacgctgttgctcggcgggatgttgtgtctgataccgatggtctcttctggccagcgggtcagtgcgctgcgtgccattggtacggcagcaccgttactgccgaagctgttactgctgaccttcctgattacgctggtagcgcagctcggctttatgattctggtggtgcccggtattctgctgactattctgctgtcactggcgccggtgatgctggctagcgagaagatcggcgtgttcgctgcgatgcgcgccagcatgcggatggcctggaagaacgtgaaactgatcgcgccagctattattctctggctgctggcgaaagtagtggtaatgctgtttttctcctcgctaaccgtcctgccgatgaatgtctcctcggtgatttttaccgctgcaggtaatctggtttcggccatgttaattatctatctgtaccggctttatatgctgttacgtatgaaacgtgctgtgattactggcttagggatcgtttccagtattggtaataaccagcaagaggtgctggcatctctgcgtgaaggccgctctggcatcaccttttctgaagagatgaaagattccggcatgcgtagtcacgtctggggtaacgtaaaatta---------gataccaccggcctcatcgatcgcaaagtcgtgcgtttcatgagtgatgcgtccatctatgcctatctttccatggaagaagcgattaaagattctggcctgagcgtggaagcgtatcagaacaacccacgtgtgggtctgattgccggttcaggcggcggttcaccgcgtttccaggtgtttggtgctgatgcaatgcgcagcccacgcggcctgaaagcggttggcccgtatgtggtcaccaaagcgatggcgtctggcgtttcagcctgtctcgccacgccgtttaaaattcacggcgtaaactactcaatcagctcagcctgtgccacctcggcacactgtatcggtaacgcagttgagcagatccagctgggcaaacaggacatcgtctttgccggcggcggcgaagagctgtgctgggaaatggcctgtgagttcgacgcaatgggcgcgctctctacccgttacaacgacacgccagaaaaagcctcacgtacctacgataacgagcgcgacggcttcgtgatcgctggtggcggtggcatggtggtggttgaagagctggaacatgcgctggctcgcggtgcgcacatctatgctgaaatcgtcggctacggtgcaacttcagacggcgcagatatggtggcaccgtcaggtgaaggcgcagttcgctgcatgaagatggcgatgaacggcgtagataccccaatcgactaccttaacagccacggcacctcaacgccggttggtgatgtgaaagagctgggtgcgattcgtgaagtgtttggcgacaacacgccgtacatctcagcaaccaaagccatgaccggtcactcactgggtgcggcaggcgtgcaggaagcgatttactcgctgttgatgctggagcatggctttattgccccaagcatcaacatcaactcgctggatgcggcggctgaaggcatgaatatcgtgactcagccaatggaaaaagagttgaccaccgtgatgtccaacagcttcggctttggcggcaccaacgcaaccctgaccatgcgtaaataccaggcggtgaagattctcgtcgatgaaaatatgccttatgcccgtgagttgttcagccggaccggcgaagtggtggcggttccgggtcgtcccttgccggcggcggaactggccgatgccgatggcctgatggtgcgatcggtgacccaggtcaatgaagcgctgctggccggtaagccggtgaagtttgtcggtaccgccactgccggcaccgaccatatcgacgaaaactggctgcagcaggcgggcattgccttttccgccgcgcccggctgcaacgccatcgcggtggtggagtatgtcttctcgtctttgctgctgttggcggaacgtgacggcttccagctgcgtgaccgcaccgtcggcattgtcggcgtcggcaacgtcggtggacggttgcagaaacggctggcggcgtggggggtgaaaaccctgctgtgcgatccgccgcgcgccgatcgcggtgacgaaggcgattttctttcgctggagcagctggtggagcaggcggatattttgaccttccatacgccactgtttaaagccggccgctataaaagctggcacctggcagatgcggcattactgatggcgctgaagcccaataccattctgattaacgcctgtcgcggcccggtggtcgacaatgccgcgctgctggaagtgctgaagatgcgcgccgatctcagcgtagtgcttgacgtctgggaaccggagccggatctgtcgctggcgctgctcgacaaagtagacatcgccacggcgcacattgcgggctataccctcgaaggcaaggcgcgcggcactactcaggtgtttgaagcctggtgtgactttatcggtcagccgcaacaggtcccgctcagcagcctgctgccggtgccggaattcagtgaaatcaccctgaatgcgtgcagcggtaccggcagcgttaccggtgacggtcaaagtgcggcttggctgggattccagcgcccgcagtctggagattgccgacgcggttcagcaggcgggagccagcgaactggtggtacacggccggaccaaagaagatggctaccgtgcggacgccatcaactggcaggcgattggtgatattcgccagcggctgcggattccggtgatcgccaacggcgagatttttgactggcaaagcgcacaggactgtctgcgtattaccggttgtgatgcggtgatgctgggccgtggtgccctgaacatccccaatctcagtcgggtagtaaaatataatgaaccgccgatggcctggcctgaggtagtgaaattactgcaaaaatatacccgtctcgaaaagcagggtgataccggcttgtatcacgttgcgcgcatcaaacagtggctcggttatctgcgcaaagcctacggcgaagccgagggtttattcagtgaaatccgcgcgttaaaatcctcagatacgattgcccgcgccatcgatatg------------aaggcaacagaagcgaactttgatgggctggtgggtttaactcaccattatgccggtctgtcgtttggtaatgaggcctcgacgcgtaatcagctgcagccgtcgaatccccgtctggcggcgaagcagggcctgctgaagatgaaggcgctggcggatatgggctatctgcagggtgtcattcctccccatgagcggccaaatattgcggcactgcgtcagttaggcttcagcggcagcgatgagcaggtgctggcccgcgccggtaaaaccgcaccgggtttactctcggccgccagttccgcttcggcgatgtgggtagcaaatgctgccacggtttcgccgtcggctgacagtggtgatggccgggtccatctgaccgtcgctaacctcaacaacaagtttcatcgggcgatggaagcgccggagaccgcgttactgctgcgcgccattttccgcgatagccaccattttacggtgcatgatgctttgccgcaggtcgcgatgtttggcgatgaaggcgcggccaaccataaccggtttggcggagattatggtgagcgcggcgtgcagctttttgtttatggtcgcgacagcagccacgaagggatggcgccgcagcgttatccggcccgccagacgcgcgaagccagtgaagcggtggcgcgattgcatcagctctcacccgatcatctgctgtttgcccagcaaaacccggcggttatcgatcagggcgtgtttcataatgatgtgattgccgtcagcaatcagcagatgctgttctgtcatcagcacgcctttgtcgatcagcctgcgttactggccgagctacaggcgcgggtagcggga------------tttgtggcgctggaagtaccggaaaatcgggtatcagtgaaggatgcggttaacacctatctgttcaacagccagctgctgagccagcccgacggtagcatgctgctggtgctgccagaagagtcacgtcagcacgcgggcgtctgggattatctgtgcgaacaggtg---gaaagcggcggtccgctgaaggcattgaaggtgtttgatctgcgtgaaagcatgtataacggaggcggtccggcctgcctgcgcttgcgggtggtgctgacgccacaggagcagcaggcggtcaatccggcggtgatgatgaacgatcggctattcgccacgcttaaccagtgggttgatcgtcactatcgcgatcgcctgactcaggccgatctggtcgatcctcagctgctgcgcgaaggacgtgacgcgctggatgaattgacgaagctgctagacttaggaaatgtgtacgcatttcaggtggtgaagtggcgtaactggatggtagggatctgcctggtcggcacggccagcagcgcatgggccgattcgcttgatcaacaacgacagcgttatcaacaaattaaacaggcctgggacagtaaccagatggccacggtggatcaactgttgccaacgctacaggattatccgctctatccttatttgcaatatcgcctgctggcgcaggatctcgatcaggagaccagcctggcggtacaaaactttatccgacaatatccgacgttgccgccggcgcgatcgctcagcacccgttttatcaacgtgctggcgcatcgtcaggactggcagggcgtgctcaacttcagcccgaccgagccgaaaccggtgcaggcacgctgtaactggtactacgccaaatgggccaccggtcagcagcaggcggcctttgacggtgccaaacagatctggctgcgcggcacggcgctgcccaatgactgcgataaactcttctcggtatggcaatcctctggccagctctcaccgatcaccattctcgaacgtatccggctggcgatgaaagccggtaacgacagcctggtgagcttcctggcgaaaacgctgccggctgattaccagaccatgtctgacgcgatccaggcgttgcagcaggacccgctgacggtcagcacctttgccagcgccgtcgggccaacagactttacccgccaggcgacgatctacgccttcacccgggtcgcccgccaggatatggagaatgcccgcagcctgatcccgattctggtgcgggcgcagaagatggggccggaagatgagcaggcgctgaaagagattgtggtatggcgcatgatgggcagcgatctgacatcggaacaggcgcgctggcgtgatgcggtagtcatgaacagtgaatcgaccgcgctggtggagcgccgggtgcggctggcgctcagccagcacgatcgacgcggcctgaatacctggatcgcccgtctgccgctggaagccaaacagaaagatgaatggcagtactggcaggccgatctgctgtttgagaaagatcgtaaagaggaagcggaagagatcctgcgcaagctgatgcaggctcgcggtttctatccaatggtggcggcgcagcggttaggcgtcgattatccgctgcaggttgatgaagcaccgaagccggatagcgcaacggtgcagggcgcagaactggcccgggtgcgtgaactgatgtactggggtctggataacctggcgcgcagcgaatgggccaacctgattgccagccgtccgcacaatcagcagcagatgctggcgcgttacgctaacgagcaggactggtgggatctcagcgtgcaggccaccattactgcgaagatgtgggacagcctgaaagagcggttcccgctggcgtggcagagcgtttatcagcgtaatactcaggataagcagattccaccgagctacgcgatggccatttcacgtcaggagagcgcgtggaacccgaaagcacgttcaccggtcggagccagcggcctgatgcagattatgcccgccactgcggcgcataccgttaagatgtaca---acatgccgggctatgcgaacgccagtcagctgctggaccctgagaccaatattcagatcggcacccagtatctggagtatgtctaccagcagtttggtcagaaccggatcttcgcctcggcggcttacaatgccggtcccggccgggtacgtagctggcagaaaaccagtggcggtaatctcgatgcggtggcgtttattgagaccattccgttctcagaaacccgcggctacgtgaagaacgtgctggcgtatgacgcctactatcgtcacttcatgggccagcctgacaagatcctgtcagatggcgagtggaatcgccgttacatgccgctcatcaccattaatcaggtgcaaaaatattacggcgacaaccatgtgttgaaaggcgtggatctggatatcgacatgggcgaggtgatctcgattattggtcgcagtggctcgggtaaaagcacgctgttgcgctgcatcaacgggctggaaggctatcaggaaggcagcatcaagcttggcggcatgaccatcaccgaccgcgattcgcaggcccgcgagatcagccgttcaatcggcatggtgtttcagagcttcaacctgttcccgcacatgaccgcgctggaaaatgtcatgctggcaccacgtcgggtattgaaaaagggtgaggcggagtgccgggcgctggcgacgcagatgctggagaaggtcgggctgggtgaacgcctcaattactatccagccagcctctccggcggtcagcagcagcgggtggcaatcgcccgtgcgctggcgatgacgccgaaagttttactctgtgacgaaatcacctcggcgctcgatcctgagctggtcggcgaagtgctcaaagtactggagcagctggcggcagaaggaatgacgctgatcctcgtcacccatgaaatgaacttcgcccgcgacgtgggcgatcgcgtggtctttatgcatcaggggcgcgtctgggagcagggcgacagcaaaacgttatttgcgcagccgcaatcgcctgaactgaaacagtttatctcctcggtccgcctgatgactactcacgaacaggatcaggccctcagcaacctgacgctgggcaaacccacagcctatcacgatcgctatgacaacagtttgttgcaggcggtgccgcgtagcctgaaccgtgaaccgctcggcctgtatcctgatagcctgccgtttaccggtggtgacatctggaccttatatgaactgtcgtggcttaacagcaaagggctgccacaggtcgccgtcggtgaagtggtgctggatgcgcagagccgcaatctgatcgaatcgaaaagctttaagctctatcttaacagtttcaaccagacccgcttcgccgactggggcgaagtacgccagacgctggagcgcgatctgagcgcctgcgctgaaggtgaggtgcgggtcgcgctgttccggctgaatgaagtcgaaggacagccgatcggccatttcgacggctactgcatcgatgagcaggatatcgcgattgacgattaccgcttcaatgccgactacctggccgatgccaccggcagcgagatcgtcgaagagacgctggtcagccatctgctcaaatcgaactgcctgatcacccatcagcctgactggggttcagtgatgattcgttataaaggcccgcgtatcgaccgtgaagcgctgctgcgctatctggtgtcgttccgtcagcacaacgaattccatgaacagtgcgtcgaacgcatctttaatgacgtgctgcgtttctgccaccctgaggcgctgacggtctatgcgcgctatacgcgccgtggcggactcgatattaacccgtggcggagcaatgtgcccttcactccgggctattcgcgtctggttcgccagatggggttgattaaggatgtgccgcgcatcatgaagcgtgagctgcaaaagctgggttactatctgccgcgcgccatcgggctgctgctgctctactttattcccggctttggccagaccgtcgcgccggtgctgtggttcctgttcagcgcctggatgctgtcggtgcagtattgcgactacccgtttgataaccataaagtcccttttcagcagatgcgcaacgccctgcgacagcacaaaaccgctaacatgcagtttggcgcactgattagtctgttcaccatgattccgattctgaacctcgccatcatgccggttgctgtttgcggtgccacggcgatgtgggtcgatcgctatcgaatgttagagcaaatttgccaactggcacgcgaagcgggcgacgcgattatgcaggtttacaacgacgccgcgccgcttgacgtttctcacaaatcggatgactcgccggtcaccgctgccgatatcgccgcgcatcaggtgatcgtcaacggtctggcgcagctttcgcctgaagtaccggttctgtcagaagaggacccaccggcctgggaggtgcgtcagcactggcagcgctactggctggtcgatccgcttgatggcaccaaagagttcatcaagcgtaacggcgaattcaccgtcaatattgcgctgattgacgccggcaagccggtgctgggcgtggtctatgcacccgcgctgggggtaatgtactctgccgcggaaggcaaagcctggaaagaagaggggggccaccgtgaaca---gattcatgcgcgtgacgcccggccaccgctggtggtggtgagccgctcacacggcgac---gatgatgagatgaagcagtatctgaaacagctgggcgaacatcagaccgtggcaaccggttcatcgctgaagttctgcctggtggcggaaggcaaagcccagctctatccgcgcttcgggccgaccaacatctgggataccggcgcaggacacgcggtggcgatggcggcgggtgcccatgtacacgactggcagggcaaaaccctggattacgcgccgcgtgaatccttcctcaatcccggcttccgcgtctcgttgttcatgttaagccagtacctgatcgctgaagggttcgatgcgcagctggtgttaaccggtagcgccgggattcagggggcgctgtccggacaatacaccgcaatgattctggatatcatgctgcccgatatgagcggtattgatgtgctgcgtcaggtgcggcagaacagccgtttgccggtgattatgctgaccgcgaaaggcgacaatattgatcgggtcatcggactggagatgggcgcggatgattacatgccgaaaccctgctatccgcgtgaactggtggcccgtctgcgtgcggtgctgcgccggtttgaagagcaggcgccgcagccggataccaaagagccgctgcgctggcgcgagctgacgctcaatcctgccacccgcattaccgaatggcagggcaaagcatttgatctgaccgcctcggaatttaacctgctggatctgctgctgcgcgcgccggatcgggtggtatcgaaagatgagctgtcagaaaaggggctcggtcgtcctcgcgaagcctatgatcgcagcgtcgatgtccacatcagtaatatccgccagaagttaagcgccttaaccgctgacagcgtgaatatcgaaaccgtgcgcagcattggttaccgtattcgattggcacgtcacggcgctaaaaagcgtccgttctatcaggtcgtcgtcactgacagccgcaatgcacgcaacggtcgtttcatcgagcgcgttggtttcttcaacccgatcgcatctggtcaggctgaaggtctgcgtctggatctggatcgtatcgagcactgggttggccagggcgcaacactctctgatcgcgttaacgcgctggtcaaagaagctaagaaagcagctatgaaacgagaacttgcgattgaattttcccgcgtaaccgaggctgccgcgctggcaggctatcactggttaggacgcggcgacaaaaatgcggccgacggtgccgctgtccatgctatgcgccacgtactgaactcgattgaaatcgacggtcagattgtgatcggtgaaggcgaaatcgatgaagcgccgatgctctacatcggtgagaaagtcggtaccgggcgcggcgatgcggtcgatatcgcggtcgatccgatcgagggcacccggatgaccgccctcggccaggcaaacgctttggcggtaatggccgtcggcgacaagggcagctttcttcatgcacccgatatgtacatggaaaagctgattgtgggtccggctgcgcgtgggcagatcaatctcgacctgccgctggaaactaacctgcgaaatattgccgcggcgatgaataaaccgctggcacagttaaccgtgtcgattctggcgaagccgcgccatgacgcggtcatcagcgagctgcaacagcttggcgtgcgggtatttaccttcccggatggcgacgtcgcggcctcaatcctgagtcggggtggcgttactgatgaccgacgatctcagccaggcgcggatgttagccagcgaactggatgcgctgaatcagacgcgtaaagagattgagcagggcatgcagagcgaagcgctggcactgtgtcaggcgctggaaatggcgattgatgaaaacaaacaaaaggctttagctgccgcgctgggccagattgagaagcaatttggtaaaggctccatcatgcgcttgggtgaagaccgctcaatggatgtggaaaccatctctaccggttcgctgtcgctggacattgcgttaggcgcaggcggtctgccaatgggccgtatcgttgagatttacgggccagagtcttcaggtaaaaccacgctgaccctgcaggtaatcgcgtcagcacagcgtaaaggcaaaacctgtgcctttatcgatgctgagcatgcgctggatccggtttacgccaagaaactgggcgtagacatcgacaacctgctttgttcgcagccagacaccggtgagcaggcgctggagatttgtgatgcgctggcccgctcaggcgcggttgacgtaatcattgtcgactccgtggcggcactgacgccgaaagcggaaattgaaggtgaaatcggtgactcacacatgggcctggcggcacgtatgatgagccaggcgatgcgtaagcttgccggtaacctgaagcagtccaacaccctgctgatcttcatcaaccagatccgtatgaaaattggtgtgatgtttggtaacccggaaaccactaccggtggtaacgcgctgaagttctacgcttctgtccgtcttgatatccgccgtatcggcgctatcaaagagggcgataacgtggtgggcagtgagacccgcgttaaagtggtgaaaaacaaaatcgcggcgccatttaaacaggcagagttccagatcatgtacggcgaaggcatcaacaccttcggcgaactggtcgacctgggcgtgaagcacaagctgatcgaaaaagcgggtgcatggtacagctaccagggcgataagattggtcagggtaaatcgaatgccagcaacttcctcaaagagaatgcggctgtcgcaaatgtcatttgaagtgtttgagaaactggaagcgaaagtacagcaggcgattgataccatcaccctgttgcagatggaaatcgaagagctgaaagagcagaacaacgcactgcgtaacgatgcgcaacaagtcgcgggcaaccacgatgcgctgatgcgtgaaaatcagcacctgaaagaagagcaacacgtatggcaggaacgtctgcgcgcattgctgggaaaaatggaagaggttatgaacaagcattttgccatgctggcgctgttagccagtgccttttccggtctggcacaggccgatgacagcgccattcagcaatcattgaaaaagctcggcttaaatcagactgagattacctcatcgccgctgccgggctttaaaaccgtgctgtcggaaagcggcgtgctctacgtgaccgatgatggcaaacacatgattcagggcccgctgtatgacgtcagcggtgcgcaaccggtcaacgtaaccaataagctgctcgataaaaaagtcgaggcgctggtgccggaaatgatcgtctacaaagcgccgaaagagcagcatgtggtgacggtgtttaccgacattacctgtggctactgccgcaaactgcatgagcagatggcggactacaatgcgctgggtatcaccgtgcgctacctggcgttcccacgtgaaggactgcatggtcagattgaaggcgcgatgaaagcgatctggtgcagcgccgatcgtaataaagcctttgatgatgcgatgaagggcgatgcgccgaaaatgaccgcgcctgacagctgcaaaatcaatattgaacagcattacaagctcggggtgctgtttggcattcagggcacgccagccatcctgaccgacagcggcatgatgattccgggctatcagggtccgcaggagctgaagcaggtactggataatcaaaaacgtggtggtgttgataaaaagcgtgtaaaagtatcggtcacagagagccagccggacgatcgcgagtcgccgttgcacctgcatttgggtcaggtgatgtcgcgcggtgaaaaaatggagttcactatccagaaatcaattgagctgggagtgaacgtcattacgccgctattttccgagcgctgtggcgtgaagctggacgctgaacgcctggctaaaaagattcagcagtggcagaagattgctattgccgcctgcgagcagtgcggccgtaatcgcgtgccggaaatccgtccggcgatgacgctggaagcctggtgcgctgaagcggagagatgaaccagttcaaagatgttttcctcggccaggacaagcgtgattactcacgtgcgaccacttcacagcgctgcgtgcgtgccggtggcaaacacaacgatcttgaaaatgtcggctacaccgcacgtcaccacactttctttgaaatgctgggtaatttcagctttggtgactacttcaagaaagaggcaatcgcttttgcctgggaactgttgacgagcgagcagtggttcggcctgccaaaagagcgtctgtgggttacggtatatgaaaccgatgatgaagcttatgccatctgggccaacgagattggcgtgccgcacgaacgcattatccgtatcggcgacaacaagggcggggcttacgcgtcagataacttctggcagatgggcgacaccggcccttgcggtccctgcagcgaaattttctacgatcacggcgatcacatctggggtggaccaccaggcagcccggaagaggatggcgaccgctacattgagatctggaacatcgtcttcatgcagttcaatcgtcaggcggatggcaccatgctgccgctgccgaaaccgtcggttgataccggcatgggcctggagcgcattactgccgtactgcaacacgtcaactctaactatgaaatcgacctgttccagaaactgatccaggcggtagcgcaggtgaccggtgccaccgatctgagcaataaatcactgcgcgtgattgccgatcatatccgctcctgtgcattcctgattgccgatggcgtgatcccgtcgaatgagaaccgtggttacgtgctgcgtcgcatcattcgtcgtgccgtacgtcatggcaacatgctgggcgcgaaagacgcattcttctataagctggtcgcgccgctggttgaggtgatgggatcggccggtgaagagttacagcgtcagcaggctcaggttgagcaggtgctgaaaagcgaagaagagcaattcgctaagactctggaacgcggcctggcgctgctggacgaagagctggcgaaactgcagggtgatacgctggatggcgaaacggtcttccgtctgtacgatacctttggcttcccggctgacctgacggctgatgtctgccgcgaacgcaatctgaagatcgacgaagcgggcttcgagcaggcgatggagcaacagcgccagcgcgcacgtgaagcgagtggtttcggcgcggattacagcaacgttattcgtatcgatgcggcgtcctcgttcaaaggctacgaccagctggatttagccgcgacggtgaaagcgctgtacgtggcaggcgagtcggtgaatgaagtcaccgaaggccaggaagcggttgtggtactggatgaaacgccattctatggcgaatcaggcggacaggtcggcgataccggcgtgctgacagggaagaatgctgaatttagcgtacaggacacacaaaaatatggtcaggcaatcggtcatatcggtaagctgacggcagggcagttacgtatcagcgatcgccttgaagcaaaagttgatgcggcacgccgggcgcgtatccgtcttaaccactctgcaacccacttattgcatgccgcgctgcgtcaggtattaggtgagcatgttgcacagaagggatctctggttaacgataaatacctgcgttttgacttctcgcatttcgaagcgatgaaacctcaggagattcgccaggtcgaagatattgtcaacgcgcagattcgtcgcaacttgccggttgaaaccgacgtgatggatcttgaggcggcgaaatctaaaggtgccatggcgctgtttggcgaaaaatatgatcagcgcgtgcgcgtcctgaccatgggtgatttctcggttgagctgtgcggcggcacgcacgcggcacgtaccggcgacatcggtctgttccgtatccaggctgagtcaggcactgcggcgggtgttcgtcgtattgaagcgattaccggtgaaggcgccctggcgcaggtcaatgcgcagagcagccagctgcacgatctggcgcagctggtgaaagccaacagcagcaacctgaatgaaaaagtacgtggtctggtggatcacgtacgggcgctggagaaagagttgcagcaactgcgcgatcagcaagcagcgcaggagagcgcgtctctgagcagcagtgccatcgacgtgaaaggcgtgaagctgctggtcagtgagctgaataacgttgagccgaaaatgttacgtaccatggtggatgacctgaaaaaccagttgggttcggccatcattgtgttagcgacggttgcggaaggtaaagtgtcgttaatcgctggcgtgaccaaagatctgactgaccgggttaaagccggtgaactgattgcaggtctggcgcagcaggtcggcggcaagggcggtggacgcccggatatggcgcaggctggtggaaccgatgtggcggccctgaaaggcgcgttagcaggggttgaggactgggtcagcagccgtctgatgatcgggcaacttaactttcccgccctgtggccctactggccggagctgctctccggcctgtgggtcaccatccagttaacgctgctggccaccgtcggcggcgtcagcctcggcatcgtcggcgccgcgctgcgcagcggtaaaccgggctggatgagccgtctgtggggcgtctacgtcgagctgatccgcaatacgccgttcgtggtgcaactgttctttatcgtgtttggcctgcctaatctggggctaaagctcaccgccggtgaagcagcgctgctggcgatgctgatcaaccttggtgcctacagcactgagatcatccgcgccggtattcaggtgacgccaaaaggacagtgggaagcgggccgggtgctgggcctgacccgtagccagacgtttctgcgggtggtgctgccgcccgcgctgcagcgcatttatccggcgctggtgagtcagtgcattatcgtgatgctcggctcgtcggtggtgtcgcaggtctcctacgaggagctgactttcgccgctaacctgattcagtcgcgcacctttttaagctttgaggtctatctggtgaccacgttgatctacctggcgttgtcgattgcgatgcgtcagttgctgctggcgattggccgtaaatggtttggagtgcaggtgctggtaaaaggcctcatctccgcgaaagtaagcctggtttatgccactgtattgggtattgctggctttgcgttgctctatttcggcgctaacccgctggccatgtggctggcggtgatgggcttcgtggtgtacgtcggcatttacagcctctatatgaagcgtaattcagtctacggaacgctgatcggtagtctgtctggcgccgcgccaccggtgatcggttattgtgcggtctccaacgagtttgatgcaggcgcgttaatcctgctggcgatctttagcctgtggcagatgccgcattcgtacgcgattgccatcttccgttttaaagattaccaggcagcgaacatcccggttctgccggtggtgaaaggcatctcggtagcgaagaatcatattacgctctacattctggcgtttatgattgccacgctgatgctgacgctgggcggatacgccggctacaaatatctggtggtggctgctgccgtcagcgtctggtggctgggcatggcgttatcgggctacaag---accgctaacgatcgggtctgggcacgtaagctgttcgtcttctccatcgtcgccatcaccgctctcagcgtgatgatgtcggtagattcgatggctccggcctcgaaagacctgctgacctacgtctggcgtccatacggcggcggaccgggaatgctgatgatggtacaacccttacgggatgccatctccgcagcgaaagcagcggcaggtgatggggccagggtgatatatctttcacctcaggggcgcaaactggaccaacagggcgtttgcgaactggcggcacgggacaagttaattctggtctgtggccgttatgaagggatagatgagcgcgtaatccacgccgaaattgacgaagaatggtcaatcggtgattacgttctcagcggcggggaactgccagctatgacgatgattgacgcagtcgcccggtttattcccggcgtactcggcaagcaggcgtcagccgaagaggattcgttctcggaggggctgctggactgtccgcactatacccgacctgaagtgttagacggtgtggaggttccggcagtattactgtcaggcaaccatgctgatattcgccgttggcgcctgaagcagtcgctaggccgtacctggctgagaagacctgaacttctggaaaacctggctctgactgaagagcaagcaaggttgctaagtgagttccagcgggaatttcatatgccgtcaggcgtcgatgccccttatccgaccgtcctgttttgtggcgcactcgactcgctacaaagcgatcattaccggctgttccatgactatcttgcgccgcgcggcattgcgatgctgaccattgatgtaccgtcggtcggcaactcggtgaagtggacgctgaatcaggacaccagctttttacatcagcaggtgctgcgtcagctggaaacggtgccgtggatcgatcacacccgcgtggcggcgtttggctatcgctttggtgccaacgtggcggtacggctggcttaccttgagtcgtcacggctgcgggcggtcgcctgtctcggcccgattgtgcatgcgctgctgacccagactgcgctgcaggatgagatcccggatatgtacatggatatgctggcaagccggctcggcatggcgtcctcgtctgacagcgcgttacgtaccgagctcaaccgctattcgctgaaaacccaggggctgctgggccggcgtaccccgacgccgatgctgtcaggctactggcagaacgatctgttcagcccggaagaggagagcaaactgatcgccaactcctcggcggagggcaaagcgctgctgattccggtgaagccgatgatggccagttttgatcgggcgctaaatgaaatttgcgactggctggagaagcgtttaaaaaggattgagattctgctgccggaacagcacgatttcagcctgctgcataaagagatcgatctgctgctgaagcgcgctcagctacgtccgctggcggtgggtgtgcatcccgaccgccaactgctgcagctctgctacacctcagaagtggtcaacagcgctttttcgctgctccaggatgccggtctgccgggccatctgcaactgcgtgatgggctggcgctggtggcgctggtgggcgcgggcgtcaccagcaatccgctgcatacccaccgtttctggcagcagttaaaagaccagccggtagagtttatctggcagtcagaagagcacatcagcgtggtggcggtgctgcgcgtcggtccgacccgtcatctgatccagggattgcaccagtcgctgttccgggcggaaaagcgcattggcctgatgctgttcggtaaaggtaatatcggttcgcgctggctggaactgtttgcccgtgatcacgaaaacctgtcggctcgtaccggatttgaatttgtgctggccggtgtggccgatagccgccgtagcctgctgagttacgacggactggacgccagccgggcgctggccttctttgatgatgaagcggtagaacgtgatgaagaatcgctgttcctgtggatgcgggcgcacccgtttgacgacttagtggtgctggacgtcacggccagcacgccgctggcgcagcagtacctcgatttcgccagtcacggttttcacgtcatcagtgccaataaggtagcgggcgcgtcggacagccagacgtggcggcaaatccgcgatgcctttaccaaaaccggccgtcactggttatataacgccacggtaggggctggcctgccgattaactacacggtgcgcgatctgcgcgacagcggcgacactatcctggcgatcagcggcatcttctctggcacgctgtcgtggctgttcctgcagtttgacggcacggtgccgttcaccgagctggtggatcaggcgtggcagcagggtttaaccgagcccgatccgcgcgtcgatctctccggacaggacgtgatgcgtaagctggtgattctggcgcgtgaagcgggatatgacatcgaaccggatcaggttcgggttgaatctctggtgccggataacggccagcagggttcgatcgaccatttctttgaaaatggtgaagagctgaatgaacagatgctgcaacgactggaagctgcgcaggagctgggcttagtgctgcgctatgttgcccgttttgatggcaacggcaaagcccgggtcggcgtcgaagccgtgcgaccggagcatccgctggccgcattgttgccgtgcgataacgtttttgccattgaaagccgctggtatcgtgataatccgctggtgatccgcggtccgggtgcgggacgtgatgtcacagcgggcgccattcagtcagatatcaatcgcctggcgcaactgctgatgctcaacattagtgagtattttgacggaaaagttaaatccattggttttgacagtgcgagcaccggccgtgccagcgtgggcgtgatggctgaaggcgaatatacctttggtaccgctcagccggaagagatgaccgtggtaagcgggtcgctgaaggtgctgctgccgggtgaaaccgagtggcaatggtttgaagcgggttcggtgttcaacgtgccgggccacagcgaatttcatttgcaggttggcgaacccagttcctatctctgtcgctacctgaaacgccgtgaagcgggacgtcgtaaccagctgggcacctcggccatgtcacgcgaagcgatcgaccaggctaacaacgatctgcaaaccagcgaacatcagctggcgaaatcggtggcgacccgcgatctggcgaagatcgatctggaacgcaccaccgtgaaagcgccgtccgatggctgggtgacgaacctgaatgtctacgaaggggagttcatcacccgcggctcggtggcggtggcgctggttcagcagcactccttctacgtgctggcctacctggaagagaccaaactgcacggcgttgaacgcggcttccgcgctgaagtgaatggtgatgttcgcctacggcggtatcgaaatcatcggtatcacggccggtgaagcgaaggatccggagaagtcgatcccgcgcgccattaactcggtaccctggcgtattctggtgttttatgtcggcacgctgtttgtgattatgtcgatctatccgtggaaccaggtaggcacctcgggcagcccgtttgtgctgaccttccagcatctgggcatcgcggcggccgcctcgattcttaattttgtggtcctgaccgcctcactgtcagcgatcaacagcgacgtgtttggcgtagggcgcatgctgcacggtatggcccagcagggacacgcgccgaagatgtttatgaaagtctcttcacgcggtattccgtgggtgacggtggtggtgatgatgttcgccatgttgattgcggtctatctcaactacctgatgccggaaaaagtgttcctggtcatcgcctcgctggccacctttgcgacggtctgggtgtggatcatgattctgctgtcgcagatcgccttccgccgcaaaatcggcaaacaggctgccagcgaactgaagttcgcgctgccaggcggcagctggaccgcgggtgtcggtgtcgcattcctctgcttcatcattgcgctgatcggctatttcccggatacccgggtatcgctctatgtcggcgtggtgtggatagtggtgctgctgctgggctataagctggtacaagaaggtcgcaattgtggggctgggttggttgggcatgccgctggccacggcgttaaccgcacgaggctggcaggtaaccggcagcaaaaccacgccggatggggtggatgcggcacgccgctgcggcatcgaagcctttcagctggagctgacgccggaacttatctgtgatgccgccgatgtcgagccgctgttcaacgtcgatgcgctggtggtgacgttacccgccagccgcacggcggaagggggcgaagcctatctgcaggcggtccagaacgtggtggacagcgcgctggtctataacgttccgcgcatcatctttaccagctcgacctcggtgtacggcagcggatcgggcatcaaacgcgaaaccactccgctgacgcccgaaaccgtggccggcaaaacgctggttaaactggagaactggctgcacgatctgccgggcaccagcgtcgatatcgtccgccttgccgggctggtgggaccgaagcgccatccgggccggtttctggccggtaagcaacaggtagcgaatgggtcacagggcgttaacctggtacatctggatgacgtggttgaggcgattacgctgttgctgcagacgccaaaagggggacgggtgtataacctgtgcgccgcaaaacatccgtcgcgcgataccttttacccggcggtctcccgtcagctggggctgcaaccgccacacttcgcgccggaaaccgctaacgaaagcggcaaactgattgatggctcgcgcatctgcaccgagctgggctttgaatatcgctacgacgatccggttaaaatgccgctgatgtctgaccgcgatcaactcttctcagcgcccattgcaaaactgggcgactggacttttgacgagcgcgtagctgaagtctttcccgacatgattcagcgctcggtgccgggctattccaacatcatctcgatgattggcatgctggcagaacgttttgtgacgcccgacagccaggtttatgacctcggctgctcgctcggcgcggccaccctgtcggtgcgccgcaatattcaggtgcccggttgccagatcattgcggtggataactccccggccatggttgagcgctgccgtcgtcacattgatgcctttcgcgctgacacgccggtaacggtgctggaagcggatatccgcgatattgcgattgaaaacgcctcgctggtggtgctcaacttcacgctgcaatttcttgagccaccggcgcggttagcgctgctggagaaaatctggcacgggctgaagcctggcggtgcgctggtactgtcagagaaattcagctttgaagatgccgaagtcggtgaactgttgtttaacatgcaccatgacttcaagcgcgccaatggctacagcgagctggagatcagccagaagcgcagcatgctggaaaatgtgatgctgaccgatagcgtagaagcgcacaaagcccgcctgaaacaggccggtttctcgcacgccgaactctggttccagtgctttaactttggttctctggtggcattgaaaatgacattgaaaactatcattcgtactgctgaaacccatcctcttacctggcggatgcgcgacgacaagcagccggtgtggattgatgaataccgcagtaaaaacggttatgccggcgctgaaaaagcgttaaacagcatgtcacctgacgaaatcgtggcggcagtaaaagactctggcctgaaagggcgcggcggtgcgggcttctccaccggcctgaagtggagcctgatgccgaaagatgagtcgatgaacatccgttacctgctgtgtaacgccgatgaaatggagccgggcacctataaagaccgcctgctgatggagcagatgcctcaccagctggtggaagggatgctgatcagtgcctttgcgctgaaggcttaccgtggctacatcttcctgcgtggcgaatacattgaagctgcggtgcatctgcgccgggcgattgctgaagccaccgaagcgggctatctcggtaaaaacattctcggcaccggttttgacttcgaactgattgtgcacaccggcgcgggtcgttatatctgcggcgaagagacagcactgattaactcgctggaaggccgtcgtgctaacccgcgttccaaaccgccgttcccggcgagtgcgggcgcatggggtaaaccgacctgcgttaacaatgtggaaacgttgtcaaacgtgccggccatcctggcaaacggcgtcgactggtacaaaggcatctcgaaaagtgacgacgccggcaccaagatgatgggcttttccggtcgggtgaaaaatcctggcgtctgggaactgccgttcggcattactgcacgtgaaattctggaagattacgccggcgggatgcgtgacggactgcatgcttgagctgctgtttctgttactgccggttgcggctgcgtatggctggtatatgggccgccgcagtgcgcaacaggacaagcaacaggaagctaaccgtctgtcacgcgaatatgtcgctggcgtaaacttcctgctctccaatcagcaggataaagcggtcgacctgtttctcgatatgctgaaagaggacagcggcaccgtcgaggcgcacctgacgctgggcaacctgtttcgctcgcgtggtgaagtcgatcgcgccatccgcatccatcaggcgttaatggaaagtgcctccctcagttatgaacagcgtctgctggcgatccagcagctgggacgcgactacatggcggccgggctttatgaccgcgcagaggatatgtttaagcagctcacggatgaaaccgatttccgcatcggcgcgctgcagcagctgttgctgatccatcaggcgaccagcgactggcagcaggcgattgaagtggcagagcggctggtcaagctgggcaaagataagcagaaaggcgaaatcgctcatttttattgcgaactggcgcttcaggcgatgagcagcgacgacctggatcgcgccatgagcctgctgaagaaaggggaggcggccgaccgtcagagcgcgcgcgtctcgattatgtgtccgcactgtcaggaaaaagacacgctggcgatgtggcgtgaaaacaatgtcgatgtggtggagtgcgttaagtgcggccaccagatgcgtgaggccgataagcaggcccgcgatcaggttcgcaccaatgagcaggttatcgggattttccatcccgagatgagtgagtctgtacagcgcgacagcgcggtgttggtgcattttacgctgaagctggaagatggctcgacggcggaatcgacccgtgcaaacggtaagccggcgctgtttcgtctgggcgatggcagcctgtcggccgcgctggaacaggcgttgctcgggctgaaagccggtgaaactaaacagttcaccctggcaccggaagaggcgttcggtaacgtcagtcctgatctgattcagtacttctcccggcgtgattttatcgatgcgggcgagccagaagtgggtgccattatgctgtttaccggcatgggcggcagcgaaatgccaggcgtgatccgtgaagtctcgggtgattccatcactgtggatttcaaccatccgctggcaggccatcgcattcagtttgatattgaggtgctggaaattgatccagcgctggaggcgaacgatgcaaatcctgttggcgtggaaaatgccgaagataaccgggcacagggcgcgcaggatctgcgggatatcaacttcagccgcgaggatgtgctggtcggcatcgcagccagcggccgcacgccttacgtccttggcgcgctggagtatgccggtcagctcggtgctaccaccgtcgccctgacctgtaaccccggcagtccgatgtctcaggccgcagcgattgccctgacgccggtcgtggggccagaagtggtcaccggctcgtcacgcatgaaagcgggtaccgcccagaagctggtgcttaacatgctgaccaccggggcgatgatccgcagcggtaaagtctacggcaacctgatggtggatgttgaagcgaccaatcagaagctggtccagcgccaggtgaacatcgtcaggcaggctaccgattgcgatgacgccaccgccagtgccgcactgagcgcctgcggcggccactgcaaaacggccatcctgatggtgctggccggactgaccgctgatgaagcgcagacgctactcgcacaacatcagggctttattcgtcaggcgctgcagggtgaaaaaccagcctggcgttaacggcgtgaaaaatattatcgccgtcagctccggtaaaggcggcgtgggcaaatccagtaccgccgtcaatatggcgctggcgctggccgcagagggcgcgcgcgtcggcatcctcgacgccgatatctatggcccgtcggtgcccaacatgctgggcaccgaacatgaacgtcctacctcgcccgatgggacccatatggcaccgattatggcgcacgggctggccactaactcgattggctatctggtgactgacgataacgccatggtgtggcgcgggccgatggccagcaaagcgctgagtggtgattgccatctccaacagcggcgagtcgaatgaaattctcgcgctgattccggtgctaaagcggcagaatatcaccctgatctgcatgaccggccggccagaaagtgcgatggcccgggctgccgatgtgcatctgtgcgtcagtgtcccgcaggaggcgtgcccgctcggtctggctcccaccagcagcactaccgccacgctggtaatgggcgatgcgctggccgtttcactgctggaagcgcgcggcttcaccgccgaagactttgcgctctcccaccccggcggcgcactcggacgtaaactgctgctgcacgtggccgatatcatgcacagcggcgatgaactgccgcacgtcacgcgcgatgcctcgctgcgtgatgcgctgctggaaattacccgcaaaaacctcgggttgacggtgattgttgacgacctgatgaagattgaaggcatctttaccgatggtgacctgcgccgcatcttcgatatgggtatcgatttccagcgcgccaccataggtgaagtgatgacgccaggcggcattcgcgtgcggccgaacatgctggcggttgaagcgctcaacctgatgcaaaccaaaaacattacctcgatcctggtcgccgatgacgaccatctgctcggtgtggtacatatgcatgacatgctgcgcgctggcgtagtcgtgattgtggttgagcacgatgaagatgcgattcgggcggctgaccacgtgatcgatatcggtcccggcgcgggcgtgcatggcggccaggtcgtggcagaaggcaccgtggatgagatcatggcgcaggaagcgtcactgaccggccagttccttagcggcaagcgtgaaatttccgtgccgccgcagcgggttaaaggcgatccggccaaagtgctgaaggtgacgggcgcacgcggcaacaacctcaaggacgtgacgctgacgctgccggtcgggctgtttacctgcatcaccggcgtatcgggttcaggtaaatcgacgctgatcaacgatacgctgttcccgattgcccagcgcgcgctcaacggcgcgaccatcgcggaaccggcggcctatcgcgaggtcaccggcctcgagcatttcgataaggtcatcgacatcgaccagagcccgattggccggacaccgcgctctaacccggcaacctacaccggcatcttcacgccggtacgtgaactgtttgctggcgtgccggaagcgcgctcgcgtggatacaatccgggccgcttcagtttcaacgtgcgtggtggacgctgtgaagcctgtcagggcgatggcgtactgaaaatgctgccttcaaagatgaagaccagcagtctgcctacgcactgggcgcctcactgggtcgctacatggacaactccctgaaggagcaggaaaaactgggcatcaagctggataagcaacagctgatcgcgggtgttcaggatgcctttggtggcaagagtaagctctctgatgaagagatcgagcagacgctgcaggcttttgaaggccgcgtgaaaggcgcagcctccgcgaaaatggaaaaagatgcgaaagagaacgccgaaaagggtgatgcttacgcaaccaaattcgcgaaagagagcggcgtgaagaaaactgaaagcggcctgctgtataaagtcgagaaagaaggcaccggcgcagccccgactgatagcgacacggtggtcgtgaactacaaagggacgctgatcgacggtactgagttcgataactcctatacccgtggtgagccgctttccttccgtctggatggtgtgattccgggctggactgaaggtctgaagcacgtgaagaaaggcggtaagattaagctggtgatcccaccacagctggcttacggcaaaaatggcgttccgggtattccggctaactccacgctggtatttgatgtcgaactgcttgatatcaaaccggcccctaaagcagacgtggcgaatcgcatcgccgacgagctggatacctcgctcggcggctgcgtcggttacaaagtgcgattcaacgatcaggtcagcgatctgacccagatcaaattgatgaccgacgggattttgctggcggaaattcagcaggaccgtctgctgatgcagtacgacaccatcatcatcgatgaagcgcatgagcgcagcctgaacatcgacttcctgctgggttacctgcgtgaactgctgccgcgtcggcccgatctgaaagtgatcatcacctcagcgaccatcgatccgcagcgtttttcgcggcatttcaataatgcgccggtgattgaagtctctggccgcacctatccggtggaagtgcgctaccggccggtagtggaagaggcagatgacggcgatcgcgatcagctgcaggcgatctttgatgcggtagatgaactgagccatgagagccgcggcgatatcctgatattcatgagtggtgaacgtgagatccgtgataccgcagacgcgctgattaaacgtgatttgccgcataccgagattctgcctctctacgcccggctgtcgaatgccgagcagaatcgggtattccagtcacacagcggccggcggattgtgctggccaccaacgtggcggaaacctcgctaacggtgcccggcatcaaatatgttatcgatcccggaaccgcgcgcatcagccgctacagcttccgcaccaaagtgcagcgactgccgattgagccgatttcacaggcgtcggccaatcagcgtaaagggcgctgtggtcgtgtgtcagaagggatctgtatccggctctattccgaagatgactttctcagccgcccggcgtttaccgatcctgaaatcctgcgcaccaacctggcgtcggttattctgcagatgaccgcgctgggactgggcgatatcgccgccttcccgtttgttgaagcgccggataagcgcaatattcaggatggggtacgcctgctggaagagctgggcgcgctgaccctgaacgaagaggacggccattaccagttgaccggttccggccgtcagctggcgcagttgccggtcgatccaagactggcgcggatggtgctggaagcgcagaaatttggctgcgtacgtgaagtgatgatcatcaccgccggcttatcgattcaggacccacgcgagcgtcccgccgagaaaaagcaggcgtctgacgaaaaacatcggcgatttgctgataaagattccgacttcctcgccttcgttaacctgtggaattacctggctgagcagcaaaaggcgctgtcgggtaacctgttccgccgccagtgcaaaagcgatttcctcaactatttgcgggtgcgtgaatggcaggatatctacacccagctgcggcaggtggtgcgcgaactgggcattccggtcaatagcgagccggcaggcatgcgcgaagttcactgcgcactgttaagcggcctgctgtcgcatatcggccagaaagatgccgataagcaggagttcaccggcgcgcgtaatacccgcttcgccatcttccccggctccgggctgtttaagaagccgccgaaatggaccatggtggcggaactggtggagaccagccggctgtggggccgcaccgccgggcgcatcgagccggagtggattgagccgctggcccagcacctgatcaagcgcagctacagcgaaccgcactgggagaaatcgcagggtgctgtgatggccaccgagaaagtgacgctgtatggcctgccgatagtggcggcgcgcaaagtcaattatggccgcattgatccgaccctgagccgtgagctgtttatccgtcatgcgctggtagagggcgactggcagacgcgtcacgccttcttccgcaacaatcagaagctgcgcagcgaagtcgaagatctggagcataaatcgcgtcgtcgcgacattctggtcgatgacgaaaccctgttcgccttttacgatcagcgtatcggtaaagaggtggtgtcggcgaagcactttgatagctggtggaaacaggccagccgcgacaacccggaattgcttaactttgataagcagatgctgatcaaggagggtgcggacaaggtcagccagctcgactatcccaacttctggcatcagggcaacctcaagctgaagctcagctaccagtttgaaccgggtgctgatgccgacggcgtgacggtgcatatcccgctgccactgcttaaccaggtggaagagagtggctttgagtggcagattccgggcgtgcggcgcgaactgattattgcgctgattaagtcgctgcctaagccgctgcggcgcaatctggtgccggcaccgaactacgccgaagcgtttctggggcgggtcacggcaatggagatgccgcttctggatgcgctgtcacgggagtttcgccgcatgaccggcgtcacgctggagcgggaaaactggcagtgggatcaggtgcccgatcatctgaaaatgaccttccgggtggtggatgaacacaaccgcaaactgctggaaggcaaagatctgaccgccctcaaggcgcagctgaaaggcaaagtgcaggaaaccctgtcaaaagtggcggacgacgggctggaacagagtggcttgcatatctggagcttcggcgatctgccgcgcagctacgagcagaagcgcggcagctatcaggtgaaagcctggccggcactggttgatgagaaagagagcgtcgctatccggctgtttgacagcgagcaggagcagcagaagatgatgtggcgcggacagcgtcgcctgctgctgctcaacgtgccgtcgccggtgaagtacctgcacgaaaaactgccgaacaaagccaaactcgggctctacttcaacccgtatggcaaagtgctggagttgatcgatgactgtatcgcctgtggtattgataagctgattgccgaagcgggcggaccggcctgggatcaggccgggtttgaggcgctgcgggacaaggtgcgcgctgaactgaacgagaccgtggtgaccattgctaagcaggtcgagcagatcctgacggcagtgttcaacatcaataagcgcctgaaaggacgggtcgacatgacgatggcgctggcgttatccgatatcaaagcgcagctcagtggcctggtctatcgcggttttgtcaccggcaacggctggcagcggctcggcgacagtctgcgctatctgcatggcatcgaacggcggctggaaaaactgccagccgatccgcacagcgatcgggcgcggatgctgaaagtgcaggcggtggagcaggcgtatcaggcgtggcgcaataaattgccgccgcagcgtcaggatgatgaagaagtacaggcgatccgctggatgattgaagagctgcggattagctactttgcccagcagctcggcacgccttatcccatctctgataagcgcattctgcagaccatggagcagatt---------gcaggcatgaaaaagactaagatcgtttgtactatcggcccgaaaaccgaatcagaagagatgctgactcagctgcttgaagccggcatgaatgttatgcgtcttaacttctcccacggcgactacgccgagcacggccagcgcatcaccaacatgcgtgccgtgatggaaaaaaccggtcgtcaggcggctatcctgctggacaccaaaggccctgaaatccgcaccatgaaactggaaggtggaaatgatgcgccgctgaaagcgggtcagacttttaccttcaccaccgaccagagcgtgatcggcaacagcgagcgcgttgcggtgacctatcctggctttactgctgacctgaaaatcggtaacaccgtgctggtcgacgatggcctgatcggtatggaagtgactgaagtcaccgaaaacaccgtggtgtgtaaagtgctgaacaatggcgacctcggtgaaaacaaaggcgttaacctgccaggcgtttctatccagttgccagcgctggcagaaaaagacaagcgcgacctgatcttcggttgtgagcaaggcgtcgatttcgttgctgcgtcgttcatccgtaagcgttcagacgtgctggaaattcgtgagcacctgaagcagcacggcggtgagcacatccagatcatctctaaaattgagaaccaggaaggcctgaataacttcgacgaaattctcgaagcatcagacggcatcatggttgcgcgtggcgacctgggcgttgaaatcccggttgaagaagtaatcttcgcgcagaagatgatgatcaagaagtgtaacaaagcgcgcaaagtggtgattaccgctactcagatgcttgactcgatgatcaaaaacccacgccctacccgtgctgaagcgggcgacgtggcaaacgccatcctcgacggtactgatgcggttatgctgtcaggtgaaagcgccaaagggaaatacccgcttgagtcagtgaccatcatggccactatctgtgagcgtaccgaccgcgtgatgaagtcccgcatcgatagccagaacgacacccgcaagctgcgtatcaccgaagcggtctgccgtggtgcagttgaaaccgctgagaaactggaagccccactgattggtatcggctccggtagaagcgctgggctacgaactggttggaattgaattcgttcgtggtcgcacatcaaccctgcgcatctatattgatagtgaagatggcatcaatgtcgatgattgcgccgatgtcagccaccaggtaagtgccgtaatggatgtcgaagatcccattaccgtgccttacaacctagaagtctcctcaccgggactcgatcgtcctctgttcactgcagaacactatgtccgttttatgggcgatgaagtgagtctggtgctgcgtatggccgttcagaaccgccgtaaatggcagggtatcatcaagtccgttgatggcgagatgatcacggtgaacgttgagggtaacgatgaagtgttcgcgctgagtaatattcagaaagcgaacctggtcccccactttttgcagcaacttgctgatgttgtcactgaacctgatgaattactgcggattttagccctggatcagcacactgagctggccgacggggcggatgcgcggcgtcttttcgccttgcgcgttccccgtgcattcatcaaccggatgaagaaaggtgatgcgcacgacccgctgctgcttcaggtactgactcaacgccaggaattcatcgatgcgccaggttatagcaccgatccgctggatgaacaaagcaacgttgtccctggtttgctgcataaataccaaaaccgcgccttattgctggtgaaaggcggctgtgcggtcaactgtcgctactgcttccgccgtcattttccttaccaggataatcagggaaataagcgtaactggcaggcggcactggactatatcgccgatcatccggagctggatgagatcatcttctccggcggcgatccgctgatggcgaaagatcatgaactcgcctggctgattgcggcgctggagaaaatcccgcacctgaaacggctgcgtatccatagccgtttaccggtggtgatcccggcgcggattaccgacgcactttgtcagatgctcagtgaaacgcggctgcaggtgctgatggtgacgcacatcaaccatgcgcaggagattgacgacgcactgcgtgaggcgatgagagagctgaagcgtgcaggcgtgacgctgctcaatcagagcgtgctgctgcgcggcgtcaacgacaatgcccggacgctggcaacgctgagcaatgcgctgttcgatgcgggcattctgccctactacctgcacgtgctggacaaggtgcagggtgccgcccatttctacgtatcagacgacgacgcacggcaactggtgcgggcgctgctgtcgcaggtttcgggttatctggtgcctaagctggcgcgcgagattggcggagagccgagtaaaacgccgctcgatctgcaactgcggcaggaactgaagaaagtgattcccgcagtcctgttgttatccgtatgcggccaggcgctggcggcgcagatcattaccgtcagccgctttgaaatcggcaaagacaagtggccgttt---aaccgcgaagaggtgatgctgacctgtgagaaagacggttcactgtttgccattaaccccagcaccctgatgcagtatccgttgaatgataaagcggatcagctgttcaaaaccaagcaggtgaaggcacaaccgatcagcgtgattcagagcgaagataaagccaatccaggccatatgatgagcctgcagccgatcattgagcgtacccaggcgctgtgcggtaaaatgagtgaaacggcccgcgtctcggttcatgtgcaaagccagtacgtcgcctcgcaatcctcaccggatgacgagcgttacgtcttcgcctataccattaccattcgcaacctcggccgttcaccggtgcaactgctgggacgctactggctgattaccaatggtaacggccgggaaaccgaagttcagggcgaaggcgtggtcggcgaacagccgcatatcgcagccggcaatgaatttcagtacaccagcggtgcagtgattgaaaccccgatgggcaccatgcagggacactatgtgatgatcgacgaacagggtgaaacctttcaggtcgaaatcccggttttccgcctcgcaattcaaactcacattcatttgaatatcgaaactcgtgaaatcgcccttgaaccggccgataaccgtcgtctgatgagcctgtgcggtccatttgacgataatgtgaaacagcttgaacgtcgtctgggcattgagatcaaccgtcgggacaacgtctttaagctggtggggcgcgcactctgcgtgaatgcggcggctgacattctgaaaacactctatgtggataccgcaccggtacgcggcgacattccggatattgagccggaccagatccatctggcgatcaaagagagccgggtactggagcagaccgccgaaagcgtgccggaatatggcaaagcggtcaatatcaagaccaagcgcggcgtcatcaagccacgcacgccaaaccaggcacagtacatcgcgaacgtgctcgaccatgacatcacctttggcgttggcccggccgggaccggtaaaacctacctggccgtcgcggcggcggtcgatgcgctggaacgtcaggagatacgccgaatcctgctgacccgcccggcagttgaagcgggcgagaagctcggctttctgcccggcgatctgagtcagaaggtggacccttatctgcgtccgctgtatgacgcactgttcgagatgctcggctttgagcgggttgagaagctgatggagcgcaacgtgattgaagtggctccgctggcctatatgcgtggccgtacgctgaatgacgcgtttatcattctcgatgagagccagaacaccaccatcgaacagatgaagatgttcctgacgcgtatcggtttcaactctaaagcggtcattaccggtgacgtcactcagatcgacctgccgcgccacgttaaatcgggcctgcgtcatgcgattgaagtgctgtcggaagtggaagagatcagcttcaacttcttccacagtgaagatgtggtgcgccacccggttgtagcccgtatcgtcaccgcctatgaagcctgggaagcggccgatcagaaacgtcgcgaccagcaggctgaagagcgtaaacgcgaggcgctggccatgaaaaagaccaacgttgccgtgggcgtgatcatcgcgctgggcgtaatctggaccggcgcggcatggttcaccggcaagcagctcgaaaaacacatggaccagctggtgcagaacgccaatacccagctgaatgcttacgccccgaacagccgactgaagatcagctaccaggactatcagcgcggcgtcttcagcagcaaagccaacctggtgattcaggccagctcgcagacggaagataacgccctgctgaagccgggtcagagcgtgatcctgaacgaaaccatcgatcacggcccgttcccgtttgcgcagctgaagcacttcaacctgatcccgagcatggcctcggtgcacagcgaactggccaacaccgatgcggtgaagaagctgtttgaactgacgcaaaataaatcgctgatcaatgccgatacccgcattggctacagcggcgcgaccgataccgcgctgcgtattctgccgatcgactatcagaatgcacaaaccggcgagcgtctggcgaccaatggcggcacgcttaacgtcagtgccgacaataaaggcgataaagtctcgctggaaagtgacgttgatagcctggcgctgaccagcaaaaatgagatgggtcagccggtgctgttcaccgtcaatggcctgaagctcaacggcaatacccatctgagtccggaaggcgtgcgggtcggcgatcagtcgatcgatgttgagaaggtcaacgccagcattaacggtcaggatgccctgacgctgcacaagatgaagggctcctcttcgttcgataacagtgccggtaagatcggcggcaacattgattacaaagtcgacagcgttcagctgcagaaacaggactttggtcaggcggcactgaagatgaagctgtcgcagttcgatgcgcaggcggtaaaagccttctccgatcgctacaacgcccagatg---caggatctcaccagccagaaa---ggcctggcggacgatccgattcgctaccaggcgggcgtcaacgctatcctgatgagcaacctgccggttctgctgaaaggatcgccttcgatcagcatcgccccgctgagctggaagaatgataaaggtgaaagcacctttaatctgacggcgaattttaacgatcccgctaccgtgaccggcgaaccgcaaacgctgaacgccatggttgaccgggtgctgaaaacgctggatgcgaaactgatcatcaacatgccgatggcgactgaaaccatgcacaaagtgggtctggcggaaggttatcaggcagatgatgcacagaagctggccgatcagcaggttaaaggtctggcggcgatgggacagatgttccgtctgacccagcagcaggataacaacatcgtcaccagcctgcagtacgctaacggccaggtgaatatgaacggcgacaagatgacgctggagcagtttatgtcacgctacatgctgggtatgactgaatcttttgctcaactatttgaagaatccttaaaaacaatcgaaacccgcccgggttctatcgttcgtggcatcgtcgtttctatcgacaaagatgtcgttctggttgatgcgggcctgaaatctgaatctgcaattcctgcagagcagttcaagaacgcagccggcgaactggaaatccaggttggcgacgaagttgatgttgctctggatgcagtggaagacggcttcggtgaaaccctgctgtcccgtgagaaagctaagcgccatgaagcctggatcacgctggagaaagcttacgaagacgctgaaactgttaccggtgttatcaacggcaaagttaaaggtggcttcacagttgagctgaacggtatccgtgcgttcctgccaggttcactggtcgatgttcgtccggtgcgcgatacgctgcacctggaaggcaaagagcttgaattcaaagtgatcaagctggatcagaaacgcaacaacgtcgtggtttcacgtcgtgcggttatcgaatccgaaaacagcgcagagcgcgatcagctgctggaaaacctgcaggaaggcatggaagtcaaaggtatcgttaagaacctcactgactacggtgcattcgtggatctgggtggagttgacggcctgctgcacatcactgacatggcctggaaacgcgttaagcatccaagcgaaatcgtcaatgtgggcgacgaaatcactgttaaagtgctgaagttcgaccgcgagcgtacccgcgtatccctcggcctgaaacagctgggcgaagatccatgggtggctatcgctaagcgctatccggaaggcactcgcctgaccggtcgtgtaaccaacctgactgattacggctgcttcgtggaaatcgaagaaggcgttgaaggtctggtacacgtgtctgaaatggactggaccaacaaaaacatccatccgtctaaagttgttaacgtaggcgacgtggttgaagttatggttctggacattgacgaagagcgtcgtcgtatctccctgggtctgacagaaactctacattgatggcgcttacgttgccgcggcgtctggcgagacgttccagacgatcaacccggtcaacggcgaagtgctggcagaggtccacgctgccggccagcaggatgtcgatcgcgccgttgtcgccgcccgtaaaggc------cagaaagtctgggccgcgatgaccgcaatggagcgttcacgcattctgcgccgcgccgtcgatattctgcgtgagcgcaacgatgaactggctgagctggagatgctggataccggtaaaccgctgagcgaaaccgccagcgtcgacattgttaccggtgctgacgtgctggagtactacgccgggctggtgccggcccttgaaggccagcagatcccgctg------cgcgataccgctttcgtctacacccgccgcgaaccgctgggcgtggtggccggtatcggtgcctggaactacccgattcagattgcgctgtggaaatcagcaccggcgctggcggccggtaacgcgatgattttcaaacccagcgaaatcacgccgcttaccgccctgaaactggcggagatttacaccgaagcgggcctgccggacggcgtgttcaacgtgctgccaggcatcggttcggtcaccggccagttgctgaccgaacatcccggcatcgacaaagtgtcgttcaccggtggtgttgtcagcggcaaaaaagtgatggccaacgcagccggttcaaccctgaaagaggtcaccatggagctgggcggcaaatcaccgctgatcatctttgatgacgccgatctcgatctggcggctgacatcgccatgatggccaacttctacagctcgggccaggtctgcaccaacggtacccgggtatttatcccgaccagactgcagacggcgttcgaagccaaaatcagcgagcgcgtggcccgcatccgggcgggcgatctgcgtaagccagagaccaactttggcccgatggtcagcttcagtcatcgcgataacgtgatgcgctacatcgaatcaggcattgccgaaggtgcacgcctgctgtgcggcggaaaacgtctgaccggtggcgagttcatgccgcaggcgctgattaccagcgacaaaggcagtctcaacccgcaacaacaaccgccttccagcctggcgctgcagggcgtcagccgcattgcgccgctgaccaccgctaacgtggtgctgcaaagtccgcacagcgtctcggtcggcgtgatgctcggtattcagccggatgaaaaagatccgctgacgcctttcctggtcaatacccaacagagcgtgctgcaacccggccagtataatgtgatcctcggcgaacagctggcatcacaacttggcgtgaagcgcggcgatcagctgcgtctgatggtgccgtcggtcagtcagtttaccccgatggggcgggtcccgagtcagcgtctgttcaccgtggcgggcacctatgccgccaacagcgaagtcgatggctaccagattctggtcaatcaacaggatgcgtcgcgcgtgatgcgctatccggccgggaatattaccggctggcgcttatggctggataagccgctggaggttgatagtctcagtcagcaaactctgccggccgggctggtatggaaagactggcgcgagcgcaagggcgatctgttccaggcggtgcggatggaatggctaagtctgcccgcttgtggcccaccctgaagcgcctgttaagttacggcaagccgtggcggaaatccctgtcgctggcggtgggcatgttatggattgccgccgccgccgaagtgaccgggccggtgctggtcagttacttcatcgacaatctggtggcgaaacatcagatgccgtgggggctggttgccgggctggtagtgagttttatcctgctgcaactgctggcggccgccctgcattactggcaggcactgctgtttaaccgcgccgccattggggtggtgcagcgcttgcgcagtgacgtaatgaatgccgcgctgtgccagccgctcagcgccttcgacacccagccggtcggacagattatttcgcgcgtcaccaatgacaccgaagtaatccgtgatctctatgtcacggtggtggcgacggtactgcgcagcgcggcactggtaggcgccatgatggtggcgatgctcagcctcgactggcgtatggcgctggtagcgatgatgattttcccgctggtgctggtcgtgatgctgatttaccagcgttacagcacgccgattgcccgccgggtccgcagctatctggccgacattaataacggcttcaacgaagtgatcagcggcatgagcgtgatccagcagtttcgtcagcaggcgcgttttggcgagcggatgggcgaggcgagtcgttcgcactatctggcgcggatggaaacgctgcggcttgacggtttcctgctgcgcccgttgttaagcctgttttcagccatggtgctgtgcggattgctgatgctgttcagtttctccgtgcccggcgtgtttgaagtcggcgtactgtatgcctttattacctatctgggacggctgaatgagccgctgattgagctcaccacccagcaatcgatgttgcagcaggcggtggtctcgggcgagcggatcttcgagctgatggatgcggcgcagcagcagtatgggcccgacgcgcggccgctggccaccggtcgtctgaccctgagaaacctcagctttgcctatcgcgaagatcgtgacgtgctcagcgaaattaatcttgaggtgccgtcacgcagctttgtggcgctggtcgggcataccggcagcggcaaaagtaccctggcaaatctgttaatgggttactacccgattacccgcggtgagattcgcattgacgatcgtccgattggcgaactcagccatgcagtactgcggcggggtatcgcgatggttcagcaggatccggtggtgctggcggatacgctgctggccaacgtccggcttggtcgcgagatcagcgaagaggcggtctggacggtgctggagcaggtgcagctggcccctctggcgcgtgcattgcctgacggcattcacacccggctgggcgagcagggtaacaatctctctgtgggtcaaaagcagctgctggcgctggcgcgagtcctggtcgatctgccgcaggtgatgatcctcgacgaggcgacagccaatatcgactcgggcaccgagcaggcgattcagcaaacgctgcgaacccttcgccagcacagtacgctggtggtgatcgcccaccggctctcaacaattaccgaagcggataacatcctggtgctgcatcgtggcagggtggtcgagcaggggaatcacgcgcaattactggcgctgcaaggccgttactggcagatgtatcagctgcagcaggtaggtgatgatccagttaacggctatccaccacattgcgatcatcgcgtcagattatcagcgcagcaaagcgttctactgtgacgtgctcggcttcagcctgctgggcgaatactaccgcgaagctcgcgactcatggaaaggggacctggcgcttcagggtcagtacacgattgaactgttctcttttcctcagccaccggcacgggtcagccatcctgaagcctgcggcctgcgtcatctggcgttcaccgtgccggatgttgaggcagcggtcgcaacgctggcgcagaaaggcgtcgtgtgcgagccaatccgcattgatgaactgaccggcaaacagtgtactttctttgccgatccagatggtttgccgctggagctttatcaggcgatgacctatcaacaggctggccgcatcgccatccttaagcgtgtggctggctgggtgatttttttactggcgctactctcgacgattatttctgtgctgagctttatgtttaagcacagcgaaaagcagccaggcattgacgcagttatgctcgattttgtccatgtcatcgtcgacatgatccgctttaataccccgttccttaacgtgttctggcataactcgccggtaccggaatttaacggtcagatgaacctcgggttctggctgatctatattctgatctttgtcgggctggcgctggaatcatcaggcgcgcggatgggacgtcaggtgcgtcatgtcaaagaaggcattgaggatcagttaattctggagcaggtgaagggcagtgaagggcgcacccgccagcagctggaagagaaggtacgcgtcccgcgccacaccatctttctgcagatttttccgctttacgtcctgccgatcgtgattgccatcgctggctatttcgcgctgtctgttagcccgggcagaggatttagccgggttaacgctggaaacgttggccgaacgggcaggtctgacgatgcctgccgatcttaaacgcgataaaggctgggtgggtatgctgctggaatggcatctcggggccagcgccggtagcaaagccgaacaggatttcgcccatctcggcattgagctgaaaaccatcccgattgatgccagtggcaaaccgctggaaaccacctttgtctgcgtcgcgccgctcaccggtaacagtggtgttacctggcagaccagccacgtgcgacacaaactggcgcgggtgttgtggatcccggtcgagggtcagcgggacattccgctgcgccagcgccgggtcggcgcgccgctactctggagccccgacgcggaggaagatgagatgctgcggcaggactgggaagagctgatggacatgatcgtgctgggtcgggttgagcagatcacggcacggcacggtgcctggctacaaatccgccccaaagcggccaacagtaaagccctgaccgaaggaattggcgatcgcggccaaccgatcctaaccttaccgcgcggtttctacctgaaaaagagttttaccggaccgctgctggcgcgccacttcctgcttatgttactgatactgcgtaccattatcgtggtaatttattcgatattagtctctgtgtttggctgtatctggtgtcttttttcaccgcgcaatccgcgccacgtcgccacttttggtcgtctgttcggtaaattgtcgacggtattaggccttaaagtagaactgcgccgtccggaaggcgctgacaactacggcaatgcgatctatatcgctaaccaccagaacaactatgacatggtgaccgccgccaaaatcgtgcagccaaccacggtgacggtcggcaaaaagagcctgttgtgggtaccgttttttggtctgctctactggctgaccggcaatctgctgatcgaccgggataaccgggctaaagcgcacggcacgattggccagctggtcgatcagtttaaccgtaagcgcatctcgttctggatgtttccggaaggcacccgcagtcgcggccgcggtttactgccgtttaaaaccggtgcgttccatgctgcggttgcggctggcgttccgatcatcccgattgtggtgtccaatacccacggtaagatcaaactgaaccgctggaacaatgggctggtcatcgttgagatgctgccaccggttgacgttaaacaattcgagtcctcctcggtgcgtaagctggcaacccattgccgtgaaatgatggcggcgaagctggaagagctcaacgccgaagtcgaagaacgcgaagcctctgaacagctccctgcggacaagctgacccgctatgagtttctgggtgagcttgcccttgatggcgcgctctgcagtgtacagggcgcgattcccgcggcgatggtagcgatgcaggccgggcgacaactggtgctctcacgcgaaaaccaggccgatgccggactgattcgtcagggcgcatcactgattgcctcgcacctcagtgaggtatgcgcctttttgcataatcagctcgtgttaccggtcgccgcctat------cctgacgaccagccagaagcgcctggagacgatctggctgacattattggtcagcagcagggtcgcagagcgttagaaattaccgccgcgggtgggcataacctgttgctgattggcccgcccggcactggcaaaaccatgctggcgacccgactgccaggtatcatgccgcccttaagcgatcaggaagcactggaatgcgcggcgattgccagcct------ggtcaac---agccacctttcacatcgacagtggcgcacaaggccgttcaggtcgcctcatcacagtgcctcactctatgccctgattggtggcggctcgttaccccggcctggtgaaatctctctggcacataatggtgtgctgtttttagatgaattaccggaatttgatcgtaaggtgctcgactcgctgcgcgaaccgatagaatcggggctgattgccatttcccgtgcccg-gcaaaagtgaatgccactgccaatgatgaacatcatcaacggcggcgagcatgccgacaacaacgttgatatccaggaattcatgattcagccggttggcgcttcaaacgtgaaagaagcgatccgtatgggttctgaagtattccataacctggcgaaagtgctgaaaagcaaaggcatgagcactgcggtaggtgacgaaggtggctatgcgccaaacctgggttccaacgctgaagcgctggccgttattgctgaagcggtaaaagcagcaggctacgagctgggcaaagacatcacgctggcgatggactgtgcggcctctgaattctac---aaagat---ggcaaatacgtgctggccggtgaaggcggtaaagcctttacttcagaagagttcacccacttcctggaagatctgactaagcagtatccgatcgtctctatcgaagatggcctggacgaatctgactgggatggcttcgcgtatcagactaaagttctgggcgacaaaatccagctggtgggtgatgacctgttcgtgaccaacaccaaaatcctgaaagaaggtatcgaaaaaggtatcgctaactccattctgatcaaattcaaccagatcggttctctgaccgaaacgctggcagcgatcaaaatggcgaaagacgcgggctacactgccgtgatctctcaccgttcaggcgaaaccgaagatgcaaccatcgctgacctggcggtaggtactgcagcgggccagatcaaaaccggttcaatgagccgttctgaccgtgttgctaagtacaaccagctgatccgtatcgaagaagcgctgggttctaaagcgccattcaacggtctgaaagaagttaaaggtcagatgaagatcgtggaagtcagacacccgctggtcaaacataaactgggcttgatgcgtgagcatgatatcagtaccaagcgtttccgcgagctggcatcagaagtgggcagcctgctgacctacgaagccaccgccgatctggaaaccgaaaaagtgactattgagggctggaacggcccggtgcagatcgatcaaatcaaaggtaaaaaaatcacggtggtcccgattctgcgtgccggtctcggcatgatggaaggcgtgctggagcatgttcccagcgcacgcatcagcgtggtgggcgtctaccgtgatgaagaaaccctggaacctgttccctatttccagaagctggtctcgaacattgaagagcgcctggcgctggtggtagacccgatgctggcgaccggtggttcaatgatcgccaccatcgacctgctgaaaaaagccggttgcagcagcattaaagtgctggtgctggtggccgcgccagaagggattgccgctctggaaaaagcgcatcctgacgtagagctctataccgcgtcggtcgatcagggactgaacgacaaaggttacatcattcctgggctcggtgacgccggggataagattttcggaaccaaaatgaccattcataagaaaggttcggcgcactgggaaggcgatatc---aagggcaaaggcaccgtcagcaccgaaagtggcgtgctgagccagcaaccttatggtttcaacacccgctttgaaggcgagaagggcaccaacccggaagagctgattggtgcggcgcatgcagcctgtttctccatggcgttatcgctgatgctgggccaggcgggtcatccgccagaaagtatcgacaccactgcggacgtctcgctggataagaaaggtgacggcttcgccattaccaaaatagcgctgaccagcaccatttcgctgccaggcattgatgaatcgaccttcgatgagatcatcaataaagccaaagcgggttgcccggtttctcaggtgctgaatgcggaaatcacgctggactacaccctgaataacatgaaagcagccacctttttgctggccggtgccgc---gctgatcctctctgcctgtagcagc---aacagtgatgacaacgagccaccgcaacaggcgacagccgcccatatccagcccagggtgatgatgtcctcgctggctgaaagtacctgttccaatgcaggcggcacgctggctttttcccatcagctggacggttcccgggtcggcatgtgtcagttagtgaatggtcgtcgctgtgatgaacaggcattgattggcggacgctgcgcccgtacgcagattcgtgtcggcccggcgccgtttgatatggctgaagcttatcgctggctggccgcctgtgacgaagatggcgcagtggtgacttttaccggcaaagtgcgtaaccataacctcggcgcgcacgtcgcggcactgacgctggaacactatcctggcatgaccgaaaaagcattgcaggagattgttgatgccgcccgccagcgctggccgctgcagcgcgtcacggtgatccaccgcaccggcgaactgtttcctggtgatgaaattgtgctggtgggcgtcaccagcgcacaccgcggcagcgcattttctgccgcggagttcattatggattacctgaaaacccgcgcgccgttctggaagcgcgaagcgaccgccgacggcgatcgctgggtcgatgcccgcgacagcgatcgccaggcggcgcagcgctggatgcacattacgttgcggcagatagaagtgttcacggaagtgttaaaaagcggatcgaccacccaggcatcgcaactgctggcgctatcgcagtcggcggtcagcgccgcgctggccgatctggaaaaccagctcggggtacagctgtttgatcgggtaggcaagcggctggtgctgaatgagcatgggcgattgctctatccgcgcgcggtgggtctgctggagcaggcgggtgaaattgagcagctgttcaaagaggacaacggggcgattcgcatctttgccagcagcaccatcggcaactatctgctgcccggcatgatggcggcctaccggcgtgattttcccggtttgccgctggagctgagcgttggcaacagtcaggatgtgatcaatgcggtatccgatttccgggttgatgtcgggctgattgaagggccctgccacatgaccgaactggtgagcgaaccgtggctggaggatgagctggtggtgtttgccgcaccggatgcggcgattctgcaacagccggtgacgctggaaacgctggcggcagcgccgtggatcctgcgtgaacgcggctccggcacccgtgaaattgtggattatctgctgctgtcgcatctgccgacctttcagctgggcatggagctgggcaactccgaggcgatcaaacatgcggtgcgccacggaatgggcatcagctgcctgtcacgacgggtgattagcgatctgctggacgccggcacgctggtcgaactggcgctgccgctgccgcgtctgacccgcactctgtaccgcattcaccaccggcaaaaacatatctcgaaggcactgacacgttttttatcctattgtcgcgaggtgatggcgggcatcgacgctgcctttgacgccggatttcagcaggtgaaagtcaacagcgtgctgatgcgcgatctcaatagccgtaatctggcgaccttcctcgactggatccgtacccgaccgattcagctgcgcttcatcgaactgatggaaaccggtgacggcggaacgctgtttcgccagcagcacgtctccggcacggtgatccgtgaccagctgattgcgcagggctggcagcggcgggagagcggccgcagcgacggtccggcccaggtgttttaccatcccgattatgtcggtgagatcggcctgaatgtcaccacatgcttcgataatcgacatcaacgaatctaacctgcagcagacgcttgagcagtcgatgcagctgccggtgctgttttacttctggtctgagcgcagccagcattgtcaggagctgacgccggtgctggagcggctggcgcaggaatatgccggccagtttattctcgcccgtctggattgcgatagagagcaaatggtggcatcgcagtttggtctgcgttctattccaacggtttatctgttccagaacgggcagccagtcgatggcttccagggaccgcaaccggaagaggcgatccgcgctctgctggaaaaagttctgccgcgtgaagaagagctgaaagcacagcaggcgatggcgctgatggaagaaggcaaaccgctggatgcgctgccgctgttaaaggaggcctggcagctgagcaatcaatcgagcgagattggtttcctgctggctgaagtgctgatcaccctgagccgcagcgatgaagcggaagcagtgctgaaagcggtgccgttacaggatcaggatacccgttatcagagcctgatggcgcagatcgatctgctgaaacaggcggccgataccccggagatccagcagctgcaatcccagctggaggccgatccgtcgaacgccgggctggctgctaaactgtcgttacagctgcatcaggtcggccgtaatgaagaggcgctggaactgctgttcagcttcctcaaaaccgatcttaacgccgccgatggccaggcacgtaaaatgctgcaggagattctggctgcgctgggcaccggcgatgccctcgccgcgcgctatcgccgccagctttactcgctgctctacatggcgaataaattcacccagcacaccggtattgttgcgccactggatgcggctaacgtcgataccgatgccattattcctaagcagtttttgcagaaagtaacccgcaccggtttcggccagcacctgttccacgactggcgttttgaagatgatgccggcaccgtaccgacgcccggttttgtgctcaacaagcccgagttcaaaggcaccagcatcctgctggcgcgtgaaaacttcggctgcggctcatcacgtgagcatgcgccctgggcgctgaccgatttcggtttccacgtggtgattgcgccgagcttcgcggacattttttacggcaacagcttcaataaccagctgttgccggtgaaattaagcgaacaggaagtagatgagatgtttaaactggtggcgtcgcaacccggcattcgctttacggtcgatctggaagctcagacggtcactgcgggtgagaaagtctatccgttcgaactcgacagcttccgccgccactgcatgattaacggcctcgacagtattggcctgacgctgcaacacgaagcgtcgatctcgcaatatgagcagaaccagcccgctttcctgcgcatgcgtatcggtcacggttttgacgttcacgccttcggtggcgagggtccgctggtgattggcggcgtgcgaatcccgtttgaacacggttttatcgcccattctgatggcgacgtggcgctgcatgcgctgactgacgcgctgttaggcgcggtggcaatgggtgatatcgggaagctgttcccggataccgatcccgccttcaaaggcgcagacagccgcggcctgctgcgtgaagcctggcgacgtattgaagccaaaggctaccgcatcggcaacgtcgatgtcaccctgattgcccaggcgccgaaaatgctgccacacgtgccgcaaatgcgcatcaatatcgctgaagatctcggctgccatatggatgcggtcaacgtaaaagccactaccaccgaaaagcttggttttaccggtcgtggcgaagggatcgcctgtgaggcggtggccctgctgctcaaagccctgccggatgatgttgccgagagcgaactgtttggtcatgccgccggggcttacccgaatgcgctggagggtaagaaaggcttctttgaacaggctaatggcggctctgtcttgctggatgagatcggcgagatgtcgccaagaatgcagaccaagctgctgcgtttcctcaatgatgggactttccgccgggtcgatgaccgcgatctggatagcagttgctgtattaagtgcgctgagcctggtgttcggtgcgctgctgggctacgcctcgcgccgctttgaggtcgaagaagacccaatcgttgagcaaattgatgccattctgccgcagagtcagtgcgggcagtgtggctatcccggttgccgcccgtatgccgatgcggtgggcaacaacggtgaagccatcaacaagtgcgcgccaggcggtgagcagaccatgctcaagctggcagagctgctgaacgttgagccgcagccgattgatggcgatgaaaccgccaaagcgccggttcgcaccgtggcctttatcgatgaagcgaactgcattggctgcaccaagtgtattcaggcctgcccggtagatgcgattgtcggggcgacccgcgccatgcacaccgtgctgagcgatgtctgcaccggctgcgatctctgtgttgcgccctgcccgactgactgcatcgagatgcggccggttgagaccacgcctgccaactggaagtgggatctgaacagcattccggtgcgggtgattccggtagaaactcatgctgtcgctgcggcgcatgcgggctggcgggggttgtgtgctggcgtgctggaaaacacgctggcgcagttccgttcaccagcgcatcagattcacgcctggctggggccggcgattggtccggatgcgtttgagacgatcaggccgtcagtgattatctgcggcaaaatcccgatttcttcattcgcaacgcccgccagattgaacagatggcggtgccgcatccggtacgcggcagcgtgtcactggttgagtggcacatggcgcggcagcgtaaccatatccagcagctggaagaagagattaccctgctgatggaacaggccaccgccaatcacgaattgtttgatcgcttgctggcgctgcaaagccatctggcggcagcggattcgctgcaggagatgctgaaccgtctgcaccgctgggcgcgtgaactcggcctggccggggccaacgtgcggctcttcagcgataaatggcagctcggcgcgccttcggatttcttccagcttagcctgtcgcgtcaggcctttgagccgctgcgcatccagcgcttcggtaatcagcatcactatctgggcaatatcaatggcccggaattactgctgctgctaccgcaggcgaaagcgatcggttcggtcgcgatgtcgctgatgggcgaagccggcgatctgggcgtgctgatcttcagcagccgcgacagccagcattatcaatctggcatgggtaccttgctgctgcagcacctgtcacagatgatgcctgatttgctgactcgctggatcgaacgcgcattagcgctcgagtccggcaagctgctggcggcggtcaatcagacgctggtgccgatgagtcatccgctacgcgacggcgatgaagtggcctttttcccgccagtgaccggaggcgtgtcgctggcgatccttggcattaccgacgcgctggatatggctgacgccagtgaagcgcagaccgtacaccgcatcgtggaagccaccaaaaaagccttcgcgctgcgtgataaacacattaccgatccgcgccacgttaatggaacgcggcgtcaaatatcgtgacgcagacaaaatggcgctgatcccggtgaaaaccgtggccgttgaacggcaagagatgttgcgtaagccggaatggatgaaaatcaagctgcctgctgactccagtcgtattcagggcattaaagccgcgatgcgaaaaaatggacttcactcagtctgtgaagaggcctcctgtccaaacctggccgaatgcttcaaccacggtaccgccacctttatgatccttggcgctatctgtacccgccgttgccccttctgcgatgtcgcgcatggccgccctaatgcacccgatgcgaatgagcccggcaagctggcgcaaaccatcgctgacatgggcctgcgttatgtggtgatcacctcggttgaccgtgacgatctgcgtgatggcggtgctcagcactttgccgactgcatcagtgcgattcgtgaaaagaacccgaccatcaaaatcgaaactctggtgcctgacttccgcggccggatggatcgcgccctggatattctgaccgctaccccgccggatgtgtttaaccataacctggagaacgtgccacgcgtttatcgtcaggttcgtccgggtgctaactacgagtggtcactgaagctgctggagcgtttcaaagaagcgcacccgcacattccgaccaaatctggcctgatggtaggtctgggtgaaaccaatgcggaaatcgtcgaagtgatgcgcgatctgcgtcgtcacggcgtcacgatgctgaccctcggccagtatctgcagcccagccgtcaccatctgccggttcagcgctacgtcagtccggcggaatttgatgagatgaaagaagaagccatggcgatgggctttacccacgcggcgtgcggtccgtttgtccgctcttcttatcatgcggacatgcaggccaaagggctcgaagttaaaatgagccagcaagtcattattttcgataccactctgcgcgacggtgaacaggcattacaggccagcctgagtgtgaaagaaaaattgcagattgcgttagcgctggagcgcatgggcgtagacgtgatggaagtcggttttccggtttcctcacccggtgattttgaatctgtacaaaccattgcgcggaccatcaaaaacagccgggtttgcggcctggcgcgctgtgtagaaaaagatatcgacgccgcctacgagtcactgcgcgttgctgacgccttccgtattcatacctttatcgccacctcaccgatgcacatcgccaccaaactgcgcagcacactgcccgaggtcattgaacgtgcagtgaagatggtgaaacgcgcccgtaactacaccgacgacgttgagttttcctgtgaagacggtggccgtaccccgattgacgatctgtgccggatggttgaagcggcaattaatgccggtgctcgtaccattaacatcccggataccgtcggctataccctgccgggtgaatatgcccacatcatcagccagttgattcagcgcgtaccgaacatcgataaagcgattctgtcagtacatacccatgatgacctgggcatggcgaccggtaatgcgctggctgcggttcaggcaggcgcccgccaggttgaaggcacgctgaatggattgggtgaacgtgccggtaactgtgcgctggaagaggtgatcatggcgatcaaaacccgccagcagatcatgaatgtccacaccaatatcaatcatcaggaaatctaccgcaccagccagatggtcagtcagatctgtaatatgccgatcccggctaacaaagcagtggtcggctcaaacgcctttgcccactcctctggtattcaccaggatggcgtgctgaagaaccgcgagaactatgaaatcctgacccctgaatcgattggcctgcacaaaatccagctcaacctgacctctcgttctggccgcgccgcggttaaacaccgtatggaagagatgggctatgcagagcacgattacaatctggacaccctgtacgacgccttcctgaagctggccgataaaaaaggtcaggtatttgattacgacctggaagcgctggccttcatcaataaacagaatgaagagccggaatatttccagctgaacgaattcaacgtccagaccggttcgagcattaccgccacggcctcggtcaatctgggctgcggcgagagcaccaaatcagatgccgccaccggcaatggtccggttgacgccgtttatcaggcgatcaatcgcatcacccagctggatgcagaactggttaactacaaactgaccgcgaagggccacggcgaaaatgcgctgggtcaggtggatatcgtggtgagctacaacaaccgtaaattccacggcgtcggtctggcgaccgatatcgtcgaatcttctgccaaagcgatggttaacgccctgaataacatctggcgtgccagacaggttgaacaagaattgcagcgcaaatttaaa------gatcagaaggaaacggtaatgataacaacacgcagtgcgtccgcttgtggtcaggccgatttcggttggttgcaggcgcgctacagtttctcttttggccactattttgatcctaaactgatgggttatgcctcgctacgggtactcaaccaggaagtgctggcaccgggcgccgcttttcagccgcgcacctatccgcaggtcgatgtgctgaacatcgtgctgcagggtgaagcggaataccgcgacagcgagggcaaccacatcaccgtacgtgaaggggaagcgctgctgctctctgctcagccgggcgtgagttacagcgagatcaacctgagtaaagagcgcccgctgacgcggatgcaactgtggctggccgcctgtccggagcgggaaaacccacggatgcagaaaatcgcgctgtcagaagggcaaaccacccagttgctggcctcgccagacggcgcggacggcagtctgcaactgcgccagcaggtgtggattcatcaggtggaaatggagttcagtgtaaaaagcggaagcccggaaaaacagcgcagtgcctgcattgtcgttggcgttttcgaaccgcgtcgtctgtcaccgattgccgaacagctggataaaatcagcgacggctatatcagcgccctgctgcgccgtggcgagctggaaggaaaagtgggccagacactgctgctgcatcatgtgccaaacatcctgtctgagcgtattctgctgattggctgcggcaaagagcgcgagctggacgagcgtcagtacaagcaggtgattcagaaaaccatcaatacgctgaacgataccggctcaatggaagcggtctgcttcctgactgaactgcacgtcaaaggccgtaacacctactggaaagtgcgtcaggcggtcgaaacctcaaaagaggcgctgtataacttcgatcagctgaagagcaacaaggccgagccgcgccgtccgctgcgtaagctggtgtttaacgtgccgacccgccgtgaactgaccagcggcgagcgtgccattcagcatggcctggcggttgctgctggcatgaaagcggcgaaagatctcggcaatatgccgccaaacatctgtaacgccgcctatcttgcctcgcaggcgcgtcagctggcggatgccttcagcaaaaatgtcacgacccgcgtcatcggcgaacagcagatgaaagagctgggcatgaatgcctatctggcggtaggtgccggttcgcaaaacgaatcgctgatgtcggtgattgagtacaaaggcaacccggatgccgacgcgcggccgattgtgctggtcggtaaaggcctgaccttcgactccggcggcatctcgattaagccgtccgacagcatggacgaaatgattaagctgtgccacctttgacagcgcaaaagaggtgctggatgccctctcgaccaaaaccccggacgttttattatcagatatccgcatgcccggtatggatggtctggcgctgctgaagcagattaaacagcgtcacccgatgctcccggtcatcataatgacggcccactccgatctggatgctgcggtcagcgcctaccagcaaggggcgtttgattacctgcctaagccgtttgatattgatgaggcggttgcgctggtagagcgtgccatcagtcactatcaggagcagcaacagccgcgtaatcagccggtcagcggaccgaccaccgatatcattggtgaggccccggcaatgcaggacgtgttccgcattattggccgcctgtcgcgatcctccattagcgtgctgatcaacggcgagtccggtaccggtaaagagctggtggcgcacgcgctgcatcgccacagcccacggaccaaagcaccgtttatcgcgctgaatatggccgctataccgaaagacctgattgaatcagaactgttcggtcatgaaaaaggggcctttaccggcgctaaccagattcgccagggccgctttgagcaggcagatggcggcacgctgtttttagatgagatcggcgacatgccgcttgatgtgcagacccgtctgttacgcgtgctggccgacggtcagttttatcgcgtcggcggctatgcgccggtcaaagtcgacgtgcgtatcatcgccgcaacccaccagaatctggagctgcgggtgcaggaaggcaagttccgtgaggatctgtttcatcgcctgaatgtgatccgggtgcatttgccgccactgcgtgagcgccgggaagatattccgcggctggcgcgttacttcctgcaggttgccgcgcgtgagctaggggtggaggcgaagatcctgcatccggaaaccgaagccgcgctcacccgtctgcactggtcaggtaacgtgcgtcagctggagaatacctgtcgctggctgaccgtaatggcggcgggtcaggaagtgttgattcaggatctgcctgccgaactgtttgagtccagcacgccggaaaatccggtgcagtcgctgccggacagctgggcaaccctgctggcacagtgggccgaccgcgcgctgcgttccggtcatcagaatctgttgtcagaagcgcaaccagagatggagcgcacgctgctcacaaccgccctgcgccatactcagggtcataagcaggaagctgcccggttgctgggttggggacgtaataccctgaatgaaagcaacagagctgcgtgaaaaaagcgttgaagagctgaacactgagctgcttaatctgctgcgtgagcaatttaacctgcgcatgcaggcagcatctggccaactgcagcagacccatctgctgaagcaagtgcgccgtgatgttgcacgcgttaagactttactgactgagaaggcgggttcgatgtggcatgctgcgcaaattgccgaagctatccatctgtacgggccggattacggcttcgataccaccgttaaccgcttcgactgggccacgctggtcaaaaaccgcagcgcctatatcgatcgtatccacacctcttacgacaacgtgctgggtaaaaacaaggttgaagtgatcaaaggcttcgcccgttttgtcgatgcgcacagcgtcgaagtgaacggcgagatcatcaccgctaaccacattctgattgccaccggtggccgtcccagccatccgtcgattccgggcgctgagtacgggattgattccgacggtttctttgagctggacgcgctgccgaagcgtactgcggtcgtcggcgcgggttatatcgccgttgagctggcgggcgtggtgaatgcgctgggatcggaaacccacctgtttgtgcgcaggcatgctccgctgcgcagcttcgacccgctgatcaccgacacgctggttgaagtgatgaacagcgaaggcccgacgctgcataccgaagcgatcccgaaagcggtaatcaaaaacgacgatggcagcctgacgctgcagctggaaaacggcagcgacttcacggtggattgcctggtatgggcgattggccgtgaaccggccaatgacagcctgaacattgcggcggcgggcgtatgacgaccatttacacc---gcactgctctatcttattcagccactgatttggctgcgcctgtggctgcgcggtcgtaaagcgccggcctatcgcaaacgctgggcagagcgctatggctattgtgtcggcaaagttaagccagacggtattgtgctgcactcggtgtcggtcggcgaaacgctggcggcgatccccctggtgcgtgcgttgcgtcatcgttatcctaccctgccgattaccgtcaccaccatgacaccaaccggttcagagcgggcgcaatcggcgtttggcaaagatgtgcatcacgtttatctgccttatgacctgccaggctcgattaatcgtttcctcgatacggtcaacccacggctggtgatcatcatggaaaccgagctgtggcccaatatcatccgcattctgcatcagcgcaatattccgctggtgatcgccaacgcccgtctttcggcgcgttcggcaaaaggctaccgcaagctgggtaaattcatgcgtcagctgctgcagagcatcacgctgattgcagcgcagaatagtgaagatggtgaccggttccttgagctgggcctgaagcgctcgcagctggcgattaccggcagcctgaaatttgatatctcagtgacgccagagctggcggccagagccgtcacgctgcgccgtcagtgggcaccgcggcgtccggtgtggattgccaccagcacccatgaaggcgaagaggcgatcgtgctcgatgcgcatcgccgactgctgcaatccttcccggatttactgctgattctggttccccgccatcccgaacgtttcaacgatgcgcgcgaactgacccagcagcgtaacttcagctttatcctgcgcagcagcggtgagatcccttctggctcgactcaggtggtgattggtgactcgatgggtgaactgatgctgctgtacggtattgccgatctggcatttgtcggtggcagcctggttgaacggggcggacataacccactggagcctgctgcacatgcgattccggttctgatggggccgcacacctggaacttcaaagatatctgcagcaaactgcaacagggccagggtctgattaccgtcaccgacgtgatttcgctggaaaaagaggtcaccaacctgttgcaggatgatgactatcgtcgttattacggacgccacgcggtggacgtgctgcatcagaaccagggcgcgctgcaacgtctgctgcagttactcgaaccccatttaccgccacgggcccacgtgcctgatgtagtacaggaatcgtttattaaagcgtatcgcgcactggactctttccggggcgatagcgcgttttatacctggctgtaccgcattgcggttaatacagcgaaaaattacctggttgctcaggggcgacgtccgccatccagcgatgtggatgcgattgacgcagaaaatttcgaaagtgcgggtgcattaaaagaaatttcgaaccctgagaacttaatgttgtctgacgaattgaaacaaattgtctttcgtaccatcgaggcgctacccgaggacttgcgtatggcaatcaccctcagggaactggacggcctgagctatgaagagatcgccgtcattatggattgcccggtaggcactgttcggtcacgtatcttccgtgcgcgagaggccattgataataaagttcaaccgcttatccaacgtatgcaagaagggcaaaaccgtaaaacatcgtccctgagtattctcgccatcgctggggtggagccttatcaggagaagccgggcgaagagtatatgaacgacgcgcagctgacccattttcgcaagattctggaagcctggcgtaatcaattgcgggacgaagtcgatcgtaccgtatcgcatatgcaggatgaagctgccaacttcccggacccggttgaccgtgccgcgcaggaagaggagttcagcctggagctgcgtaaccgcgatcgcgaacgtaaactgatcaaaaagatcgagaagacgctgaagaaagtcgaagatgacgactttggctattgcgattcctgtggcgttgagatcggtatccgccgtctcgaagcgcgtccaacggccgatctctgcatcgactgtaagacgttagcagaaattcgtgagaaacaaatggccggcgtcaccgcgcgcaacaatctggataacgcggttgaatcactgcgccagattaccggcatggattatcaggctctggcgtcgctcaatatcgaccgcttcaaaaccgataagccggatgcggtcagcgcgctgctcaagcaggctgaaagtcgtaacctgacgttgctgtctgcccgtctgaatcaggatctggcacgtgagcagattcgttcagcagaaaccggccacatgccaacgctggatctgactgcctcaaccggcatgtccaacagcaaatatggcggcagccgcgctaaccagagcgccggtacgaccgattcgattaccggttctaaccaggttggcctgagcttctctctgccactctacagcggcggcagcgtgacctcgcaggtgaaacaggcgcagtataattttgtcagcgccagcgagcagctggaaggtgcgcaccgctcagcggtgcagaccgtgcgctcatcgtttaacaacgtgaatgcatcgatcagcaccatcaacgcctacaaacaggctgtggtctcagcgcaaagctcactggatgcgtctgaagccggttatcaggtcggtacgcgtaccatcgtcgatgtgctggatgcgaccaccgcgctgtataacgctaagcagcagctttctgatgcgcgctacagctacctgatcaaccagctcaacatcagctatgcactgggaacgctcaacgagcagaacctgcaggcgctgaacagccagctgggtaaagagatcccaacgtcaccagaaacggtggcaccggaaaacgcgcagcagaccgcgcgcgtggataat---ggcccgtctgccaacggc---------------tctgccgccgcagcacgccctgcagct---cgtaacagcagcagcaatcctttcggtaaccttaccagtattcctgcgttgcaggataactacatctggacactgacagatgatgaagggaaatgcctgattgtcgatccgggtgaagcgcaaccggtattagaaaaagtggcagccaacggctggcaaccggtcgctatcctgctaacccatcaccataacgatcacaccggtggggtaaaagcactgtgcgagcagttcccgcagcttgaggttttcggtccacaggaaaccgccagtaaaggggcgaagaccctggtacatgaaggtgatcgggtcgaggtgatgggtttgaccttcgaggtgatcgcgacacccggacacactttaggacatatctcatattacagttcgccttatcttttttgtggcgatacgcttttttcaggcggttgcggacgcctttttgaggggactgcggaacaaatgtatgattcctttcaaaagcttaatcagctacccggcgaaacactggtctgttgcgcgcatgagtatactttatccaatttgaatg---tattacttcaaacctatcgtcaccgttgtcggtgaactcaagctggtcgccagcgatcgcggtctggtcggtattttgtgggaaaacgacgatccgaaacgtacccggtttttgccgcaaacccgtcacgat---gaacacccggtgttacaggaaacggccagacagttgatggaatattttgccggcgaacggcgctttttcgaattgccgctcgactttgtcggtaccgattttcagaaaaaagtctggcaggcgctggtgacgattccgtttggcgaaacccgcagctacagccagattgctcgcgagatcggtcatccgctggcggtgcgtgcagttggggctgccaatggccgtaatccgctttcgattatcgcaccgtgccatcgggtaatcggtgccaacggtaaactgaccggcttcgcgggagggctggagattaaagcctttttgctggcgctggaaatggtagttcgtcagccgcttgagctgctggacctggttggtaaattcgatctgtacgtcaccgttaaaggtggtggtatttctggtcaggctggtgcgatccgtcacggtatcacccgcgctctgatggaatatgacgaatctctgcgtgcggagctgcgtaaagctggcttcgttacccgtgatgcgcgtcaggttgaacgtaagaaagtcggcctgcgtaaagcacgtcgtcgtcctcagttctccaagcgtctgcgcaacaccgtgatcaccacttttggcgaagaccttgcggtgtgcagcaccgaattcacccgcgccggcagcgataaaatcggccggcaacagcaaacctgggtgcggttgccgcacggctggtgcatcgttgcggcccaggtgagcctgatgagtgtgctgccaaaacctcatcgacgcggcgatggatttatcgcctgcggcaacgatcaggtggtgacctggtgtgtcgggcatttgctggagcaggcgcaacccgacagttacgacagccgttacgcgcgctggtcgttagccgacctgccgatcgttccgcaaaagtggcagcttaagccgcgcccgtcagtcgccaaacagctgaaagtggtagaaggattgctggcccaggccagtgagatcgtgcatgccggtgaccccgatcgcgaaggacagttgctggtcgatgaggtgctggactatctcaacctgccagcggaaaagcgcagtcgggtacagcgctgcctgatcaacgatctcaatccacaggcggtggatcgcgcggtgaaccgcctgcgggagaaccgggaatttattccgctctgtgtttcagcgctggctcgcgcccgtgccgactggctgtacggcatcaatatgacccgtgcctggacgctgctggggcgcagtgccggctacgatggcgtgctgtcagtgggtcgggtgcagacgccggtgctcgggctggtggtgcggcgcgatgaagagatagagaatttcctgccgaaagattacttcgaggtaaaagcccacatcgttacgccggatgaggtgcgcttcgtcgccagctgggtgccgagcgaagcctgtgagccgtggcaggatgaggaggggcgtctgctgaagcgggcgctggctgatcatgtggtggcgcgtatcaccggccagccagcggcggttaccgcctacagcgataaacgggaaaacgaaggtgcaccgttaccgttctccttatccagcctgcagattgaggcggcgaagcgttacggcctgagtgcacaaacggtgctggatacctgccagcggctgtatgaaacccataagctgatcacctatccacgttccgatagccgttatctgccggaagagcatttcgccggccgccatgcggtactcaatgccattcaggcccatcagccgcagctgacgccgccggccgattttgacgccgatcgccgtaaccgctgctgggatgacaaaaaggtcgatgcgcaccatgcgatcattccgactgcccgcgccggttcggtgaaactgagtgagaacgagcaaaatatctatgcgctggtggcgcgccagtatctgatgcagttctgtccggatgcggtgttccgcaaatgcgtgatagaactggcgatcgccggcggcaaattcgtcgccaaagcacgtttcctggcagaagcgggctggcgggcactgctcgatggcaattctcgggctgggtaccgacatcgttgaaatcgagcgtatcgccggggtgattgagcgctccggcgatcgactggcgcggcgggtattgagcgaagcggaatggcagcaatatcaggcgcaccagcagccggtgcgctttctcgccaagcgttttgccgtcaaagaggcggcggccaaggcatttggcaccggcattcgtggcggtctggcctttaatcagtttgaggtttataacgatgcgctgggaaaaccggggttacgttttttccagcatgcggatgaactggcacagcgactgggcgtgaaaagcgttcacgtgacgctggctgacgaacgtcattacgcctgcgccacggtgattatcgaaagcatgctggcccaactgaccatcagtaatttcgctatcgttcgtgagctcgacattgatttccaacgcggtatgacagcaatcactggtgagaccggtgccggtaaatctatcgcgattgatgccctgggattatgcctgggcggtcgcgcagatgccgacatggtgcgtcagggcgccagccgggccgatctttgcgcccgcttccagcttaagtcctccccttctgctcagcgctggctgatggataaccatctggatgatggcaatgagtgtctgctgcgtcgggtgattagcgcggacggacgctcacgcgggttcatcaacggcacggcggttccgctgtcgcagctgcgcgacctcggccagttactgattcagattcacggccagcacgcgcaccagttgctgctcaaacctgagcaccagaaacatctgctggatgcctacgccggtcatgacgatctgctgcagcgcatgcgtactcattatcaggcctggcatcagagctgccgcaccctggcactgcatcagcagcaggctcaggagcgtgaagcacgtcgcgaactgctgcaatatcagctgaaagagctgaacgagtttgcaccgcaggctggtgaatatgagcagattgacgaagagtacaagcggctggcaaacagcggacagctgctgtcgaccagtcagcaggcgctgcaactgcttgcggatagcgacgataacaatctctgcagcctgctctacagcgctcgtgagatgctgtctgagctgacctcgctggatgagaaactgaacggggtttataacctgctggaagaagcggccattcagctgagtgaagccagcgacgagctgcgtcattactgcgacagcctcgatctcgatccgaatcgtctgtatgaactggagctgcgtatttcacgccagatcgctctggcgcgtaagcatcacgttacgccggaaaatctgcctgaactgcatcagcagttactggcggaagcggagttgctgtcacagcatgaaagcgatcaggagagcctgcagtcgctggttggcgagcactatcaggcagccctgttaagcgcggagcagcttcatcagcaccgcactcagtacgctgaggagctgcagcagctgattacccagagcatgcatctgctctctatgccgcacggccagtttaagattgccctgacctttaacccggatcagctgactgctgaaggtgccagccgcatcgacttccaggtgacgactaaccctggtcaaccgctgcagccgcttggcaaagtcgcctccggcggtgagctgtcccgtatcgcgctggcgattcaggtcatcactgcgaagaaaatggaaacgccagcgatgattttcgatgaagtcgatgtcgggatcagcggtccgaccgccgccgtagtaggcaaactgctgcgccagctgggcgaatcgactcaggtgatgtgtgtgactcacctgccgcaggtagcaggctgtggtcatcagcacttctttgtcagcaaagagaccgatggcgccatgaccgaaacccatatgcagccgctggacaagcgcgcgcggctgcaggaactggcgcgactgctgggcggtagcgaggttacacgcaacaccctggctaacgccaaagaacttttagccgccatgttcgacgtactcatgtacttgtttgagacatatatc------cacaacgaagcagaaatgggtgttgatcaggacagattgacagatgacttgacggatgccgggtttcatcgtgaagatatttacagcgcgttgaactggttagaaaggttggccgactatcaggaagggctggttgcgccaattttgctggcaaatgatccgctctctatgcgcatctataccgatgaagagagcaaccgtttagatgctgaaagccgtggtttcctgcttttcctggaacaaattcaggtgctgagtctggaaacgcgcgaaatggtcatcgaacgcgtcatggcgcttgagacccctgagtttgacttagaggatctcaaatgggtggtgctgatggtgttgtttaacgtccctggatgtgaaaatgcttatcagcaaatggaagaactgctattcgacgtcaatgaaggtatgctccatgtgatctatgccggtgcgcagaaaaacgtcgggcctgcaggcttaatggaacaacagcaaggcgaagcgctgaaacgtggtctgaagaaccgccatattcagctcatcgcgctgggtggtgcggtggggaccggcctgtttctcggcagtgcatcggtcattgaatccgccggaccggcagtcattctggggtatgccattgccggttttatcgcctttttaattatgcgccagttaggcgagatggtggtggaagagccggttgccggcagctttagccacttcgcttataagtactggggcaactttgctggcttcgcgtcgggctggaactactgggtactctatgtgctggtggcgatggcggaactgaccgcagtaggcaaatatatccagttctggtggcctgactttcccacctgggcctcagccgccatcttctttgtgatgatcaacgccatcaacctgaccaacgtaaaagtgtttggcgaaatggaattctggttcgccatcatcaaagtagtggcagtgattggcatgatcctgttcggcggctggttgctgttcagcggcagcggcggcccgcaggcaacggtgcgcaatctgtgggaacagggcggatttttccctcatggcctcggtgggctggtgatggtaatggcgatcattatgttctcgtttggcggcctggaactggtagggattaccgcggcagaagccgataatccggaaaccagcattcccaaagccaccaaccaggtgctgtggcgcatcctgattttctatatcggttcgctggccgtgctgctgtcactgatgccgtggacccgggtcactgccgaagtcagcccgttcgtcttcatcttccacgagctgggtgatgcgatggtggccaatgcgttgaacgtggtgatcctgactgccgcgctgtcggtctataacagctgcgtttactgcaacagccgcatgctgtttggtctggcgcagcaaggcaacgcgccaaaagcgctgctgaaagtggatcgccgcggtgtgccggtgctgaccattctggtctccgccgtcgccactgcgctgtgcgtattgattaactacctgatgccgggcgaggctttcggcctgctgatgtctctggtggtttctgcgctggtgatcaactgggcgatgattagcctggcccacctgaaattccgtcgtaagaaagatcagcaaggggtcaccacccgctttaaagcgctgctctatccggtaggtaactggatttgcctgatcttcctggccgcgattctggtcctgatggcaaacacgccgggcatggcgatttccgtctggctgagtggtgatcaaagtcattcgtccggatattttgccggtgatcaaagctgacatgaagctgatctatcgcctggcgcgctgggtgccgcgtttactgcctgatggccgtcgtctgcgtccggttgaagtggtgcgcgactacgaaaaaaccctgcttgatgagctgaacctgttacgcgaagccgcgaacgccattcagttacgccgcaattttgaagacagccggatgctttatgtaccggaagtctattctgactactgcagcgaaaccatgatggtgatggaacgtatttacggcattccgatttcggacgtcgccacgctggagcgacacggggtcaacatgaagctgctggcagagcgtggcgtgcaggtgttcttcacccaggtattccgcgacagtttcttccatgctgatatgcatcccggcaatatttttgtcagctatgagcatccggaagatccgcaatacatcggcatcgactgcggtattgtcgggtcgctcaacaaagaagataagcgctatctggctgaaaactttatcgccttttttaaccgcgactaccgcaaggtggcggagctgcacgttgactctggctgggtgccgcccgataccaacgtcgaagattttgaatttgcgattcgcaccgtctgtgagccgatttttgaaaagccgctggctgaaatttccttcggtcacgtgctgctgaatctgttcaataccgcgcgtcggtttaatatggaagtccagccgcagctggtgctgctgcaaaagactctgctgtatgtggaaggtattggtcgtcagctctatccgcagcttgacctgtggaagaccgccaagccgttcctcgaagagtggatcaaggatcaggtcggtctgcccgccatcattcgcgcggttaaagagaaagcaccgttctgggccgagaagttaccggaactgccggaactgttttatgacagcatgcgccagcataaacttttgcggcatagcgttgacaaattagtgggcgatctcaatgcgcagcgtacccggcatcaccaggcacgctatctgtttggcgttggcgcaaccctgctgctcagcggcacggcagtgctgctttcgcgaccggactgggacctgtttccggcggtattaatggcagcgggcatcgtctcatggttaatcggctggcgtaagacaaacatggatgagaaagagaagctgattacgcctgagcgtctcgacaaactgtatgacgaagtgatcaaacataaatcgtttgccgcgctgagtctgccaggcctgtcggaagagcgtaaaggggtgtttgtaccgggactggcgattctgtgcggcgtgttcgacgcgctggcaattcgcgagctgcgcctctccgatggtgcgctacgtgaaggcgtgctgtacgaaatggaaggccgcttccgtcatcaggatatccgcagccgcaccgcgcagagtctggcgaaccattacgccatcgacagcgatcaggcgcgacgcgtgctcgacactaccgaacagctctatctgcagtggcgcgatcagaatcccaaactggcgaatccgcaactggcggcgctgctgaagtgggcggcaatgctgcatgaagtcggactgaccatcaatcatagcggtctgcagcgccattcagcctacatcctgcaaaacaccaatatgcctggctttaatcaggatcagcaaatgctgctggcggcgctggtaagattccaccggaaagcggtgaaactcgatgagttgccgcgggtgacgctgtttaagaagaagcagttcgtgccgctgattttcctgttgcgtctgggtaccctgctgaataatcagcgccaggccaccacacggccggatactctggtgctgaagtgcgacgacggccactggacgctgattttccccgcgggctatttcagtcagaacaccctggtacagctcgatctcgagcgcgagcagggttactggaatgatgtcaccggatggaaactctgcaggagcgtcacgataacctgctggcggcgattgttcagagcccg------cgcggctttggctacgcaacgctggacatcagttctggccgtttccgtctgagtgaaccgggcgatgcggaaaccatggcagcagaattgcagcgcactaatcctgccgaactgctctatccggaagattttcaggcgatgtcgctgatcgatcagcgtcgtggcctgcgtcgtcgtccgctgtgggaatttgagatcgataccgcacgtcagcagctcaatctgcagttcggcacccgtgatctgaacggttttggcgtcgaaaacgcgcatcttggcttaagtgcggcgggctgtctgctgcaatatgttaaagatacccagcgcactaccctgccccacatccgttccctcagtatggaacggcagcaggacagcatcattatggatgcggcgacccgccgtaacctggagatcacccagaacctggccggcggtaccgacaacaccctggcggcggtgctggataaaaccgtcaccccaatgggcagccggatgctgaagcgctggctgcacatgccgctgcgcgatgcgcgcatcatcaatcagcgtcaggagtcgattgccgagctgcaaaatctcagcgaaaccctgcaaccggtgctgcgccaggtgggtgacctcgagcgtatcctggcgcgtctggcattgcgtaccgcgcgtccgcgcgatctggcgcggatgcgtcatgcgttccagcagctgcctgagctgaatcagctgctggcggaagttgagtcgacccagttaaaacagctgcgtacccagatgggcgagtttaccgctttacgcgaactgctggagcaggcggtgattgagtcgccgccggtgttgatccgcgacggcggggtaatcgcgcccggctacaacgccgagctggatgagtggcgcgccctcgccgacggtgccaccgattatctcgacaagctggagatacgcgaacgcgaaaagctggggctggatacccttaaggtcggcttcaatgcggtccatggttactacattcaggtcagccgcggtcagagccatcaggtgccgatgcactatgtccgccgccagacgctgaaaaatgccgagcgctacatcattccggaactgaaagagtacgaagacaaggtgctcacttcgaaaggcaaggcgctggcgctggaaaaaagtctgtatgaggcgctgtttgaccagctgctgccgcatctggaagcgttgcagcttagtgactctgcgtcagctggacaaactcaacgatctgctggatggcgcgctgaagtccggcctgaatgaggttcgcagcgttgagttaggcgtggccaatccggagagttataagcagcaggcccgcaaagcggcaatcaaaaatgctactcagcaagcttcagagctggcagccggtttcaacgcccagctgggctcgatctacagcattcgctatcaggtcgccaactaccagccgatgccgatgaaccgtatgtataaggccgcc---gctgctgccgatacgtcggctcaggaaacctacgatcagcaaagcatcaactttgacgatcaggtcgatgtggtgttcgagatcatgtttcacatcacccaggtcggcgtagtgctgctgacgctggtgctgtgtaccggcttgttttacatgcaggatcttttcagcgcggaaaacgtcgataaagcggtgctctccatcatcgcctggtttgtgtatatcgttttgctgtgggggcactatcatgaaggttggcgtggacgtcgtgtggtgtggtttaactgcagcggcgcattgttattaaccatggcctactttggcagtcgcatcctacagcacctgcttatcatatttggccccgaccataaaattgtcgttgaggctttcgatgatcctgatgttaaaaatgtaacctgttatatcagtcgggcgaaaaccggcggcattaaaggcggattgggtctggcggaagatacctcggatgcggcaatctcctgtcagcagatcggtccggtcgagctgagcgacaagattgcgcagggcaaagcgcagggcgacgtggtgtttcgccagcgcacctcgctgatcttcaagaagctgcaggttgtacgcttcttcgataaaaagcgcaacgccttagtctatctgacctactccgacaaagtggtggaaggctcgccgaaaaatgcgctgagcgccgtaccaataatgccgtgatgaccaaacagcccgatgagtggctcgacgatgtgccagataatc------atgaagaagaagatgaagagattatctgggtcagtaagagcgaaataaagcgcgacgctgaagagctgaaacgcctgggtgccgaactggtcgacctgggcaaaaatgcccttgataagatcccgctggatgagcgcctgcgtgccgaaatcgaactcgcgcagcgtattaagaaagagggtcgccgtcgccagttgcagctgattggtaaaatcatgcgcagcatggacgtcgagccgatccgccaggcgctggataagctgaagaaccgccacaaccagcaggttgcgctgttccataagctggagatgttgcgtgaccgcctgattgaacagggcgatgacgccatgacggatgtgatcgccctttatcctcaggccgatcgtcagcaactgcgcagcatgatccgcaacgcgcagaaagagaaagcgggcaacaagccgccgaaatctgcgcgacagatcttccagtatctgcgcgagctggccgaaagc---atgttattgtctgttgctttacatggtgccgtaattgccggcattctttatgcctcattccatcaggtgctcgaagtccctaaagcgtcgcagcctatcagcgtaaccatggtcgcccctgaaattcagcctgagccggcgccggcagtggttgagccgcctgccccacagcctgaaccg------cagccggaacctgaaccagtaccagaacctcagccg------gccccggaacccccaaaggccgagccggtgccgattcctaagccggaaccgaagcccaaacctaaaccgaagccggaa------cataagcgt------------------gag------------cagcctaaacgcgaagtc------aaaccg---cgtcaggagagcaagccgcaggctaatccg---------tttaagcaggaggcg---cccgctactcag---aacaagccgaccgccgcgccgaagtcgacgccagcaccgagtcagacg------------------gtctctaatggg---ccgaaagcactgagcgtcagcaagccaggctatccaccgcgtgcactggcgctacgtgtagaaggccgggtgagagtcaaatttgatgtcgacagcgaagggcgggtggataacatccagatactttccgctgagccgcgtaatatgtttgaacgctcagttaaacaggcgatgaagcagtggcgttaccagagtgggcgtccggggcagggcctgaccatgaacattgtgtttaagatcagtggcggagccagtatcgaaatggcgtcgtcggtcgccacgccactcgagcgctcgctgggccgcatcgccggcgtcagtgaaatgacctcaaccagttcactcggcagcacccgcatcattctggtgtttgattttgatcgtgacatcaacggagccgcgcgcgatgttcaggccgcgattaacgcggcgcaaagcctgctgcctaccgggatgccgtcgcgcccgacgtatcgcaaagtgaacccttcagatgcgccgattatgatcatgacgctgacctcggacagctacaatccgggtcagctgtatgactacgcctcaacgcagctggcgcagaaactgtcacagattgagggcgtcggcgacgtcaccgtaggcggcagctcgctgcctgcggtccgcgtggcactgaatccacaggcgctgtttaatcagggcgtgtcgctggatgcggtgcgcaccgccatttccaacgccaatcagcgacggccgcagggcgcactggatgattcgcagcagcgctggcagttgcgtaccaatgatgcgctacagaccgccactgagtatcagccgctgatagtgcattacaacaacggcgcggcggtcaggctgtcggacgtggcgacagtcgaagactcggttcaggacgtgcgtaatgccgggatgtcacgcggtaaaccggcggtgctgctgctgatccgcaaaacgcctgaagctaacgtcatcgatacggtggaccgtatccgcgccgaaatgccgctgctgcatgaggtgatcccggccgccatcgacctgcagatcgctcaggatcgctcacccaccattcgtgcctcgctgcatgaagtggagcaatcgctggtgatcgccgtggcgctggtgattctggtggtgtttgttttcctgcgctcgggtcgcgccacgctgatcccggcggtggcggtgccggtttcactgattggcaccttcgccgcgatgtacctgtgcggctttagtctcaacaacctgtcgctaatggcgctgaccatcgccaccggctttgtggtcgatgatgcgattgtggtgctggagaacatcgcccgccacgtcgaggcgggcatgaagccgttgcccgcagcgctgaaaggggtacgtgaagtcggctttaccgtactgtcgatgagtctgtcactgatcgcggtcttcctgccgctgctgatgatcggcgggctgattggccgcttcttctccgagtttgccatcaccctgtcggtggcgattgtgatctcgctgtttatctcagtaaccctgacgccgatgatgtgtgcatatctgctgaaaccgtcggcacccggcagccagccccgt---cggcat---ggatcgggccggctgctgctggcgattcagcagggctatggccgctcgctcaatgtggtgctgaaccatgcccgctgggtgctgctgctgtttttcgccaccatcgccctcaccgtctggctgtttatcagcatcccgaaaacctttatgccggagcaggacaccggccggctctccggttttatctcggccgaccagagcatttcgttccaggcgatgcgcagtaagctgcaggattttatggagatcgtcggtgccgatccggcggtagagagcgtggtcggctttaccggtgggatgcgcaccaacagcggctcgatgtttatctcgctgaaaccgctgtcagagcgcaaagagaacgcgcaggcggtcatcgcccggctgcgggttaaactggcaaaagagccgggtgctaacctctacctgaatgcggtgcaggatctgcgggtcggcggccgtgaatcgaatgccggttatcagtactcgctgctgtcggacaatctcgacgacctgcgcagctgggagccgaaaatccgtcaggcgttcgccgccctgccgcagctggcggacgtcaactccgatcagcaggataaaggcagcgaaatggccctgacctacgatcgtgaaagtatggcgcgactcggtattaacgtcgctgaagcgaatgccttgctgaataacgcctttggtcagcgccagatctctactatttatcaaccgcttaaccagtacaaggtggtgatggaggtcgatccacgctatacccaggatatcagcgccctgtcgcagatgtttgttatcaacagcgaaggcaaagcaattccactgtcgtggtttgcgcactggcagcccgccaacgccccgctgtcggtcaatcatgaagggctttctgccgcctcgaccatctcgtttaacctgccggaaggcgtgtcgctgtcgcaggcatccgaggcaattgagcgcaccatgacctcgctcggggtgccttccagcgtacgcggcagttttgccggtacagcgcaggtattccagcagtcgcagagcagccagctgtggctgatgctggcggccattggcgcggtctatatcgtgctggggatgctgtatgagagctatgtccatccgctcaccattctgtcgacgctgccgtcggccggggttggcgcactgctggcgctggaattgttcgatacgccgttcagcctgattgcgctgatcggaattctgctgctgatcggcatcgtgaaaaagaacgctatcatgatggtagattttgcccttgaggcacaacgcaacggccagctcagcgcgcgcgaggcgatttttcaggcctgcctgctgcgcttccggccgattctgatgaccacgctggcggcgctgtttggcgcgctgccgctggtgctgaccagcggtgacggcgcggaactgcgacagccgctcggcattaccatcgccggcggtctggtgatgagccagttgctgacgctctacaccacgccggtggtctacctgatgatggataaactacggttaaccgcaaagatcgtccccgccagccgatgctgctgcgcggcaacgactgggtgacgctgaacgcagaacaggcagttaatgccggcgcagatctgttgcgtcaggcgaaaaaagtgattggtatcggttcgccgcgcgccagtgttgaaagcaactttgcgctgcgtgagctggttggcgccgaaaacttctccaccgggatgccggctggcgaacaggcccggctggaactgatgctgaaagtactgcgtgaaggcgggatctacacgccatcgctgcgcgaaattgaaagctacgatgcggtgctggtgctgggtgaagatctgacccaggttggcgcacgcgtggcgctgtcagtgcgtcaggccgttaaaggcaaggcgcgcgacatggctgccgcccagaaagtggcagactggcagattgcagcgattctcaacatcggtcagaacgccaaacatccgctgtttatcactaacgtcgatgaaacccgtctggatgatatcgctgcctggagctaccgtgcaccggttgaagatcaggcgcgcctcggtttcgccatcgccaacgcgctggatgaaactgctccggcggtgaccgatttcgacagcaaactgaacggcaagatggatgttatcgtgcaggcgctggccggcgcgaaaaaaccgttaatcatttccggtacccattccggcagcagcgcgatgatcgaagcggctgccaacgtggccaaagcgctgaaagcgcgcggtgccgatgtcgggataacgctgctggcgggacatgccaacagtgtgggtcttggcctgatgggcggcaatacgctggaaagcgcgctggagcaactgagcaacggtgaagccgatgcgctggtggtgctggaaaacgatctctatcgccatgcaccgaaagcgctggttgatgcggcactggcacagaccaccaacgtgattgtggtggatcatcagcgtaccgctacgctggagaaagccgggctggtgttatcgaccgccagcttcgccgaaagtgacggaacctcgattaaccatgaaggccgcgcacagcgtttcttccaggtttacgatccttcctactacgacaacagcattgtgatgcttgaaagctggcgctggctgcattcgctgcacagcacgctggaaagtcgtcacgtcgactggacgcagctggaccacgtgatcgatgcggtggtgagtcatctgccacagctggccggcatcaaggatgcggcgccggatgccagcttccgtattcgcgggcagaaactgtcgcgttcaccgcaccgttccagtggccgtaccgccgcgcgcgccaacatcagcgtgcacgaaccgcgtcagccgcaggatcaggacaccatgttcgccttctcaatggaaggcaacaaccagccaggcgcgccacgttcgcagattccgtttgcctgggcaccgggctggaactcaccgcaggcgtggaacaaattccaggttgaagtgggcggtaaactgcgtaatggcgatccgggcgtacgcctgtttgaagcc---agcgccgcccagctgccgtggttcagcaacgtccctgcggcgtttgtcagc---gaaacgcagtggcgcgtggcaccttactatcagctgtttggcagtgaagagatgtcacagcgttcgccggtattccagcagcgcatggcgcagccgatgctggtgattaacccggatgatgcggcgaaactgggtgttaacaacggcgcagccgttgagtttacctgtgccggtgaaaccgtacgtctgccggtccgtttctcagcgtcactgcaggcgggacagattggcctgccgctgggcatgccgggtgtaccgccgttcctggcgaacggaaaaatcgacaaactgcaggagacggcgcaaatgatccgttcctggtctttcggtgaagtgaaaaagccggaaaccattaactaccgtactttcaagccagagcgcgatggtctgttctgtgcccgtatcttcgggccggtaaaagactacgagtgcctgtgcggaaagtataagcgcctgaaacaccgtggtgtgatttgtgagaagtgcggcgttgaagtgacccagactaaagtgcgccgtgagcgcatgggccacatcgaactggcgtcgccaactgcgcacatctggttcctgaagtcactgccttcgcgtatcggcttactgctggatatgcccctgcgtgacatcgagcgcgtgctctactttgaatcttacgtggtaatcgaaggtggcatgaccaacctcgagaagcgccagattctgactgaagagcagtaccttgacgcgctggaagagttcggtgatgagttcgacgccaaaatgggcgccgaagcgatccaggccctgttgaaaaacatggatctggagcaggagtgcgagcagctgcgtgaagagctgaacgaaaccaactctgaaaccaagcgtaaaaaactgaccaagcgtatcaagctgctggaagcgttcgttcagtctggcaacaagccagagtggatgatcctgaccgtgctgcctgtactgccgccggatctgcgtccgctggtaccgctggacggtggccgttttgctacgtcggatctgaacgatctttatcgtcgtgtgatcaaccgtaacaaccgtctgaagcgcctgctggatctggctgcgccagatatcatcgtacgtaacgaaaaacgtatgctgcaggaagcggtagatgccctgctggacaacggtcgtcgcggtcgtgcgatcaccggttccaacaagcgtccgctgaaatcgctggctgacatgatcaaaggtaagcagggtcgtttccgtcagaacctgctgggtaaacgtgtcgactattcaggtcgttcggttatcaccgtaggtccatacctgcgcctgcatcagtgcggtctgccgaagaaaatggcactcgaactgttcaaaccgttcatttacggcaagctggaactgcgtggcctcgccaccaccatcaaagccgcgaagaaaatggttgagcgcgaagaagcggttgtctgggatatcctcgacgaagtaatccgtgagcacccggttctgctgaaccgtgcgcctacgctgcaccgtctgggtattcaggcgtttgaaccggttctgatcgaaggtaaagcgatccagctgcacccgctggtttgtgcggcttataacgccgacttcgatggtgaccagatggctgttcacgtaccgctgacgctggaagcccagctggaagcgcgtgcgctgatgatgtcgaccaacaacattctgtctccagcgaacggcgagccaatcatcgttccttcacaggacgttgttctgggtctgtactatatgacccgcgacaaagtgaacgccaaaggcgaaggcatggtgctgactggcccgaaagaagctgagcgtgtttaccgcgctggcctggctgagctgcatgcccgcgttaaagttcgtatcactgaatacagcaaaaacgagcaggacgaattcgttccgaaaaccagcattatcgacaccaccattggtcgtgcgattctgtggatgatcgtaccgcaaggtctgccgtactcaattgttaaccaggcgctgggtaaaaaagccatctccaaaatgctgaacacctgttaccgcattttgggcctgaagccgaccgttatctttgctgaccagaccatgtacaccggttttgcttacgcagcccgttcaggtgcgtcagtcggtatcgacgacatggttatcccggccaagaaagtggaaatcatctctgaagctgaagccgaagtggctgagattcaggaacagttccagtctggtctggttaccgccggcgaacgttataacaaagtcatcgatatctgggcagcagcgaacgaacgtgttgccaaggcgatgatggaaaacctctcaaccgaaaccgtgatcaaccgtcatggcgaagaagagaaacaggtttcctttaacagcatctttatgatggccgactccggtgcgcgtggttctgctgcacagattcgtcagctggccggtatgcgtggtctgatggcgaagccagatggctccatcatcgaaacaccaatcacggcgaacttccgtgaagggttgaacgtacttcagtacttcatctcaacccacggtgcgcgtaaaggtctggcggataccgcactgaaaacggcgaactccggttatctgacgcgtcgtctggttgacgttgcacaggatctggtggttaccgaagacgattgtggtacgcacgaaggcatcatgatgactccggtcatcgaaggtggcgacgttaaagaaccactgcgtgaacgtgtactgggtcgtgtgacggcagaagacgtgctgaagccaggcaccgctgacattctggttccacgtaacaccctgctcgatgagcactggtgtgacgtgctggaactgaactcagtagacagcctgaaagtccgttcggtagtaggttgtgaaaccgactttggtgtgtgtgcacactgctacggtcgcgacctggcacgtggtcacatcatcaacaaaggtgaagcgatcggtgttatcgcggcacagtccatcggtgagccgggtacacagctgacgatgcgtacgttccacatcggtggtgcggcatcacgtgcggctgctgaatccagcattcaggtgaagaacaaaggtaccatcaagctgaccaatgctaagtcggtaaccaactcggctggcaagctggtgatcacctcgcgtaacgttgaactaaaaatgatcgacgaatttggtcgtaccaaagagagctataaagttccttacggtgccaccatggcgaaaggtgatggtgagcaggttgcagcgggcgaaaccgtcgcaaactgggatccgcacaccatgccggttatcaccgaagtgggcggtttcattcgcttcaccgacatgattgatggccagaccattacccgccagacagatgacttaaccggtctctcctcgctggtagttctggacagcgccgagcgtactgcgggcggtaaagatctgcgtccagcgctgaaaattgtggatgccaacggcaacgacgttctgattccgggcaccgatatgccggctcagtacttcctgccaggtaaagcgattgttcagctggaagatggcgttaaaatcagcgccggtgacacgctgtcgcgtgtaccgcaggaatctggcggtaccaaagatattaccggtggtctgccacgcgttgctgacctgttcgaagcgcgtcgtccgaaagagccggctattctggccgagatcagcggtattatctcgttcggtaaagagaccaaaggtaagcgtcgtctggtgattactccgctggatggcagcgagccgtacgaagagatgattccgaaatggcgtcagctgaacgtgttcgaaggtgaacgtgttgagcgtggtgacgtggtttccgatggcccagagtctccacatgacatcctgcgcttgcgtggcgtgcatgcggtgacccgttacatcactaacgaagtgcaggaagtttaccgtctgcaaggcgttaagattaacgataagcacatcgaagtcatcgttcgtcagatgctgcgtaaagcaaccatcatgagcgcaggaagtgcagacttcctcgaaggtgaacaggctgaattctctcgcatcaagattgctaaccgcgatctggaagcgaacggaaaagttggtgccactttcatgcgtgacctgctgggtatcaccaaagcgtcactggcaaccgaatcgttcatctctgccgcatcgttccaggagactactcgtgtcctgaccgaagctgctgtagcaggcaagcgcgacgaactgcgcggtctgaaagagaacgtaatcgtgggtcgtctgatcccggccggtaccggttacgcttaccatcaggatcgtatgcgccgcaaagcggcaggcgaagtgccggtagcaccgcaggttactgcggatgaagcctcagccagcctggccgaattgttgaacgccggtctcggcggtaacaacgacgaggtcgccttcctcgacagcgtcagccagcttacgcagttgcagaataaaggtgataaaaaacaccgcgccttcggcaatacctttatgactgaggtttaccctatcgggattgaacctgacagcattaaagagatggcggaaggtccgttgccaccgaagatggcggcgatgaagaaagaactgggtgacgcgcgcaatattattgcctgtgagcgtctcgactattctaaagggctgccggaacgtttcctggcctacgaggcgctgcttgagaacttcccgcagcaccgcggtaaaatccgctattcgcagattgccccgacctcacgtagcgatgtgcaggcctatcaggatatccgtcaccagctggaaaccgaagcagggcgcatcaacggtaaatacggcacgctgggctggacgccgctctactaccttaaccagcattttgatcgccggctgctgatgaaaatcttccgcctgaccgatgtcggtctggtgacgccgctgcgcgacgggatgaacctggtggcgaaagagtacgtggcggcgcaggacccggacgatccgggtgtactggtgctgtcgcgctttgccggtgcggccaatgagctgacctcggcgctgatcgttaacccgtatgaccgcgacgaagttgcggcggcgctcgataaagcgatcaccatgccgcgtaccgaaaggatttcacgctacaacgacatgatggcggtcctgcgtaaaaacgacatcaccgcctggcgcgagaacttcctgaaagacctggtgctttacgtcatttatgcagaagacaacgcagattcactggaaaaacgtaacgcggtgcgccctgctcatctggctcgcctgaaactactgcatgaagaaggacgcctgatcattgcgggtccgatgcctgctgtcgacagcaacgatccgggcgtggcgggcttcaccggttctaccgtgattgccgagttcccgtcattagaagcagcgcagtcgtgggcagaagatgatccctatattgccgctggcgtctataaacaggtcgccgtgaaaccgtttaaacgcgttttcatgcagaaagaaaaactttccgctttaatggatggtgagaccttagataacgagctgttctcagccttatcgaaggatgcagatctacagaaaagctgggaaagctaccatctgattcgcgataccatgcgcggcgatgttggcgagttcctgcatttcgatatctctgcgcgcgttgccgctgccatcgaaaaagaaccgctgcgt---actgttacaccgctgatccctgaagcgcagccagaaccttcc---cgctgggaaaaaatgccgttctggcagaaagtgcgtccatgggcagcacagttaacccaggtcggcgtggctgcctgtgtttctctggcagttatcgttggcgtccagcactacaac---cagccaaacggc---ggc---acggctgaatcgtccgattctccggtgtttaacacgctgccgatgatgggcaaagcctcaccggtcagcctcggcgtgccttct---gatgcg---tttgataccaacagcgctaatcagcaggttcaggatcagcgtcgtcgcgtcaatgcgatgctgcaggattatgaactgcaacgccgtttacatgccgatcagctgcagttt---gaaaccgat---gcaccgaaacaagcacaggctgatgttcccggaaaccaatccttaggactccaggtgcgacatccgattatcaggctgtttgtcatgctg------gcggtggtgatcaccgctggctgtggttttcatccgcgcggcaccactcaggtgccgagtgaactgaaaaccctgattgtttcaaccggcgatccttacggtccactggcgcgtaccgtgcggcagcagctgcgtatcaacaatgtgcgtattgttgaggacagcaag---------------------cagaaccgcaccgatatcccgacgctgcgtctgggtagcgaagcgcagggccgcgataccgcatcggtctttatcaatggcggaaccgctgagtaccagctggtaatgaccctgaccgcccaggtgctgctgccgggcaaaggcatctatccgatcagcaccacggtttatcgttcgttcttcgataacccgaatgcggcgctggcgaaagatgctgagcaggacatgattgtgcaggagatgcgccagcgtgctgccgagcagctggtgcgtaaactgctgacggtccatgcggcacagctcaac------aataaagataccctgcgccagtcagcg------attccggtgccgggtcaggactcagaggaagtcccttcttcctctgccaccagtctgcaaatgcaactggcaactcccccgattgatacctgctatggcccggtcagcgccgaggtgatggctcgcgccagccagattcgcctgctgatttgcgacgtcgatggcgtgatgtccgacggggtgatctacatgggcaataatggtgaagagctgaaggcgtttaatgtgcgcgacggctacggtattcgttgcctgctgacctcagatgtggaagtggctattattaccggccggaatgcccgcctgatggaagatcgctgtaaaacgctcggcattcgtcatctttatcagggacaatcggataagcttttggcctatggcgaacttctggataaactgtctctttccgatcaacaggtcgcctatattggtgacgacctgaaaaccggtattaacgccgggcgaagtggcgcgccgcagcggcgtcgcggtgtcagcgctgcacttctatgaaaccaaagggttgatattcagtacccgtaacggcggtaatcagcggcgttacagccgtgatgtgctgcgacgcgtggctatcatcaaaattgcgcaacgcatcggtattccgctggcgaccgtcagcgacagccttgagcatattccggccaataagcggatgtcggccccggagtgggacgccctgactcagcactggcgcgaagagctggataagcgcatcgaaaccctgacccggttgcgcaacgaccttgatggctgtatcggctgcggctgtctgtcgatgcgcgattgtccgctgcgcaatccgggcgatcggctgggtcagcaagggtcaggagcggtgctgctcgaatgggcggtctggcgatgctggcccgttcgcttggccatcaggtgaccggttcggacgccaacgtttacccgccaatgagcacgctgcttgagcagcaaggcattgaattaacagaaggttatgacgcaagccagctcgatccggcaccggacttagtgatcatcggtaatgcgatgacgcgtggcaatccttgtgtggaagccgttctggaacgcaacattccttacctctctggcccgcagtggctgcacgacttcgtgctacgcgatcgctgggtactggccgtggcgggaacccacggcaaaaccaccacagccggcatggcagcgtggattctggaggcctgcgggctggaaccaggcttcattattggtggtgtgccaggaaacttcgacgtctcggcaaaattaggaaaaagtccattcttcgtgatcgaatgagcagcattaaactgacggttaaacgcctctaccagctgcgcgacgagcgcatggtgaacaccaaagcgaccgcgcgcgtttacctcggcgacaggctgatcgccacggaagagatcaccggcatgacagaaagcccggtcagtaagtatttacatgctgaaggcgcggcgggtgaagcggtgcgggtagagtgggattgtgagggcatcgccgagatgaatgtcattaatcagtatccacggcgcttatctctccttcagcgatgcgccgctgttagacaataccgaactgcacatcgaagagaacgaacgcgtctgtctggtgggccgtaacggtgccggtaaatcgactctgatgaagatcatcaacggtgaacagccgctggatgatggccgcatcgtctatgaaaccgatttggttgttgcgcgtctgcagcaggacccgccgcgcaatattaccggttcagtgtatgacttcgtcgccgaaggcgtggaagagcaggccgaacatctcaaggcttatcacgccatttcccatgtggtgatggaagatcccagcgataaaaacctcaatgagatggcacgtctgcaaagcattcttgaccaccagaatttgtggcagctggaaagccgtatcaatgatgtgctggagcagattggtctgcagcctgataccgaactttcatcgctgtcgggtggctggctgcgtaaagcggcgctcggccgggcgctggtcagcaatccgcgcgtactgatgctggatgagccgacgaaccacctcgatatcgaaaccatcgactggctggaaactttcctgaagaacttcagcggcagcatcgtgtttatctcgcatgaccgttcgtttattcgcaacatggcgacgcgaattgtcgatctcgaccgcggtaagctggtctcctggccgggcaattatgaccagtatctggaagggaaagaggaagcgctgcgcgttgaagagatgcagaacgcggaattcgaccgcaagctggcgcaggaagaagtctggatccgtcagggtatcaaagcgcgtcgtacccgtaatgaaggccgtgtgcgtgcactgaaagcgctgcgtcgtgaacgttcagaacgtcgcgaagtcatgggcaaagccaatatgcaggtgggcgaagcctcgcgctcaggcaaaatcgtatttgagctggaaaacgtcgactatgcggttgacggcaaagtgctggtgaagaacttctcttcccaggtccagcgtggcgataaaattgcgctgatcggcccgaacggctgcggcaaaaccaccttgctacgcctgatgctgcagcagctgcaagccgatcatggccgcgtgcactctggcaccaagctggaagtggcctatttcgaccagcatcgcgccgaactcgatccggaccgcaccgtgatggataaccttgcggaaggcaagcaggaagtgctggtcaacggcaagccacgtcacgtgctgggctacctgcaggacttccttttccacccaaaacgcgccatgacgccggtgcgtgccttgtccggtggtgaacgtaaccgcctgctgctggcgcgtctgttcctgcgtcccagcaacctgatgattctcgatgaaccgaccaacgacctcgacgttgaaacgctggagctgctggaagagctgattgatggctatcagggcaccgtgctgctggtgagccacgatcgtcagtttgtcgacaataccgtcaccgaatgctggatcttcgaaggcaacggtgagatcggcaccttcgtcggcggctatcacgatgcacaacagcagcgtgcggcctataagcagcaaaaagcg------ggcgcaccggcgaaagcaactgctgctgtggca---aaacctgcg---tcagagaaaagcgatgctgccaaacgcagcgttaacaaactaagctataacctggcgcgtgagctggaacagctgccgcaaaagctggaacagctggaagcgcgaattggcgaactgcaggcgaaaatgagtcatccggacttcttcagccaggcccatgaccagactcaaccggtgctggacagtctggcgcaggctgagcaggaactggaaacggcttttgcgcgctgggaagagcttgagtcaatgaaaaac---ggcgcgatgctgatcgatctgcccgagccttacctgctgtggtttgcccgcagcggggattttccgtcaggccagctgggtgatctgatgcaactgacgctggcaatcaaaattgaaggccttgaagggttggttaaaccgctgcaccagccggtcaggcttatgtggtacagctgggtgcgctgaaaaacgccagcaaggtgaatgagattgtcgcgcagctgcgactgtcgggctatcgcgcctttaccgtgccatcaacgccggtacagggacagatcacccgcatttacgtgggaccggacgcctcaaaagccaaaatgcaaagtgcggtaggcgagctgaaaagcatctccgggctgggcggcgtcgtgaagccgtacagcgctcgcatgagcgccgaagtgcagcgcgaagtttttgagcgcggacatgccgccgtgctgctaccttatgatcccttacgcgacgaagtggtgctgatcgaacagatccgcattccggcctatgacagcagtgcatcgccctggctgctggagatggtggccggcattatcgatcccggtgaaaccgttgaacaggtggtgcgtcgcgaagcggtcgaagaagcaggattacaggtcggacggattaagccaatgcttaattacctggccagccccggaggcaccagtgaacgtttatcggtgctgattggggaagtggatgccagccaggcaacaggatgccatggtctggaggaagagaatgaggatattcttgtccatgtggtgagtcgcgaacaggcttatcgctgggtggaagaggggattattgacaatgcggcgtctgtcatcgccttgcaatggctggcgttgcaccatgagaaactacgagaagagtggataccacaaatgagcacacaacactggccctatccgcacatcgtcgcgcatcgcggcggcggcaaactggcaccggaaaacaccctggcggcaattgacgtcggggcgaaatatggccatcagatgattgaatttgatgccaaattatcaggcgacgcgcagatctttctgctgcacgacgacacgctggaccgcaccagtaatggctggggtgttgcggggcagctgccgtgggagaaactgtcgcaactcgatgccggcagctggttcagcaaagcgtttaacggcgagaagctggcacggctggatcaggtcgccgatcgctgccgtcagcatcagatgatggcgaatatcgaaataaaaccgaccaccggcagcgaggcggaaaccgggcgggcagtggcgcaggcagcagcccgcctgtggcaggggcaa---acgccgccgttgctctcatccttctcgtacgtcgcgctggacgcggcgatgcaggctgaaccgcaactgccgcgaggtttactgtcgcacagctgggatgaccagtggcgcgacaagattgcgtaacatcgccatcatcgcgcacgttgaccatggaaagaccaccctggttgacaaactgctgcaacaatccggtacttttgatgcccgtaccgaagcaaccgagcgcgtgatggactccaatgatttggagaaagagcgtgggattaccatcctcgcaaaaaacaccgccattaagtggaatgactaccgtatcaacatcgttgataccccaggacacgccgacttcggtggtgaagttgagcgcgtcatgtccatggtggactcggtgctgctggttgtagatgcgatggatggccctatgccgcaaactcgcttcgtgaccaaaaaagcgttcgcgcatggtctgaagccgattgtggttatcaataaagttgaccggcctggcgcgcgtccggattgggttgttgatcaggtattcgacctgttcgttaacctcgacgcgactgacgagcagctcgacttccctatcattttcgcctcggcgctgaatggtattgcaggtctggagcacaccgatatggcggacgatatgactccgctgtatcaggcgattgttgaccacgtttctccaccacaggttgaagctgaagcgccactgcagatgcaaatctcgcagctggactacaacaactacctgggtgttatcggtatcggccgcatcaagcgcggtaaagtgaagcctaaccagcaagtcaccattatcgatagcgaaggtaaaacccgtaacggtaaagtcggtaaagtgctgactcacctgggtctggagcgtatcgacagcgacctggctgaagcgggcgacatcatcgccatcaccggtctgggcgagctgaatatctctgacaccatttgcgatccacaaaatgttcaggcgctgccagcgctgagcgtggatgagccaacggtaaccatgttctttaacgtcaacacctcaccgttctgcggtaaagaaggtaagtacgtgacttcacgtcagatccttgagcgtctgaacaaagaactggtacacaacgtggcgctgcgtgttgaagaaaccgaagatgctgacgcgttccgcgtatcaggtcgtggtgagctgcacctgtctgttctgatcgaaaacatgcgtcgtgaaggtttcgaactggcggtatcccgtccgaaagttatcttccgcgaaatcgatggccgtaaacaagagccattcgagaacgtaacgctggatatcgaagagaacaaccagggttcagtcatgcaagccatgggtgagcgtaagggcgatctgaaaaacatggatccggatggcaaaggccgcgtacgtctcgactacgtgatcccaagccgtggcctgatcggcttccgtaacgaattcatgaccatgacctcaggtaccggtctgctgtactccacctttagccactacgacgatattcgtccgggcgaagtgggccagcgtcagaacggcgtactgatctctaacggtcagggtaaagccgttgcgttcgcgctgttcggcctgcaggaccgcggtaagctgttcctgggtcacggtgcagaagtgtatg-aggccagatcatcggtattcacagccgttctaacgacctgactctggcaatctcgctatgaaagctggtttcaggccaactggatccacgatgacggcgcccatgatattgcgcacttacgccgcgtatggatgagcgcacaacggatcatggcaggcagcgccgccaatccgctggtggtgttaaccgcctgctattttcacgatgtggtcaacctgccgaaaaatcaccctgaacgccatctggcttcgacctacgccgccacggaaacgcagcgtattctgcaacaggattttaccgacttcccggcagagctgattgaggcggtaatgcacgccgttaaaacccacagtttcagcgccggcatcccgccgcagacgctggaagccaaaatcgttcaggatgccgaccggctggagtcgctcggcgccattggcctggcgcgggtattctataccgccggggcattgaatcgtccgctgttcgacagtgccgatccgctgggaaaagatcgcgagctgaatgatgtgaaatggacgctggatcacttccagaagaagctgctgcggctgccggaaaccatgcacaccgagaccgggcggatgctggcggaacataatgctgacttcctggtgcgctatatggccaagctgtatgcggagttgcagggcaatctgacc------gggatggacaaaggcgtgctgcgggacttcacattgtcacattacgcgaagctttggaaaaagccgaggaagcgggtgttgatttagtagaaatcagcccgaacgccgaaccgccggtctgccgcatcatggattacggcaagttcctctatgaaaaaagcaaatcttctaaggaacagaagaagaagcaaaaagttattcaggttaaggaaatcaaattccgtcctggaaccgatgatggcgactatcaggtcaaactacgcaacctgattcgctttctggaagaaggcgataaagccaaaatcacgctgcgttttcgcggtcgtgagatggcgcaccagcagatcggtatggaagtgcttaaccgcgtccgtaaagacctgtgtgaagatctggatttggccattgtcgaatccttcccttcgaagatcgaaggccgccagatgatcatggtgctcgctcctaagaagaaacaggtgttatttgtggcaccgatctggctatggctgcattacagcaacaaacgcaacggcggttcggaa---ctgtcgcaaagcgaaatccagcgcctgcagcgtgttgctcaggacgcgcagcggatgcgcgaacgcattgatgcgctggaggcgattctggacgcagaacaccctaactggaggcaaccaatgaccatgacctttttctggccgatcccgctgacgctgctgattatcggcgtggtgctgattggcattctgtggagcagactggaagatctgcgctggccgatctgtacttttatcggcatgacgctggtgatgacctggatcgctactgagcaatacttcttccgccctaccgattacagcttctcaatcatggtcggtgcaggtctgctgctgctggctaacattgtctggtttatcagccactatcgccgtcgtttcagtgccgacagcgctatcgttgcggcctgctactttgccggtcactttatgattgtccgttcactgtgggtggtgatcccggacgtatctaaagcgctctcctggctggaagcgcatcctgatgccctcaagggtatcggccgtggcatcgaacgtgaaacgttgcgcgtgcaggcagacggtaagctggcggaaaccggtcaccccgaatcactgggttcggcgctgaagcatgactggattaccacagactttgccgaaacgctgctggagttcattacgccagtggatcacagcattgatcacatgctggctttcctgcgtgatattcatcgtcatgttgcccgtgaactcggcgaagagcgtatgtggcccttcagcatgccgtgcgagattgacgatgcgaacaagattgaactggcacagtatgggaaatccaatattggccagatgaaaacgctgtatcgccaggggctgaaaaaccgctacggcgcgttgatgcagaccatctccggtattcactataacttctcgctgccgctctctttctggcaggaatgggccgatgtgaaagatcaggaaagcgggaaagagaccatctctgccggctatctgcgactgatccgtaactattatcgttttggctgggtgatcccgtatctgtttggtgcgtcgcccgccatcagttccagcttcctgcagggccgcgag---agcgcactgccgtttgaaactaacgataaagataccctgtggctgccgtatgccacctcgctgcgtctgagcgatttaggctataccaacaaatcccagagcgcgctgggcattaccttcaattcactggaaggctatgtcactgcgctgaagaaagcaatcaagacgccgtcggaagagtatgctgagatgggcaccaaagatgccgacggcaactggctccagctcaacactaacgtgctgcagattgaaaatgaactctatgcgcctatccggcctaagcgcgttacgcgctcgggtgaagcgccttctgacgcgctgctgcgtggcggcattgagtacattgaagtgcgctcgctggatattaacccgttctcagcgattggcgtggacgagaaccaggtgcgcttcctcgacctgttcctgatctggtgtacgctggctgacgcgccggaaatgagcgctgacgagctgcagtgtacccgtaaaaactggaatagagtggtgctggaagggcgtaagccggatcagaaaattgcggtcggctgtggtgaagcggagcattcgctggttgaagtcggtaagacactgtttgccgatctgcgtcgggtggcggaagttttagacagcaacaaccagggcagcacgcaatatcaacaagtttgcgatcaactggtggcatcgttcgacgatcctgagctaacctattcggcgcgcatccttcaggcgatgaaggacaatggtgttaccggtaccggtgtggcgttagcggaacagtatcgccatctgctttgtgaagagcagctggaagtgctgagcgaagacgatttcagtcgtcaggcgaaggagtctgtggcagcacagcaggcgcttgaagccgatgacaagctggattttgaggcttatctggcgagccgggaagggatggtcgggactttctatcgcaccccaagcccggacgcaaaagccttcatcgaagtgggtcagaaagttaacgccggcgatactctgtgcatcgtcgaagccatgaagatgatgaaccagatcgaagccgacaaatctggtgtggtgaaagccattctggtcgagagcggtcagccggtcgagtttgacgagccactggttgtcatcgaaatgactgacgctgcagagaagaaagagtacagctttaacaaaaactatccgcgcgatttaatcggttatggcgccaatccgccgcacgccgcctggcccaacaacgcccgcgtggcggtgcagtttgtcctgaattacgaagaaggagcggaaaatagcgtgctgcacggcgacgccggctcggagcagtttctctccgacatcattggcgcggccagttatccggatcgccatatgtcgatggagtcgctgtatgagtacggctcacgcgccggcttctggcgcatccataatgaattccagaaacgcggtctgccgctcaccgtgtttggcgtagccatggcgctggcacgtcatccggagattgttgaggcgattaaacaggcggactacgatgtggtgagccacggctggcgctggatccactatcagggaatggacgccaaaaccgaacgccagcatatgcagcaggcggtggatgtgctgatcgacctgtttggcaaagcgcccaccggctggtacaccggccgtgacagcccgaacacccgccgtctggtggtggagcagggcggtttcagctacgacagcgattattatggcgacgatctgccgttctggacccaggtcacctgtcaggatggcacggtcaaaccgcacctgatcattccttacaccctggagtgcaacgacatgcgttttgcctcgccacagggcttcaatactgccgaacagttcttcacctatctgcgcgatacctttgatgtgctgtatgaagaaggcgaaacggcgccgaagatgatgtcggtcggcatgcattgccgcctgctggggcgtcccggaaaattccgtgcgttgcagaacttcctcgatcatatccagcagcatgatgacgtctggatttgcagccgtcagcagattgccgagcactggatcaaaacgcatccggcacgggcgcagtaacggagcccgactgttcggcatcgtttttttgctgatcgtgataggcattatgatttctggcgggctggtggtgctgaagtggatgaacgatgcatcacgtctgccgttatcgaaactggtggtgaccgggcaaacccattacaccacccacgatgacattcgccaggcgattctgtcacttggcgcgccgggcacgttcatgtcgcaggacgtggatattctgcagcagcagatagagaggctgccgtggattaagcaggtcagcgtgcgtaaacagtggccggacgagctgaagatccatctggtggaatataccccggtggcgcgctggaacgatctgcatatggttgacgcggatggcgtctccttcagcgtcccggctaaccatatcggcaaagaaaccctgccgatgctgtatggaccagaaggcagtgagaaagaggtgctggcgggttatcacagcatggacgatgtactgaaggccagaaagtttaccctg-aggtcgcgtcgatgaggtacccagttttctcaggcgatgattaatggccggccaatttgcctgtttaaactgcatcaaccgttgcaggtggcgggctgggcgctggatgtggtcgaactgccgtggccgggcgagaagcgttaccgtcatgagggatgggagcatgtcgaggtggtgttgcgcggcgatcatcagacgctgggcgtgcgtgccatggcgttattatcggatgaggcgctgacgcagccggggatttcgttcaagaccagctcgccacagggcgaaaatgagcgtctgcccaatccgaccctggcggtgacggatgggcagacaacgattaaatttcatccatggcgactggaagagattgtcgccagcgagcagatggatggcttcttcgcgaagtttatcatgtggggcattttaacggcgctggcctatcacgcggtgagcgggattcgtcatatgttgatggattttggttatgtggctgaaaccctgcaggtgggtaagcgttcagcttatatgacttttgtaatcactgtcgtgctggcaattctggcgggagtcctcgtatggctggttgagctgggcagtgaactggaacccaaggatctgctgaagttccgcgactcgaaaaagtacaaagatcgtctggtcgctgcgcaaaaggcgactaacgagaaagatgcgctgatcgtgatgaaaggccagctgcatggcatgccggttgtcactgccgccttcgaattcgcctttatgggcggttcaatgggctcggtagtgggtgcccgttttgtgcgtgcggttgagcaggcgctggcggataactgcccgctgatctgcttctctgccagtggcggcgcgcgtatgcaggaagcgctgatgtcgctgatgcagatggcgaaaaccagcgccgcgctggctaaaatgcaggaacgcggtctgccttacatctcggtactgaccgacccgaccatgggcggcgtgtcagccagctttgccatgctgggcgacctcaacgtggcggaaccgaaagcgctgatcggctttgccggtccccgcgttatcgagcagaccgtgcgtgaaaaactgccgccgggcttccagcgcagtgagttcctgattgaaaagggcgcgattgatatgatcattcgccgtccggaaatgcggtacaaactggcaagcctgctggcaaaaatgatgaacctgccagcaccgctgcacgacatggacggcccgcgacgtgaagtgatccagcgtggcaacgatatcagctacttcgaacctggccttgagccgttttcgctgcccggtaaccacattatcgatgcgctgccgtcggtgatttttgcagacttcaccaagctgggcagtgcgtacgacttcattaccgttggccgctcgcgtattgccgatcagatgtgcgacgtattgcgcatcgtgtcacgcgatggcacccgctacagctatgtcgtctggctggatgtggataccaggctgcctctgcggattgacctgctggaccgcgacggtgaaacgctggagcagttccgtgtcatcagcttcgcggtggatgaaggggtgcgtaacctgatgcaggggctggagaaggccaacctgccgccatcgctctccgtcccgaaaggggatgcggtgatgctcaactggcagccaggctggatacccgccggcatgacgctggtctctcagaatcgtcgtacgttgcccgcgctgaacaaaaacatggagtcgcgtctctacagcgacggcctgttcagcttcgccattaatatcactccggccgataaaagcagtaccacccagacattgcgcactggacgtcgtacggtacaaacggttgtgcgcaataatagcgagattgcggtggtcggcgaattaccgccttcgacagcaaaacgcattgcggacagcatcgacctggggtcacaaaaagccaccttcctcttccacgattacgagaccttcggcaccagcccttcacgcgatcggccggcacagttcgccggtctgcgtaccgacagcgattttaatccgattggtgagccgcaggtgttttactgccgtccgccggatgactatctgccgcagccggaagccgtgatgattaccggcatcacgccacaggtggcgatggcgcgcggtgtgacagaagcggagttcgctgaacgcattcacgccctgtttaccaccgaacaaacctgcgtggtcggctacaacaacgtgcgctttgatgatgaagtgacgcgcaatatcttctaccgcaacttctacgatccctatggctggagctggcagaacggcaactcgcgctgggatctgctcgacgtgatgcgggcctgctatgcattgcgcccggaagggatcaactggccggaaaatgaagaaggctttcccagcttccggctggaacatctgaccaaagccaacggtgtggcgcatgaaaatgcccatgacgcgatgtctgatgtctatgccacgctggcgatggcccggctggtgaaagagaagcagcctaagctgtttgagtttttgtttacccaccgtaacaaaaacaagctgatgaacctgattgatatcccgcagatgaagccgctggttcacgtctccggcatgttcggcgcggcacgcggcaacaccagctgggtagttccgctggcctggcacccggataaccgcaatgcgctgattgtggtcgatctggccggtgatatctcaccgctgctgcagctggatgccgagaccctgcgcgagcggctctatacgccgaaaaacgatctc---ggcgatctgccagcagtgccggttaagctggttcatatcaacaaatgtccggtgctggcaccggctaatacgctgcgtccggaggatgccgcccggctgggtatcgatcgtcagcactgcctggcgaatctggcgctgctgcgtcagcaaccagaggtgcgtgagaagctggtgacgctgtttgctgacgctgaaccgtttaccccgtcggacgatgttgacacccagctgtacgatggctttttcagcgatgccgatcgcgcgggtatgaacattattcgccagactgcacccgctaacctgccggcgctggatttaactttcgacagcgcgcgcgtggcgaaactgctgttccgttatcgggcgcgtaacttccccggcacgctggatgatgcggaacagcagcgctggttgcagcatcggcgcgaggtgctcaatgctgagcgggtgcaggcgtttttgcaggagctggagtcactggcgagtctgcatgaagccgatccggagaagctgggacagttaaaagcgctctatctctatgcgcaggaactggtttctttgatctgccccctttgccatactcctctcgtcctgactgcacgcagctggtgctgcgaaaatcgtcatcagtttgatcaggcgaaagagggctacgtcaatttgctgcccgttcagcataaacgctcacgggagccgggtgacagtgcggagatgatgcaggcacggcgcgaattcctcgaggcgggctattatcagccgctgcgcgatcgggtggtcagcctgctggacgcgacgctctgccggccgggcagtcagattcttgatattggctgtggtgaaggctactacacggcggcgctggccgcagccaac------agcgagacgggacaggtttatgggctggacgtcgccagaatggcgatccggctggcggcgaagcgctacgctgaggtgctgttctgtgtcgcctccagccagcgtttaccctttgccagccagtcgctggatgcgatagtgcggatttacgccccctgtaatgaagcggagctggcgcgggtactcaagcccggtggcatcgtgctcaccgtgacgcccggtccgcaccatctgcagcagtttaaagcgctgatctatcgtgaggtgcagttacacgca------gcggaacaaaaaacctacccc------gaatttcaccagattgcccagcattcgctgcgttacccgatggcactgaccggggctgcggccgtcacgctgttacagatgaccccttttgcctggcgggcgcgtgacgaagtctggcaaaccctgcagcagagcgaactgttcaactgcgacgccgattttaccctgacgctgtggcagcgcgacatgcgcgtcgctggccgtctggctgccgaggtgctggagatgatcgagccacacgttcagccgggcgtgactaccggtgaattggatcgcatctgccatgactacatcacgcagcatcagcaggcgatttctgcctgtctgggctatcacggctttccgaaatcggtctgcatttcggtcaatgaagtcgtttgtcacggtattcccagcgatgaccgccagctaaaagacggcgacatcatcaatattgatgtcaccgtaattaaagatagctatcacggcgatacctctaagatgtttatcgtcggcaagccgaccatccagggcgaacgtctgtgccgcgtcactcaggagagcctctatctctcattgcgtctgatcaagcccggtatccgcctgcgtgagctgggccgggcgattcagaaatatgtcgaagcgaatgacttctcggtggtacgtgagtattgcggccacggcatcggcaagggcttccatgaagagccacaggtgctgcattatgatgccgacgatggcggcgtggtgctgcaggcgggcatgacatttaccgtggaaccgatggtgaatgcgggcgattaccgcatccgcaccatgaaagatggctggacggtaaaaaccaaagatcgcagcttgtccgcgcagtatgagcatactattgtggtgacggaaaacggctgtgagatcttaaccctgcgcaaagatgacaccctgcctgcggtgctggttgctgaaggggtgaagcagaatgcggtcacggcggatggctcgctcaccggcaacagctacaaccagtggaagatacccggcattaaactggcgctgggtcgtaatcatctggatgtgaagggcgctttgggtgagcagctggatcttgatgccagcatcgacgcgcctcagctcgacaatgcgctgccgggcctgggcggcgtggtcaacggcacgattaaagcgcgtggcaccctgagcgcgccgcagctgctggccgatctcaatgcccgtggcctgcgctggcagcagatgcagattaaccgcgtcacgctgaacggtgatgtccgctccggcgagcaggtggccggcaagctgcagttgcgcgtcgaacagctgaagcaggatgcgctcagcattaacctgctgaccctgaatgccgacggcaacgagcatcagcatcagctgaagctcaatgtgcagggcgagccggtgtcaggtcagctggcgctgaacggcagctttgaccgccaggcgcagcgctggaaaggcgaactgaacaatacccgcttcgataccccggtaggagaatggcgactgacgcgggcgatggctatcgactacctcaatagcaaacagaccgccaccatcgggccgcactgctggcagaacccgaatgcccagctctgcgtaccggaaccggtggaagccggtccgagcggcaaggcgcacgtggtactgaatcgctttgatctggcgatggttaaaccgtttatgcctgatgcgacccagctcagcggcgtattcagcggtgacgtgcgggttaactggcgtgccggcgaaggcctgccaaccggtacggtgtcgctgaagggtaacggcgtcaaagttcagcaggatgtgcagggcaatacgctgcccgtcgccttcgataccctgaacctgaatgcggcgctgcgtgacggccgtgcgcagctcgactggctgatccgcatcgccaacaacggtcagctggatggtaacgtccagatcaccgatccggaaaaccgccgcacgctgggcggcaacgtcaatatccgcaatctgtcgctggcgatgctgaacccggcactgatgcagggcgagaagatcaaaggcaacctgaacagcagtttacggctggcgggcagcgtgcagcagccgcaggtgtttggtcagctcggcctgtctgatgtcgatgttgatggcagcttcatgccggtcgatctgaccgccgccaacctcaatctggtgtttaacggcatgagttcgaccctcaacgggctgattcagaccgcgcagggcaacatcaacctcaacggtaacgccgactggagccagcttgataactggcgtgcacgtgtagcggcgcagggcagccgggtccgggtaacggtgccgccgatggtgcggatggatgtctcgccggatctggtgtttgaagccacgcctgcggcatttaacctgtcgggccgggtggatgttccctgggcgcgcatcacggtgcaggaagtgccggaaagcgccaccggcgtctcttcggatgaagtgatgctggatcagaacctcaagccgattcagccgcaaaccgccgccattccaatcaacagcaatttggtgatccacgtcggtaatgatgtgcggctctccgcgttcggactgaaagcgaagctcaatggcgatctcaaactggtgcaggacaaatccggcctcggcctcaacggccagatcaatattccttccggccgtttccacgcctatggccaggatctgattgtgcgtaagggcgagctacagtttgccggaccgcctgaccagccttacatcaaccttgaagcgatccgtaacccggaggcgactgaagatgatgtcaccgccggactgcgcgtcaccggcctggcagacgagccaaaagctgaagtcttctccgatccggcgatgtcgcaacaggaagcgctctcttacctgctgcgcggtcagggactcggc---agcgacggcgacagtaacgcgttaacctcagcgcttgttggcttaggggttgcacaaagtgggcaggttgtgggtaaaatcggcgagacattcggtgtcagtaatctggcccttgatactgccggtgttggcgacagccagcaggtgcaggtcagcggctatgtactaccgggtctgcaggtaaaatacggtgttggcatatttgattcactggcgacgttaaccttgcgttaccgcctgatgcctaaactctatctggaagccgtgtccggtgtggatcaggctctcgatttgctctatcagtttgagtttatgcaaaagtttgataccaagacctttcagggcctgatcctgaccttgcaggattactgggcacgtcagggctgcaccattgttcaaccgctggacatggaagtaggcgctggcacttcgcacccaatgacctgcctgcgcgcactcggcccggagccgatcgccgcagcttacgtgcagccgtcacgccgtccgaccgatggtcgctacggtgaaaacccgaaccgcttacagcactattaccagtttcaggtgatcatcaaaccgtcaccggacaacattcaggagttgtatctcgggtcgctgaaagagctgggtatggacccgacggtgcatgacattcgcttcgtggaagataactgggaaaacccaacgctgggtgcctggggactgggctgggaagtgtggctcaatggcatggaggtgacgcagttcacttacttccagcaggtgggcggcctggaatgtaaaccggtgaccggtgaaatcacctacggtctcgaacgtctggcgatgtatatccagggcgtcgacagtgtctacgatctggtgtggagcgacgggccgctgggtaaaaccacctacggcgacgtgttccatcagaacgaagtggagcaatccacctataacttcgaatacgccgacgtggatttcctctttacctgcttcgagcagtacgagaaagaggcgcagcacctgctggcgctggaaaaaccgctgccgttgcccgcctatgaacgcattctgaaagcggcacacagcttcaacctgctggatgcgcgtaaggcgatctcggtcaccgagcgtcagcgctatattctgcgtatccgcaccctgacgaaagccgtggctgaagcttactacgcctctcgcgaggcactgggcttcccgatgtgcaataac---aaaaagatgaaaatcggccttttttacggttccagcacctgttacaccgaaatcgtagcggagaaaattcgcgattttattggcgaagagctggtcaccctgcacaacgtcaaagatgacgatccgcgcctgatggaacagtacgatctgctaatcatgggcatcccgacctgggattttggcgagttgcaggaggactgggaagcgatctggccacagctgtcgaccctgaatctgcgcaataagattgtggcgctgtatggtatgggcgatcagattggctacggtgaatggttccttgatgcgctcggtatgctgcatgagctattgcagccgatgggggtgcgttttgtgggttactggccgctggaagggtatgagttcaccagcccgaaaccgctcagtgccgatgggaagcagtttgtcggtctggcgctcgatgatgtgaatcagtttgaggtcaccgacgagcgcgtcgagcagtggtgcgagcaggtgttaacggaaaccgccgaactgctgatgaaacgcgccgttgtcgtttttagcggtggacaagattccaccacctgccttgttcaggcgttacagcaatacgatgaagttcactgtgtcacattcgattatggtcagcgtcatcgtgaagagattgaggtagcacgcgacctggccatcaggctgggcgcacgcgcccataaagtgctggatgttacgatgctgaacgatctggctgtcagcagcctgacgcgagataacatcccggttccgacctacgatcccaacgccagcggcttgccgagcaccttcgtaccgggccgcaatatcctgttcctgaccctagcgtcagtttatgcctatcaggttgaagcggaagcggtgattaccggggtatgtgaaacggacttttccggctatcccgactgccgcgatgagtttgtcaaagcgctgatgtctctaagcgtagaagctaaagcagagatcgttgctaaatatggccgtggtgctaacgacagcggttcaaccgaagttcaggttgccctgttgactgcgcagattactcatctgcagggtcacttctctgagcacaaaaaagaccaccacagccgccgcggtctgctgcgcatggtatctcagcgtcgtaagctgctggactacctgactgccgggcggcatcatcggctttgttgcttactggtgcgccctggccataccgttcctgttgtacggctctaacaccttgtttttc---tttctctacacctggccgttcttccttgcgctgctgccggtatcggtgctgatgggtatcgcgcttaacaccttactgcgtggacaactgctgtggaccacactcgccacggtgattctggtgatttgcctgttctggttaatgttcgcctttctctccggctgggtcaaagcgcaaatccagcggctgttgccggcccacgtcagcaataaagcggactgggctgacgacatctacacctcttttcgcacccagcagctcgacccgagcaccagcaacctgtgtgcggtgattgcagtggcggatcaggagaccaatttcagcgccgaagccgccgtgccgggcctgcccaaaattgcctggggcgagattaatcgccgggcagcgaaggtacacgtgccggcatttgtggtacgtaccgcgctgatgattaaatcatcgaacggcgagagctacgccgcccgtctggataaggtgcgcagcgagaaggaactgagcgatatttttgatgacttaatcgatatggtgccgatgggacagacgctgtttggcaatcttaatccgatccataccggcgggccgatgcaggtcagcatcgcctttgcggaagcccatgccaaaggctatccgtggccgattgatggctcaatccgccgcgaagtctttacccgtcacggcgggatctacttcggaaccctgcatctgctgggctatccggctgattacagccagccgctttaccgttttgccgacttcaacgccggctggtatgccagccgcaatgccgcattccaggccgcagtggcgcgggcgaccggcatgacgccgcgtaaggcgcgccatctgccgaaaaatattgatgtcgatgacgtaaaccagctgctggagatcgatcccagcgatccgctggcggtgcgcgaccgcaccatgctggaagtgatgtacggcggtggtctgcgtctctctgaactggtgaatctggattgccgtcatgtcgatctcgattccggcgaggtgtgggttgtgggtaaaggcagcaaagagcgtcgtgtgccgattggccgtaccgcggtcagctggatccagcagtggctgccgctgcgcaccagctttggcggccaggatgacgcgctgtttctctctacgcgcggcaaccggatatcggcgcgcaacgtgcaaaagcgtttcgccgaatggggcattaagcagggcgtgaccagccatattcatccgcataaactgcggcactcctttgcgactcacctgctggaatcgagcggtgatttgcgcgcggtgcaggagctgctgggccatgccaatctctcgaccacccagatttatacccatctcgactttcagcatctggcttcggtctatgatgctgcgcatccccgggccaaacgaggaaagaacatgacggctgaattactggttaacgtcacgccttctgaaacgcgtgttgcctatattgatggtggcatactgcaggaaatccacattgagcgcgaagcccgacgcggtatcgtcggtaatatctataaaggccgggtgagccgggtgctgccgggcatgcaggccgcgttcgtcgatattggtctggataaagccgcgtttttgcacgcctcagacatcatgccgcacaccgaatgtgtggcgggtgatgaaaagaaaaacttcatcgtacgcgatatcgctgagctggtgcgtcaggggcaggatctggtggtgcaggtggtgaaagatccgctgggcactaaaggtgcacgcctcaccactgatattacactgccgtcgcgctatctggtgtttatgccaggcgcgtcgcacgtgggcgtctctcagcgtatcgacagtgaaaaagagcgcgaacgtcttaaggcggtggtcgccgactattgcgatcatctgggcggttttattatccgcaccgccgcagaaggcatcggcgaagaggagctggcgcaggacgcggcgtttctcaagcgtctgtggaccaaagtcagcgagcgcaaaaagcgcaaccagacccgctgtctgctctacggtgagctggccttagcccagcgtattttgcgcgatttcgccggcgcagcgctggaccgcatccgggtcgattcgcgtctgacctgcgatatgctggtggagtttaccagtgaatatattccggaaatggccggtaagctggagctctacaatggcaaacagccgatattcgatctgtttgatgtagaaaatgagattcagcgctcgctggatcgcaaagttgaactaaagtctggcggatacctgatcatcgatcaaaccgaagcgatgaccaccatcgacatcaacaccggtgcctttgtcggccatcgcaatcttgatgagacaatttttaataccaatgttgaagccactcaggcgatagcgcgtcagctgcgactgcgtaatcttggcggcatcatcattatcgacttcatcgacatgagtaacgaagagcatcgccgtcgggtgctgcactcgctggagaccgccctcagcaaagatcgggtgaagaccggcatcagtggtttctcggcgctgggcctggtggagatgacgcgcaaacggacgcgtgaaagtattgagcacgtgctgtgtgaggattgtccggtgtgtaaaggacgcggcacgctgaagacggttgaaacggtctgttatgaaatcatgcgtgagattgtgcgggtacatcatgcctatgatgctgaccgcttcctggtctacgtctcgccgaccgtcggcgaagcgctgaaaaccgatgagtctcatgcgctggcagaggtcgaaatctttgtcggcaaacaggtcaaagtccacgttgaagcgctctatacccaggagcagtttgacgtggtgatgatggacacggatcaatttacgccgttagccggcatgcgcaatgcgcatctgcaaacggtactgccacgcctgctacggcggcagatcaagctcgatcctcactggcagcgtctcgatctgcccgatggcgattttgtcgatctcgcctggagtgaagatccgcatctggcacagcacaaaccccgggtggtgctgtttcacggactggaaggcagtttccacagcccctatatccacgggctgatgggaatttgccgcgcacgcggctggctggcggtggtgatgcacttccgcggatgcagcggcgaacctaaccggctgaaccgtatctatcattccggtgaaaccgaagatgcacgctattttctgcactggctgcaaacccgctggggtcgggtaccgaccgtggcggtgggtttttcgctcggcggtaacatgctgggctgcctgctgggtcagcagggatccgatgcgccggttgacgcgggcgtcatcgtctccgcgccgctgctgctggagccgtgcagcgtcaaactggagcgcggcttctcgcgcttttaccaatactatttactggcgcagctgaagaagaacgcccggcgcaaactgtacgcctggccggaaacgttgccggtgaatctgacgcagcttaaagcgctacgccggctacgcgacttcgatgacgcgatcaccgcccgcgcccacggtttcagcgatgcggctgactattatcagcgcgccagcgccctgccctggctgaaacaggtcgataagccgctgctgatcattcatgccaaagatgacccgttcatgagtgatgaggtgatcccgcacagcagccaattatctgccactattacttatcaactgacgccgcacggcggtcacgttggctttgtcggcgggacgttgcgccagcccgaaatgtggcttgaacagcgcataccccagtggattgccccttttctggataccatggcgctggatcgcaagaacatccgtgaagcgctggatgccagcctgaaacgcctgaataccgactatctcgatctttatcagctgcactggccgcagcgtcagaccaactattttggcaagctgggctatcagtacagtgaaaccaccgcccaggtgacgctgctggagacgctggaagcgctgaccgagcaggttcgcgccggtaagattcgctatatcggggtgtcgaatgaaaccgcatggggcgtaatgcgctatctgcaactggcggagaagcatgaactgccgcgcatcatcagcatccagaacccctacagcctgctgaaccgcagctttgaagtgggcctggccgaaatcagccagcatgaaggggttgagttgctggcttactccagcctggcgttcggtactctgagcggtaagtatctgaatggcgcgcagcctgccggtgcccgtaataccctgttcagtcgctttacccgctacagcggcgagcagtcgcagcaggcgattgccgagtatgtggcgttagc-cgccagcaccagattgatccgtcacagatggcattggcttatgtgcgtcagcagccgtttgttgccagcaccctgctcggtgcgaccacgcttgagcagctgcagaccaatatcgacagcttcaatctgaatgaagcacctgcaggtcgcggttggtattatccgcaatgccgataaacagattttccttgcccagcgcgcggcgacatcctatatggccaataaatgggagtttcccggcggcaagattgaagcgggtgagagcgccgaacagggtctgattcgcgagttgcaggaagagaccggcattgaggtcaccgaagcgcgtccgattggtcaggctgatcatagctatgaagatctgcgggtaacgctgcatttcttcctggttgaaggctggaagggagagccgtggggcaaggaggggcagccgcagcgttgggttgatcaacaggcgctggtcgccgaagagtttcctccggcgaatcatcaactgattgcccgcctgattgccggcgagtttttgaccaaactggtcattgacatctttgtctggttttacaaagtcgacatggcggaagcgcgcaagcctgacaccgccagctatcgcacctttaacgacttcttcgtccgtccgttaaaagacgatgcgcgtccggtggatgctgacgccaacctgatcgccctgcccgctgatggcgcaatcagccagctcggccacattgatggcgaccagattttccaggcgaaaggtcatcactacacgcttgaagccctgctggccggtaatgagcagatggccgcccgctttgtcgacggcgagttcgtgaccacctatctggcaccgcgcgactatcaccgggtgcatatgccgtgcaacggcatcctgcgtgagatgatttacgtacctggcgatctctactcggttaatccgctgaccgcgcgcaatattcctaacctgtttgcccgtaacgagcgcgttatctgctatttcgaaaccgatatcggaccgatggtgcagattctggtcggtgccaccattgtcggcagcatcgagacggtgtgggccggtaccattacgccgccgcgtgaaggggtaattaagcgctggcattatccggcggccgatgatgaaggggcggtggtgctgctgaaaggccaggaaatgggccgctttaagctgggctcaaccgttatcaacctgttcgcacctggccgggttaaactggctgaaagcctcgaagctgagagcaaaacccgtctgggtcaaccgctggcgattgccctgctgattgaccaggatgaacaactggctgaagtctgccagaaagcgcgccagcatacggcagtggcactggatactgaattcgtccgcacccggacctactacccgcagctcggtttgatccagctgttcgacgatcaccagttagtgctgatcgatccccttgcgatccgtgactggtcaccgtttatcgcgttgctgaccgacaccgcagtgaccaaattcctgcacgccggcggcgaagatctggaagtcttcctgcaccgctttggcgtcctgccacagccgatgatcgatactcagattctggcggcgttctccggccagccgctgtcgtggggctttgcctcaatggtggcgcattttacccaggtcgaactggataagagcgagtcgcgtaccgactggttagcgcgtccgctgaccgagcgtcaatgtcagtatgccgcggcggatgtgcactatctgctgccgattgcccatcagctgatggtgcagaccgaggcggcaggcaacatggcggctgcactgagtgagtgtgacaatttgtgccagcgtcgcctcgacagcttagcgcctgaagaagcgtggcgtgatatcaccaacgcctggcaactgcgtccgcgtcagctggcagccctgcaacgactggccgcatggcgtctgaagctggcgcgtgaaaaggatatggcggttaactttgtggtgcgcgaagagcatctgtggaaagtggcgcgcttcatgccaggttcgctgggcgaactggaccatctcggcctgtccggtcatgagatccgtttccacggcaaaacgctggtggcgctggtggcagaagcccaggcgctggatgagagtgaactgcctgaggcgctcgatgagtgacgcctttattcacgatttaatcgactggattgataacaacatcgaagcacggctggatctggacaccgtctcagagcgcgcgggctattctaaatggcacctgcaacggatgttcaaagagcacaccggctatccattgggtgaatatatccgggtgaagaagctgaaaaaatcagccgatcgcctgaccagtaccgatgaaccgatccttaacgtggcgatttcattaggtttcgattcgcagcagtcgtttaatcgcagcttcaaacgtcagtacggtgtcgcaccgggtgcatggcgtcgacacagcgatgccgttgaaactggcagacaaacagtctgtgctggagatgtccgacgttaacgaacgtctggaatatctgatggcgatgatggagtctgaaatcgatctgctgcaggttgagaagcgtattcgcaaccgcgttaaaaagcagatggagaagagccagcgtgagtactatctgaatgagcagatgaaggcgattcagaaagagctgggcgaaatggacgatgcgcctgacgagtacgaagcgttaaaacgcaaaatcgacgcggccaaaatgccggaagaggcgcgtgaaaaagccgaagctgagctgcagaagctgaaaatgatgtctccgatgtcagcggaagcgaccgtggtacgtggctacatcgactggatggtgcaggttccatggaacgcgcgcagcaaagtcaaaaaagatctgcgtaaagcccaggagacgctggatatcgaccattacggccttgagcgcgtgaaggatcgtatccttgagtatcttgcggtgcagagtcgcgtcagcaaaatcaaaggcccgatcctctgcctggtcggaccgccaggggtaggtaaaacctccctcggtcagtcgatcgcgaaagcgaccggacgtaaatatgtgcgtatggcgctgggcggcgtacgtgacgaagccgagatccgtggtcaccgtcgtacctatatcggttcgatgccgggcaagctgatccagaaaatggctaaagtcggggttaaaaacccgctgttcctgctggatgagattgacaaaatgtcgtccgacatgcgcggcgatccggcttcagcattgctggaagtgcttgatccagaacaaaacattgcgttcaacgatcactatctggaagtcgattatgacctgtcagatgtgatgttcgtggcgacctcgaactccatgaacattccggcaccgctgctggaccgtatggaagtgattcgtctatcgggttacaccgaggatgaaaaactgaacatcgccaaacagcatctgttgccgaaacagattgagcgtaacgcgctgaaagccaatgagatcacggtcgaagacagtgcgattgtcggcattatccgttactacacgcgtgaagccggggtgcgtagccttgagcgtgagctgtcgaaattgtgccgtaaagcggtcaagtcgctgctgatggacaagacgaaaaagcacatcactatcaatggtgaaaacctgaaggatttcctcggggtgcaacgcttcgactacggtcgtgctgacagtgaaaaccgcgtgggccaggtaaccggtctggcgtggaccgaagtgggtggcgatctgctgacgattgaaaccgcctgcgtaccgggtaaaggcaagctgacctataccggttcactgggtgaggtgatgcaggagtcaattcaggccgccttaaccgtggtgcgtgcgcgtgccgagaagctgggcatcaacggcgacttctacgagaaacgtgatatccacgttcacgttccggaaggggcaacgccgaaagatggtccaagcgccggtattgcgatgtgtacggcgctggtctcctgcctgaccggtaacccggtccgtgctgatgtcgccatgaccggtgaaatcaccctgcgcggacaggtactgccgattggcggactgaaagagaagctgctggcagcccaccgcggtggcattaaaacggtgctgatcccggacgacaacaaacgcgatctggaagagattccacagaacgtgattgccgatctcgacatccatccggtcaaacgcatcgaagaagtgctgaatctggcactggaaaatgcgccgtacggtatgcaggttgcgaccgcaaaaatgcaagtttctgtagaaaccactcagggcctgggccgtcgcattacgattactgtcgctgctgacagcatcgaaagcgctgtaaaaaaagaactggttgacgttgccaggaaagtccgtatcgatggtttccgtaaaggcaaagtgccgatgaacatcgttgcgcagcgttacggcgcttctgtccgtcaggacgtgctgggcgatctgatgacgcgtaacttcgttgacgccatcatcaaagagaagatcaatccggctggcgcaccaaactatgtgccgggcgaatataaagaaggtcaggatttcacctactcggttgaattcgaagtttatccagaagttgaactgaaaggcctggaaaacatcgaagtcgaaaaaccactggttgaagtgactgatgctgatgttgacaccatgctggacaccctgcgtaagcagcaggctaactggatcgaaagcgatgcagcagccggtccggaagatcgtgccactatcgatttcaacggttctgttgacggtgaagaattcgaaggcggaaaagcctctgatttcgtactggcaatgggccagggccgcatgatcccaggctttgaagaaggcgttgtgggtcacaaagcgggcgagactttcactatcgacgtgaaattcccggacgactaccacgcggaaaacctgaaaggcaaagacgcgaagttcgagatcgtgctgaagaaagttgagacgcgcgaactgccagaactgaccgaagagttcatcaagcgtttcggcgttgaagatggttccgttgccggtctgcgcgctgaagtgcgtaagaacatggatcgtgagctgaaaggtgcaatccgtaaccgcgtgaaaacgcaggcgattgatggcctggtcgcggcgaacgacatcgacgtgcccgccgctctgatcgacagcgaaatcgacgttctgcgtcgccaggctgcacagcgtttcggtggcaacgagcagcaagcgctggaactgccacgcgaactgtttgaagagcaggcgaaacgccgtgtggtagttggcctgctgctgggcgaagtgattcgtacccacgagctgaaagctgacgaagcccgcgttaacgcgctgattgaagagatggcgtctgcgtatgaagatccgcaggaagtgatcgagttctacagcaagaataacgagctgatgaacaacatgcgcaacgtcgcactggaagagcaagcggttgaagcggttctggcgaaagccaaagtgaccgagaaagagaccaacttccaggatctgatgaatcagaccgcacag---gccttgcgggtaccacagccctattgctcagccaatgtcgtcgatccgcaaggcaacatttcaaaccgcacctttatagctaacgatccgctgtttctggctgagagccagttactgctggtgacactgaaagcgccgcaggtctcgccggcggttaaaaacctggaaagcgtgctggcggaaaactgcccggtgctgctgctgcataacggtatgggtacgctggaggagctaaaagggctgacccagccgctgctgcgcggtgttactacccatgcggcaatgcgcgacggaacggtaataaaacacatcgccagcggtatcacccacatcgggccgggcaaccgtaaaagcgccgcttacagcgatatcgccgacatcctgcatcatgccctgcccgacgtcgcctggcacgacaatatccgcgccgcctgctggcgtaagctggcggttaactgcgtcatcaacccgatgacggtggaatatgattgccagaacggtgccttacgcgcctatgccgatcagatcgcgcggctgtgcgatgagatcagttgggtgatggagcgtgaaggtcagaacgtcgccagcgaaagcctgcaggatattattttcgatgtaattgaaagcaccgcggccaatacctcttcgatgctgcaggacgttcgcgcccagcgactgaccgaaattgattatatcagcggctttctgctgcgccgcgcccgaactcacggcctggtgctgacggaaaacagccggctgtacgacattgttaaacgtaaggagtcctattatgtccgcgaacgcatcggtactggtttgcctggcacatggcagatgtgccatgaacgctttaccacctttgaggtggcggaactggtgatgccgcgcgtggtaaaaagtaatgacgtgcgtgagcctttcaatgaagacaaaatggccagcgggatgatgaaagcgcttgagaaacgtccggtcagtgctgatgcggtcgagagcgcggtgaaccacattaaaacccagctgcgcgccactggcgaacgcgaaattcccagtaaactgattggtaatctggtgatggacgagctgaaaaagctcgataaagtcgcctatattcggtttgcctcggtttaccgcagcttcgaagatattcgtgattttggcgaagagatcgcccggttacaggatgtgcagattgagggaccgaacggcgccggtaagacctcgctgttgcgcttgctggcgggattaagccgggcagaacagggcgagattcgctggcacgatcggccgatccagcagcagcgtgaacgctggcacgcatcgatgctctatctggggcatcatcccggcgtgaaagccgtgctctccccactggaaaatttgcgcttttaccatcctgactgcgacgacgcgcagatttttgctgcgctggaaagcgtcgatctgctgggttacgaagaagtgccggtggcgcagctgtcggcaggccagcagcggcgggtggcgctggcgcgtttgtggctgagtcgcgccaccttgtggattctggatgaaccgctgactgccatcgacaaaacgggcatcgaaaaattaatgatgaaatttgctcagcatgccgataacggcggggcggtgatcctgacgacccatcaggacttgcccggccagacggcgcgggtgcgtaaaattcgcctgagcgcgacggagttaatcatgtactggatagtcgagcagatacagaaacgtaaaatgccgatggaactggtactgctacccatagtggagagcgcttttgacccccgcgcaacctcatctgccaatgccgctggtatctggcagattgttgcggcaacgggtcgtaactatggtttgaaacagaaccaatattacgatgggcgacgtgatgtcgttgcatccaccaaagttgcgctggatatgatgcagcgtcttaacaccatgttcgacggtgactggttactgaccattgccgcctataacagtggtgaaggacgggtgctcaaagcgattaagcagaataaggcgcgcggtaagccgactgacttctggcacttatcgctgccacgcgaaaccacggtgtatgtgccgaaaatgttagccctgagtgaactgctcaaaaataacaagcgttacggtatcaaactgccgacgcctaacgaaagccgtgctctggcacgcgtggaagtgggtcagcagataaaactgacgcaggccgcagaaatggcgggtatgtcgctcactaagttgaagagcttcaataccggctacaaaggcggtgcgacagcgccaaac---------ggaccgcactacattatggtgccgaagtccaacgtcgctaagttgcgtaactcactggcttccggtgatatcgcagcggtgcaaccgacccagctcgcgaaa---------gccagc---gccagtggcggttacaaagtgcgacggggtgataccctgtcagggattgcctctaaacttggcgttagcgtgagtacactgaagcaggataacaacctgcgtggtgcggatatcagaccgggtcagacattgactatcggttcg------aacggc------------acccgactggctgataacggcaacagcatcacctatcgtgttcgtaagggtgattctcttgccagtattgcacggcatcacggcgtcaatattaaagacgtgatgcgctggaacagtgtactggacaatgcgaaagatattcagcccggcgataatttaacgctgttcgtgaataataacatggttatggtgctgtctctggctatggatgtgattgtcttctgggcggaattcctggttatcaacgtttcattccgacctgaaattttctggagcagtgtcgtcgacggtatcctctggccatggctattcttactcatgagaaagattcgtcgtcagtttgctgttcaaatggctgaagaaaccatttttagtaaaattatccgtcgcgaaatccccgctgatgtggtttatcaggatgaactggtcaccgcctttcgcgatatctcgccgaaagcgccgacccacattttgatcgtaccgaatgtgctgatcccgacggtcaatgaggtggaggctgcacatgaacatgcgctgggccgcatgttcaccatcgccgccaaaattgcccgtcaggaaggcatcgatcaggatggctaccgtttgaatgaaagtagcaaaagacctggtggtaagcctggcctatcaggtacgtacagaagacggcgtgttagttgacgagtcaccggtgagtgcaccgttggactatctgcacggtcatggttccctgatttctggtctggaaaatgcgctggaaaaccacgtagcaggcgacaagtttgacgtgcatattccggcaaacgacgcgtacggtcagtacgatgacaacctggtacagcgtgtgccgaaagacgttttcatgggcgttgacgaacttcaggttggcatgcgcttcctggcagaaaccgatcagggtccggtaccggtagaaattaccgaagtggaagacgatcacgtcgtggttgatggtaaccacatgctggcgggtcagaacctgaactttaacgtcgaagtggtcgcgattcgtgaagccacaccggaagaactggcccatggtcacgttcacggtgcagatggccatcatcacgaccacgaccatgatcacggtcatgaccacgatcac------ggtcagggcggttgcggtact---ggcggttgcggctgcatggcagcaaaaattattgacggtaaaacgattgcgcagcaggtgcgtcttgaggttgcggaaaaagtaaagcagcgtctggcagccggcaaacgtgcgccaggtctggccgtggttctggtaggtgaaaacccggcatcgcagatttatgtggccagcaaacgccgcgcctgtgaagaggtcggttttctctcccgctcctacgatctgcccgcgaccactcgcgaagctgagctgctggagctgatcgaccagctcaatcaggacaacgacattgatggcattctggtgcagttaccgctgccagccggcatcgacaacgtcaaagtgctggagcgcatcacgccggataaagatgtcgatggcttccacccgtataatgtcggtcgcctgtgccagcgtgcgccaaaactgcgcccctgcaccccgcgcggcatcgtgacgctgctggagcgctacaatatcgatacctatggcctgaatgcggtggtggttggcgcgtccaatatcgtcggtcgtccaatgagtatggaactgctgctggcgggctgcaccaccaccgtcacccaccgtttcaccaaagatctgcgccatcacgttgagcatgccgatctgctggtggtggcggtcggtaaaccgggctttattccgggcgactggattaaacccggtgctatcgtgattgatgtgggcattaaccggctggaaagcggcaaagtggttggcgacgtcgattttgattccgcatcacagcgcgcggcctatatcacgccggtaccaggcggtgtcggaccgatgatggcgaactggcttaacagtcagacgccggacatagaatgtgtgctggtcagtccctacctgcgtgcgcagcaaacgctcgccacggtacgtgaggcatttcctctgcctgaaggccaggaagtgttacctgaattaacgccgggcggcgacccggggctggtggggtgctatctgcaaaccctggcaaatgaaggggtgaaatccgcgctggtgatttcacatttaccgttggtggggtatttagtctctgaactttgcccgcaggaagcgccgccaatgttcgccacttccgctatcgcctgcgtcgagtttgatccggcacagagtgaaggcaaactgctgtggcaggtcagtccgcgcaaactggcaaaagcgattatgctgaaacgcgttttcattggactgcttttcatcatcctgctgatggtggcgacggcgcttggccttgatcgctggatcagttggaaaactgcgccctttatctacgagaatgtctcttcgctgccgcaccgccaggtgggtgtggtgctgggcaccgctaaatattatcgtaccggggtgatcaatcagtattacctctatcggatgcagggcgcgctcaacgcctataacagcggcaaagtgaactacctgctgctgagcggtgacaatgcgctgcaaagctacaacgaaccgatgaccatgcgtcgcgatttaatcaaggcaggcgtcgatccggcggatattgtgctggactatgccggtttccggacgctggattcgattgttcgcacccgcaaggtgttcgataccaacgacttcattatcatcacccaacgcttccactgtgagcgggcgctgtttattgccctgcagctcggcattcaggcgcagtgctatgccgtgccttcgccgaaaaacatgctcagcgtgcgtttccgtgaggtcggtgcgcggctgggcgcgctggctgacctgttcctgcatgggttgccaggtggttaacctcgacggctacgagatgggcaaagtcatcgatatgatggaaaccggctcgaacgacgttctcgtcgttaaggcaaacctgaaggatgcgttcggtgtgcaggagcggttaattccgtttcttgatgaacaggttatcaggaaagtcgatctctctactggcgttattgaagtagattgggatcctggttttatgagcttaaaaaccatcacgcagcaggtcttctctgagaccttcggctatgcgcctacccacaccattcaggctccgggtcgcgttaatctgattggcgaacataccgactacaacgatggctttgtgctgccgtgcgccatcgactatcagaccgtaatcgcctgcgcccgtcgtgacgatcgtcagattcgggtagtcgcggtcgattacgacaatgccgaagacagcttctcgctggatgaagagatcgtcagccttgagcagccgatgtgggccaactatgtgcgcggcgtggtgaaacacctgcaacagcgccacgccgatttcggcggtatcgatatggtgatcagtggcaatgtgccgcagggcgcaggcctgagttcctctgcctcgctggaagtggcggtcggcaccgtggtgcagcagctctaccatctgccgctggacggcgcggcaattgcggtcaacggtcaggaagctgagaaccagttcgtcggctgtaactgcggcatcatggaccagctgatttcggcgctcggtcagaaagatcacgccatgctgctcgattgccgcacgctgggtacccgtccggtctcgatgccggaagacattgcggtagtgatcatcaactctaacttccgccgtaccctggtcggcagcgagtacaacacccgccgccagcagtgtgaaaccggcgcgcgcttcttcaacaagcctgcgctgcgtgacgttgaactggctgaatttgaggcggcgcagtcgcaactcgatccgcaggtagcgaagcgcgttcgtcacgtgctgacggaaaatgcccgcacgctggaagcagcagaagcgctgacccgcggtgacctgacgcgtatgggccagctgatggcggaatctcacgcctcaatgcgtgatgattttgagatcaccgttccaccgatcgatacgctggtggagattgttaaagcccaaatcggcgagcgcggcggcgtgcgcatgaccggcggcggctttggcggctgtatcgtggcgctgatgccgctcgatctggtcgatcaggtgaaagctgcggtggcggagcagtatgaagcgcagaccggcatcaaagagaccttctacgtctgtaaagcctcagcgggagccggcccatgt-ctggcgattccactggcgctaagttcgcccggcgtgagtgtcgggatggcgctggcgcgtatcggcggccagctgctggatctggagttaagcgcgctggaacaggagaaccagatcgaaattatcgccagtccgcgtctatttacctcgcatcagcaaacggcctcgattaagcagggcacggaaattccgtatgaagtgtcggcgggcaacagcggcgccaccagtattgaatttaaagaagcagtactgggcatggaagtcacgcccagcatttccggcaatggccgtatccagctcaacattcacatcagccagaacatgcctggccgcagcatccggaccggcgatagcgaggtgctctcgattgataaacaggagattgaaactcaggtcacggtcagggatgggcagacgctggcgctgggcggtatatttcagcagcagcgaacccggggcgaaaatcgggtgccgttactgggcaacctgccgctgatcggcgggctgtttcgtcagcaatctgagcagcgtaaaaaacgggagctggtgatcttcatcacgccgcgattggtcagggaagcagcgcttacggctggagtgatcaatgctggccaggtgttaagcggtcaggtttcgattgggctggctccgggtacggcggcgtcatcgctgaccatgccgctgttgcagacggtacgcgatcagttcccggaagtgctggtttatctgcatgaaaacagcggcagctcgctgaatgagaaagtgatgaacggtcagctggatatggcggtgttgtacgatcgtgcgccgaccgccggaattaacagcatgccgctgatgaaagaggagctgtatctggtcggtgccaccgactgtccgggtgccagtgtcgatctggctgatgtggcacagatgagcctgttcctgccgcgcgactacagtgcagtgcgcaaacgtgtcgatgaggcgttttcactgcgtcgcctgagtgcacgtatcatcggcgaaatcgaatcgatctctacgttgacggcggcaatctccagcggtatgggcgtcacggtgttgccggaatccgccgcacgttcgctggttggctcaaccaatgcctggatggcacggatcaacagtccgtcactcagcctgccgctgtcgctgaatatctccgcccgtttaccgttgtcgccgtcggcgcaggcagtaaaaaatattctgctgtcgctgctgaataagccgatgagcgaagagcgtgagttgatgttggtgagtgtgaaacctgctgctcgtcgtcgcgcccgtgagtgcgctgttcaggcgctttactcctggcagttgtccaacaacgacattgccgatgtggaataccagtttctggcggaacaagacgtcaaagacgtcgatattagctatttccgcgaactgctgtccggtgtggcgaccaacagtgcgtatctggatggactgatgaagccttacctgtcgcgtcagctcgaagagctgggccaggtcgaaaaagctatcctgcgtatctcgctgtatgagctgagcaaacgcgctgatgtgccctataaagtggccatcaacgaagggattgagctggcgaaagtgttcggcgctgaagacagtcataaatttgttaacggcgtactggataaagccggtccacagattcgaccccatcgcaaaagtagcctgttcatgggcaacgccgcgcggtttgatcacctgattcgcctgcaggaagcggcacgccgccccagcttcaatgtggattactggcaccagcacgccatccgcaccgttattcgacacctctctttcacgctaacg---ccccaggcgcaggcggaa---caacaaactctgccgctggcggcgcaaaagctggcgctgatcgattcgctgcatgacttactgacgtcacactctgcgttgcgtgctgtg---ccgcagatgaccccgactccaccgctgtttacggctgtaacccgc------tcatgg---gttgaatggcatgcccgcgttcatggcatccgcgccggaatgcgtaagcatcgcgccttgctggcggctatgttattacttcctgcactggcgcaggcggacgaagctcaggttaaagaagtgcatgacgcgccgcaggttcgtggcagcatcatcgctaacctgctggagaagcatgataatccgttcgtcctctatccttacgagaacaactatcttctctacacttacaccagcgatctcaataaagaggcgatctcctcctacaactgggcagaaaacgcccgtaaggatgaggtaaaattccagctcagtctggcattcccgctgtggcgcggtatcctgggcgataactcggtgctggctgcctcatatacgcagcgttcctggtggcagttgtcgaatcgcggtgagtcatcaccattccgcgaaaccaactatgagcctcagattttcctcggctgggcaaccgattattcttttgctggctggacgctgcgtgacgtggaagtgggcctgaaccatgaatccaatggccgaagcgacccaacctcacgtagctggaaccgcgtctatacccgcctgatggcggagaacgggaatttcctggcggaaatcaaaccctggtaccggattccggaaggcgaaagcagcgatgataatcccgatatcaccaaatatatgggttactaccgcgccaaagttggctataagctcggcgacagcatctttagcgtcgaaggcaactataactggaacagcggttatggcggcgcgaccatggcctggagctatccgatctcggagcatgttcgcttctatacccaggtgtttagcggctatggcgaatcgctgatcgattacgaccatcgtcagacccgtctgggtgtaggcgtaacgcttaacgacttgttcgtagccagcgcgtggtatctggcgcgggccggacatcaggtgacggtgattgatcgtcagcctgccgcggcgctggagaccagcgcgggcaatgccgggcagatttcgccaggctatgcggcgccctgggcggcgccgggcgtgccgttgaaagcggttaaatggatgtttcagcggcatgcaccgctggcggtgcggctggatggcagcagcttccagctggaatggatgtggcagatgttacgtaactgcgatatcaaccactatcagcagaataaaagccggatggtacggattgcggaatacagccgcgattgcctgaaagcgctgcgcgccgaaaccggtatcgcctatgaaggccggcagggcggcaccctgcaactgttccgcacccaacagcagtacgacagcgccagcaaagatatcgcggtgctacgcgaagcgggcgtgccctacgaattgctggaagcgcatcagctggcgcgggttgaaccggcgctggcggccacccagcataaactgaccggcggtttacgcctgccgaatgatgaaactggcgactgccagctgtttacccagcggctggcaaagatggcagaacaggccggcgtggtgttccgcttcaatacccccatcgatcacctgctgcgcgacggcaaccgcatctacggcgtgaagtgcggcgaggagatcatcaaagcggatcagtatgtggtagcgctgggttcctactccaccgcgctgctgcgcaacgtggtcgacatcccggtctatccgctgaaaggctattcgctcaccatcccgattaaaaatccggatgccgccccggtctccaccattctcgacgaaacctacaaagtcgcggtaacccgctttgacgatcgtatccgggttggcggcatggcggaaatcgttggttttaacaccagactgaccgaagcacggcgggaaacgctggagatggtggtcagtgatctctatcctgaaggcggtcatctggcgcaggccagcttctggaccggattgcgtcccatgacgcctgacggtacgccaattgtcggtgcgaccccggtggctaacctctggctcaacaccggtcacgggacgctgggctggacgatggcctgcggttcaggtcagctgctggccgatctgatttccggcaaaaaaccgtcgatcgccgcggatgacttatcggtgtttcgctatttacccggtttcgtggcgagtgcttcg---ccactgcgtaacgccaacgctactcgtgtaatcgccccgaacggttccgaagttctggtcgctgcttctacagtagaaaaagctatcactgaacaactgaagtataccggtaataaagaagccgcagctgcagtaggtaaagttattgcagaacgcgcaatcgaaaaaggcatcactggtgtttctttcgaccgttccggtttccaatatcatggtcgcgtccaggcactggcagatgctgcccgtgaagctggccttcagttcatgcaaaagcgagctgagttgtatcgcggtaaagcgaaaaccgtatacagcaccgacaatccggatctgctgatactcgaattccgcaacgatacgtcagccggtgacggcgcccgaatcgagcagtttgatcgcaaaggaatggtaaacaacaagtttaaccatttcatcatgactaaattgcaggaagcgggtatcccgacccagatggaagcgctgctgtctgataacgaagcgctggtgaagaagctggagatggtgccggttgagtgtgtcgtccgcaaccgtgccgcgggttcactggttaagcgtctgggcgtggaagaggggatggtgctgaatccaccgctgttcgatcttttcctgaaagatgatgcgaaacatgacccgatggtcaacgaatcctactgcgaaacctttggctgggtcagcaaagaaaacctggcgcggatgcaggaactgaccttcaaagccaatgaagtgctgagcaagctgtttgatgacgctggcttaattctggtcgatttcaagctggagtttggtctgtttaacggcgaagtgacgctgggcgatgagttctcgccagacggcgcgcgcctgtgggacaaacagacgctggataaaatggacaaagaccgtttccgccagagcctgggtggcgtggttgaagcctatgaagcggttgcccagcgactgggcgtgaagctcgacatggcactttggggtggacggtttacccaggcagcagatcaacgtttcaaacagttcaacgattcgctgcgcttcgattaccgcctggcggagcaggacatcatgggttctgtcgcctggtccaaagcgctggtgacggtgaatgtcctgacccaggatgagcagcagcagctggaagcagcattgactgccttgctggcggaagtgcgcgccaatcctgagcagattttgcagagcgatgctgaagatatccatagctgggtagaaggtcagctgatcgacaaagtcggtgcgctgggcaaaaaactgcacaccggccgtagccgtaacgatcaggtcgctaccgatctcaagctgtggtgcaaaatgcaggtcgacgcgctgctgagcgcaacgcgtgagctgcagcaggcgctggttgcgaccgcagaagcgaaccaggatgcagtgatgccgggttacacccatctgcagcgggcgcagccggttacgtttgcgcactggtgtctggcctatgtcgaaatgctggcgcgtgatgaaagccgcctgcaggataccctgaaacggctggatgtcagcccgctgggctgcggcgcgctggcgggtaccgcctacgaaatcgatcgtcagcaactggcgggctggttaggtttcgcctcggcgacccgcaacagtctggatacggtttctgaccgcgaccatgtgctggagctgctctctgacgccgcgatcggcatggtccatctgtcacgcttcgccgaagatatgatcttcttcaacaccggtgaagcgggctttatcgaactgtccgacaaggtgacctccggctcatcactgatgccacagaagaaaaatccggatgcgctggagctgatccggggcaaatgcggccgggtacagggcgcactgaccggcatgatgatgacgctgaaaggtttgccgctggcctacaacaaggatatgcaggaagacaaagagggattattcgacgcgctcgatacctggctcgactgcctgcatatgtcggtgctggtgctggatggcctgcaggtgaagcgtccacgttgtcaggaagcggccgagcagggctacgccaactcgactgaactggcggattatctggtggccaaaggggttccgttccgtgaagcgcaccacattgtcggagaagtggtggtagaggcgatcaaacagggcgtggcgctggaagcgctgacactggcgcagttacagccgttcagtgcagtcattgaagaggatgtctatccgattctggcactgcaatcctgcctggataagcgtaatgcgcagggtggcgtttcaccgcagcaggttgctcatgccctcagcgaggcaaagcagcgctggtatctgccacttttcttagcgggtgtacgatcgaaccaggtcagcgcctttccacatcgggaaaagatgtcatcgagcagcaggacagcaactttgacatcgataagtacgtcaacgtctttccgttaaccccaacgctggtagagaaaatgcgtcctaagcctctggtggctcaggcgaacccttctctgcagaacgaaattcagaactatgaataccgtatcggcatcggcgacgtgctgaccgtgaccgtctgggatcaccctgagttaaccacgccggccggtcagtaccgtagcgccagcgacaccggtaactgggtacattccgatggtacgattttctacccatacattggtaaagtccgcgtagctggccgtaccgtaggtgaagtgcgtaacgaaatcgcccgtcgcctggcgcagtacatcgaaagcccgcaggtggatgtcagcatcgcctcgttcaaatcgcagaagacctacgtgaccggttcggtgaccacttcaggtcagcagccgattaccaacgtaccgttgacgattctggatgccatcaacgccgcaggcggtctggcagcggatgcagactggcgcaacgtggtgctgacgcacaacggtcgcgaacagcgcgtctcactgcaggctctgatgcagaacggcgatctgagccagaaccatctgctctatccaggcgatatcctttacgttccgcgtaatgacgatctgaaagtgtttgtgatgggcgaagtgaagcagcaggcgaccctgaaaatggatcgcagcggcatgacgctggctgaagcgctgggcaatgcggccgggatggatcaaaccacctctgacgccaccggcgtgttcgttatccgtccactgcgcggcaccgatcgcaacaagattgccaacatctatcagttgaataccaaagatgcggcatcaatggtcatgggtactgaattccaactggaaccgtacgacatcgtctatgtcacctccacgccgcttacgcgctggaaccgtgtgatctcgcaattactgccaaccattgcgggtatcaacgatgtgagcgagagcgcactgcgtatccgcaactggatggcttcattgcagatttcgcaaggcacgtttcgtcttagcgatacccgggtcctgaccctgaatcaggttgagcttcagcgtggcgaaagctgggcttttgtcggtgccaacggtagcggcaagtcgtcgctggcccgcgccctctccggcgaacttgcgccgcttgccggctcggtcagcagtgattttcagcgtccgacgcggctgtcgcttgagcagttgcaaaagctggtggccgatgagtggcagcgcaacaacactgacctgctcagcgaaggtgaagaggataccggcctgaccgtggcagaggtgattcaggcggaggtgcagcagcccgcacgctgtgagcaactggccagccagttcggcatcgatcacctgctgtcgcgccgctttaaatacctctctaccggcgaaagccgcaagactctgctctgtcaggcgctgatgcagcagccggatctgttgattctggatgagccgtttgacgggctggatgtggtgtcacgcgccagcctgaccgaaaccttacgcagcctgcagcagcccgaatttaccctggtgctggtgctcaaccggtttgatgatatccctgactatattcagcaaatcggggtgctggcagagtgtaccctgacccatattggcccacggcaggcgattttagccgaagcgctggtggcgcagctggcgcacagtgaacaactgctgggcatggcgctgccggaagccgatgcgccggaccagctgccgtcgctggccgatgatgcgc---cgcgcgtgatactgcgcaacggcgtcgtctcttatcacgatcggccggtgatcgacggtcttagctggcaggtgaatgccggcgagcactggcagattatcggtccgaacggggcgggcaaatcaaccctgctcagcctggtgaccggtgaccatccgcaaggctacagcaacgatctgacgctgtttggccgccggcgcggcagcggtgaaaccatctgggagatcaagcagcatatcggctatgtcagcagcagcctgcatctcgactatcgcgtcagcgtcaatgtgcttacggtgatcctgtcaggcttcttcgattcgattggtctctatcagccagcgtctgaccgacagaagtcgctggcccggcagtggctggcgctgctcggcatgacccctgcgcaggccgatgcccccttccacagcctctcctggggacagcagcggctggtgttaattgcccgcgcgctggtgaaacacccgacgctgctgattcttgatgagccgctgcagggacttgatccgatcaaccgccagctggtgcggcgctttgtcgatgtgctgatcggcgaaggccgtactcagctgctgtttgtttcgcaccacgccgaggatgcgccgcagtgcatcacgcaccgtctgagctttgttgccagcgacggc---cgttaccactaccagcagcaacagatgaataaagtgatgggatgtatcgctgcggcgctgacgctggctgccctgtctggttgtacgacttacgatcgcgctgaaagctatgtgactaagccggtggtaaaggatgttaaaaaaggcatgacccgtgaccaggttcgtcagatcgctggcacaccgtctactgaaatcaccatggttcacgcgcgtggcacctgccagacgtatgtactgggccagcgtgacggcaaagcgcagacctatttcgtgagctataacgataccggtcgcgtaatgaactacggcttccagagctgtgcggaatacgataccgatccgcaggttcagcaatgagttttgatattgcgaaatacccgacactggcgctggcaaatacggttcaggagctgcgcgccctgccgaaagagaagctgccggcgctctgtgatgaactgcgtcagtacctgttagacagtgtgagtcgctcaagtggccactttgcatcgggtttgggcgtggtcgaactgacggttgcgcttcattatgtctataacaccccgttcgatcatctggtgtgggatgtcggccatcaggcttatccgcataaaattctgaccggtcgtcgcgatcgcatcggcaccattcgccagaaaaatggcgtgcacccgtttccgtggcgcggcgaaagcgaatatgacgtactgagcgttggccactcatcgacctcgatcagcgccggtctcggcatggcggcggcggcagagcgtgaaggcctcggtcgtcgcaccgcctgtattatcggcgatggcgcgatcaccgccggtatggcgtttgaagcgatgaaccacgcgggcgatatcaaacctgacatgctggtgatcctgaatgataacgagatgtcgatttcagagaacgtcggcgcgttaaacaaccggctggcgcagatcctgtcgggcaaaacctatgcgcgcctgcgcgaaggcggtaagcgggtgctgactggcctgccgccgattaaagagctggtgcgccgcaccgaagagcatctgaaaggcatggtggtgccgggtacgctgtttgaggagctgggtttcaactatattggtccggtcgacggccatgacgtgctgacgctggtcaataccctgagcaacatgcgtagcctgaaagggccgcagttcctgcacatcatgaccaaaaaaggcaaaggctacgccccggcggaagaagatccgatcgcctggcatgcggtgccaaaattcgatcccgccagcggtgaactgcctaaaagcgcagaaggcctgccgagctactcaaaaatcttcggcaactggctgtgcgagatggcagccgacgatccgaaactgatggcgattaccccagcgatgcgggaaggctccggcatggtcggcttctctcgcgaatatcccaaccagtattttgatgtggcgatcgccgagc
[truncated: 27,104,517 more chars]
