# Supplementary material for: The synergistic effect of concatenation in phylogenomics: the case in Pantoea
Source: PeerJ. 2019 Apr 16;7:e6698. doi: 10.7717/peerj.6698 (PMC6474361; doi:10.7717/peerj.6698)
Supplement: File S3 — Raw data: A nexus file for the consensus network constructed from the individual gene trees (Fig. S2). [file peerj-07-6698-s009.nex]

#nexus

BEGIN Taxa;
DIMENSIONS ntax=27;
TAXLABELS
[1] 'P_s_stewartii'
[2] 'P_sp_GM01'
[3] 'P_allii'
[4] 'P_wallisii'
[5] 'P_conspicua'
[6] 'T_ptyseos'
[7] 'P_sp_A4'
[8] 'P_agglomerans'
[9] 'E_billingiae'
[10] 'P_septica'
[11] 'P_brenneri'
[12] 'P_ananatis'
[13] 'P_cypripedii'
[14] 'P_sp_aB'
[15] 'T_morbirosei'
[16] 'E_tasmaniensis'
[17] 'P_vagans'
[18] 'P_deleyi'
[19] 'E_pyrifoliae'
[20] 'P_sp_At-9b'
[21] 'P_anthophila'
[22] 'T_sp_NML_06'
[23] 'P_s_indologenes'
[24] 'P_eucrina'
[25] 'P_rodasii'
[26] 'P_rwandensis'
[27] 'P_dispersa'
;
END; [Taxa]

BEGIN Trees;
PROPERTIES rooted=yes;
[TREES]
[1] tree 't1'=[&R] (P_rodasii:0.03366,(P_dispersa:0.02828,((P_eucrina:0.13615,((T_ptyseos:0.03833,(T_sp_NML_06:0.11494,T_morbirosei:0.16039):0.04761):0.26269,(P_septica:0.1541,((P_sp_A4:0.16381,(((P_brenneri:5.4E-4,P_conspicua:0.06854):0.04204,(P_anthophila:0.03204,(P_deleyi:0.05263,(P_vagans:5.5E-4,(P_agglomerans:5.3E-4,P_sp_aB:0.05606):0.02232):0.04338):0.01658):0.05478):0.03238,(E_billingiae:0.19929,(E_pyrifoliae:0.09952,E_tasmaniensis:0.00276):0.14329):0.13098):0.09218):0.04022,(P_allii:0.02163,((P_s_indologenes:0.0,P_s_stewartii:0.0):0.03277,P_ananatis:0.03315):0.01249):0.07626):0.06261):0.12713):0.03819):0.0948,P_wallisii:0.05769):0.0127):0.05966,((P_sp_At-9b:0.0112,P_cypripedii:0.04507):0.02293,(P_rwandensis:0.02276,P_sp_GM01:0.03397):0.02095):0.01192);
[2] tree 't2'=[&R] (P_anthophila:0.04206,((P_allii:0.06057,((P_s_indologenes:0.0,P_s_stewartii:0.0):0.0924,P_ananatis:5.4E-4):0.02277):0.11804,((E_billingiae:0.18211,(E_pyrifoliae:0.07816,E_tasmaniensis:0.06519):0.08346):0.11238,((((((P_rwandensis:0.07199,((P_eucrina:0.10975,(P_rodasii:0.07056,P_wallisii:0.0507):0.01966):0.01045,P_dispersa:0.03419):0.04007):0.02306,P_sp_GM01:0.01871):0.07114,P_cypripedii:0.04859):0.0153,P_sp_At-9b:0.05281):0.05408,(T_sp_NML_06:0.16715,(T_morbirosei:0.2118,T_ptyseos:0.09548):0.05652):0.36682):0.08996,(P_sp_A4:0.23913,P_septica:0.21954):0.02124):0.04207):0.06888):0.02336,(P_deleyi:0.04467,(P_conspicua:0.10003,((P_agglomerans:0.00803,P_vagans:0.01717):0.03223,(P_brenneri:0.03637,P_sp_aB:0.0211):0.02179):0.00876):0.01095):0.0116);
[3] tree 't3'=[&R] (((P_sp_At-9b:5.5E-4,P_cypripedii:0.00858):0.03307,(P_dispersa:0.02432,(P_eucrina:0.10255,((P_septica:0.05092,(((P_s_indologenes:0.00425,P_s_stewartii:5.5E-4):0.02075,(P_ananatis:0.01838,P_allii:0.00727):0.01668):0.0977,(((P_agglomerans:5.4E-4,P_sp_aB:0.00422):0.00342,(P_anthophila:0.00849,(P_deleyi:0.01714,P_vagans:5.4E-4):5.3E-4):0.00545):0.02908,(P_brenneri:0.00404,P_conspicua:0.01302):0.01551):0.01367):0.0234):0.03616,((E_billingiae:0.06973,(E_pyrifoliae:0.03509,E_tasmaniensis:0.04607):0.09681):0.09573,(P_sp_A4:0.0889,(T_morbirosei:0.05985,(T_sp_NML_06:0.2087,T_ptyseos:0.0666):0.01629):0.16467):0.02335):0.02923):0.01092):0.0096):0.02019):0.01611,(P_wallisii:0.02659,P_sp_GM01:0.01745):0.00667,(P_rwandensis:0.03999,P_rodasii:0.00969):0.00798);
[4] tree 't4'=[&R] (((P_allii:0.012,((P_s_indologenes:0.0,P_s_stewartii:0.0):0.01856,P_ananatis:5.5E-4):5.4E-4):0.05149,(P_deleyi:5.4E-4,((P_anthophila:0.01649,(P_brenneri:0.0,P_conspicua:0.0):0.01006):0.01089,(P_agglomerans:5.4E-4,(P_vagans:0.0,P_sp_aB:0.0):0.00619):0.00626):0.00621):0.02743):0.03113,(P_septica:0.02545,P_sp_GM01:0.03233):0.01785,(((((P_wallisii:0.01074,(P_rodasii:0.01222,P_rwandensis:5.5E-4):0.03651):0.00246,(P_eucrina:0.04463,P_dispersa:0.0058):0.01243):0.02471,P_cypripedii:5.4E-4):0.01181,P_sp_At-9b:5.4E-4):0.01465,(P_sp_A4:0.10637,((T_morbirosei:0.04897,(T_ptyseos:0.04044,T_sp_NML_06:0.02741):0.0356):0.05447,(E_billingiae:0.06352,(E_pyrifoliae:0.01455,E_tasmaniensis:0.02275):0.04891):0.0145):0.01464):0.0164):0.00351);
[5] tree 't5'=[&R] (P_rodasii:0.02043,P_rwandensis:0.0255,(P_sp_GM01:0.02784,(P_wallisii:0.01793,((P_cypripedii:0.02511,P_sp_At-9b:0.02018):0.02667,(P_dispersa:0.01028,(P_eucrina:0.02753,(((T_morbirosei:0.08848,(T_ptyseos:0.05227,T_sp_NML_06:0.04878):0.03593):0.20467,(E_billingiae:0.09583,(E_pyrifoliae:0.0304,E_tasmaniensis:0.02913):0.06946):0.06762):0.03962,(P_sp_A4:0.08601,(P_septica:0.08705,(((P_s_indologenes:0.00355,P_s_stewartii:0.00177):0.01768,(P_allii:0.0163,P_ananatis:0.00568):0.01358):0.04028,((P_brenneri:0.00498,P_conspicua:0.00225):0.01844,(P_deleyi:0.01879,(P_agglomerans:0.00846,(P_vagans:0.01392,(P_sp_aB:0.01285,P_anthophila:0.02989):0.0043):0.00503):0.0018):0.01586):0.01946):0.01389):0.02878):0.025):0.05114):0.02557):0.01539):0.00803):0.01163):0.0068);
[6] tree 't6'=[&R] (P_septica:0.02689,((E_billingiae:0.06881,(P_sp_A4:5.5E-4,(T_morbirosei:0.08763,(T_ptyseos:0.00608,T_sp_NML_06:0.03977):0.00793):0.09682):0.02624):0.01045,(P_anthophila:0.00895,(((P_brenneri:0.0,P_conspicua:0.0):0.00932,P_agglomerans:0.00863):0.00902,(P_vagans:0.00841,(P_deleyi:0.02792,P_sp_aB:5.4E-4):5.4E-4):0.01777):5.3E-4):5.4E-4):0.01782,((P_sp_At-9b:0.01759,P_cypripedii:0.01843):0.01844,((P_wallisii:5.5E-4,(P_dispersa:5.3E-4,(P_rwandensis:0.01747,(P_sp_GM01:0.00909,P_rodasii:0.00907):0.00889):0.00866):0.00889):0.01826,(P_eucrina:0.04514,((E_pyrifoliae:0.05873,E_tasmaniensis:0.03518):0.0204,(P_s_stewartii:0.00954,(P_allii:0.01824,(P_ananatis:0.00893,P_s_indologenes:5.5E-4):5.5E-4):0.00848):0.01562):0.01264):0.00967):0.00882):0.00978);
[7] tree 't7'=[&R] (((P_sp_At-9b:0.04404,P_cypripedii:0.03829):0.07273,((P_sp_GM01:0.06658,P_dispersa:0.06846):0.00182,(((P_septica:0.07554,P_eucrina:0.12634):6.0E-4,((E_billingiae:0.12687,(E_pyrifoliae:0.05526,E_tasmaniensis:0.06147):0.16494):0.07309,(T_ptyseos:0.085,(T_morbirosei:0.04653,T_sp_NML_06:0.11808):0.05603):0.10163):0.0983):0.02099,((((P_s_indologenes:0.0,P_s_stewartii:0.0):0.01597,(P_allii:0.01075,P_ananatis:5.4E-4):0.04164):0.05611,((P_brenneri:5.4E-4,P_conspicua:0.04606):0.06303,(P_agglomerans:0.02847,(P_deleyi:0.0622,(P_vagans:0.01211,(P_anthophila:0.03606,P_sp_aB:0.02185):0.01126):0.01863):0.02621):5.9E-4):0.07765):0.04835,P_sp_A4:0.1078):0.06003):0.05811):0.03517):0.00663,P_rwandensis:0.02658,(P_wallisii:0.08592,P_rodasii:0.06246):0.0357);
[8] tree 't8'=[&R] ((P_anthophila:5.5E-4,((P_brenneri:0.0,P_conspicua:0.0):0.00688,P_agglomerans:0.00688):5.5E-4):0.0069,(P_sp_aB:5.5E-4,P_deleyi:0.00686):5.5E-4,(P_vagans:0.01382,(((P_septica:0.01224,(T_morbirosei:0.04911,(T_ptyseos:0.0209,T_sp_NML_06:0.04425):0.03541):0.02455):0.0226,(((P_sp_At-9b:0.01751,(P_cypripedii:0.02969,(P_rodasii:0.00682,(P_rwandensis:5.5E-4,P_sp_GM01:0.00684):0.00689):0.0264):0.01399):0.00902,(P_eucrina:0.01681,(P_dispersa:5.4E-4,P_wallisii:0.01355):0.01188):0.01033):0.03256,(P_sp_A4:0.03026,(E_billingiae:0.05016,(E_pyrifoliae:0.02766,E_tasmaniensis:0.01576):0.07744):0.07014):0.01676):0.01015):0.01469,(P_ananatis:5.4E-4,(P_allii:0.00689,(P_s_indologenes:0.0,P_s_stewartii:0.0):5.5E-4):0.00686):0.00797):0.00566):5.5E-4);
[9] tree 't9'=[&R] ((P_wallisii:0.02285,(P_rodasii:0.03802,(P_rwandensis:0.0,P_sp_GM01:0.0):5.5E-4):0.01732):0.05033,(P_dispersa:0.06459,P_cypripedii:5.4E-4):0.01283,(P_sp_At-9b:5.5E-4,(P_septica:0.0268,((P_sp_A4:0.0312,(T_sp_NML_06:0.01357,(T_morbirosei:0.0,T_ptyseos:0.0):0.01273):0.04263):0.0572,(((P_allii:0.0,P_ananatis:0.0):5.4E-4,(P_s_stewartii:0.01276,P_s_indologenes:5.5E-4):0.01279):0.04847,(((P_sp_aB:5.4E-4,((P_brenneri:0.0,P_agglomerans:0.0,P_vagans:0.0):5.5E-4,P_conspicua:0.01304):0.01314):0.00409,(P_anthophila:0.02654,P_deleyi:5.4E-4):0.01296):0.01673,((E_pyrifoliae:5.4E-4,E_tasmaniensis:0.03941):0.01221,(P_eucrina:0.12816,E_billingiae:0.04321):0.07119):0.12179):0.01129):0.02797):5.5E-4):0.03182):0.01257);
[10] tree 't10'=[&R] (P_deleyi:0.0264,P_anthophila:5.5E-4,((P_vagans:5.3E-4,P_sp_aB:0.00728):0.01097,((P_brenneri:5.3E-4,P_conspicua:0.00362):0.01839,(P_agglomerans:0.01087,((((P_eucrina:0.0701,(P_dispersa:0.00487,(P_wallisii:0.0077,(P_sp_GM01:0.01597,((P_sp_At-9b:0.00414,P_cypripedii:0.01428):0.01709,((P_rodasii:5.4E-4,P_sp_A4:0.06556):0.00353,P_rwandensis:5.4E-4):0.00533):0.0359):0.00855):0.00554):0.00877):0.02949,P_septica:0.02715):0.00831,(E_billingiae:0.03706,((E_pyrifoliae:0.06736,E_tasmaniensis:0.0536):0.0802,(T_morbirosei:0.05037,(T_ptyseos:0.05867,T_sp_NML_06:0.05981):0.02993):0.12731):0.08391):0.07064):0.00803,((P_s_indologenes:0.0,P_s_stewartii:0.0):0.01946,(P_allii:0.01168,P_ananatis:0.0105):0.0125):0.06463):0.01323):5.5E-4):0.01475):0.01102);
[11] tree 't11'=[&R] (((((P_sp_At-9b:5.3E-4,P_cypripedii:0.01569):0.04825,((P_dispersa:5.5E-4,P_wallisii:0.0316):5.3E-4,((P_rodasii:0.01562,P_rwandensis:5.5E-4):0.02851,(P_eucrina:0.01603,P_sp_GM01:0.0346):0.00417):0.01404):0.01761):0.01277,(T_sp_NML_06:0.22411,(T_morbirosei:0.06845,T_ptyseos:0.06096):0.04927):0.06919):0.03471,(P_septica:0.03188,(P_sp_A4:0.08541,(E_billingiae:0.27612,(E_pyrifoliae:5.5E-4,E_tasmaniensis:0.07653):0.183):0.1143):5.7E-4):0.01556):5.3E-4,(P_brenneri:0.0,P_conspicua:0.0):5.5E-4,(((P_anthophila:0.0,P_agglomerans:0.0,P_vagans:0.0,P_sp_aB:0.0,P_deleyi:0.0):0.01558,(P_allii:0.03066,P_ananatis:5.5E-4):0.0151):0.01571,(P_s_indologenes:0.0,P_s_stewartii:0.0):0.01563):5.5E-4);
[12] tree 't12'=[&R] (P_septica:0.04625,(((P_s_indologenes:0.0,P_s_stewartii:0.0):0.05796,(P_ananatis:0.07298,P_allii:0.0343):0.05479):0.08465,((P_brenneri:0.02589,P_conspicua:0.01869):0.02265,(P_deleyi:0.06482,((P_agglomerans:0.02472,P_vagans:0.02552):0.0071,(P_sp_aB:0.01508,P_anthophila:0.05493):0.00729):0.02239):0.04046):0.05647):0.03096,(P_sp_A4:0.13364,(((T_morbirosei:0.10964,(T_sp_NML_06:0.12986,T_ptyseos:0.07174):0.05356):0.29145,(E_billingiae:0.10572,(E_pyrifoliae:0.06411,E_tasmaniensis:0.0474):0.07993):0.09361):0.03012,(((P_rodasii:0.04767,P_rwandensis:0.0085):0.03163,(P_sp_GM01:0.12146,(P_dispersa:0.09017,P_wallisii:0.04585):0.02431):0.01077):0.02,(P_eucrina:0.07708,(P_sp_At-9b:0.05524,P_cypripedii:0.03279):0.0559):0.0123):0.02636):0.01366):0.02569);
[13] tree 't13'=[&R] ((((P_sp_At-9b:0.0225,(P_sp_GM01:0.02292,(P_rodasii:0.1659,P_rwandensis:0.00478):0.01657):0.0099):0.00931,P_cypripedii:0.01953):0.01415,((((P_brenneri:0.00896,P_conspicua:0.00651):0.02769,(P_anthophila:0.03795,(P_agglomerans:0.01706,(P_deleyi:0.02904,(P_sp_aB:0.02088,P_vagans:0.01006):0.00236):0.00197):0.01108):0.02169):0.04459,(P_septica:0.05389,((P_s_indologenes:0.00381,P_s_stewartii:0.00132):0.04214,(P_allii:0.00823,P_ananatis:0.02136):0.01551):0.09379):0.02191):0.01597,(P_sp_A4:0.10966,((T_morbirosei:0.09638,(T_sp_NML_06:0.17723,T_ptyseos:0.12324):0.05474):0.22594,(E_billingiae:0.10414,(E_pyrifoliae:0.08715,E_tasmaniensis:0.0909):0.07307):0.07291):0.06738):0.02921):0.0233):0.01784,P_eucrina:0.09923,(P_wallisii:0.0396,P_dispersa:0.05333):0.0133);
[14] tree 't14'=[&R] ((((P_brenneri:0.01563,P_conspicua:0.02011):0.03269,(P_sp_aB:0.01272,(P_vagans:0.00534,(P_anthophila:0.02562,(P_deleyi:0.01008,P_agglomerans:0.01009):5.3E-4):0.00474):0.00251):0.02431):0.02917,(P_septica:0.03439,((P_sp_A4:0.10332,((T_sp_NML_06:0.0463,(T_ptyseos:0.06339,T_morbirosei:0.0722):0.02014):0.07726,(E_billingiae:0.05751,(E_pyrifoliae:0.01753,E_tasmaniensis:0.01378):0.05677):0.04209):0.07252):0.03743,((P_s_indologenes:5.3E-4,P_s_stewartii:0.00496):0.03583,(P_allii:0.0402,P_ananatis:0.01431):0.02598):0.02501):0.01535):0.01753):0.05496,(P_sp_GM01:0.03039,(P_rwandensis:0.01009,P_rodasii:0.01524):0.01065):0.00507,((P_sp_At-9b:5.3E-4,P_cypripedii:0.04104):0.01018,((P_eucrina:0.05494,P_dispersa:0.02161):0.01865,P_wallisii:0.01178):0.00863):0.00539);
[15] tree 't15'=[&R] (((P_sp_GM01:0.02582,(P_rodasii:0.01524,P_rwandensis:0.0129):0.00676):0.01837,(P_sp_At-9b:0.0206,P_cypripedii:0.01328):0.01203):0.00857,P_wallisii:0.02279,((P_eucrina:0.05021,(P_sp_A4:0.1425,(P_septica:0.0516,(((P_allii:0.02211,(P_ananatis:0.01339,(P_s_indologenes:0.00242,P_s_stewartii:0.00195):0.02372):0.00981):0.04365,((P_brenneri:0.00993,P_conspicua:0.00559):0.02074,(P_anthophila:0.02383,(P_deleyi:0.01795,(P_vagans:0.01639,(P_agglomerans:0.0023,P_sp_aB:0.0175):0.01574):0.01205):0.01244):0.02073):0.02078):0.02847,((T_morbirosei:0.06684,(T_sp_NML_06:0.0899,T_ptyseos:0.03152):0.03523):0.14822,(E_billingiae:0.08764,(E_pyrifoliae:0.0265,E_tasmaniensis:0.01976):0.09651):0.05282):0.0298):0.00798):0.01908):0.03662):0.01224,P_dispersa:0.02623):0.00858);
[16] tree 't16'=[&R] (P_wallisii:0.01576,(P_sp_At-9b:0.00764,P_cypripedii:0.00341):0.01286,((P_sp_GM01:0.01972,(P_rodasii:0.00482,P_rwandensis:0.0036):0.01327):0.01476,(P_dispersa:0.01112,(P_eucrina:0.03006,(P_sp_A4:0.0412,(P_septica:0.01782,((T_morbirosei:0.03481,(T_ptyseos:0.01377,T_sp_NML_06:0.0484):0.01856):0.05268,((E_billingiae:0.05283,(E_pyrifoliae:0.02182,E_tasmaniensis:0.01283):0.02626):0.029,(((P_s_indologenes:5.5E-4,P_s_stewartii:0.00119):0.00537,(P_allii:0.00748,P_ananatis:0.00865):0.00422):0.02531,(((P_vagans:0.00598,(P_agglomerans:0.00359,P_sp_aB:0.00361):5.4E-4):0.00379,(P_deleyi:0.01123,P_anthophila:0.0084):0.00551):0.02883,(P_brenneri:0.00163,P_conspicua:0.00679):0.00624):0.02179):0.02511):0.00457):0.0107):0.00942):0.012):0.00731):0.00326):0.00261);
[17] tree 't17'=[&R] (((P_sp_aB:0.0,P_vagans:0.0):5.4E-4,(((E_billingiae:5.4E-4,((P_sp_GM01:0.04495,(T_ptyseos:5.5E-4,E_pyrifoliae:0.03725):0.03405):5.4E-4,(T_sp_NML_06:0.03911,T_morbirosei:5.5E-4):0.03772):0.04594):0.0316,(P_brenneri:1.10441,P_septica:5.4E-4):0.00936):0.02966,P_anthophila:5.3E-4):0.03527):0.03599,(((E_tasmaniensis:0.07993,P_eucrina:5.4E-4):0.03594,P_deleyi:0.02854):0.00769,P_agglomerans:0.03597):5.4E-4,((P_s_indologenes:0.0,P_s_stewartii:0.0,P_allii:0.0,P_ananatis:0.0):0.03064,(P_conspicua:5.4E-4,(P_sp_A4:5.3E-4,(((P_sp_At-9b:0.0,P_wallisii:0.0):5.4E-4,(P_rodasii:5.5E-4,P_rwandensis:0.03567):0.03751):0.03446,(P_cypripedii:0.0,P_dispersa:0.0):5.4E-4):0.04105):0.04109):0.01892):0.02132);
[18] tree 't18'=[&R] ((P_sp_GM01:0.02268,(P_rodasii:5.3E-4,P_rwandensis:0.01479):0.00802):0.01951,P_wallisii:0.00436,(P_eucrina:0.01977,(P_dispersa:0.01855,((P_septica:0.02261,(P_sp_A4:0.05606,(((T_sp_NML_06:0.0312,(T_morbirosei:0.04913,T_ptyseos:0.02189):0.02542):0.06821,(E_billingiae:0.06045,(E_pyrifoliae:0.00405,E_tasmaniensis:0.01884):0.02829):0.01712):0.00824,((P_allii:5.5E-4,(P_ananatis:0.00142,(P_s_indologenes:0.0,P_s_stewartii:0.0):0.01752):0.01075):0.02924,((P_brenneri:5.3E-4,P_conspicua:0.0035):0.01203,(P_anthophila:0.00504,(P_deleyi:0.01782,(P_sp_aB:0.00367,(P_agglomerans:0.0037,P_vagans:5.5E-4):5.5E-4):0.00545):0.01745):0.01072):0.02241):0.03494):0.02604):0.00659):0.01678,(P_cypripedii:0.01073,P_sp_At-9b:0.02351):0.01456):0.00684):0.01341):0.00715);
[19] tree 't19'=[&R] (P_sp_aB:0.00911,((P_allii:0.00821,(P_ananatis:0.00413,(P_s_indologenes:0.0,P_s_stewartii:0.0):0.00412):0.00419):0.03174,P_deleyi:0.01153):0.00757,((P_agglomerans:0.0,P_vagans:0.0,P_anthophila:0.0):5.5E-4,(P_conspicua:5.3E-4,(P_brenneri:0.00829,(P_septica:0.04164,(((E_billingiae:0.02678,(E_pyrifoliae:0.02314,E_tasmaniensis:0.01576):0.03584):0.04652,((((P_sp_GM01:0.00873,(P_wallisii:0.00998,(P_eucrina:0.00992,P_dispersa:0.01097):0.01261):0.01535):0.00357,(P_rodasii:0.00649,P_rwandensis:0.0106):0.01755):0.01363,P_cypripedii:0.00424):0.00414,P_sp_At-9b:5.5E-4):0.01596):0.00954,(P_sp_A4:0.04392,(T_morbirosei:0.03354,(T_ptyseos:0.03704,T_sp_NML_06:0.04883):0.02821):0.13455):0.02559):0.00839):0.01007):5.5E-4):0.00408):0.00309);
[20] tree 't20'=[&R] ((P_cypripedii:0.0,P_dispersa:0.0):5.4E-4,(P_rodasii:5.5E-4,P_rwandensis:0.00875):0.01754,((P_sp_GM01:0.03639,(P_wallisii:0.01782,P_eucrina:0.02685):0.0088):0.00882,(P_sp_A4:0.07585,(P_sp_At-9b:5.4E-4,(((((T_morbirosei:0.07088,(T_ptyseos:0.03124,T_sp_NML_06:0.04957):0.02306):0.0766,(E_billingiae:0.06889,(E_pyrifoliae:0.0,E_tasmaniensis:0.0):0.03798):0.07147):0.01926,(((P_deleyi:0.0,P_anthophila:0.0,P_vagans:0.0):5.4E-4,(P_agglomerans:0.0,P_sp_aB:0.0):0.00858):0.01726,P_conspicua:5.3E-4):5.4E-4):0.00828,P_brenneri:5.4E-4):0.06057,(((P_s_indologenes:0.0,P_s_stewartii:0.0):0.00884,(P_allii:0.00874,P_ananatis:5.5E-4):0.00905):0.04871,P_septica:0.03727):0.02321):0.01515):5.4E-4):0.00825):5.4E-4);
[21] tree 't21'=[&R] (P_anthophila:0.01799,((P_sp_aB:0.01244,P_agglomerans:5.4E-4):0.00254,(P_vagans:0.0051,P_deleyi:0.01281):0.00223):0.0053,((((P_s_indologenes:5.5E-4,P_s_stewartii:0.00252):0.02381,(P_allii:0.00275,P_ananatis:0.00989):0.01012):0.05521,(P_septica:0.06206,(((((P_eucrina:0.08275,P_wallisii:0.02702):0.00725,((P_sp_GM01:0.03297,(P_rodasii:0.0151,P_rwandensis:0.00526):0.01065):0.00808,P_dispersa:0.01842):0.00837):0.03164,P_cypripedii:0.00758):0.00601,P_sp_At-9b:0.00183):0.03883,(P_sp_A4:0.06921,((T_morbirosei:0.09014,(T_ptyseos:0.09099,T_sp_NML_06:0.06434):0.03528):0.27677,(E_billingiae:0.06846,(E_pyrifoliae:0.02368,E_tasmaniensis:0.02802):0.04706):0.06236):0.04737):0.0167):0.01209):0.02844):0.02628,(P_brenneri:5.5E-4,P_conspicua:0.00761):0.00239):0.0054);
[22] tree 't22'=[&R] (P_agglomerans:0.00273,P_sp_aB:0.00272,(P_anthophila:0.01658,(P_vagans:5.4E-4,(P_deleyi:0.01978,((P_brenneri:0.00572,P_conspicua:0.01061):0.01246,(((P_septica:0.03678,(P_ananatis:0.01858,(P_allii:0.01765,(P_s_indologenes:0.00249,P_s_stewartii:5.5E-4):0.04679):0.00691):0.04889):0.00701,(((P_sp_At-9b:0.00985,P_cypripedii:0.00784):0.01631,((P_sp_GM01:0.0096,(P_rodasii:0.03096,P_rwandensis:0.00598):0.01405):0.01433,(P_eucrina:0.06812,(P_dispersa:0.01732,P_wallisii:0.01407):0.00355):0.00992):0.01772):0.04366,((T_morbirosei:0.03712,(T_sp_NML_06:0.05931,T_ptyseos:0.04328):0.03054):0.09218,(E_billingiae:0.04605,(E_tasmaniensis:0.04917,E_pyrifoliae:0.03224):0.04264):0.02648):0.00977):0.00632):0.00307,P_sp_A4:0.06927):0.01272):0.00716):0.00236):0.00269):5.4E-4);
[23] tree 't23'=[&R] (((P_eucrina:0.0182,P_rodasii:5.5E-4):0.00434,P_sp_GM01:0.00434):5.5E-4,P_rwandensis:5.5E-4,((((P_sp_A4:0.0261,((T_morbirosei:0.03117,(T_sp_NML_06:0.06719,T_ptyseos:0.05131):0.02746):0.07978,(E_billingiae:0.03182,(E_pyrifoliae:0.01476,E_tasmaniensis:0.01622):0.03439):0.01086):0.0118):0.01439,P_wallisii:0.00445):0.00426,((P_sp_At-9b:0.0,P_cypripedii:0.0):0.00426,(P_septica:0.00875,((P_deleyi:0.00867,(P_vagans:0.0,P_agglomerans:0.0,P_sp_aB:0.0):5.5E-4):0.00437,(((P_allii:0.01439,P_ananatis:0.00726):0.02208,(P_s_indologenes:5.5E-4,P_s_stewartii:0.00441):0.02314):0.05435,(P_anthophila:0.02223,(P_brenneri:0.0,P_conspicua:0.0):0.00881):0.00816):5.3E-4):0.00438):0.00878):0.00444):5.3E-4,P_dispersa:0.00435):5.5E-4);
[24] tree 't24'=[&R] (E_tasmaniensis:0.01377,P_wallisii:0.0137,((P_eucrina:0.0,E_pyrifoliae:0.0,P_dispersa:0.0,P_brenneri:0.0,P_conspicua:0.0):5.5E-4,((P_rodasii:0.0,P_rwandensis:0.0,P_septica:0.0):0.00998,((P_sp_A4:0.0,P_sp_GM01:0.0,P_s_indologenes:0.0,P_s_stewartii:0.0,P_ananatis:0.0,P_agglomerans:0.0,P_vagans:0.0,P_deleyi:0.0,P_allii:0.0,P_anthophila:0.0,P_sp_aB:0.0):5.3E-4,((E_billingiae:0.0,P_sp_At-9b:0.0,P_cypripedii:0.0):5.5E-4,(T_morbirosei:0.02753,(T_ptyseos:0.0,T_sp_NML_06:0.0):5.5E-4):0.01377):0.01379):0.01001):0.00741):5.5E-4);
[25] tree 't25'=[&R] ((P_sp_GM01:0.03458,P_rodasii:0.03402):0.01398,(P_wallisii:0.07994,(P_rwandensis:0.04545,(P_sp_At-9b:0.01878,P_cypripedii:0.02005):0.07765):0.00763):6.4E-4,(P_dispersa:0.05989,(P_eucrina:0.1331,((((P_s_indologenes:5.5E-4,P_s_stewartii:0.0041):0.07008,(P_allii:0.03945,P_ananatis:0.0625):0.0541):0.13103,(P_septica:0.1141,((P_brenneri:0.03829,P_conspicua:0.01583):0.02939,((P_sp_aB:0.01797,((P_anthophila:0.01045,P_deleyi:0.07721):0.02991,P_agglomerans:0.00879):0.0079):0.00866,P_vagans:0.00454):0.03292):0.0664):0.0098):0.03449,(P_sp_A4:0.17211,((T_sp_NML_06:0.08276,(T_ptyseos:0.0975,T_morbirosei:0.25293):0.08908):0.5208,(E_billingiae:0.18552,(E_pyrifoliae:0.0341,E_tasmaniensis:0.06363):0.11542):0.11713):0.05199):0.04355):0.0637):0.03412):0.01822);
[26] tree 't26'=[&R] ((P_dispersa:0.01598,(((T_sp_NML_06:0.00792,(T_morbirosei:0.01068,T_ptyseos:0.00875):0.00657):0.05994,(E_billingiae:0.02218,(E_pyrifoliae:0.0052,E_tasmaniensis:0.00546):0.02353):0.01027):0.01303,((P_septica:0.04194,(P_deleyi:5.4E-4,((P_allii:5.5E-4,(P_ananatis:0.01065,(P_s_stewartii:0.00532,P_s_indologenes:5.5E-4):5.5E-4):0.00519):0.03299,((P_agglomerans:5.4E-4,(P_vagans:0.00285,(P_anthophila:0.00527,(P_brenneri:0.01052,P_conspicua:5.0E-4):0.00527):0.00299):0.0153):0.00526,P_sp_aB:5.4E-4):0.00552):0.02101):0.02128):0.01222,(P_sp_A4:0.04163,(P_cypripedii:0.01615,P_sp_At-9b:5.5E-4):0.00284):0.00996):0.01452):0.0017):5.5E-4,P_rwandensis:0.00531,(P_rodasii:5.5E-4,((P_wallisii:0.00528,P_eucrina:5.4E-4):0.0053,P_sp_GM01:0.00538):5.4E-4):5.5E-4);
[27] tree 't27'=[&R] ((((P_agglomerans:0.01427,(P_vagans:0.0,P_sp_aB:0.0):5.4E-4):0.01433,(P_deleyi:5.5E-4,(P_anthophila:0.01427,(P_conspicua:0.0,P_brenneri:0.0):0.01427):5.4E-4):5.5E-4):0.04085,(P_septica:0.02191,(T_morbirosei:5.4E-4,(T_sp_NML_06:0.02043,T_ptyseos:0.03938):0.04038):0.08621):0.03365):0.02947,(((P_eucrina:0.0,P_dispersa:0.0):0.01464,((P_rodasii:5.4E-4,P_rwandensis:0.01446):0.0145,((P_sp_At-9b:0.0,P_cypripedii:0.0):5.4E-4,P_sp_GM01:0.03172):5.5E-4):0.02985):5.4E-4,P_wallisii:5.4E-4):0.02445,(((P_s_indologenes:0.0,P_s_stewartii:0.0):5.5E-4,(P_ananatis:0.01451,P_allii:5.5E-4):0.01471):0.01595,(P_sp_A4:0.03221,(E_billingiae:0.13887,(E_pyrifoliae:0.0,E_tasmaniensis:0.0):0.01814):0.07471):0.01252):0.01976);
[28] tree 't28'=[&R] (((E_billingiae:0.01303,(T_morbirosei:0.02565,(T_ptyseos:0.01288,T_sp_NML_06:0.01269):5.4E-4):0.02549):0.01299,P_deleyi:0.01277):0.01267,(((P_allii:0.0,P_ananatis:0.0,P_dispersa:0.0,P_eucrina:0.0,P_rodasii:0.0,P_rwandensis:0.0,P_sp_A4:0.0,P_sp_GM01:0.0,P_wallisii:0.0):5.5E-4,((P_sp_At-9b:0.0,P_cypripedii:0.0):0.01303,((P_agglomerans:0.0,P_vagans:0.0,P_brenneri:0.0,P_conspicua:0.0,P_sp_aB:0.0):5.4E-4,P_anthophila:0.01292):0.01293):5.5E-4):0.01114,P_septica:0.00594):0.00853,(P_s_indologenes:5.5E-4,(P_s_stewartii:0.01276,(E_pyrifoliae:0.0129,E_tasmaniensis:5.4E-4):0.01271):5.4E-4):5.5E-4);
[29] tree 't29'=[&R] (P_septica:0.00228,(P_sp_At-9b:5.5E-4,P_cypripedii:0.00865):0.02432,((((P_s_indologenes:0.0,P_s_stewartii:0.0):5.5E-4,(P_allii:0.00213,P_ananatis:5.5E-4):0.00214):0.00788,((P_brenneri:0.00234,(P_conspicua:0.00845,P_agglomerans:0.00235):0.00215):0.00329,(P_anthophila:0.00494,(P_deleyi:0.01022,(P_vagans:5.5E-4,P_sp_aB:0.00215):0.00278):0.00216):5.5E-4):0.0065):0.00721,((E_billingiae:0.01458,(E_pyrifoliae:0.00524,E_tasmaniensis:0.00601):0.01648):0.02645,((P_eucrina:0.0109,((P_sp_GM01:0.00666,(P_rodasii:0.00867,P_rwandensis:0.00861):0.00654):0.00222,(P_wallisii:0.0043,P_dispersa:0.00883):0.00424):0.00437):0.00439,(P_sp_A4:0.02399,(T_sp_NML_06:0.01431,(T_ptyseos:0.01324,T_morbirosei:0.02969):0.00588):0.0189):0.00247):0.00451):0.00216):0.00222);
[30] tree 't30'=[&R] ((P_allii:0.01188,(P_cypripedii:5.5E-4,P_sp_At-9b:0.0235):0.02325):5.4E-4,(P_ananatis:0.01202,((T_ptyseos:0.08407,(T_sp_NML_06:0.08456,T_morbirosei:0.0299):0.02653):0.02291,((P_sp_A4:0.01263,(P_septica:0.01226,(P_rodasii:5.5E-4,((P_rwandensis:0.0,P_sp_GM01:0.0):5.5E-4,(P_eucrina:0.03761,(P_dispersa:0.01232,P_wallisii:0.01212):5.4E-4):0.02427):0.01238):0.02502):5.4E-4):0.01734,(E_billingiae:0.01224,(E_pyrifoliae:0.01231,E_tasmaniensis:5.4E-4):0.07893):0.05412):0.00886):0.01263):0.01199,(((P_conspicua:0.0,P_brenneri:0.0):0.01209,(P_anthophila:0.0,P_deleyi:0.0,P_sp_aB:0.0,P_agglomerans:0.0,P_vagans:0.0):5.4E-4):0.02369,(P_s_indologenes:0.0,P_s_stewartii:0.0):5.4E-4):5.4E-4);
[31] tree 't31'=[&R] (((P_brenneri:0.0,P_conspicua:0.0):0.00834,((P_sp_aB:0.0,P_agglomerans:0.0,P_vagans:0.0):0.00835,P_deleyi:0.00834):5.5E-4):0.00854,P_anthophila:0.00847,((P_s_indologenes:0.0,P_s_stewartii:0.0):5.5E-4,(P_ananatis:0.00801,(P_allii:5.4E-4,((((P_sp_GM01:0.01672,(P_eucrina:0.0081,((P_rwandensis:0.01646,P_rodasii:5.5E-4):0.017,(P_dispersa:0.01707,P_wallisii:0.00825):0.00849):5.4E-4):0.01715):0.01807,(P_sp_At-9b:0.01697,P_cypripedii:0.01732):0.02025):5.5E-4,(P_sp_A4:0.0588,((E_billingiae:0.00815,(E_pyrifoliae:0.0,E_tasmaniensis:0.0):0.00816):0.07247,(T_ptyseos:5.3E-4,(T_morbirosei:0.05159,T_sp_NML_06:0.02599):0.00779):0.06629):0.02278):0.00845):0.02948,P_septica:0.01403):0.02179):5.5E-4):0.00835):0.00825);
[32] tree 't32'=[&R] (P_dispersa:0.0118,(P_sp_A4:0.01819,(((P_eucrina:0.02396,(P_anthophila:5.5E-4,((P_agglomerans:0.00586,P_vagans:5.4E-4):0.0059,(P_deleyi:0.01181,P_sp_aB:5.5E-4):5.4E-4):0.00586):0.00599):0.01174,(P_brenneri:5.5E-4,(P_conspicua:5.4E-4,((P_s_indologenes:0.0,P_s_stewartii:0.0):0.00591,(P_allii:0.00581,P_ananatis:5.4E-4):0.00584):0.01777):0.01765):0.00584):5.4E-4,(((E_pyrifoliae:0.01652,E_tasmaniensis:0.00796):0.04587,(E_billingiae:0.03181,(T_ptyseos:0.01891,(T_morbirosei:0.02993,T_sp_NML_06:0.06343):0.02172):0.07573):0.02794):0.1425,(P_septica:0.01211,(P_cypripedii:0.01284,P_sp_At-9b:0.02405):0.02416):0.00478):0.01308):0.00585):0.00586,((P_sp_GM01:0.01761,(P_rodasii:5.5E-4,P_rwandensis:0.01179):0.00771):0.01043,P_wallisii:0.01185):5.4E-4);
[33] tree 't33'=[&R] ((P_anthophila:0.01434,(((P_allii:0.01725,((P_s_indologenes:0.00383,P_s_stewartii:0.00189):0.03561,P_ananatis:0.01114):0.00527):0.07152,((P_septica:0.05766,((P_sp_At-9b:0.01885,P_cypripedii:0.01435):0.0272,((P_dispersa:0.02645,P_wallisii:0.03173):0.00595,((P_sp_GM01:0.03604,(P_rodasii:0.01259,P_rwandensis:0.01086):0.0174):0.00497,P_eucrina:0.0807):0.00603):0.04184):0.01843):0.01547,(P_sp_A4:0.12318,((T_ptyseos:0.11955,(T_morbirosei:0.11103,T_sp_NML_06:0.16666):0.03148):0.27036,(E_billingiae:0.10726,(E_pyrifoliae:0.08146,E_tasmaniensis:0.08578):0.08878):0.10054):0.04309):0.01705):0.02216):0.024,(P_brenneri:0.01471,P_conspicua:0.01367):0.01342):0.01263):0.00689,(P_vagans:0.01328,P_sp_aB:0.00763):0.00391,(P_deleyi:0.0192,P_agglomerans:0.00782):0.00165);
[34] tree 't34'=[&R] (P_dispersa:5.4E-4,(P_eucrina:5.5E-4,P_wallisii:0.01963):0.01932,((P_cypripedii:0.0,P_sp_At-9b:0.0):0.03085,((P_allii:0.0,E_billingiae:0.0,E_pyrifoliae:0.0,E_tasmaniensis:0.0,P_rwandensis:0.0,P_sp_A4:0.0,P_sp_GM01:0.0,P_ananatis:0.0,P_s_indologenes:0.0,P_s_stewartii:0.0,P_agglomerans:0.0,P_vagans:0.0,P_anthophila:0.0,P_sp_aB:0.0,P_rodasii:0.0,P_septica:0.0,P_deleyi:0.0,P_brenneri:0.0,P_conspicua:0.0):5.4E-4,((T_morbirosei:0.0,T_ptyseos:0.0):0.01997,T_sp_NML_06:5.5E-4):0.01963):0.01701):0.01238);
[35] tree 't35'=[&R] (P_vagans:0.00837,P_sp_aB:0.00443,(P_deleyi:0.01501,(P_agglomerans:0.00816,(P_anthophila:0.01256,((((P_s_indologenes:5.5E-4,P_s_stewartii:0.00231):0.02202,(P_allii:0.00772,P_ananatis:0.0154):0.01309):0.02772,((((P_sp_At-9b:0.00858,P_cypripedii:0.01643):0.01983,(P_sp_GM01:0.0266,(P_eucrina:0.05471,(P_dispersa:0.04784,(P_wallisii:0.02641,(P_rodasii:0.01364,P_rwandensis:0.01616):0.02148):0.0129):0.0094):0.04319):0.03031):0.02223,((T_morbirosei:0.03389,(T_ptyseos:0.06058,T_sp_NML_06:0.05408):0.04089):0.11067,(E_billingiae:0.0659,(E_pyrifoliae:0.03345,E_tasmaniensis:0.03833):0.0457):0.05113):0.02956):0.02561,(P_sp_A4:0.12657,P_septica:0.0442):0.01052):0.01637):0.01912,(P_brenneri:0.0141,P_conspicua:0.01045):0.01033):0.00924):0.00776):0.00155):0.00119);
[36] tree 't36'=[&R] ((P_wallisii:0.00714,(P_eucrina:0.01981,(P_septica:0.01737,(((P_brenneri:0.0,P_conspicua:0.0):5.4E-4,((P_deleyi:0.00695,(P_agglomerans:0.0,P_vagans:0.0,P_sp_aB:0.0):5.5E-4):5.5E-4,(P_anthophila:5.5E-4,((T_morbirosei:5.5E-4,(T_sp_NML_06:0.06676,T_ptyseos:0.01698):0.01124):0.0941,(E_billingiae:0.02998,(E_pyrifoliae:0.00696,E_tasmaniensis:5.5E-4):0.02779):0.01315):0.0367):0.00695):0.01423):0.01433,((P_allii:5.3E-4,((P_s_indologenes:0.0,P_s_stewartii:0.0):0.01409,P_ananatis:5.5E-4):0.00699):0.02653,P_sp_A4:0.05163):0.00949):0.00687):0.01672):0.00336):0.01452,(P_sp_GM01:0.01395,(P_sp_At-9b:0.00636,P_cypripedii:0.00178):0.01356):5.5E-4,(P_dispersa:0.01442,(P_rodasii:0.1639,P_rwandensis:5.5E-4):0.00706):5.5E-4);
[37] tree 't37'=[&R] (P_agglomerans:0.00609,(P_sp_aB:0.02253,P_deleyi:0.07312):0.008,((P_anthophila:0.03048,((((P_s_stewartii:0.01425,P_s_indologenes:5.4E-4):0.01842,(P_allii:0.01277,P_ananatis:0.03042):0.02686):0.09737,(P_septica:0.19899,(((P_sp_At-9b:0.04842,P_cypripedii:0.01843):0.09879,((P_eucrina:0.09202,P_sp_GM01:0.05041):0.03252,(P_rwandensis:0.01848,(P_rodasii:0.06775,(P_wallisii:0.04351,P_dispersa:0.07513):0.02011):0.01609):0.01393):0.0736):0.17671,(P_sp_A4:0.47646,((T_morbirosei:0.29859,(T_ptyseos:0.23963,T_sp_NML_06:0.22079):0.11862):0.29611,(E_billingiae:0.16012,(E_pyrifoliae:0.06442,E_tasmaniensis:0.11777):0.13296):0.31082):0.02598):0.07545):0.05877):0.05491):0.08965,(P_brenneri:0.00691,P_conspicua:0.01397):0.0119):0.02133):0.00891,P_vagans:0.05837):0.01082);
[38] tree 't38'=[&R] (((E_billingiae:0.01225,(E_pyrifoliae:0.00306,E_tasmaniensis:0.00315):0.00604):0.01278,(P_sp_A4:0.00321,(((T_morbirosei:0.0,T_ptyseos:0.0):5.5E-4,T_sp_NML_06:0.00605):0.03427,((P_anthophila:5.4E-4,(P_brenneri:0.00304,((P_conspicua:0.0,P_agglomerans:0.0):5.5E-4,(P_deleyi:0.00606,(P_vagans:0.0,P_sp_aB:0.0):5.5E-4):0.00302):0.00302):0.003):0.00301,((P_s_indologenes:0.0,P_s_stewartii:0.0):5.4E-4,(P_allii:0.01561,P_ananatis:0.0015):0.0108):0.00603):5.3E-4):0.00585):0.0062):0.00614,((P_wallisii:0.00302,P_sp_At-9b:5.5E-4):5.3E-4,(P_dispersa:5.3E-4,P_septica:0.01216):0.00303):0.00297,(P_eucrina:0.00302,(P_cypripedii:5.5E-4,(P_rodasii:0.00599,(P_sp_GM01:0.00297,P_rwandensis:5.4E-4):0.00301):5.3E-4):0.00302):5.5E-4);
[39] tree 't39'=[&R] ((P_rwandensis:0.11357,P_rodasii:0.05022):0.02955,(P_dispersa:0.05251,P_eucrina:0.18754):0.02356,(P_wallisii:0.16039,((((P_septica:0.1592,(((P_s_indologenes:0.0061,P_s_stewartii:5.5E-4):0.06605,(P_allii:0.01283,P_ananatis:0.03283):0.03927):0.07278,(((P_vagans:0.01972,P_agglomerans:0.04165):0.02043,P_sp_aB:0.03816):0.02445,(((P_brenneri:0.0139,P_conspicua:0.02657):0.03453,P_deleyi:0.20719):0.01939,P_anthophila:0.01434):0.01001):0.05654):0.0354):0.05344,(P_sp_A4:0.24895,(E_billingiae:0.21274,((E_pyrifoliae:0.06791,E_tasmaniensis:0.08072):0.17269,(T_sp_NML_06:0.17687,(T_morbirosei:0.20176,T_ptyseos:0.09214):0.13567):0.2256):0.06553):0.07891):0.05894):0.10961,(P_sp_At-9b:0.03331,P_cypripedii:0.05634):0.05028):0.04598,P_sp_GM01:0.09317):0.0126):5.4E-4);
[40] tree 't40'=[&R] ((P_sp_GM01:0.01636,(P_dispersa:0.02747,((P_septica:0.05612,(P_sp_A4:0.08395,((E_billingiae:0.16929,(E_pyrifoliae:0.03974,E_tasmaniensis:0.03584):0.05306):0.10819,(T_morbirosei:0.04184,(T_ptyseos:0.07514,T_sp_NML_06:0.13008):0.10823):0.11897):0.03307):0.05043):0.01212,((((P_vagans:0.00964,((P_agglomerans:0.00319,P_anthophila:0.02958):5.4E-4,P_sp_aB:0.00643):0.00318):5.4E-4,P_deleyi:0.00319):0.02311,(P_brenneri:0.00234,P_conspicua:0.01605):0.01401):0.02586,((P_s_indologenes:0.00322,P_s_stewartii:0.00643):0.00788,(P_allii:0.00848,P_ananatis:0.01414):0.01643):0.04352):0.01434):0.0434):0.00846):0.00355,((P_rwandensis:0.02282,P_rodasii:0.00651):0.0036,(P_cypripedii:0.01251,P_sp_At-9b:0.02097):0.01252):0.00643,(P_eucrina:0.05353,P_wallisii:0.0123):0.00999);
[41] tree 't41'=[&R] (((P_sp_At-9b:0.02968,P_cypripedii:0.01965):0.02012,(P_sp_GM01:0.02257,(P_rwandensis:0.01529,P_rodasii:0.01597):0.01203):0.006):0.00955,P_wallisii:0.02514,((P_eucrina:0.05476,(P_septica:0.05793,(((T_morbirosei:0.05304,(T_ptyseos:0.04911,T_sp_NML_06:0.07581):0.03608):0.11334,(P_sp_A4:0.11243,(E_billingiae:0.08273,(E_pyrifoliae:0.01876,E_tasmaniensis:0.04145):0.06127):0.05307):0.01618):0.01776,(((P_s_indologenes:5.5E-4,P_s_stewartii:0.00458):0.03948,(P_allii:0.02166,P_ananatis:0.01459):0.00709):0.04684,((P_conspicua:0.01923,P_brenneri:5.5E-4):0.01149,((P_vagans:0.00529,(P_anthophila:0.01553,P_deleyi:0.04473):0.00935):0.00384,(P_agglomerans:5.5E-4,P_sp_aB:0.00235):0.00264):0.01366):0.03274):0.00775):0.00645):0.03878):0.0118,P_dispersa:0.03081):0.00337);
[42] tree 't42'=[&R] (P_agglomerans:0.01088,(P_sp_aB:5.5E-4,P_anthophila:0.00725):0.00361,(P_vagans:0.0036,(P_deleyi:0.00618,(P_brenneri:0.00358,(P_conspicua:0.00719,(((P_s_indologenes:5.5E-4,P_s_stewartii:0.00358):0.02136,(P_ananatis:5.4E-4,P_allii:0.01422):0.00778):0.01489,(P_septica:0.01939,(P_sp_A4:0.07682,((E_billingiae:0.08202,(E_pyrifoliae:0.01463,E_tasmaniensis:0.02557):0.03275):0.06793,((T_morbirosei:0.02139,(T_sp_NML_06:0.05021,T_ptyseos:0.03321):5.5E-4):0.14183,(P_sp_At-9b:0.01492,((P_sp_GM01:0.01364,(((P_rodasii:0.01468,P_rwandensis:0.01092):0.01738,(P_wallisii:0.01226,P_eucrina:0.02632):0.00942):0.00747,P_dispersa:0.00505):0.01382):0.01216,P_cypripedii:0.0103):0.00362):0.04208):0.0023):0.00477):0.01926):0.00573):0.02676):0.00351):0.00658):0.00166):5.5E-4);
[43] tree 't43'=[&R] ((P_septica:0.04454,((P_sp_A4:0.11032,(P_eucrina:0.07971,((P_sp_At-9b:0.00179,P_cypripedii:0.00909):0.03966,((P_rodasii:0.00998,(P_rwandensis:0.02932,P_sp_GM01:0.01992):5.4E-4):0.0118,(P_dispersa:0.01928,P_wallisii:0.01441):0.0084):0.0122):0.00677):0.02423):0.02384,(((T_sp_NML_06:0.07064,(T_morbirosei:0.03641,T_ptyseos:0.02144):0.01538):0.15395,(E_billingiae:0.05192,(E_pyrifoliae:0.04275,E_tasmaniensis:0.05031):0.06215):0.05362):0.03547,((P_s_indologenes:0.0,P_s_stewartii:0.0):0.02126,(P_allii:0.01986,P_ananatis:0.01515):0.01743):0.01505):0.02417):5.4E-4):0.02243,(P_brenneri:0.00465,P_conspicua:5.4E-4):5.4E-4,(P_deleyi:0.00934,(((P_anthophila:0.00954,P_agglomerans:0.00467):0.00469,P_vagans:5.4E-4):0.00466,P_sp_aB:0.00945):0.00955):0.00937);
[44] tree 't44'=[&R] (P_cypripedii:0.00646,(P_sp_At-9b:0.01319,(T_sp_NML_06:0.0208,(T_morbirosei:0.03886,T_ptyseos:0.01537):0.02035):0.03345):0.00648,(((P_dispersa:5.5E-4,((P_sp_GM01:0.00646,(P_rodasii:0.0,P_rwandensis:0.0):5.4E-4):0.00203,(P_eucrina:0.0065,((P_brenneri:5.5E-4,((P_deleyi:5.4E-4,(P_agglomerans:5.4E-4,(P_vagans:0.0,P_sp_aB:0.0):0.00645):0.00647):0.00653,(P_anthophila:0.0,P_conspicua:0.0):5.4E-4):0.00654):5.5E-4,((P_s_indologenes:0.0,P_s_stewartii:0.0):0.0133,(P_allii:0.0,P_ananatis:0.0):0.00686):0.01344):0.02627):0.01278):0.01154):5.4E-4,P_wallisii:0.00645):0.01346,(P_sp_A4:0.02658,(P_septica:0.01779,(E_billingiae:0.02731,(E_pyrifoliae:5.4E-4,E_tasmaniensis:0.00651):0.02906):0.09061):0.00825):0.00752):0.00654);
[45] tree 't45'=[&R] (P_anthophila:5.4E-4,(P_deleyi:0.02259,(P_brenneri:0.02811,(P_conspicua:0.02512,(((P_s_indologenes:0.0,P_s_stewartii:0.0):0.05252,(P_allii:0.02782,P_ananatis:0.01734):0.02267):0.05802,(P_septica:0.06537,((P_sp_A4:0.15882,((T_morbirosei:0.16684,(T_ptyseos:0.14792,T_sp_NML_06:0.15285):0.08068):0.08908,(E_billingiae:0.17148,(E_pyrifoliae:0.10543,E_tasmaniensis:0.0344):0.11577):0.1066):0.05934):0.09042,(P_eucrina:0.13428,((((P_sp_At-9b:0.01023,P_cypripedii:0.0257):0.02898,(P_wallisii:0.0429,P_dispersa:0.03193):0.01647):0.01316,(P_sp_GM01:0.05691,P_rwandensis:0.01298):0.00665):0.00223,P_rodasii:0.0189):0.0089):0.07118):0.04028):0.02495):0.01866):0.01287):0.0219):0.00848,(P_agglomerans:0.00435,(P_vagans:0.0087,P_sp_aB:0.00436):0.00429):0.00437);
[46] tree 't46'=[&R] (P_septica:5.5E-4,((P_sp_A4:0.02283,(T_morbirosei:0.00373,(T_ptyseos:0.05671,T_sp_NML_06:0.02997):0.06661):0.04635):0.02416,(P_brenneri:0.01126,(P_deleyi:0.0,P_sp_aB:0.0,P_anthophila:0.0,P_agglomerans:0.0,P_conspicua:0.0,P_vagans:0.0):5.5E-4):0.01137):5.4E-4,(((P_sp_At-9b:0.0,P_cypripedii:0.0):5.4E-4,((E_pyrifoliae:0.0503,E_tasmaniensis:0.01076):0.03586,((P_rodasii:0.0,P_rwandensis:0.0,P_sp_GM01:0.0):5.5E-4,(P_wallisii:5.5E-4,(P_eucrina:0.03465,P_dispersa:0.01132):0.01122):0.0113):5.3E-4):0.01113):0.01175,(E_billingiae:0.03655,(P_ananatis:5.5E-4,(P_allii:0.02286,(P_s_indologenes:0.0,P_s_stewartii:0.0):0.02303):5.4E-4):0.03593):0.01116):5.4E-4);
[47] tree 't47'=[&R] (((P_sp_GM01:0.01019,((P_wallisii:5.4E-4,(P_dispersa:0.00319,P_eucrina:0.00651):0.0032):0.01283,(P_rodasii:0.00316,P_rwandensis:5.5E-4):5.4E-4):0.01092):0.03388,(P_cypripedii:0.01752,P_sp_At-9b:0.00841):0.00554):0.0114,(P_septica:0.00323,((P_conspicua:0.00325,P_brenneri:5.4E-4):0.00323,((P_agglomerans:0.0,P_sp_aB:0.0):5.5E-4,(P_vagans:0.00312,P_anthophila:0.00317):5.5E-4):0.0032):0.00322):5.4E-4,((P_deleyi:5.5E-4,(((T_morbirosei:0.00952,(T_ptyseos:0.04155,T_sp_NML_06:0.01685):0.01855):0.07493,P_sp_A4:0.04629):0.00451,(E_billingiae:0.01005,(E_pyrifoliae:0.00761,E_tasmaniensis:0.00866):0.07903):0.04373):0.01395):0.00635,((P_allii:0.0,P_ananatis:0.0):5.5E-4,(P_s_indologenes:0.0,P_s_stewartii:0.0):0.00321):0.02338):0.00315);
[48] tree 't48'=[&R] (P_sp_GM01:0.05644,((P_cypripedii:0.02256,P_sp_At-9b:0.00885):0.02946,((P_wallisii:0.14466,P_dispersa:0.00449):0.04307,(P_eucrina:0.18763,(((P_ananatis:0.03131,(P_allii:0.01184,(P_s_indologenes:0.0,P_s_stewartii:0.0):0.08656):5.4E-4):0.22962,((P_anthophila:0.04545,((P_agglomerans:5.4E-4,(P_sp_aB:0.04907,P_deleyi:0.04006):0.00202):0.00928,P_vagans:0.01072):0.02865):0.10882,(P_brenneri:0.0445,P_conspicua:0.01217):0.05499):0.0271):0.09137,(((T_sp_NML_06:0.09647,(T_morbirosei:0.19641,T_ptyseos:0.05643):0.04831):0.57408,(E_billingiae:0.14484,(P_septica:0.57132,(E_pyrifoliae:0.14695,E_tasmaniensis:0.1254):0.2741):0.08921):0.1543):0.06929,P_sp_A4:0.06041):0.01997):0.04452):0.03946):0.01113):0.02265,(P_rodasii:0.01011,P_rwandensis:0.01006):5.4E-4);
[49] tree 't49'=[&R] (P_wallisii:0.00452,(P_dispersa:0.02667,(((((P_septica:0.12806,((E_pyrifoliae:0.05659,E_tasmaniensis:0.03194):0.06582,(E_billingiae:0.11006,(T_sp_NML_06:0.02738,(T_ptyseos:0.01747,T_morbirosei:0.06703):0.01963):0.20307):0.02433):0.01565):0.02076,((P_s_indologenes:5.5E-4,P_s_stewartii:0.00504):0.02778,(P_allii:0.00142,P_ananatis:0.01932):0.03364):0.02237):0.01997,P_sp_A4:0.03745):0.00709,P_eucrina:0.05804):0.00398,(P_deleyi:0.01014,((P_anthophila:5.4E-4,(P_conspicua:0.01252,P_brenneri:0.01502):0.00273):0.00488,(P_sp_aB:0.00495,(P_agglomerans:0.0,P_vagans:0.0):5.5E-4):0.00507):0.00567):0.03646):0.00552):0.00503,((P_sp_At-9b:0.00784,P_cypripedii:0.01923):0.01288,(P_sp_GM01:0.01982,(P_rodasii:0.01509,P_rwandensis:0.00501):0.00606):0.0059):0.0113);
[50] tree 't50'=[&R] (P_sp_A4:0.0564,((P_brenneri:0.00299,(((P_agglomerans:0.00681,((P_anthophila:0.03034,P_deleyi:0.01414):0.00795,P_sp_aB:0.0131):0.00565):0.0049,P_vagans:0.00627):0.02296,P_conspicua:0.02385):0.00813):0.03111,((P_s_indologenes:5.5E-4,P_s_stewartii:0.00204):0.02757,(P_allii:0.01484,P_ananatis:0.00597):0.00537):0.0437):0.00979,((P_septica:0.02896,((T_morbirosei:0.10761,(T_ptyseos:0.07285,T_sp_NML_06:0.05138):0.03714):0.14973,(E_billingiae:0.05077,(E_pyrifoliae:0.02045,E_tasmaniensis:0.01178):0.07218):0.05585):0.025):0.0096,(P_eucrina:0.04638,((P_dispersa:0.02521,P_wallisii:0.01768):0.01798,((P_sp_At-9b:0.03556,P_cypripedii:0.02247):0.03998,(P_sp_GM01:0.02425,(P_rodasii:0.01531,P_rwandensis:0.00989):0.01755):0.00266):0.00809):0.01339):0.01088):0.01701);
[51] tree 't51'=[&R] (((((P_allii:0.0,P_ananatis:0.0,P_s_indologenes:0.0,P_s_stewartii:0.0):5.5E-4,((E_billingiae:0.00433,(E_pyrifoliae:0.00904,E_tasmaniensis:0.00904):0.02747):0.01869,P_septica:0.01337):5.3E-4):0.00446,(P_brenneri:5.5E-4,(P_conspicua:0.00885,(((P_vagans:0.00447,(P_anthophila:0.00892,P_sp_aB:0.00444):5.5E-4):5.3E-4,(P_agglomerans:0.00449,P_deleyi:0.00898):0.00445):0.00896,(P_sp_A4:0.03204,(T_morbirosei:0.01351,(T_ptyseos:0.01376,T_sp_NML_06:5.4E-4):0.01357):5.4E-4):0.00898):0.00449):5.4E-4):5.4E-4):0.00893,(P_sp_GM01:5.3E-4,(P_rodasii:5.4E-4,(P_rwandensis:5.5E-4,(P_eucrina:0.00912,P_wallisii:0.63883):0.00878):0.00444):0.00918):0.00444):5.5E-4,P_dispersa:5.5E-4,(P_cypripedii:0.00446,P_sp_At-9b:0.00443):5.5E-4);
[52] tree 't52'=[&R] (P_agglomerans:0.00481,((P_brenneri:0.00963,((((P_s_indologenes:0.0,P_s_stewartii:0.0):0.00944,(P_allii:0.00472,P_ananatis:0.00953):0.00489):0.02462,(P_septica:0.03527,(P_sp_A4:0.0414,(((T_sp_NML_06:0.04918,(T_morbirosei:0.04776,T_ptyseos:0.03825):0.04614):0.06672,(E_billingiae:0.14165,(E_pyrifoliae:0.04635,E_tasmaniensis:0.00432):0.04549):0.05342):0.03335,((P_sp_At-9b:0.03359,P_cypripedii:0.03701):0.0348,((P_wallisii:0.01932,(P_eucrina:0.03585,P_dispersa:0.00605):0.01353):0.00577,((P_rodasii:0.00221,P_rwandensis:0.00746):0.01878,P_sp_GM01:0.02762):0.01152):0.01359):0.02388):0.01157):0.03789):0.01436):0.01487,P_conspicua:5.3E-4):0.00923):0.01966,(P_anthophila:0.01463,P_deleyi:0.00498):0.00479):0.00486,(P_vagans:0.00486,P_sp_aB:5.5E-4):5.4E-4);
[53] tree 't53'=[&R] (P_sp_aB:5.4E-4,(P_agglomerans:0.00242,P_vagans:5.5E-4):0.00483,(P_anthophila:0.0146,(P_deleyi:0.01945,(((P_sp_A4:0.06095,((T_morbirosei:0.02927,(T_sp_NML_06:0.04542,T_ptyseos:0.04066):0.01161):0.04674,(E_billingiae:0.04336,(E_pyrifoliae:0.02836,E_tasmaniensis:0.01412):0.06625):0.03654):0.02261):0.01969,(P_septica:0.04584,(((P_s_indologenes:5.5E-4,P_s_stewartii:0.00241):0.01452,(P_allii:0.00727,P_ananatis:0.00728):0.00747):0.01647,(P_eucrina:0.02746,(P_dispersa:0.00268,((P_sp_GM01:0.00928,(P_rodasii:0.00414,P_rwandensis:0.00312):0.01354):0.0138,(P_wallisii:0.01127,(P_sp_At-9b:0.00634,P_cypripedii:0.00343):0.02215):0.00985):0.00945):0.01118):0.01521):0.00893):0.00986):0.01615,(P_brenneri:0.01468,P_conspicua:5.5E-4):0.00935):0.00761):0.0029):0.0024);
[54] tree 't54'=[&R] (P_sp_aB:0.01118,P_vagans:0.00934,(((P_deleyi:0.03213,(P_brenneri:0.00542,P_conspicua:0.01224):0.03606):0.01542,((((P_septica:0.0631,((T_sp_NML_06:0.08462,(T_morbirosei:0.07558,T_ptyseos:0.06913):0.03254):0.16298,(E_billingiae:0.10417,(E_pyrifoliae:0.0309,E_tasmaniensis:0.02945):0.07101):0.02808):0.02495):0.03467,(P_sp_At-9b:0.03391,P_cypripedii:0.03093):0.01502):0.01761,(P_sp_A4:0.07983,((P_wallisii:0.02055,(P_dispersa:0.02043,P_eucrina:0.04776):0.01536):0.00177,(P_sp_GM01:0.03169,(P_rodasii:0.01561,P_rwandensis:0.01113):0.0185):0.00876):0.00949):0.02302):0.06023,((P_s_indologenes:5.5E-4,P_s_stewartii:0.00577):0.01915,(P_allii:0.00937,P_ananatis:0.02021):0.00967):0.00765):0.01438):0.00494,(P_anthophila:0.02064,P_agglomerans:0.003):0.00423):0.0051);
[55] tree 't55'=[&R] ((P_brenneri:0.01155,(P_deleyi:0.02291,(P_septica:0.02271,(((P_sp_GM01:0.01156,(P_dispersa:5.4E-4,(P_eucrina:0.02381,(P_sp_At-9b:5.5E-4,P_cypripedii:0.01189):5.4E-4):0.02335):0.01116):0.01161,((P_rwandensis:0.0109,(P_wallisii:0.01157,P_rodasii:0.02362):0.02346):5.5E-4,P_sp_A4:0.0347):0.01163):0.01192,((T_sp_NML_06:5.5E-4,(T_morbirosei:0.03951,T_ptyseos:5.4E-4):0.01154):0.08992,(E_pyrifoliae:0.02578,E_tasmaniensis:0.03475):0.08539):0.02808):0.01172):0.01152):5.4E-4):5.5E-4,(P_anthophila:0.0,P_vagans:0.0,P_sp_aB:0.0):5.5E-4,((E_billingiae:0.08235,P_agglomerans:5.4E-4):0.01116,((P_s_indologenes:0.0,P_s_stewartii:0.0):5.5E-4,(P_conspicua:0.44648,(P_ananatis:0.01161,P_allii:5.5E-4):0.01104):5.4E-4):0.01186):5.5E-4);
[56] tree 't56'=[&R] ((P_conspicua:0.02161,P_brenneri:0.0206):0.03528,((P_agglomerans:0.00737,P_sp_aB:0.01627):0.01783,(((P_s_indologenes:0.0,P_s_stewartii:0.0):0.02904,(P_allii:0.02659,P_ananatis:0.00889):0.01166):5.4E-4,(((P_septica:0.04006,((P_sp_At-9b:0.02136,P_cypripedii:0.0158):0.01132,((P_rodasii:0.01849,P_rwandensis:0.00414):0.0204,(P_sp_GM01:0.04334,(P_wallisii:0.02323,(P_dispersa:0.01816,P_eucrina:0.04991):0.00382):0.01558):0.00549):0.02023):0.0543):0.03333,(P_sp_A4:0.11696,(E_billingiae:0.0838,(E_pyrifoliae:0.01161,E_tasmaniensis:0.03304):0.04994):0.05825):0.05498):0.01581,(T_morbirosei:0.07333,(T_sp_NML_06:0.09924,T_ptyseos:0.06519):0.04909):0.15928):0.03436):0.06032):6.9E-4,(P_vagans:0.02473,(P_deleyi:0.04514,P_anthophila:0.03568):0.01451):0.01187);
[57] tree 't57'=[&R] (P_vagans:5.5E-4,(P_allii:0.00338,(((((P_eucrina:0.01023,P_wallisii:5.4E-4):0.00351,P_rwandensis:5.3E-4):0.00339,P_rodasii:5.4E-4):0.00658,((E_pyrifoliae:0.00683,E_tasmaniensis:5.5E-4):0.0155,((P_dispersa:0.0029,(P_sp_A4:0.00882,(T_sp_NML_06:0.00995,(T_morbirosei:0.01017,T_ptyseos:5.4E-4):0.01422):0.06849):0.01065):0.00468,(P_septica:0.01075,(P_sp_GM01:0.01442,(P_sp_At-9b:5.4E-4,(E_billingiae:0.01765,P_cypripedii:0.00343):0.00336):0.00332):0.00357):0.00188):0.01362):0.00366):0.00545,(P_anthophila:0.00679,(P_agglomerans:0.0103,P_sp_aB:5.4E-4):0.00343):0.00297):5.3E-4):5.4E-4,(((P_s_indologenes:0.0,P_s_stewartii:0.0):0.00329,P_conspicua:5.5E-4):0.00337,((P_ananatis:0.0,P_brenneri:0.0):5.5E-4,P_deleyi:0.00334):0.00329):5.5E-4);
[58] tree 't58'=[&R] (P_rwandensis:0.00641,P_dispersa:0.0064,(P_wallisii:0.00641,((P_sp_At-9b:0.01956,P_cypripedii:0.00756):0.02599,(P_sp_GM01:0.0262,((P_sp_A4:0.14664,(((T_morbirosei:0.03899,(T_ptyseos:0.13562,T_sp_NML_06:0.07773):0.05573):0.19921,P_eucrina:0.07475):0.03677,((P_septica:0.04561,((P_brenneri:0.00625,P_conspicua:0.00623):5.3E-4,(P_sp_aB:0.02976,(P_agglomerans:5.4E-4,(P_vagans:5.5E-4,(P_deleyi:0.02521,P_anthophila:0.01954):5.4E-4):0.00623):0.01801):0.02356):0.01921):0.01288,(P_allii:0.035,((P_s_indologenes:0.0,P_s_stewartii:0.0):0.04858,P_ananatis:0.03622):0.01982):0.05536):0.01965):0.00592):5.5E-4,((E_billingiae:0.04271,(E_pyrifoliae:0.07853,E_tasmaniensis:0.03172):0.17655):0.10905,P_rodasii:0.02551):5.4E-4):0.00649):0.00627):0.00653):5.5E-4);
[59] tree 't59'=[&R] (((P_anthophila:0.00309,P_conspicua:5.5E-4):0.00309,((P_s_indologenes:0.0,P_s_stewartii:0.0,P_deleyi:0.0):5.5E-4,(P_allii:0.0,P_ananatis:0.0):0.00307):0.00308):5.5E-4,((P_rwandensis:5.3E-4,(P_sp_A4:0.0,P_dispersa:0.0):0.00305):0.00308,((P_wallisii:0.0,P_eucrina:0.0):5.4E-4,(P_septica:0.00932,(P_cypripedii:0.0,P_sp_At-9b:0.0):5.3E-4):0.00307):0.00305):5.5E-4,((P_sp_aB:0.0,P_agglomerans:0.0,P_vagans:0.0,P_brenneri:0.0,P_sp_GM01:0.0):5.5E-4,((P_rodasii:5.4E-4,(E_pyrifoliae:5.5E-4,E_tasmaniensis:0.00617):0.00931):0.00308,((T_morbirosei:0.0058,(T_sp_NML_06:0.00616,T_ptyseos:0.00309):5.4E-4):0.02179,E_billingiae:0.00623):0.00615):5.3E-4):5.5E-4);
[60] tree 't60'=[&R] ((P_brenneri:0.02032,P_conspicua:0.01555):0.01266,(P_anthophila:0.03177,(P_agglomerans:0.0082,(P_vagans:0.01907,P_sp_aB:0.01077):0.00805):0.01224):0.01569,(P_deleyi:0.03161,(((P_s_indologenes:5.5E-4,P_s_stewartii:0.00372):0.01237,(P_allii:0.01547,P_ananatis:0.01631):0.00744):0.02326,(P_sp_A4:0.02954,(P_septica:0.09314,((E_billingiae:0.10654,(E_pyrifoliae:0.04512,E_tasmaniensis:0.03791):0.12134):0.04266,((T_sp_NML_06:0.07633,(T_morbirosei:0.14313,T_ptyseos:0.10402):0.02632):0.16482,(((P_rodasii:0.01025,(P_sp_GM01:0.05518,P_rwandensis:0.00571):0.01837):0.02897,(P_cypripedii:0.05324,P_sp_At-9b:0.02952):0.0268):0.02518,(P_eucrina:0.10873,(P_dispersa:0.05644,P_wallisii:0.07054):0.0149):0.02214):0.03746):0.03511):0.01483):0.02458):0.03111):0.03929):0.0106);
[61] tree 't61'=[&R] (((P_conspicua:0.01314,P_brenneri:5.5E-4):0.03145,(((P_s_indologenes:0.00652,P_s_stewartii:5.3E-4):0.05585,(P_allii:0.03117,P_ananatis:0.03157):0.03594):0.06078,(P_septica:0.11197,(((T_morbirosei:0.14869,(T_ptyseos:0.09729,T_sp_NML_06:0.20233):0.1649):0.30744,((E_billingiae:0.13084,(E_pyrifoliae:0.02693,E_tasmaniensis:0.13112):0.16565):0.07984,P_sp_A4:0.18833):0.05594):0.03869,((P_sp_At-9b:0.01451,P_cypripedii:0.01305):0.03268,((P_dispersa:0.01785,(P_eucrina:0.12889,P_wallisii:0.03191):0.02152):0.03285,(P_sp_GM01:0.07353,(P_rodasii:0.02587,P_rwandensis:0.0305):0.00851):0.0091):0.09263):0.05276):0.03045):0.05108):0.05326):0.01718,P_vagans:0.00678,(P_agglomerans:0.01353,((P_deleyi:0.0729,P_anthophila:0.01398):0.0196,P_sp_aB:0.036):0.01556):0.00647);
[62] tree 't62'=[&R] ((P_allii:0.04144,((P_s_indologenes:0.0,P_s_stewartii:0.0):0.06017,P_ananatis:0.01409):0.02307):0.09351,(((P_brenneri:0.01818,P_conspicua:0.02813):0.01683,((P_agglomerans:0.00542,(P_sp_aB:0.00774,P_vagans:0.00385):0.00623):0.03018,P_deleyi:0.06981):5.3E-4):0.01615,P_anthophila:0.03336):0.04214,((P_sp_A4:0.16503,((T_sp_NML_06:0.12307,(T_morbirosei:0.18045,T_ptyseos:0.10972):0.06841):0.16439,(E_billingiae:0.12883,(E_pyrifoliae:0.04422,E_tasmaniensis:0.05701):0.14527):0.07909):0.03698):0.05461,(((P_sp_At-9b:0.03316,P_cypripedii:0.02775):0.04907,((P_sp_GM01:0.03429,(P_rodasii:0.01752,P_rwandensis:0.01359):0.05197):0.06614,(P_wallisii:0.0389,(P_eucrina:0.04803,P_dispersa:0.06397):0.00167):0.01229):0.01913):0.06555,P_septica:0.13324):0.04866):0.00547);
[63] tree 't63'=[&R] (P_sp_A4:0.41171,((P_allii:0.07522,(P_ananatis:0.10089,(P_s_indologenes:0.0,P_s_stewartii:0.0):0.17762):0.03642):0.16492,((E_billingiae:0.24823,(E_pyrifoliae:0.09049,E_tasmaniensis:0.05857):0.32365):0.40891,(T_morbirosei:0.22076,(T_sp_NML_06:0.16239,T_ptyseos:0.10227):0.0755):0.19342):0.1966):0.03565,(P_eucrina:0.22345,((P_septica:0.28177,((P_brenneri:5.4E-4,P_conspicua:0.02051):0.00542,(P_anthophila:0.06388,((P_deleyi:0.03222,P_vagans:0.01062):0.01058,(P_agglomerans:5.5E-4,P_sp_aB:0.04324):0.01097):0.0036):0.09342):0.15076):0.11712,((P_sp_At-9b:0.03439,P_cypripedii:0.05566):0.09459,(P_dispersa:0.08661,((P_rodasii:0.03068,(P_rwandensis:0.04639,P_sp_GM01:0.14941):0.04403):0.06297,P_wallisii:0.09758):0.05639):0.05509):0.04393):0.01451):0.06369);
[64] tree 't64'=[&R] ((P_sp_GM01:0.12951,(P_rodasii:0.06914,P_rwandensis:0.05841):0.02295):0.01872,((P_sp_At-9b:0.05131,P_cypripedii:0.055):0.06298,((P_sp_A4:0.26171,(P_septica:0.19591,((T_morbirosei:0.1694,(T_ptyseos:0.1387,T_sp_NML_06:0.24408):0.07305):0.25859,(E_billingiae:0.36111,(E_pyrifoliae:0.11814,E_tasmaniensis:0.04505):0.11864):0.10182):0.09811):0.0216):0.04765,((((P_s_indologenes:0.0,P_s_stewartii:0.0):0.13146,(P_allii:0.05725,P_ananatis:0.0577):0.04247):0.1289,((P_brenneri:0.06961,P_conspicua:0.05819):0.04878,(P_agglomerans:0.07068,(P_vagans:0.03929,(P_sp_aB:0.0221,(P_anthophila:0.12826,P_deleyi:0.07541):0.03927):0.01131):0.01418):0.03237):0.10314):0.05483,P_eucrina:0.23857):0.04243):0.04656):0.06087,(P_wallisii:0.09937,P_dispersa:0.11496):0.03297);
[65] tree 't65'=[&R] (P_deleyi:0.03618,(P_sp_aB:0.02937,(P_agglomerans:0.01006,P_vagans:0.00417):0.00369):0.0042,(P_anthophila:0.02992,(P_conspicua:0.02928,((((P_s_indologenes:5.5E-4,P_s_stewartii:0.00353):0.04392,(P_allii:0.02849,P_ananatis:0.01962):0.00423):0.07238,(P_septica:0.09798,(((T_sp_NML_06:0.09102,(T_morbirosei:0.16085,T_ptyseos:0.09346):0.00575):0.28071,(E_billingiae:0.11508,(E_pyrifoliae:0.05519,E_tasmaniensis:0.06903):0.07669):0.08024):0.02757,(P_sp_A4:0.09419,(((((P_sp_At-9b:0.03374,P_cypripedii:0.01815):0.07758,(P_rodasii:0.04054,P_rwandensis:0.00808):0.0137):0.00988,P_sp_GM01:0.03303):0.02926,(P_eucrina:0.12449,P_wallisii:0.03043):0.01144):0.01472,P_dispersa:0.0263):0.03895):0.02574):0.02422):0.02081):0.05704,P_brenneri:5.5E-4):0.00736):0.02861):0.00433);
[66] tree 't66'=[&R] (P_eucrina:0.03305,P_wallisii:0.01235,((((P_sp_A4:0.06075,((P_septica:0.03787,(P_sp_At-9b:0.00262,P_cypripedii:0.0045):0.01871):0.00919,(((T_sp_NML_06:0.02372,(T_morbirosei:0.06828,T_ptyseos:0.02223):0.02437):0.11933,(E_billingiae:0.03328,(E_pyrifoliae:0.02845,E_tasmaniensis:0.00499):0.04519):0.05791):0.01495,(((P_allii:0.0,P_ananatis:0.0):0.01132,(P_s_indologenes:0.0,P_s_stewartii:0.0):0.00498):0.02351,((P_brenneri:0.0023,P_conspicua:5.5E-4):0.00802,(P_anthophila:0.012,(P_agglomerans:0.0027,((P_deleyi:0.01569,P_vagans:0.00895):0.00838,P_sp_aB:0.00325):0.00327):0.00234):0.00905):0.01443):0.01264):0.01119):0.00912):0.01899,P_dispersa:0.00608):0.00584,P_sp_GM01:0.02893):0.00387,(P_rodasii:0.0511,P_rwandensis:0.00716):0.01364):0.00538);
[67] tree 't67'=[&R] (P_wallisii:0.05027,(P_dispersa:0.06401,(P_sp_A4:0.0575,(P_rodasii:0.04516,P_rwandensis:0.02761):0.0237):0.01441):0.01715,(P_sp_GM01:0.05437,(((((P_anthophila:0.05895,(P_deleyi:0.06641,(P_vagans:0.01252,(P_sp_aB:0.0212,P_agglomerans:0.01671):0.00371):0.00729):5.4E-4):0.04193,(P_conspicua:0.06139,P_brenneri:0.0161):0.01807):0.04133,(((P_s_indologenes:0.0,P_s_stewartii:0.0):0.04026,(P_allii:0.03387,P_ananatis:0.01552):0.02828):0.03999,P_septica:0.13233):0.01454):0.08214,((T_sp_NML_06:0.11805,(T_morbirosei:0.16227,T_ptyseos:0.13231):0.03714):0.21602,(E_billingiae:0.09279,(E_pyrifoliae:0.05578,E_tasmaniensis:0.0745):0.16205):0.16458):0.07756):0.03902,(P_eucrina:0.08387,(P_sp_At-9b:0.04448,P_cypripedii:0.03293):0.02393):0.00596):0.03603):0.01205);
[68] tree 't68'=[&R] ((P_rwandensis:0.03675,(P_rodasii:0.04441,P_sp_A4:0.04297):0.01351):0.01266,(P_dispersa:0.02581,(P_eucrina:0.02029,P_wallisii:0.00222):0.00776):0.0138,(((P_cypripedii:0.01885,P_sp_At-9b:0.00687):0.03018,(((E_billingiae:0.07559,(E_pyrifoliae:0.02786,E_tasmaniensis:0.02237):0.05394):0.0581,(T_morbirosei:0.03506,(T_ptyseos:0.03302,T_sp_NML_06:0.03627):0.03814):0.06307):0.0559,(P_septica:0.11334,((P_allii:0.0155,((P_s_indologenes:0.00642,P_s_stewartii:0.00446):0.01865,P_ananatis:0.0102):0.00356):0.04939,(((P_deleyi:0.02991,(P_agglomerans:0.00709,(P_sp_aB:0.0036,P_vagans:0.00361):5.5E-4):0.00988):0.01084,P_conspicua:0.01244):0.00401,(P_brenneri:0.01605,P_anthophila:0.01807):0.00696):0.02068):0.0154):0.00996):5.4E-4):0.01275,P_sp_GM01:0.02144):0.00528);
[69] tree 't69'=[&R] (P_sp_At-9b:0.02062,P_cypripedii:0.00824,((P_dispersa:0.00729,(P_eucrina:0.04071,P_wallisii:0.01095):0.00707):0.02013,((((P_ananatis:5.4E-4,(P_allii:0.01391,(P_s_indologenes:5.5E-4,P_s_stewartii:0.00343):0.00691):0.00677):0.05837,((P_brenneri:5.4E-4,P_conspicua:0.02888):0.01643,(((P_deleyi:0.01429,P_anthophila:0.00717):0.01794,(P_agglomerans:0.0139,P_vagans:0.01046):5.5E-4):0.01503,P_sp_aB:0.00271):0.02401):0.01833):0.02539,(P_septica:0.06256,((E_billingiae:0.11922,(E_pyrifoliae:0.05144,E_tasmaniensis:0.00901):0.03294):0.12872,((T_morbirosei:0.03634,(T_ptyseos:0.06896,T_sp_NML_06:0.06821):0.03295):0.13515,P_sp_A4:0.08016):0.03294):0.01886):0.01766):0.02071,(P_sp_GM01:0.02753,(P_rodasii:0.00839,P_rwandensis:0.02542):0.02812):0.02725):0.01567):0.00563);
[70] tree 't70'=[&R] ((E_tasmaniensis:0.37465,(E_pyrifoliae:6.0E-4,P_conspicua:0.66276):0.09507):0.11992,((P_eucrina:0.0,P_dispersa:0.0,P_wallisii:0.0,P_sp_At-9b:0.0,P_cypripedii:0.0,P_sp_GM01:0.0):5.4E-4,((T_morbirosei:0.0,T_ptyseos:0.0):0.02182,(T_sp_NML_06:5.4E-4,P_sp_A4:0.08362):0.06851):0.07374):5.5E-4,((P_rwandensis:0.08621,P_rodasii:5.4E-4):0.09024,(E_billingiae:0.09312,(P_allii:0.0,P_s_indologenes:0.0,P_s_stewartii:0.0,P_ananatis:0.0,P_septica:0.0,P_brenneri:0.0,P_deleyi:0.0,P_anthophila:0.0,P_sp_aB:0.0,P_agglomerans:0.0,P_vagans:0.0):0.10475):5.5E-4):0.08952);
[71] tree 't71'=[&R] ((P_dispersa:0.0,P_wallisii:0.0):0.01311,P_sp_GM01:0.02649,(((P_conspicua:0.01371,P_brenneri:0.01329):0.02702,(P_rwandensis:0.03636,((P_deleyi:0.02657,(P_agglomerans:0.0,P_vagans:0.0,P_sp_aB:0.0):5.4E-4):0.04172,((P_sp_At-9b:0.0,P_cypripedii:0.0):0.02495,((((P_s_indologenes:0.0,P_s_stewartii:0.0):0.01298,(P_allii:5.5E-4,P_ananatis:0.01304):5.5E-4):0.02038,(P_sp_A4:0.08347,((E_billingiae:0.05735,(E_pyrifoliae:0.05725,E_tasmaniensis:0.0863):0.08709):0.05889,((T_morbirosei:0.12836,(T_ptyseos:0.03692,T_sp_NML_06:0.01589):0.01512):0.20056,P_septica:0.02969):5.4E-4):0.0263):0.02361):0.02775,P_rodasii:0.01436):5.5E-4):0.0132):0.01773):0.01179):0.01318,(P_anthophila:0.04044,P_eucrina:5.4E-4):0.01298):5.4E-4);
[72] tree 't72'=[&R] (P_eucrina:0.07792,(P_sp_At-9b:0.01917,P_cypripedii:0.02886):0.04725,(((P_rodasii:0.02538,P_rwandensis:0.03484):0.0287,(P_sp_GM01:0.02823,(P_dispersa:0.05743,P_wallisii:0.04461):0.00748):0.00413):0.01441,(((((P_brenneri:0.02133,P_conspicua:0.01983):0.02442,(P_deleyi:0.07199,(P_agglomerans:0.01834,(P_vagans:0.02458,(P_anthophila:0.0836,P_sp_aB:0.04636):0.00472):0.00944):0.01972):0.04735):0.0379,((T_morbirosei:0.1478,(T_ptyseos:0.16116,T_sp_NML_06:0.24504):0.13226):0.33475,P_sp_A4:0.1211):0.04295):0.01843,(E_billingiae:0.18643,(E_pyrifoliae:0.03471,E_tasmaniensis:0.08275):0.13129):0.14915):0.00937,(((P_s_indologenes:0.00381,P_s_stewartii:5.5E-4):0.05827,(P_allii:0.0428,P_ananatis:0.0217):0.02152):0.04628,P_septica:0.13601):6.4E-4):0.03652):0.00914);
[73] tree 't73'=[&R] (P_sp_GM01:0.03542,((P_brenneri:5.5E-4,P_conspicua:0.01379):0.01387,((P_septica:0.02808,(((((P_sp_aB:5.4E-4,P_deleyi:0.02058):0.00679,P_vagans:0.00678):5.4E-4,P_agglomerans:5.5E-4):5.3E-4,P_anthophila:0.02784):0.00731,(P_sp_A4:0.06512,((P_s_indologenes:0.0,P_s_stewartii:0.0):5.3E-4,(P_allii:0.01319,P_ananatis:0.00976):0.01176):0.01417):5.4E-4):0.01406):0.01438,(E_pyrifoliae:0.00701,(E_billingiae:0.04113,E_tasmaniensis:0.02073):0.00668):0.08107):5.4E-4):0.00696,((((P_sp_At-9b:0.01386,P_cypripedii:5.4E-4):0.00691,(P_eucrina:0.02071,(T_morbirosei:0.05298,(T_ptyseos:0.03722,T_sp_NML_06:0.00702):0.01907):0.04123):0.00706):5.5E-4,(P_rwandensis:0.02096,P_rodasii:0.01549):0.01997):0.00682,(P_wallisii:0.00684,P_dispersa:5.5E-4):5.4E-4):5.5E-4);
[74] tree 't74'=[&R] (P_sp_GM01:0.00448,(P_wallisii:0.00491,(P_eucrina:0.01661,P_dispersa:5.4E-4):0.00722):0.00497,(((P_sp_At-9b:0.00958,P_cypripedii:0.0146):0.01117,((P_septica:0.01613,((P_ananatis:5.3E-4,(P_allii:0.00241,(P_s_indologenes:5.4E-4,P_s_stewartii:0.0024):0.00484):0.00236):0.00994,((P_deleyi:0.00255,(P_anthophila:0.00258,(P_agglomerans:5.4E-4,(P_vagans:0.00477,P_sp_aB:5.5E-4):0.00238):0.00463):0.00241):0.01732,(P_brenneri:0.00483,P_conspicua:5.5E-4):0.00251):0.01742):0.00608):0.01729,((E_billingiae:0.01278,(E_pyrifoliae:0.02245,E_tasmaniensis:0.02189):0.0251):0.03299,((T_morbirosei:0.02532,(T_ptyseos:0.02606,T_sp_NML_06:0.0431):0.05342):0.09297,P_sp_A4:0.05086):0.01202):0.00979):0.01066):0.00787,(P_rodasii:0.00449,P_rwandensis:0.00264):0.00482):0.00239);
[75] tree 't75'=[&R] (((E_billingiae:0.08284,(E_pyrifoliae:0.03727,E_tasmaniensis:0.04637):0.07766):0.06144,((P_sp_A4:0.57766,(T_sp_NML_06:0.12392,(T_morbirosei:0.06381,T_ptyseos:0.06463):0.03003):0.0524):0.03947,(((P_s_indologenes:0.0,P_s_stewartii:0.0):0.03325,(P_allii:0.04109,P_ananatis:0.03674):0.05502):0.0717,(P_septica:0.09633,(P_deleyi:0.04009,(P_anthophila:0.04884,(P_sp_aB:0.00792,(P_agglomerans:0.01567,(P_vagans:0.01306,(P_brenneri:0.01158,P_conspicua:0.14567):0.02068):0.00332):5.4E-4):0.01147):0.03621):0.02141):0.02445):0.02995):0.04526):0.0417,(P_sp_At-9b:0.03127,P_cypripedii:0.04914):0.02977,((P_dispersa:0.03986,(P_eucrina:0.0922,P_wallisii:0.02773):0.01372):0.04725,(P_sp_GM01:0.02063,(P_rwandensis:0.03685,P_rodasii:0.04403):0.0111):5.5E-4):0.02023);
[76] tree 't76'=[&R] ((P_wallisii:0.0165,(P_eucrina:0.0244,(P_rodasii:0.0079,P_rwandensis:5.5E-4):0.01193):0.00418):0.00387,((P_septica:0.05032,(((T_morbirosei:0.02366,(T_sp_NML_06:0.0397,T_ptyseos:0.02478):0.03263):0.08091,((E_pyrifoliae:0.02239,E_tasmaniensis:0.01827):0.03741,(P_sp_A4:0.08192,E_billingiae:0.05346):0.01593):0.02132):0.02472,((P_allii:0.0375,(P_ananatis:0.0081,(P_s_indologenes:0.0,P_s_stewartii:0.0):0.02024):0.00463):0.03385,((P_anthophila:0.01293,(P_deleyi:0.00398,(P_sp_aB:0.00795,(P_agglomerans:0.01208,P_vagans:5.5E-4):0.00396):0.00398):0.01256):0.01598,(P_brenneri:0.02183,P_conspicua:0.01585):0.00686):0.00623):0.01226):0.01654):0.01404,P_dispersa:0.00768):5.4E-4,((P_sp_At-9b:0.02016,P_cypripedii:0.00792):0.00803,P_sp_GM01:5.4E-4):0.00392);
[77] tree 't77'=[&R] (P_sp_At-9b:5.5E-4,(P_deleyi:0.03187,(P_cypripedii:0.01036,(P_wallisii:5.5E-4,P_sp_GM01:0.01048):0.01037):0.0102):5.4E-4,((P_sp_A4:0.02076,(((((P_rodasii:5.4E-4,P_rwandensis:0.01034):0.01728,E_billingiae:0.04408):0.00328,(P_allii:0.01047,P_ananatis:5.5E-4):0.01045):5.4E-4,((P_anthophila:5.5E-4,P_vagans:0.0103):5.5E-4,((P_s_indologenes:5.5E-4,P_s_stewartii:0.01068):0.01076,((E_pyrifoliae:0.02058,E_tasmaniensis:5.5E-4):0.02076,(P_conspicua:5.5E-4,(P_sp_aB:5.4E-4,(P_agglomerans:0.01026,P_brenneri:5.5E-4):0.01032):0.01036):5.4E-4):0.01021):0.02112):0.01017):0.01038,(P_septica:0.01021,P_dispersa:5.4E-4):5.4E-4):0.00973):5.5E-4,(P_eucrina:5.5E-4,(T_morbirosei:0.02177,(T_sp_NML_06:0.01167,T_ptyseos:0.0315):0.05034):0.04579):0.02055):5.5E-4);
[78] tree 't78'=[&R] ((P_agglomerans:0.01461,P_sp_aB:0.01839):0.00622,(P_anthophila:0.02222,((((P_sp_A4:0.08608,((T_morbirosei:0.02919,(T_ptyseos:0.05225,T_sp_NML_06:0.03212):0.03866):0.16567,(E_billingiae:0.06383,(E_pyrifoliae:0.02275,E_tasmaniensis:0.0275):0.09104):0.08468):0.02931):0.00969,((P_sp_At-9b:0.01794,P_cypripedii:0.00859):0.01546,((P_eucrina:0.03664,(P_dispersa:0.02135,P_wallisii:0.02788):0.00806):0.00578,(P_sp_GM01:0.02888,(P_rodasii:0.00983,P_rwandensis:0.01483):0.01524):0.00443):0.01932):0.01704):0.01979,(P_septica:0.03359,((P_s_indologenes:0.0,P_s_stewartii:0.0):0.02813,(P_allii:0.00541,P_ananatis:0.0056):0.01643):0.05675):0.01066):0.01983,(P_brenneri:0.00469,P_conspicua:0.00884):0.007):0.0093):0.00363,(P_vagans:0.00558,P_deleyi:0.02061):5.4E-4);
[79] tree 't79'=[&R] ((P_agglomerans:0.0,P_vagans:0.0,P_anthophila:0.0):5.5E-4,(P_brenneri:0.0,P_conspicua:0.0):0.00667,(((((T_sp_NML_06:0.02343,(T_morbirosei:0.02518,T_ptyseos:0.03309):0.02575):0.12762,(E_billingiae:0.01814,(E_pyrifoliae:0.01916,E_tasmaniensis:0.00855):0.03946):0.05005):0.00707,((P_allii:0.0,P_ananatis:0.0):5.4E-4,(P_s_indologenes:0.0,P_s_stewartii:0.0):0.00667):5.4E-4):0.0134,(P_eucrina:0.02223,((P_sp_At-9b:5.5E-4,(P_septica:0.02015,P_cypripedii:0.02):0.00658):0.00703,(P_dispersa:5.5E-4,(P_wallisii:0.00663,((P_rodasii:0.0,P_rwandensis:0.0):5.4E-4,(P_sp_GM01:5.4E-4,P_sp_A4:0.04067):0.00663):0.00662):5.4E-4):5.5E-4):0.00751):0.00615):5.4E-4,(P_sp_aB:0.00674,P_deleyi:0.00674):5.5E-4):5.5E-4);
[80] tree 't80'=[&R] ((P_anthophila:5.4E-4,(P_conspicua:0.00255,(P_brenneri:0.00486,(((P_s_indologenes:0.0,P_s_stewartii:0.0):0.00471,(P_allii:0.00476,P_ananatis:0.00235):0.00239):0.02362,(P_sp_A4:0.05745,(P_septica:0.0127,((T_morbirosei:0.04473,(T_sp_NML_06:0.02903,T_ptyseos:0.04174):0.01945):0.12446,((((P_sp_At-9b:0.01042,P_cypripedii:0.00349):0.00393,(P_sp_GM01:0.01592,(P_rodasii:0.00414,P_rwandensis:0.00595):0.03321):0.0127):0.00283,(P_wallisii:0.01779,(P_dispersa:0.00568,P_eucrina:0.05221):0.01409):0.02162):0.01788,(E_billingiae:0.03051,(E_pyrifoliae:0.0185,E_tasmaniensis:0.02701):0.0272):0.04632):0.00842):0.01186):0.01127):0.01176):0.00926):0.00237):0.01673):0.00236,(P_deleyi:0.00237,P_vagans:5.4E-4):0.00236,(P_sp_aB:0.00476,P_agglomerans:5.4E-4):0.00236);
[81] tree 't81'=[&R] (P_eucrina:0.14102,(((P_wallisii:0.0188,(P_septica:0.03631,(((P_deleyi:0.01775,((P_vagans:0.00995,(P_sp_aB:0.00492,P_agglomerans:5.5E-4):5.4E-4):0.00956,(P_anthophila:0.03015,(P_conspicua:0.05521,P_brenneri:0.01222):0.03216):0.0034):0.01266):0.02644,((P_s_indologenes:0.0,P_s_stewartii:0.0):0.07522,(P_allii:0.0283,P_ananatis:0.01287):0.01906):0.04935):0.03593,((E_billingiae:0.06255,(E_pyrifoliae:0.05652,E_tasmaniensis:0.01516):0.13905):0.10201,(P_sp_A4:0.08177,(T_morbirosei:0.06092,(T_sp_NML_06:0.10167,T_ptyseos:0.07631):0.03306):0.15566):0.045):0.02347):0.02159):0.05777):0.00767,(P_sp_GM01:0.02154,(P_rodasii:0.03801,P_rwandensis:0.02644):0.01055):0.01919):0.01173,P_dispersa:0.03321):0.00538,(P_sp_At-9b:0.00412,P_cypripedii:0.05123):0.00664);
[82] tree 't82'=[&R] (P_conspicua:5.5E-4,(P_brenneri:5.4E-4,(((P_s_indologenes:0.0,P_s_stewartii:0.0):5.5E-4,(P_allii:0.01534,P_ananatis:0.01512):0.01538):0.08198,(((P_cypripedii:0.03404,P_sp_At-9b:0.01621):0.02908,(P_sp_GM01:0.03328,(P_rwandensis:5.4E-4,(P_wallisii:5.5E-4,(P_rodasii:0.03496,(P_dispersa:5.4E-4,P_eucrina:0.09179):0.03224):5.5E-4):0.03337):0.0527):0.01555):0.08438,(P_septica:0.05286,((E_billingiae:0.13738,(E_pyrifoliae:0.02828,E_tasmaniensis:0.05988):0.02696):0.10138,((T_ptyseos:0.05755,(T_sp_NML_06:0.25386,T_morbirosei:0.11051):0.06122):0.17025,(P_deleyi:0.64633,P_sp_A4:0.07753):0.09679):0.08147):0.01091):0.0147):0.01687):0.01819):0.01557,(P_anthophila:5.3E-4,((P_agglomerans:0.0,P_sp_aB:0.0):0.03262,P_vagans:0.03031):0.02059):0.04852);
[83] tree 't83'=[&R] (((P_s_indologenes:0.0,P_s_stewartii:0.0):0.02472,(P_allii:0.0098,P_ananatis:0.00487):5.3E-4):0.03813,(P_sp_A4:0.04222,(((P_septica:0.01814,((P_sp_GM01:0.02471,((P_dispersa:0.01357,P_wallisii:0.01777):0.01665,(P_eucrina:0.0296,(P_rodasii:0.02341,P_rwandensis:0.01259):0.01326):0.00591):0.01437):0.01273,(P_sp_At-9b:0.01463,P_cypripedii:0.00988):0.01832):0.02388):0.01196,(((P_agglomerans:5.3E-4,P_vagans:0.00477):0.00508,(P_anthophila:0.00957,(P_deleyi:5.5E-4,P_sp_aB:0.00957):5.5E-4):0.00925):0.00504,(P_conspicua:7.0E-4,P_brenneri:0.17915):0.00432):0.02456):0.01625,(E_pyrifoliae:0.03862,E_tasmaniensis:0.0033):0.05581):0.01102):0.01016,((T_morbirosei:0.06428,(T_ptyseos:0.03207,T_sp_NML_06:0.04909):0.03837):0.07538,E_billingiae:0.1206):5.4E-4);
[84] tree 't84'=[&R] ((P_rodasii:0.01687,P_rwandensis:0.0391):0.04907,(P_dispersa:0.03473,P_wallisii:0.01782):0.02473,(P_sp_GM01:0.03453,(P_eucrina:0.09625,((P_sp_At-9b:0.02059,P_cypripedii:0.0292):0.02257,((((P_brenneri:0.01084,P_conspicua:0.01076):0.0228,((P_agglomerans:5.5E-4,(P_vagans:0.01333,P_sp_aB:0.00529):0.01599):0.00573,(P_anthophila:0.04555,P_deleyi:0.0294):0.0127):0.03345):0.05879,(((P_s_indologenes:0.00578,P_s_stewartii:0.00482):0.05393,(P_allii:0.00906,P_ananatis:0.02689):0.02465):0.0413,P_septica:0.14152):0.02791):0.02256,(P_sp_A4:0.11065,((T_morbirosei:0.15991,(T_sp_NML_06:0.19822,T_ptyseos:0.16183):0.04064):0.31771,(E_billingiae:0.077,(E_pyrifoliae:0.0437,E_tasmaniensis:0.0382):0.06156):0.07039):0.07647):0.03267):0.01865):0.02153):0.02156):0.01143);
[85] tree 't85'=[&R] ((P_deleyi:0.00195,(P_anthophila:0.00216,(((P_septica:0.03438,(((T_morbirosei:0.02023,(T_sp_NML_06:0.04513,T_ptyseos:0.0266):0.0183):0.09207,(E_billingiae:0.04843,(E_pyrifoliae:0.01643,E_tasmaniensis:0.00863):0.03944):0.05758):0.0565,(((P_sp_At-9b:0.0233,P_cypripedii:0.00141):0.03077,((P_dispersa:0.01592,(P_eucrina:0.03117,(P_rodasii:0.03144,P_sp_GM01:0.02767):0.00866):0.00752):0.00476,P_wallisii:0.0224):0.01685):0.0141,(P_rwandensis:0.06453,P_sp_A4:0.0725):0.04017):0.01789):0.01722):0.02242,(P_allii:0.00207,(P_ananatis:0.00379,(P_s_indologenes:5.5E-4,P_s_stewartii:0.00187):0.00379):0.00168):0.02286):0.00854,(P_brenneri:0.00379,P_conspicua:0.00573):0.00615):0.0124):0.0097):0.00941,P_agglomerans:5.4E-4,(P_vagans:0.0056,P_sp_aB:0.00383):0.0037);
[86] tree 't86'=[&R] (P_sp_GM01:0.02022,(P_sp_At-9b:0.02268,P_cypripedii:0.02512):0.02702,(((P_sp_A4:0.09513,((((P_s_indologenes:5.5E-4,P_s_stewartii:0.00236):0.02681,(P_allii:0.03873,P_ananatis:0.00658):0.01578):0.05473,((P_anthophila:0.02058,(P_deleyi:0.02675,(P_vagans:0.0251,(P_agglomerans:0.01738,P_sp_aB:0.0151):0.00351):0.01181):0.00372):0.04677,(P_brenneri:0.04834,P_conspicua:0.01304):0.02148):0.04195):0.02491,(E_billingiae:0.08438,(E_pyrifoliae:0.04038,E_tasmaniensis:0.03347):0.04866):0.08777):0.01583):0.01375,((T_ptyseos:0.07481,(T_morbirosei:0.10132,T_sp_NML_06:0.10309):0.03341):0.1788,P_septica:0.06014):0.03289):0.03016,((P_rodasii:0.02129,P_rwandensis:0.00958):0.01636,((P_eucrina:0.09193,P_wallisii:0.01771):0.02178,P_dispersa:0.0391):0.01024):0.00364):0.00744);
[87] tree 't87'=[&R] (P_dispersa:0.01211,(P_wallisii:0.0153,(P_rodasii:0.01502,P_rwandensis:0.00802):0.02343):0.00526,(((P_sp_At-9b:0.01585,P_cypripedii:0.00438):0.01896,(((((T_morbirosei:0.05843,(T_sp_NML_06:0.09105,T_ptyseos:0.05622):0.03751):0.26381,(E_billingiae:0.11049,(E_pyrifoliae:0.04746,E_tasmaniensis:0.03464):0.05495):0.1192):0.03031,P_septica:0.06944):0.01159,(((P_s_indologenes:0.0,P_s_stewartii:0.0):0.04814,(P_allii:0.02014,P_ananatis:0.02364):0.02056):0.05771,((P_brenneri:0.01424,P_conspicua:0.01525):0.02804,(P_anthophila:0.03456,((P_agglomerans:0.0098,P_vagans:0.00973):0.00343,(P_sp_aB:0.0073,P_deleyi:0.03997):0.00284):0.00921):0.02077):0.00471):0.0254):0.0074,P_sp_A4:0.12119):0.02453):0.01039,(P_eucrina:0.11029,P_sp_GM01:0.00151):0.01229):0.00437);
[88] tree 't88'=[&R] ((P_dispersa:0.01387,((P_septica:0.03394,P_sp_At-9b:0.02793):0.01159,(P_eucrina:0.0266,(((P_s_indologenes:0.00262,P_s_stewartii:0.00267):0.03082,(P_allii:0.01182,P_ananatis:0.01209):0.01617):0.04024,(((((P_agglomerans:5.4E-4,(P_sp_aB:0.00787,P_vagans:0.00819):0.00262):0.00821,(P_anthophila:0.01871,P_deleyi:0.03411):0.00258):0.01681,(P_brenneri:0.00929,P_conspicua:0.00955):0.01528):0.01836,(P_sp_A4:0.11139,(E_billingiae:0.06188,(E_pyrifoliae:0.16478,E_tasmaniensis:0.04905):0.04718):0.01551):0.00865):0.01045,(T_morbirosei:0.05513,(T_ptyseos:0.10599,T_sp_NML_06:0.12139):0.09738):0.11781):0.01204):0.00921):0.01004):0.00896):0.01042,P_wallisii:0.01112,(P_cypripedii:0.02954,(P_sp_GM01:0.02671,(P_rwandensis:0.02493,P_rodasii:0.0244):0.00461):0.00592):0.00306);
[89] tree 't89'=[&R] ((P_allii:0.00605,(P_ananatis:0.00264,(P_s_stewartii:0.00396,P_s_indologenes:5.5E-4):0.01178):0.00549):0.01002,(((T_morbirosei:0.04387,(T_ptyseos:0.02153,T_sp_NML_06:0.01591):0.01757):0.06218,(E_billingiae:0.03725,(E_pyrifoliae:0.0188,E_tasmaniensis:0.00967):0.03028):0.01779):0.00973,(((P_vagans:5.5E-4,P_sp_aB:0.00199):0.00883,(P_agglomerans:0.00276,P_anthophila:0.00918):0.00397):0.00484,(P_deleyi:0.01011,(P_brenneri:5.4E-4,P_conspicua:0.00997):0.0138):0.00428):0.01263):0.00208,(P_septica:0.03106,(((P_eucrina:0.01517,((P_dispersa:0.01746,(P_rodasii:0.01013,(P_rwandensis:0.00254,P_sp_GM01:0.00737):0.01027):0.00694):0.00385,P_sp_A4:0.01579):0.00581):0.0011,P_wallisii:0.00407):0.02623,(P_sp_At-9b:0.01144,P_cypripedii:0.00694):0.00436):0.0127):0.00384);
[90] tree 't90'=[&R] ((((P_septica:0.0703,(((P_s_indologenes:0.0,P_s_stewartii:0.0):5.4E-4,(P_allii:5.4E-4,P_ananatis:0.01766):0.0374):0.05569,((P_brenneri:0.0,P_conspicua:0.0,P_vagans:0.0,P_sp_aB:0.0,P_deleyi:0.0,P_anthophila:0.0):5.4E-4,P_agglomerans:0.01762):0.01789):0.03768):0.04613,(P_sp_A4:0.09859,(T_morbirosei:0.07851,(T_sp_NML_06:5.4E-4,T_ptyseos:0.01669):0.03872):0.12166):5.4E-4):5.4E-4,(E_billingiae:0.01558,(E_pyrifoliae:0.01773,E_tasmaniensis:0.01858):0.08083):0.07812):0.01788,(P_sp_At-9b:5.5E-4,P_cypripedii:0.01772):0.05443,(((P_dispersa:0.0,P_wallisii:0.0):5.5E-4,((P_rodasii:0.0,P_rwandensis:0.0):5.4E-4,P_sp_GM01:0.01822):0.01806):0.01819,P_eucrina:5.3E-4):5.5E-4);
[91] tree 't91'=[&R] (P_septica:0.03408,((E_pyrifoliae:0.02215,E_tasmaniensis:0.09647):0.0468,(E_billingiae:0.04928,P_sp_A4:0.10098):0.01717):0.00236,(((P_sp_At-9b:0.00641,P_cypripedii:0.01366):0.03497,(P_brenneri:0.00674,(((P_dispersa:0.01027,(P_eucrina:0.05474,P_wallisii:5.4E-4):0.02453):0.03496,(P_sp_GM01:5.4E-4,(P_rodasii:0.02705,P_rwandensis:0.01362):0.0202):0.00684):0.04333,(P_conspicua:5.5E-4,((P_anthophila:0.0,P_sp_aB:0.0):5.5E-4,(P_deleyi:0.00668,(P_agglomerans:0.0,P_vagans:0.0):5.5E-4):0.0067):0.00669):5.3E-4):0.00663):0.01344):0.00959,((T_morbirosei:0.09118,(T_ptyseos:0.05966,T_sp_NML_06:0.07668):0.0605):0.1819,(P_ananatis:0.00569,(P_allii:5.4E-4,(P_s_stewartii:5.5E-4,P_s_indologenes:0.00675):0.02054):0.00779):0.05082):0.02615):0.02736);
[92] tree 't92'=[&R] (((P_sp_At-9b:0.03222,P_cypripedii:0.00409):0.03804,((P_sp_A4:0.18081,P_septica:0.05001):0.03741,(((T_sp_NML_06:0.05525,(T_ptyseos:0.07013,T_morbirosei:0.12721):0.01155):0.2295,(E_billingiae:0.12128,(E_pyrifoliae:0.06917,E_tasmaniensis:0.01274):0.14284):0.06389):0.04895,(((P_s_indologenes:0.00432,P_s_stewartii:0.0044):0.03867,(P_allii:5.5E-4,P_ananatis:0.02214):0.0253):0.04623,((P_anthophila:0.01325,(P_agglomerans:5.5E-4,(P_sp_aB:0.00442,(P_deleyi:0.00442,P_vagans:5.5E-4):5.5E-4):0.00442):0.00939):0.01601,(P_brenneri:0.02297,P_conspicua:5.4E-4):0.02622):0.02712):0.04319):0.02965):0.01294):0.01574,(P_rodasii:0.00969,P_rwandensis:0.013):0.03234,((P_wallisii:0.01023,P_dispersa:0.03509):0.00464,(P_eucrina:0.05585,P_sp_GM01:0.05412):0.0078):0.01193);
[93] tree 't93'=[&R] (P_deleyi:0.01237,P_vagans:0.0091,(P_anthophila:0.01242,((P_agglomerans:0.00339,P_sp_aB:0.00339):5.5E-4,((((T_morbirosei:0.03814,(T_ptyseos:0.07394,T_sp_NML_06:0.0337):0.06284):0.07889,(E_billingiae:0.07948,(E_pyrifoliae:0.02036,E_tasmaniensis:0.03883):0.04481):0.06076):0.03186,((P_septica:0.04584,((P_s_indologenes:5.4E-4,P_s_stewartii:0.00303):0.02028,(P_allii:0.00711,P_ananatis:0.01363):0.01299):0.04265):0.01816,(P_sp_A4:0.08284,(((P_sp_At-9b:0.03738,P_cypripedii:0.00863):0.01972,(P_rwandensis:0.01011,(P_sp_GM01:0.03438,P_rodasii:0.00674):0.0034):0.00415):8.9E-4,(P_wallisii:0.02101,(P_dispersa:0.01159,P_eucrina:0.04528):0.01321):0.00825):0.02688):0.01702):0.01266):0.0139,(P_brenneri:0.00673,P_conspicua:5.3E-4):0.01297):0.01074):0.01155):0.00614);
[94] tree 't94'=[&R] ((P_agglomerans:5.5E-4,(P_brenneri:0.00627,(P_conspicua:0.01222,((P_ananatis:0.01277,(P_allii:0.00686,(P_s_indologenes:0.0,P_s_stewartii:0.0):0.01758):0.00684):0.03086,(((P_sp_At-9b:0.00599,P_cypripedii:0.00634):0.01903,(((E_billingiae:0.09917,(E_pyrifoliae:0.033,E_tasmaniensis:0.02927):0.03146):0.09957,P_eucrina:0.03651):0.01548,((P_dispersa:0.03126,((P_rwandensis:0.01887,P_sp_GM01:0.04947):0.00657,P_rodasii:0.03):5.4E-4):0.01299,P_wallisii:0.01834):0.02045):0.03406):0.05138,(P_septica:0.03736,(P_sp_A4:0.15282,(T_morbirosei:0.03109,(T_sp_NML_06:0.08911,T_ptyseos:0.07736):0.06066):0.21499):0.02634):0.01258):0.0346):0.01229):0.00602):0.02589):0.01224,(P_vagans:0.01194,P_sp_aB:5.4E-4):0.00599,(P_anthophila:0.02433,P_deleyi:0.01208):5.4E-4);
[95] tree 't95'=[&R] (((P_sp_GM01:0.08921,(P_rodasii:0.03716,P_rwandensis:0.03779):0.02109):0.01969,(P_eucrina:0.14773,P_wallisii:0.0252):0.02353):0.006,P_dispersa:0.05912,((P_sp_At-9b:0.03875,P_cypripedii:0.0273):0.03512,(((P_septica:0.08673,(P_sp_A4:0.13842,(T_sp_NML_06:0.12252,(T_ptyseos:0.15269,T_morbirosei:0.14242):0.04756):0.3453):0.03664):0.024,(((P_s_indologenes:5.3E-4,P_s_stewartii:0.00918):0.0311,(P_ananatis:0.03334,P_allii:0.02732):0.02092):0.01165,((P_brenneri:0.01202,P_conspicua:0.02206):0.02118,(P_agglomerans:0.02024,(((P_anthophila:0.04239,P_deleyi:0.04549):0.01155,P_vagans:0.00622):0.00604,P_sp_aB:0.01545):0.00773):0.06286):0.03389):0.05114):0.03404,(E_billingiae:0.10745,(E_pyrifoliae:0.06098,E_tasmaniensis:0.04265):0.11132):0.1584):0.02742):0.03016);
[96] tree 't96'=[&R] (P_wallisii:0.0432,(P_sp_At-9b:0.01461,P_cypripedii:0.02025):0.03545,((P_sp_GM01:0.13618,(P_rodasii:0.01927,P_rwandensis:0.01846):0.00516):0.00999,(P_dispersa:0.01764,(P_eucrina:0.08185,(P_sp_A4:0.05457,((P_septica:0.08111,((P_ananatis:0.03085,(P_allii:0.00749,(P_s_indologenes:5.5E-4,P_s_stewartii:0.00952):0.08105):0.02741):0.16974,(((P_anthophila:0.061,P_deleyi:0.03664):0.03534,(P_agglomerans:0.02952,(P_vagans:0.03515,P_sp_aB:0.0363):0.00899):0.0061):0.11652,(P_brenneri:0.04815,P_conspicua:0.03686):0.05229):0.03309):0.03333):0.04938,((T_morbirosei:0.15557,(T_ptyseos:0.06227,T_sp_NML_06:0.07128):0.01417):0.08224,(E_billingiae:0.18985,(E_pyrifoliae:0.066,E_tasmaniensis:0.0286):0.23008):0.05305):0.03069):0.0199):0.03195):0.01704):0.00509):0.00193);
[97] tree 't97'=[&R] ((P_wallisii:0.02178,P_dispersa:0.01364):0.00743,(P_rodasii:0.02435,P_rwandensis:0.01383):0.00812,(P_sp_GM01:0.02457,((P_sp_At-9b:0.01591,P_cypripedii:0.01147):0.00889,((P_septica:0.03769,(((P_s_indologenes:5.5E-4,P_s_stewartii:0.00128):0.02385,(P_allii:0.01312,P_ananatis:0.0193):0.01448):0.03339,((P_brenneri:0.00547,P_conspicua:0.01468):0.01619,((P_sp_aB:0.00753,(P_agglomerans:0.00391,P_vagans:0.00658):0.00169):0.00363,(P_deleyi:0.02911,P_anthophila:0.02069):0.00504):0.00426):0.01901):0.01613):0.01432,((E_billingiae:0.05321,(E_pyrifoliae:0.01787,E_tasmaniensis:0.02957):0.05308):0.03539,(P_eucrina:0.03849,(P_sp_A4:0.05293,(T_morbirosei:0.04768,(T_ptyseos:0.08027,T_sp_NML_06:0.0574):0.01642):0.13688):0.03504):0.01255):0.01088):0.00749):0.01175):0.00504);
[98] tree 't98'=[&R] (((P_vagans:0.00775,(P_anthophila:0.039,P_agglomerans:5.4E-4):0.01506):0.00728,P_sp_aB:5.4E-4):0.00766,(P_conspicua:0.03074,P_brenneri:0.00795):0.01521,(((P_ananatis:0.00523,(P_allii:0.00794,(P_s_indologenes:5.5E-4,P_s_stewartii:0.00748):0.05785):0.00975):0.05613,(P_wallisii:0.0166,(P_eucrina:0.06468,(((P_rwandensis:0.03158,(P_sp_At-9b:0.09607,P_cypripedii:0.07127):0.04089):0.03576,((P_dispersa:0.02491,(P_septica:0.07692,P_rodasii:0.0582):0.00486):0.02485,P_sp_GM01:0.03919):0.00187):0.02189,((E_billingiae:0.0441,(E_pyrifoliae:0.03665,E_tasmaniensis:0.04624):0.12392):0.06435,(P_sp_A4:0.69927,(T_sp_NML_06:0.08414,(T_morbirosei:0.16568,T_ptyseos:0.0788):0.05866):0.05082):0.08615):0.03382):0.00866):0.02191):0.07261):0.01928,P_deleyi:0.02276):5.5E-4);
[99] tree 't99'=[&R] (((P_dispersa:0.03573,(P_wallisii:0.02195,(P_sp_GM01:0.02247,(P_rwandensis:0.01687,P_rodasii:0.02412):0.01571):0.0129):0.01955):0.00839,((P_sp_At-9b:0.01303,P_cypripedii:0.02729):0.03101,P_septica:0.07569):0.00595):0.00721,((E_billingiae:0.04623,(E_pyrifoliae:0.02848,E_tasmaniensis:0.02323):0.10642):0.05294,((P_s_indologenes:5.5E-4,P_s_stewartii:0.00545):0.04629,(P_allii:0.01634,P_ananatis:0.02258):0.01958):0.04314):0.01218,(((P_brenneri:0.02343,P_conspicua:0.02286):0.01435,(P_deleyi:0.05629,(P_anthophila:0.02752,(P_vagans:0.01738,(P_agglomerans:0.00547,P_sp_aB:0.01284):0.00918):0.0077):0.00947):0.02378):0.0475,((T_morbirosei:0.10495,(T_ptyseos:0.10141,T_sp_NML_06:0.10488):0.01413):0.09494,(P_sp_A4:0.18556,P_eucrina:0.04744):0.03223):0.02894):0.01389);
[100] tree 't100'=[&R] (P_sp_GM01:0.02033,(P_wallisii:0.48733,P_eucrina:0.05875):0.01292,((P_rodasii:0.01863,(P_dispersa:0.02968,((P_sp_A4:0.08101,((((P_s_indologenes:0.00324,P_s_stewartii:5.4E-4):0.04531,(P_allii:0.02865,P_ananatis:0.01486):0.01562):0.06131,((P_brenneri:0.0575,P_conspicua:0.0067):0.02316,(P_anthophila:0.02033,(((P_vagans:0.00443,P_deleyi:0.04696):0.01194,P_sp_aB:0.01646):0.00789,P_agglomerans:0.01187):0.01477):0.00906):0.03189):0.0261,(P_septica:0.04815,((T_morbirosei:0.06615,(T_ptyseos:0.03461,T_sp_NML_06:0.09032):0.06445):0.10186,(E_billingiae:0.10837,(E_pyrifoliae:0.02865,E_tasmaniensis:0.04103):0.06188):0.05875):0.06853):0.02047):0.02417):0.03019,(P_cypripedii:0.01984,P_sp_At-9b:5.5E-4):0.00846):0.01591):0.00476):0.00838,P_rwandensis:0.01465):0.00882);
[101] tree 't101'=[&R] ((P_wallisii:0.05006,(P_dispersa:0.05734,P_eucrina:0.10929):0.02005):0.02089,(P_rwandensis:0.06299,P_rodasii:0.03032):0.0234,((((((P_anthophila:0.0472,(P_deleyi:0.08473,(P_vagans:0.01739,(P_sp_aB:0.01944,P_agglomerans:0.00953):0.00539):0.02015):0.01465):0.01924,((P_brenneri:0.04413,P_conspicua:0.0301):0.02885,((P_s_indologenes:5.5E-4,P_s_stewartii:0.00495):0.06053,(P_allii:0.04578,P_ananatis:0.03883):0.0211):0.11596):0.03702):0.08351,P_septica:0.09296):0.01956,((T_morbirosei:0.12065,(T_sp_NML_06:0.14238,T_ptyseos:0.0997):0.09508):0.30644,(E_billingiae:0.13109,(E_pyrifoliae:0.06666,E_tasmaniensis:0.08341):0.10892):0.1253):0.04512):0.04394,P_sp_A4:0.20786):0.07263,(P_sp_GM01:0.07385,(P_sp_At-9b:0.02764,P_cypripedii:0.02881):0.04023):0.00437):0.01363);
[102] tree 't102'=[&R] (P_vagans:0.0069,(P_brenneri:0.01029,P_conspicua:0.01032):0.00686,((P_agglomerans:0.01023,P_sp_aB:0.0068):0.00925,(P_deleyi:0.03662,((((P_sp_At-9b:0.03009,P_cypripedii:9.9E-4):0.03606,(((T_ptyseos:0.06812,(T_morbirosei:0.10609,T_sp_NML_06:0.11205):0.01926):0.34985,(E_billingiae:0.15072,(E_pyrifoliae:0.06123,E_tasmaniensis:0.02962):0.10595):0.1352):0.0657,(P_eucrina:0.06216,(P_dispersa:0.04322,(P_wallisii:0.02412,(P_sp_GM01:0.03538,(P_rodasii:0.06616,P_rwandensis:0.00842):0.04775):0.03932):0.02995):0.02154):0.0421):0.02296):0.05187,(P_sp_A4:0.15766,P_septica:0.08496):0.01966):5.4E-4,(((P_s_indologenes:0.0,P_s_stewartii:0.0):0.02189,(P_allii:0.01714,P_ananatis:0.00693):0.01311):0.06171,P_anthophila:0.01684):0.00529):0.00698):6.1E-4):0.00222);
[103] tree 't103'=[&R] (((P_sp_A4:0.05033,(T_morbirosei:5.4E-4,(T_ptyseos:0.04943,T_sp_NML_06:0.02483):0.03934):0.09839):0.02283,(P_septica:0.02061,P_sp_GM01:0.00985):0.01004):5.4E-4,(P_allii:0.00132,(((P_brenneri:5.5E-4,P_conspicua:0.01991):0.00989,((P_deleyi:0.0,P_anthophila:0.0,P_agglomerans:0.0,P_sp_aB:0.0):5.5E-4,P_vagans:0.0099):5.3E-4):0.00984,P_ananatis:5.3E-4):0.00923):0.00948,((P_s_indologenes:0.0,P_s_stewartii:0.0):5.3E-4,(P_wallisii:5.5E-4,((P_cypripedii:0.02978,P_sp_At-9b:0.0017):0.02684,((P_eucrina:0.00996,P_dispersa:0.02961):0.0099,(P_rwandensis:0.00977,((E_billingiae:0.03088,(E_pyrifoliae:0.0101,E_tasmaniensis:0.03126):0.04757):0.03923,P_rodasii:0.03998):5.5E-4):0.00989):0.009):0.01299):0.0101):5.4E-4);
[104] tree 't104'=[&R] (((P_rodasii:0.0,P_sp_GM01:0.0):0.01824,(P_rwandensis:0.00529,(T_morbirosei:0.00614,T_ptyseos:0.0297):0.03498):0.01456):5.4E-4,(P_wallisii:0.0,P_eucrina:0.0):5.5E-4,((T_sp_NML_06:0.07504,((P_sp_At-9b:0.0,P_cypripedii:0.0):5.5E-4,((P_septica:0.03651,((P_anthophila:5.5E-4,(P_conspicua:5.3E-4,((P_brenneri:0.0,P_agglomerans:0.0,P_vagans:0.0,P_sp_aB:0.0):5.5E-4,P_deleyi:0.01737):0.03521):0.0345):0.01693,((P_s_indologenes:0.0,P_s_stewartii:0.0):0.01815,(P_allii:0.01782,P_ananatis:5.4E-4):5.4E-4):0.01834):0.01821):0.01711,(P_sp_A4:5.5E-4,(E_billingiae:0.05672,(E_pyrifoliae:0.01739,E_tasmaniensis:0.02007):0.03496):0.05817):5.4E-4):0.01828):0.00326):0.01675,P_dispersa:0.0183):5.5E-4);
[105] tree 't105'=[&R] ((((P_s_indologenes:0.0,P_s_stewartii:0.0):0.00788,(P_allii:5.5E-4,P_ananatis:0.01418):0.00636):0.0642,((((P_sp_At-9b:5.4E-4,P_cypripedii:0.03638):0.01924,((P_dispersa:0.0126,(P_wallisii:0.00935,(P_sp_GM01:0.03967,(P_rwandensis:0.05023,P_rodasii:0.03032):0.01238):0.03195):0.01511):0.00869,P_eucrina:0.03109):0.0191):0.04267,(P_septica:0.04587,(E_billingiae:0.0449,(E_pyrifoliae:0.02366,E_tasmaniensis:0.02841):0.03057):0.02279):5.5E-4):0.01563,(P_sp_A4:0.17403,(T_morbirosei:0.05668,(T_sp_NML_06:0.03759,T_ptyseos:5.4E-4):0.01647):0.11464):5.4E-4):0.02719):0.01588,(P_conspicua:0.00716,P_brenneri:0.00715):0.00866,(P_deleyi:0.11305,(P_anthophila:0.01441,(P_agglomerans:5.4E-4,(P_vagans:0.00716,P_sp_aB:5.0E-4):0.00719):0.0074):0.01146):0.00909);
[106] tree 't106'=[&R] ((P_vagans:5.5E-4,(P_agglomerans:5.5E-4,(P_anthophila:0.03237,(P_deleyi:0.02915,((P_allii:0.00886,(P_ananatis:0.00442,(P_s_indologenes:5.5E-4,P_s_stewartii:0.00444):0.00447):0.00456):0.02267,(((((E_billingiae:0.09954,P_cypripedii:0.00784):0.00476,P_sp_At-9b:0.00499):0.02111,((P_sp_GM01:0.03599,P_rwandensis:0.02384):0.01614,(P_rodasii:0.00701,(P_dispersa:0.03781,P_wallisii:0.01746):0.02127):0.02629):0.02684):0.01305,(P_sp_A4:0.03025,((T_morbirosei:0.07384,(T_ptyseos:0.06915,T_sp_NML_06:0.06638):0.0267):0.09774,(E_pyrifoliae:0.03173,E_tasmaniensis:0.00814):0.08095):0.03299):0.01797):0.01878,(P_eucrina:0.06193,P_septica:0.04486):0.0407):0.02663):0.04439):0.00687):0.00896):0.00439):0.00438,P_sp_aB:0.00896,(P_conspicua:0.01362,P_brenneri:0.00861):0.00446);
[107] tree 't107'=[&R] ((((E_billingiae:0.08721,(E_pyrifoliae:0.05074,E_tasmaniensis:0.01912):0.07629):0.13516,(P_septica:0.03221,(P_sp_A4:0.04654,(P_cypripedii:0.02089,P_sp_At-9b:0.04551):0.03867):0.0231):0.01884):5.4E-4,((T_morbirosei:0.1094,(T_sp_NML_06:0.30153,T_ptyseos:0.12714):0.08959):0.40143,(P_deleyi:0.03396,((P_ananatis:0.01634,((P_s_indologenes:0.0,P_s_stewartii:0.0):0.0329,P_allii:0.00818):0.008):0.04933,((P_vagans:0.01631,((P_brenneri:0.0077,P_conspicua:5.4E-4):0.03257,(P_agglomerans:0.0,P_sp_aB:0.0):0.00775):5.4E-4):0.00807,P_anthophila:5.4E-4):0.00298):0.00428):0.0645):0.03962):0.01898,(P_dispersa:5.3E-4,(P_sp_GM01:0.03293,(P_rwandensis:0.00827,P_rodasii:0.0082):0.00791):0.01573):0.00854,(P_eucrina:0.04927,P_wallisii:0.01611):0.00737);
[108] tree 't108'=[&R] ((P_septica:0.06704,((P_sp_A4:0.11451,(E_billingiae:0.14855,(E_pyrifoliae:0.10924,E_tasmaniensis:0.11953):0.09915):0.05569):0.04118,((P_sp_At-9b:0.03739,P_cypripedii:5.4E-4):0.0668,(P_eucrina:0.09753,((P_dispersa:0.03611,P_wallisii:0.01197):0.03533,(P_sp_GM01:0.00927,(P_rodasii:0.04155,P_rwandensis:0.0277):0.04746):0.01941):0.01279):0.0201):0.04302):0.01578):0.06594,((P_s_indologenes:0.0,P_s_stewartii:0.0):0.17403,(P_allii:0.02553,P_ananatis:0.02213):0.04504):0.07193,(((P_agglomerans:5.5E-4,(P_vagans:0.02346,P_sp_aB:0.02319):5.5E-4):5.4E-4,(P_deleyi:0.03337,P_anthophila:0.08794):0.02177):0.08091,(P_brenneri:0.02419,(P_conspicua:0.21222,(T_morbirosei:0.10761,(T_sp_NML_06:0.32354,T_ptyseos:0.10098):0.16767):0.47828):0.03094):0.01165):0.03863);
[109] tree 't109'=[&R] ((E_billingiae:0.09153,((P_dispersa:0.01019,P_eucrina:0.01786):0.01463,((P_sp_At-9b:0.01474,P_cypripedii:0.01996):0.03562,(P_wallisii:0.01676,(P_sp_GM01:0.02043,(P_rodasii:0.01069,P_rwandensis:0.00675):0.00427):0.02097):0.02454):0.00408):0.01755):0.01626,(P_septica:0.04675,(P_sp_A4:0.10555,(T_morbirosei:0.0529,(T_ptyseos:0.04301,T_sp_NML_06:0.04926):0.12194):0.18079):0.06308):0.01599,((E_pyrifoliae:0.026,E_tasmaniensis:0.06543):0.21694,((P_allii:0.00205,((P_s_indologenes:0.0,P_s_stewartii:0.0):0.026,P_ananatis:0.01084):0.01101):0.04831,((P_anthophila:0.0567,P_sp_aB:0.03878):0.10381,(P_deleyi:0.01677,((P_brenneri:0.01013,P_conspicua:5.4E-4):0.03207,(P_agglomerans:0.00487,P_vagans:0.02374):0.02077):0.01613):0.02393):0.0156):0.00699):0.01003);
[110] tree 't110'=[&R] (P_anthophila:0.00558,P_deleyi:0.00278,(P_vagans:0.0027,(P_sp_aB:5.4E-4,(P_agglomerans:5.4E-4,(P_conspicua:0.00246,(P_brenneri:5.4E-4,((P_allii:0.0,P_ananatis:0.0):5.4E-4,(((P_septica:0.04131,(((P_sp_At-9b:5.5E-4,P_cypripedii:0.01373):0.0259,(P_sp_A4:0.05925,(P_rwandensis:5.4E-4,(P_rodasii:5.5E-4,P_sp_GM01:0.00274):0.00276):0.00578):0.00571):0.01512,(P_dispersa:5.4E-4,(P_eucrina:0.01943,P_wallisii:0.00421):0.00685):0.00764):0.01253):0.0205,((T_morbirosei:0.02691,(T_ptyseos:0.01378,T_sp_NML_06:0.01697):0.01336):0.07211,(E_billingiae:0.02135,(E_pyrifoliae:0.01894,E_tasmaniensis:5.4E-4):0.02633):0.02782):0.01742):0.00614,(P_s_indologenes:0.00278,P_s_stewartii:0.00276):0.00555):0.00275):0.01635):0.00277):0.01154):0.00553):0.00278):5.5E-4);
[111] tree 't111'=[&R] ((P_dispersa:5.5E-4,((T_sp_NML_06:0.02084,(T_ptyseos:0.02851,T_morbirosei:0.03767):0.0073):0.03849,(P_sp_A4:0.0139,(E_billingiae:0.05059,(E_pyrifoliae:0.00632,E_tasmaniensis:0.00348):0.0497):0.02927):0.01402):0.01281):0.00962,(((((P_allii:5.5E-4,P_ananatis:0.00326):0.00324,(P_s_stewartii:0.00322,P_s_indologenes:5.5E-4):5.5E-4):0.0032,((P_conspicua:5.5E-4,(P_agglomerans:0.00325,P_brenneri:0.00327):5.5E-4):5.4E-4,((P_vagans:0.0,P_deleyi:0.0):5.5E-4,(P_anthophila:0.00329,P_sp_aB:0.00322):0.00654):0.00324):0.00657):0.00658,(P_sp_At-9b:5.4E-4,(P_septica:0.01668,(P_cypripedii:0.00325,(P_rodasii:5.5E-4,P_rwandensis:0.00324):0.00324):0.00325):5.4E-4):5.5E-4):0.00648,P_wallisii:5.4E-4):0.00327,(P_eucrina:0.01966,P_sp_GM01:5.4E-4):5.4E-4);
[112] tree 't112'=[&R] (P_anthophila:0.01324,(P_agglomerans:5.5E-4,(P_vagans:0.00806,P_sp_aB:0.00165):0.00646):0.00536,(P_deleyi:0.00743,((((P_s_stewartii:0.0032,P_s_indologenes:5.5E-4):0.00969,(P_allii:0.00599,P_ananatis:0.00367):0.00698):0.01639,(((P_sp_At-9b:0.01164,((P_eucrina:0.01102,(((P_rwandensis:0.00808,(P_sp_GM01:0.01097,P_rodasii:0.0034):0.00342):0.00811,P_wallisii:0.00279):0.00359,P_dispersa:5.3E-4):0.01003):0.01907,P_cypripedii:0.00278):0.00694):0.02194,(E_billingiae:0.03498,(E_pyrifoliae:0.00645,E_tasmaniensis:0.00315):0.01107):0.03794):0.01529,((P_septica:0.04116,(T_sp_NML_06:0.02401,(T_morbirosei:0.02012,T_ptyseos:0.0111):0.00863):0.0409):0.01653,P_sp_A4:0.03845):0.01049):0.02096):0.0108,(P_conspicua:0.00162,P_brenneri:0.0032):0.00587):0.00786):0.0036);
[113] tree 't113'=[&R] (P_rwandensis:0.06663,P_rodasii:0.06469,((((((T_morbirosei:0.1147,(T_ptyseos:0.08719,T_sp_NML_06:0.10039):0.037):0.13871,(E_billingiae:0.13377,(E_pyrifoliae:0.03345,E_tasmaniensis:0.07544):0.13627):0.06162):0.07682,(P_septica:0.12166,(((P_s_indologenes:5.5E-4,P_s_stewartii:0.00552):0.06529,(P_allii:0.02545,P_ananatis:0.03489):0.02575):0.04613,(P_anthophila:0.06969,((P_brenneri:0.02072,P_conspicua:0.01629):0.01491,((P_vagans:0.02089,(P_sp_aB:0.01964,P_agglomerans:0.01516):0.00955):0.00484,P_deleyi:0.207):0.01525):0.02402):0.0332):0.02042):0.03217):0.04371,(P_sp_A4:0.29785,P_eucrina:0.16603):0.09552):0.02913,(P_sp_GM01:0.02913,(P_sp_At-9b:0.02227,P_cypripedii:0.04411):0.02955):0.0091):0.0124,(P_wallisii:0.06543,P_dispersa:0.02319):0.01116):0.0154);
[114] tree 't114'=[&R] ((P_sp_At-9b:0.03201,(P_cypripedii:0.01977,((P_wallisii:0.02226,P_eucrina:0.02738):0.0182,(P_dispersa:0.01667,(P_sp_GM01:0.01234,(P_rwandensis:0.02594,P_rodasii:0.0071):0.03032):0.06754):5.3E-4):0.03535):0.00529):0.09058,(P_septica:0.10777,P_sp_A4:0.09627):0.03357,(((P_deleyi:0.00488,((P_agglomerans:5.4E-4,P_sp_aB:0.00643):0.03331,P_vagans:5.5E-4):0.00821):0.01432,((P_brenneri:0.01988,P_conspicua:0.0067):0.03328,P_anthophila:0.05103):0.00498):0.03049,(((P_s_stewartii:0.0,P_s_indologenes:0.0):5.4E-4,(P_allii:0.00636,P_ananatis:5.3E-4):0.01923):0.02698,(E_billingiae:0.05148,(E_pyrifoliae:0.02013,((T_morbirosei:0.04094,(T_sp_NML_06:0.03451,T_ptyseos:0.03827):0.02992):0.65599,E_tasmaniensis:5.4E-4):0.00566):0.06545):0.20081):0.03425):0.03012);
[115] tree 't115'=[&R] ((T_morbirosei:0.01142,(T_ptyseos:0.02078,T_sp_NML_06:0.01423):0.01075):0.03512,(P_allii:5.5E-4,((P_brenneri:5.5E-4,(P_conspicua:0.00553,P_ananatis:0.00555):5.5E-4):5.4E-4,(P_deleyi:0.00563,((P_agglomerans:0.0,P_vagans:0.0):5.5E-4,(P_sp_aB:0.00557,P_anthophila:0.01123):5.4E-4):0.00552):0.00561):0.00553):5.4E-4,((P_s_indologenes:0.0,P_s_stewartii:0.0):5.5E-4,((((P_sp_At-9b:5.4E-4,((P_sp_GM01:0.0,P_dispersa:0.0):5.5E-4,((P_eucrina:0.01112,P_wallisii:0.00561):0.0056,(P_rodasii:0.0,P_rwandensis:0.0):0.01093):5.4E-4):0.01106):0.00554,P_cypripedii:5.4E-4):0.01665,(P_sp_A4:5.5E-4,P_septica:0.01651):5.4E-4):0.00564,((E_pyrifoliae:0.00546,E_tasmaniensis:0.00554):0.01531,E_billingiae:0.00905):0.00891):0.0056):0.0054);
[116] tree 't116'=[&R] (P_deleyi:0.0169,(P_anthophila:0.00704,(((P_sp_A4:0.05191,(T_morbirosei:0.03637,(T_ptyseos:0.02312,T_sp_NML_06:0.05557):0.04321):0.04268):0.0134,((P_conspicua:0.27807,(E_billingiae:0.04916,(E_pyrifoliae:0.02271,E_tasmaniensis:0.02171):0.03429):0.01804):0.00782,(P_septica:0.01625,(P_eucrina:0.03296,(P_wallisii:0.01595,(((P_sp_At-9b:0.0113,P_cypripedii:0.00686):0.01817,(P_rwandensis:0.00707,(P_sp_GM01:0.02685,P_rodasii:0.02446):0.00964):0.01603):0.01266,P_dispersa:0.01215):0.00662):0.01147):0.01507):0.02162):0.00907):0.03574,((P_s_indologenes:0.0,P_s_stewartii:0.0):0.02503,(P_allii:0.00646,P_ananatis:0.00167):0.00359):0.00493):0.01416):0.00635,(P_brenneri:0.00676,(P_agglomerans:5.4E-4,(P_vagans:0.00223,P_sp_aB:0.00461):0.00671):0.00717):0.00706);
[117] tree 't117'=[&R] (((P_sp_At-9b:0.01432,P_cypripedii:0.01504):0.03878,(P_septica:0.10739,P_eucrina:0.12066):0.04838):0.01138,(P_wallisii:0.02481,((E_pyrifoliae:0.11286,E_tasmaniensis:0.02617):0.09083,(E_billingiae:0.10002,(T_sp_NML_06:0.28145,(T_morbirosei:0.14241,T_ptyseos:0.12396):0.04312):0.18217):0.00105):0.05467):0.009,((P_dispersa:0.06613,(P_rwandensis:0.0212,(P_rodasii:0.02167,P_sp_GM01:0.06156):0.01466):0.01357):0.01891,((((P_anthophila:0.03169,((P_agglomerans:0.01994,P_vagans:5.3E-4):0.01771,(P_deleyi:0.04104,P_sp_aB:0.00702):0.01311):0.01928):0.05931,(P_brenneri:0.04084,P_conspicua:0.01704):0.02183):0.08161,((P_s_indologenes:0.0,P_s_stewartii:0.0):0.08166,(P_allii:0.02894,P_ananatis:0.02707):0.03818):0.01069):0.06073,P_sp_A4:0.18469):0.02713):0.01226);
[118] tree 't118'=[&R] ((P_eucrina:0.03507,((T_morbirosei:0.06997,(T_ptyseos:0.05708,T_sp_NML_06:0.05543):0.02912):0.19772,P_septica:0.01279):0.05137):0.01292,(P_cypripedii:0.02834,P_dispersa:0.00895):0.00906,((P_wallisii:0.02215,(P_rwandensis:5.3E-4,((P_sp_A4:0.04611,P_rodasii:0.00946):0.01964,((P_ananatis:0.01935,(P_allii:0.08562,(P_s_indologenes:0.0,P_s_stewartii:0.0):0.01821):0.00924):0.01881,((P_conspicua:5.4E-4,(P_deleyi:0.01779,(P_sp_aB:0.01789,(P_anthophila:0.0,P_agglomerans:0.0,P_vagans:0.0):5.5E-4):5.3E-4):0.01786):0.00892,P_brenneri:5.3E-4):0.01798):0.0306):0.00878):0.01697):0.02605,(P_sp_GM01:0.0374,((E_billingiae:0.12226,(E_pyrifoliae:0.10204,E_tasmaniensis:0.04495):0.03559):0.12103,P_sp_At-9b:0.02041):0.0084):5.5E-4):5.3E-4);
[119] tree 't119'=[&R] (P_sp_GM01:0.01669,(P_rodasii:0.00307,(P_eucrina:0.01088,(P_dispersa:0.01284,P_wallisii:0.0036):0.0136):0.01708):0.00344,(P_rwandensis:5.4E-4,(P_cypripedii:5.5E-4,(P_sp_At-9b:5.4E-4,((((T_sp_NML_06:0.01766,(T_morbirosei:0.01574,T_ptyseos:0.021):0.01351):0.08554,(E_billingiae:0.02471,(E_pyrifoliae:0.0357,E_tasmaniensis:0.01193):0.06771):0.06742):0.02162,P_sp_A4:0.05184):0.01861,(((P_ananatis:5.3E-4,((P_s_indologenes:5.5E-4,P_s_stewartii:0.00644):0.01955,P_allii:0.00661):0.00313):0.03645,(P_anthophila:0.01647,((P_deleyi:0.01092,(P_agglomerans:0.00617,(P_vagans:5.5E-4,P_sp_aB:0.0125):0.00314):0.01517):0.00658,(P_brenneri:0.00991,P_conspicua:0.00633):0.00778):0.00802):0.01692):0.03464,P_septica:0.01531):0.00427):0.02605):0.0032):0.01329):5.4E-4);
[120] tree 't120'=[&R] ((P_anthophila:0.00935,((P_deleyi:0.0,P_vagans:0.0):0.00936,P_agglomerans:5.4E-4):0.00943):5.5E-4,(P_brenneri:5.4E-4,P_sp_aB:0.03834):0.01878,(P_conspicua:0.00938,((P_ananatis:0.00916,(P_allii:0.00934,(P_s_stewartii:0.00926,P_s_indologenes:5.5E-4):0.00938):0.00921):0.03532,(((((E_pyrifoliae:0.064,(E_billingiae:0.08885,E_tasmaniensis:0.03418):0.04263):0.05292,((P_sp_GM01:5.4E-4,((P_rodasii:0.03975,P_rwandensis:0.02827):0.01896,P_wallisii:0.01915):0.01861):0.01147,(P_dispersa:0.03021,(P_sp_At-9b:0.00889,P_cypripedii:0.00949):0.0287):0.01653):0.00577):0.03473,P_eucrina:0.01884):0.02318,(T_morbirosei:0.15159,(T_sp_NML_06:0.15911,T_ptyseos:0.11501):0.05551):0.23879):0.02706,(P_sp_A4:0.12353,P_septica:0.00999):0.00587):0.04254):0.02906):5.4E-4);
[121] tree 't121'=[&R] (P_septica:0.01554,((P_brenneri:0.01516,P_conspicua:5.5E-4):0.01455,((P_deleyi:5.5E-4,((P_agglomerans:0.0,P_sp_aB:0.0):5.4E-4,P_vagans:0.02219):0.02246):0.00724,(P_anthophila:0.00718,(((E_billingiae:0.04981,(E_pyrifoliae:0.02215,E_tasmaniensis:0.04486):0.02009):0.10041,(T_sp_NML_06:0.03011,(T_morbirosei:0.03945,T_ptyseos:0.06364):0.01877):0.06122):0.04195,(P_sp_A4:0.03464,((P_wallisii:0.02074,(((P_sp_GM01:0.01607,(P_sp_At-9b:0.02235,P_cypripedii:0.01765):0.0421):0.00791,(P_rodasii:0.04527,P_rwandensis:0.02188):0.01397):0.01769,P_eucrina:0.03918):5.4E-4):0.01522,P_dispersa:0.0461):0.04351):0.02112):0.047):5.5E-4):0.00781):0.01509,((P_s_indologenes:0.0,P_s_stewartii:0.0):0.02323,(P_allii:0.01482,P_ananatis:0.00732):0.00739):0.00705);
[122] tree 't122'=[&R] ((P_dispersa:0.02616,(P_wallisii:0.03966,(P_sp_GM01:0.02323,(P_rodasii:0.05799,P_rwandensis:0.02397):0.01641):0.02167):0.02036):0.01088,((P_sp_A4:0.10934,(E_billingiae:0.13579,((T_morbirosei:0.11462,(T_ptyseos:0.10061,T_sp_NML_06:0.11706):0.04625):0.18973,(E_pyrifoliae:0.0829,E_tasmaniensis:0.03085):0.088):0.02969):0.02736):0.03975,(((P_brenneri:0.00842,P_conspicua:0.01367):0.02574,((P_deleyi:0.02216,P_sp_aB:0.02375):0.0024,((P_agglomerans:0.00444,P_vagans:0.01796):0.00907,P_anthophila:0.03649):0.00624):0.00835):0.04494,(P_septica:0.1082,((P_s_indologenes:5.5E-4,P_s_stewartii:0.00889):0.0452,(P_allii:0.00687,P_ananatis:0.05036):0.02922):0.05231):0.03534):0.03578):0.02612,((P_sp_At-9b:0.03102,P_cypripedii:0.01046):0.03245,P_eucrina:0.06798):0.00892);
[123] tree 't123'=[&R] ((((P_deleyi:5.4E-4,(P_anthophila:5.5E-4,(P_agglomerans:0.00591,(P_vagans:5.5E-4,P_sp_aB:0.00584):0.00586):0.01156):0.02349):0.02238,((P_septica:0.01942,(P_wallisii:0.01925,P_sp_GM01:0.0134):0.01552):0.01776,(P_eucrina:0.02885,((P_sp_A4:0.07864,(T_morbirosei:0.04819,(T_sp_NML_06:0.13335,T_ptyseos:0.03839):0.04265):0.09715):0.07314,((E_pyrifoliae:5.4E-4,E_tasmaniensis:0.03454):0.36947,E_billingiae:0.04447):0.01916):0.01372):0.00778):0.01186):0.01389,P_dispersa:0.01198):0.00601,((P_allii:0.01796,(P_s_indologenes:0.0,P_s_stewartii:0.0):0.00597):5.4E-4,P_ananatis:5.5E-4):0.00605,((P_brenneri:5.5E-4,P_conspicua:0.01143):0.01811,(P_cypripedii:5.3E-4,(P_sp_At-9b:5.4E-4,(P_rodasii:0.02374,P_rwandensis:5.5E-4):0.01771):0.00591):0.01169):0.01235);
[124] tree 't124'=[&R] ((P_cypripedii:0.02309,P_dispersa:0.0226):0.01158,((P_eucrina:0.08565,P_rodasii:0.01075):0.01236,(P_sp_At-9b:0.01136,P_sp_A4:0.13154):5.4E-4):5.4E-4,(P_sp_GM01:0.04022,((((E_pyrifoliae:0.09761,E_tasmaniensis:0.01204):0.13109,((T_sp_NML_06:0.1472,(T_ptyseos:0.12389,T_morbirosei:0.12596):0.04903):0.13637,E_billingiae:0.06226):0.05599):0.03925,(((P_allii:0.03113,(P_ananatis:0.02083,(P_s_indologenes:0.01167,P_s_stewartii:5.5E-4):0.02632):0.02181):0.08592,(((P_vagans:0.02326,(P_sp_aB:0.0158,P_deleyi:0.03776):0.00721):0.01172,(P_agglomerans:5.5E-4,(P_conspicua:5.3E-4,P_brenneri:0.01144):0.02304):0.01152):0.01443,P_anthophila:0.02366):0.02223):0.03785,P_septica:0.01159):0.00912):0.03808,(P_wallisii:0.03139,P_rwandensis:0.0252):0.04279):0.01239):0.01814);
[125] tree 't125'=[&R] (((E_billingiae:0.02802,(E_pyrifoliae:0.01671,E_tasmaniensis:0.01712):0.03266):0.02482,(P_cypripedii:0.03478,(P_sp_At-9b:0.01589,P_dispersa:0.03023):0.01018):0.00414):0.00676,((((P_s_indologenes:0.0,P_s_stewartii:0.0):0.01701,(P_allii:5.5E-4,P_ananatis:0.00979):0.00663):0.02228,((P_brenneri:0.00337,P_conspicua:5.5E-4):0.0168,(P_deleyi:0.08288,((P_agglomerans:0.0,P_sp_aB:0.0):5.5E-4,(P_vagans:5.5E-4,P_anthophila:0.00674):0.00324):0.01144):0.01415):0.01069):0.01397,(P_septica:0.02902,(P_sp_A4:0.02745,(T_morbirosei:0.05946,(T_sp_NML_06:0.07572,T_ptyseos:0.0056):0.01951):0.09409):0.02259):0.01551):0.00681,((P_sp_GM01:0.03052,P_wallisii:0.02118):0.00302,((P_rodasii:0.01366,P_rwandensis:0.02064):0.00808,P_eucrina:0.05322):0.01271):0.00897);
[126] tree 't126'=[&R] (P_sp_GM01:0.05197,(P_dispersa:0.04194,((P_rwandensis:0.03238,P_rodasii:0.02998):0.01025,P_wallisii:0.03189):0.01332):0.00465,((P_sp_At-9b:0.02171,P_cypripedii:0.01491):0.0075,((((T_morbirosei:0.07182,(T_sp_NML_06:0.10421,T_ptyseos:0.04015):0.03052):0.11391,(E_billingiae:0.0891,(E_pyrifoliae:0.02819,E_tasmaniensis:0.02327):0.0672):0.02897):0.03295,P_sp_A4:0.07921):0.01051,((((P_s_indologenes:5.5E-4,P_s_stewartii:0.00288):0.03323,(P_allii:0.04625,P_ananatis:0.0204):0.01968):0.03589,((P_brenneri:0.02317,P_conspicua:0.02052):0.05338,(P_septica:0.08939,((P_vagans:0.00636,(P_sp_aB:0.00866,P_agglomerans:0.00287):0.00505):0.0063,(P_deleyi:0.03019,P_anthophila:0.01139):0.00927):0.02289):0.00642):0.03125):0.03329,P_eucrina:0.06555):0.00672):0.01757):0.01145);
[127] tree 't127'=[&R] ((P_anthophila:0.01211,((P_brenneri:0.00895,P_conspicua:0.01705):0.04264,(P_septica:0.06166,(P_sp_A4:0.16637,(((P_sp_At-9b:0.01266,P_cypripedii:0.0335):0.03991,(P_sp_GM01:0.04445,(P_rodasii:0.01016,P_rwandensis:0.0247):0.05662):0.02923):0.05089,(((P_s_indologenes:0.0,P_s_stewartii:0.0):0.02202,(P_allii:0.01727,P_ananatis:0.02492):0.05197):0.26971,((P_dispersa:0.01553,(P_eucrina:0.0866,P_wallisii:0.03872):0.02177):0.07462,((T_morbirosei:0.1681,(T_sp_NML_06:0.21904,T_ptyseos:0.03737):0.06017):0.26484,(E_billingiae:0.10915,(E_pyrifoliae:0.01432,E_tasmaniensis:0.0607):0.14068):0.06367):0.0454):0.03265):0.00404):0.01434):0.01974):0.04659):0.01176):0.00945,P_vagans:0.0043,((P_deleyi:0.03961,P_agglomerans:0.00426):0.00438,P_sp_aB:0.01293):0.0042);
[128] tree 't128'=[&R] ((P_sp_At-9b:0.02253,P_cypripedii:0.01484):0.02375,(P_sp_A4:0.10702,(P_eucrina:0.04026,(P_dispersa:0.02343,P_wallisii:0.02558):0.02583):0.01959):0.0144,(P_septica:0.03506,((P_sp_GM01:0.01486,(P_rodasii:0.01597,P_rwandensis:0.02896):0.02194):0.01868,((E_billingiae:0.06031,(E_pyrifoliae:0.01199,E_tasmaniensis:0.01358):0.07116):0.03536,((T_morbirosei:0.03122,(T_ptyseos:0.02783,T_sp_NML_06:0.02703):0.04788):0.11877,(((P_s_indologenes:5.5E-4,P_s_stewartii:0.00419):0.01311,(P_allii:0.01875,P_ananatis:0.0156):0.01453):0.04002,((P_brenneri:0.00435,P_conspicua:0.00853):0.02517,(P_sp_aB:0.00851,(P_deleyi:0.01291,(P_agglomerans:5.5E-4,(P_anthophila:0.00871,P_vagans:0.00423):5.5E-4):0.00424):5.5E-4):0.02154):0.00929):0.01687):0.01407):0.01456):0.00559):0.02303);
[129] tree 't129'=[&R] ((((P_sp_GM01:0.04396,((P_wallisii:0.02878,P_dispersa:0.0493):0.02134,(P_rodasii:0.01741,P_rwandensis:0.00357):0.02918):0.01311):0.01999,P_sp_At-9b:0.00489):0.00779,P_cypripedii:0.01787):0.01132,P_sp_A4:0.08473,((((P_s_indologenes:0.0,P_s_stewartii:0.0):0.05266,(P_allii:0.01428,P_ananatis:0.02287):0.00682):0.03151,((P_anthophila:0.01837,(((P_agglomerans:0.00747,P_deleyi:0.03279):0.00412,P_sp_aB:0.01792):0.00287,P_vagans:0.00616):0.01086):0.02193,((P_brenneri:0.00646,P_conspicua:0.02674):0.01405,P_septica:0.06834):0.006):0.0279):0.0233,(P_eucrina:0.12576,((T_morbirosei:0.08237,(T_sp_NML_06:0.11816,T_ptyseos:0.0747):0.04169):0.14795,(E_billingiae:0.11556,(E_pyrifoliae:0.03156,E_tasmaniensis:0.03677):0.08017):0.09465):0.02796):0.03088):0.00961);
[130] tree 't130'=[&R] ((P_allii:0.0,P_ananatis:0.0,P_agglomerans:0.0,P_vagans:0.0,P_sp_aB:0.0,P_deleyi:0.0):5.5E-4,((P_s_indologenes:0.0,P_s_stewartii:0.0):0.02153,(P_anthophila:5.5E-4,((P_sp_GM01:0.043,(P_dispersa:5.4E-4,(P_rwandensis:0.02128,P_eucrina:5.4E-4):0.02132):5.4E-4):0.01564,(P_septica:0.02189,((P_sp_At-9b:5.4E-4,(P_sp_A4:0.04251,(P_wallisii:0.02143,P_cypripedii:0.02287):0.01837):0.00517):0.02204,((E_billingiae:0.04418,(E_pyrifoliae:0.0,E_tasmaniensis:0.0):5.4E-4):0.19255,(T_sp_NML_06:0.06651,(T_morbirosei:0.0,T_ptyseos:0.0):0.04401):0.023):5.4E-4):0.02451):0.01172):0.01568):0.02161):5.4E-4,((P_conspicua:0.0,P_brenneri:0.0):0.02163,P_rodasii:0.02154):5.4E-4);
[131] tree 't131'=[&R] ((P_sp_A4:0.10095,P_cypripedii:0.00918):0.01152,((T_morbirosei:0.0231,(T_sp_NML_06:0.05957,T_ptyseos:0.03761):0.01884):0.07227,(E_billingiae:0.07334,(E_pyrifoliae:0.02905,E_tasmaniensis:0.02136):0.03423):0.02911):0.02663,(((P_sp_GM01:0.03479,(P_eucrina:0.04107,(P_dispersa:0.01578,(P_wallisii:5.4E-4,(P_rodasii:0.00318,P_rwandensis:0.01529):0.02608):0.01274):0.01253):0.00523):0.01043,(((P_s_indologenes:5.5E-4,P_s_stewartii:0.003):0.01562,(P_allii:0.0187,P_ananatis:0.00262):0.01323):0.03402,(P_septica:0.02524,((P_agglomerans:0.00608,(P_vagans:5.5E-4,P_sp_aB:0.0061):0.00623):0.01438,((P_brenneri:0.00606,P_conspicua:5.5E-4):0.00955,(P_anthophila:0.02521,P_deleyi:0.01547):0.00917):0.00403):0.03462):0.01097):0.02563):0.00929,P_sp_At-9b:0.02708):0.01727);
[132] tree 't132'=[&R] (P_deleyi:0.06028,P_anthophila:0.01567,(P_vagans:0.00826,(P_agglomerans:0.01139,(P_sp_aB:0.01835,((P_conspicua:0.01899,P_brenneri:0.00614):0.00483,((((P_wallisii:0.05507,(P_eucrina:0.07417,P_dispersa:0.01417):0.01592):0.00421,(((P_sp_At-9b:0.01087,P_cypripedii:0.02334):0.01596,(P_rodasii:0.01448,P_rwandensis:0.00522):0.00886):0.00659,P_sp_GM01:0.0256):0.01688):0.03436,(P_septica:0.03214,((T_morbirosei:0.05984,(T_ptyseos:0.07672,T_sp_NML_06:0.07629):0.03047):0.1213,(P_sp_A4:0.05444,(E_billingiae:0.04917,(E_pyrifoliae:0.02773,E_tasmaniensis:0.01961):0.05151):0.08527):0.03718):0.01928):0.01433):0.01696,((P_s_indologenes:0.00263,P_s_stewartii:0.00275):0.02415,(P_allii:0.00808,P_ananatis:5.5E-4):0.00892):0.0082):0.01045):0.00644):5.4E-4):0.00268):0.00345);
[133] tree 't133'=[&R] (P_sp_GM01:0.06688,P_wallisii:0.04183,(((P_dispersa:0.03791,(P_eucrina:0.16315,((P_sp_At-9b:5.2E-4,P_cypripedii:0.01147):0.03746,(P_sp_A4:0.08201,(((E_billingiae:0.14085,(E_pyrifoliae:0.02615,E_tasmaniensis:0.12474):0.20115):0.19626,(T_sp_NML_06:0.22654,(T_ptyseos:0.05948,T_morbirosei:0.03904):0.04825):0.13799):0.02254,((((((P_anthophila:0.0,P_deleyi:0.0):0.02348,((P_sp_aB:0.0,P_agglomerans:0.0):5.3E-4,P_vagans:0.02364):5.3E-4):0.01153,P_conspicua:5.4E-4):5.3E-4,P_brenneri:0.0229):0.09216,((P_s_indologenes:0.0,P_s_stewartii:0.0):0.07906,(P_allii:0.02296,P_ananatis:5.3E-4):0.01699):0.03258):0.06244,P_septica:0.10561):0.06118):0.05755):0.03094):0.05021):6.1E-4):0.05237,P_rwandensis:0.01787):0.01032,P_rodasii:5.3E-4):0.01943);
[134] tree 't134'=[&R] (((P_sp_At-9b:0.02965,P_cypripedii:0.05678):0.07198,((P_rodasii:0.04567,P_sp_GM01:0.06049):0.01969,(P_dispersa:0.08391,P_wallisii:0.03051):0.03026):0.0176):0.01727,(((P_deleyi:0.04052,(P_anthophila:0.04103,(P_sp_aB:0.02568,(P_agglomerans:0.02097,P_vagans:0.02581):0.00472):0.01038):0.0044):0.03833,(P_brenneri:0.03229,P_conspicua:0.03763):0.02338):0.0471,((P_s_indologenes:0.0,P_s_stewartii:0.0):0.02443,(P_allii:0.03678,P_ananatis:0.02708):0.03079):0.11143):0.02498,((E_billingiae:0.20336,((T_sp_NML_06:0.41148,(T_morbirosei:0.15255,T_ptyseos:0.17703):0.09612):0.79808,(E_pyrifoliae:0.04006,E_tasmaniensis:0.04562):0.14792):0.08014):0.15697,((P_rwandensis:0.11851,P_sp_A4:0.08765):0.09909,(P_septica:0.15769,P_eucrina:0.16127):0.04159):0.00907):0.00758);
[135] tree 't135'=[&R] (P_deleyi:0.01395,(P_anthophila:0.00684,P_sp_aB:5.3E-4):0.00676,(P_vagans:5.5E-4,((P_agglomerans:0.0067,((P_brenneri:5.3E-4,P_conspicua:0.00691):0.02824,((((E_billingiae:0.0113,(E_pyrifoliae:0.04918,E_tasmaniensis:5.5E-4):0.08071):0.04041,(T_morbirosei:0.06532,(T_ptyseos:0.08848,T_sp_NML_06:0.13581):0.07564):0.14383):0.01955,P_septica:0.04652):0.02347,((P_sp_At-9b:0.00674,P_cypripedii:5.4E-4):0.02143,(P_rwandensis:0.01746,((P_wallisii:5.5E-4,(P_dispersa:5.5E-4,P_eucrina:0.08663):0.00669):0.00909,(P_sp_GM01:0.02543,P_rodasii:0.00905):0.00682):5.3E-4):0.03296):0.05165):0.03355):0.00112):0.0069,(((P_s_indologenes:5.5E-4,P_s_stewartii:0.00668):0.01723,(P_allii:0.02535,P_ananatis:0.02296):0.02621):0.0417,P_sp_A4:0.14639):0.0197):5.5E-4):5.5E-4);
[136] tree 't136'=[&R] ((P_conspicua:5.5E-4,(P_brenneri:5.4E-4,(P_septica:0.04653,((P_ananatis:0.01944,P_allii:5.3E-4):0.00638,((P_s_indologenes:0.0,P_s_stewartii:0.0):0.00606,(((P_deleyi:0.07556,P_wallisii:0.08349):0.15333,(T_morbirosei:0.03941,(T_sp_NML_06:0.05636,T_ptyseos:0.05291):0.01656):0.06166):0.02549,((E_pyrifoliae:0.01801,(E_billingiae:0.03094,E_tasmaniensis:0.02799):0.00666):0.05722,(P_sp_A4:0.06164,((((P_rodasii:0.0,P_rwandensis:0.0):5.4E-4,P_cypripedii:0.00617):0.00622,(P_sp_GM01:0.00568,P_sp_At-9b:0.02526):0.00737):0.01077,(P_eucrina:5.4E-4,P_dispersa:0.01248):0.00833):0.01489):0.0129):0.00412):0.01343):0.01322):0.00647):0.00658):0.01932):0.00628,(P_agglomerans:0.00619,P_sp_aB:5.5E-4):0.00625,(P_anthophila:5.5E-4,P_vagans:0.00628):5.5E-4);
[137] tree 't137'=[&R] (P_vagans:0.00873,(P_anthophila:0.00877,P_sp_aB:0.00429):0.00436,(P_agglomerans:0.01305,(P_deleyi:0.016,(P_conspicua:0.01143,(P_brenneri:0.01366,(((P_s_indologenes:5.5E-4,P_s_stewartii:0.00435):0.02428,(P_allii:0.0172,P_ananatis:0.00475):0.02366):0.03574,((P_septica:0.05942,(P_sp_At-9b:0.01228,P_cypripedii:0.03206):0.02955):0.02459,((P_eucrina:0.08166,(P_dispersa:0.02232,(P_wallisii:0.02279,(P_rwandensis:0.0044,(P_sp_GM01:0.00871,P_rodasii:0.01325):0.00433):0.00859):0.02297):0.01367):0.03857,(P_sp_A4:0.04418,((T_sp_NML_06:0.13529,(T_morbirosei:0.10202,T_ptyseos:0.07139):0.0717):0.13083,(E_billingiae:0.09965,(E_pyrifoliae:0.0693,E_tasmaniensis:0.07378):0.07873):0.09383):0.03082):0.03928):0.01169):0.00963):0.02522):0.00544):0.00928):0.00566):0.00423);
[138] tree 't138'=[&R] (P_septica:0.09067,(P_sp_At-9b:0.02177,P_cypripedii:0.01447):0.0226,((((P_brenneri:0.0089,P_conspicua:0.01101):0.02005,(P_deleyi:0.03663,(P_anthophila:0.02646,(P_agglomerans:0.00965,(P_sp_aB:0.0174,P_vagans:0.00273):0.00504):0.00623):0.008):0.00928):0.02585,(((P_s_indologenes:0.00517,P_s_stewartii:0.00217):0.03561,(P_allii:0.01481,P_ananatis:0.01506):0.0166):0.0448,(P_sp_A4:0.0515,((T_sp_NML_06:0.11024,(T_morbirosei:0.08534,T_ptyseos:0.0579):0.02506):0.1455,(E_billingiae:0.05962,(E_pyrifoliae:0.08216,E_tasmaniensis:0.03571):0.04271):0.05462):0.04056):0.01741):0.01073):0.01611,((P_dispersa:0.04704,((P_rodasii:0.0127,P_rwandensis:0.01084):0.02142,(P_sp_GM01:0.01699,P_wallisii:0.01281):0.00459):0.0093):0.0279,P_eucrina:0.08387):0.0119):0.01191);
[139] tree 't139'=[&R] (P_vagans:5.5E-4,(P_sp_aB:0.00723,P_agglomerans:0.00358):0.00363,((P_anthophila:0.00331,((P_brenneri:5.4E-4,P_conspicua:0.01074):0.02419,(((P_s_indologenes:0.0,P_s_stewartii:0.0):0.04503,(P_allii:0.00286,P_ananatis:0.01508):0.02021):0.06859,(((P_sp_At-9b:0.06054,P_cypripedii:0.03066):0.07568,(((P_sp_A4:0.15987,(T_sp_NML_06:0.10941,(T_morbirosei:0.18355,T_ptyseos:0.14108):0.0587):0.20101):0.06764,(E_billingiae:0.06498,(E_tasmaniensis:0.07866,E_pyrifoliae:0.03771):0.09474):0.04192):0.02321,((P_sp_GM01:0.03195,(P_dispersa:0.04448,P_wallisii:0.05124):0.03371):0.02011,(P_rodasii:0.02192,P_rwandensis:0.01962):0.01298):0.06015):0.00797):0.01373,(P_eucrina:0.10068,P_septica:0.03816):0.02348):0.02081):0.00898):0.00528):0.01468,P_deleyi:0.00132):0.00241);
[140] tree 't140'=[&R] ((((P_sp_At-9b:5.5E-4,P_cypripedii:0.01899):0.00996,((P_sp_A4:0.0758,((T_morbirosei:0.04435,(T_sp_NML_06:0.12082,T_ptyseos:0.06853):0.03679):0.14944,(E_billingiae:0.106,(E_pyrifoliae:0.03139,E_tasmaniensis:0.05815):0.04289):0.06051):0.03283):0.0202,(P_septica:0.07035,((P_s_indologenes:5.3E-4,P_s_stewartii:0.00475):0.00927,(((P_anthophila:5.4E-4,(P_deleyi:0.00957,(P_agglomerans:0.00952,(P_vagans:0.00949,P_sp_aB:0.00946):0.00479):0.00949):0.00473):0.00482,(P_conspicua:0.01004,P_brenneri:0.05997):0.00409):0.03549,(P_allii:0.00964,P_ananatis:0.00461):0.0093):0.00498):0.00492):0.01008):0.00515):0.02092,P_sp_GM01:0.05072):0.01017,(P_rodasii:0.03699,P_rwandensis:0.0254):0.01106,((P_eucrina:0.05363,P_dispersa:0.00616):0.00743,P_wallisii:0.18428):0.00111);
[141] tree 't141'=[&R] ((((T_morbirosei:0.09921,(T_ptyseos:0.05132,T_sp_NML_06:0.05589):0.0998):0.13599,(P_septica:0.09235,(E_billingiae:0.05964,(E_pyrifoliae:0.01588,E_tasmaniensis:0.04595):0.07431):0.03483):0.03733):0.01286,(((P_agglomerans:0.02615,(P_vagans:0.00982,P_sp_aB:0.01128):0.01591):0.01947,(P_deleyi:0.02175,P_anthophila:0.03401):0.00763):0.03062,((P_brenneri:0.00378,P_conspicua:0.02142):0.02705,((P_s_indologenes:0.0,P_s_stewartii:0.0):0.00433,(P_allii:0.02841,P_ananatis:0.00355):0.01009):0.02023):0.00995):0.02554):0.02552,P_sp_A4:0.06811,((P_sp_At-9b:0.03599,P_cypripedii:0.02424):0.03903,(((P_wallisii:0.01085,(P_eucrina:0.05711,(P_rodasii:0.02902,P_sp_GM01:0.03757):0.02871):0.01373):0.02698,P_dispersa:0.00931):0.00918,P_rwandensis:0.03281):0.02076):0.01633);
[142] tree 't142'=[&R] ((T_morbirosei:0.02172,(T_ptyseos:0.03145,T_sp_NML_06:0.02713):0.01893):0.03778,((P_sp_At-9b:0.00334,P_cypripedii:0.01091):0.01448,((P_sp_A4:0.02796,((E_billingiae:0.01379,(E_pyrifoliae:0.01125,E_tasmaniensis:0.01993):0.01589):0.03287,(P_sp_GM01:0.01565,(P_rodasii:0.02019,P_rwandensis:0.00291):0.00536):0.02726):0.00734):0.00362,(((P_brenneri:0.00504,P_conspicua:0.00381):0.0105,(P_deleyi:0.01151,((P_agglomerans:0.00563,(P_sp_aB:0.01717,P_vagans:5.4E-4):0.01728):0.00574,P_anthophila:0.00569):0.00277):0.01055):0.01286,(P_septica:0.02416,((P_s_indologenes:0.0,P_s_stewartii:0.0):5.4E-4,(P_ananatis:0.00282,P_allii:0.00568):0.00559):0.02549):0.00632):0.00693):0.01178):0.00531,(P_dispersa:0.00608,(P_eucrina:0.02972,P_wallisii:0.02892):0.01126):0.00595);
[143] tree 't143'=[&R] (P_vagans:5.3E-4,(P_agglomerans:0.00265,P_sp_aB:0.00266):0.00496,((((E_pyrifoliae:0.00809,E_tasmaniensis:0.00809):0.02296,(E_billingiae:0.03125,(T_morbirosei:0.01015,(T_sp_NML_06:0.04626,T_ptyseos:0.02693):0.0204):0.06412):0.01946):0.01177,((P_brenneri:5.5E-4,P_conspicua:0.00538):0.00908,((P_septica:0.01895,((P_sp_At-9b:5.4E-4,P_cypripedii:0.01304):0.0108,((P_rodasii:0.05107,P_rwandensis:0.01079):0.01968,(P_sp_GM01:0.00738,(P_dispersa:0.00404,(P_eucrina:0.03579,P_wallisii:0.00928):0.00947):0.01285):0.00548):0.01927):0.00805):5.5E-4,(P_sp_A4:0.03913,((P_s_indologenes:0.0,P_s_stewartii:0.0):5.5E-4,(P_allii:0.00794,P_ananatis:0.00283):0.00763):0.00845):0.01057):0.00919):0.00892):0.00799,(P_deleyi:0.01667,P_anthophila:0.00267):0.00544):0.00265);
[144] tree 't144'=[&R] (P_anthophila:0.02605,(P_brenneri:0.01647,P_conspicua:5.4E-4):0.02838,(P_vagans:5.5E-4,((P_sp_aB:0.02229,(((P_allii:0.01624,P_ananatis:0.0054):0.02715,(P_s_indologenes:0.00535,P_s_stewartii:0.00535):5.4E-4):0.04478,(((E_billingiae:0.13829,(E_pyrifoliae:0.01271,E_tasmaniensis:0.05005):0.06194):0.06613,(P_sp_A4:0.11561,(T_morbirosei:0.1148,(T_ptyseos:0.1255,T_sp_NML_06:0.13234):0.05323):0.16846):0.02438):0.01827,(P_septica:0.091,((P_eucrina:0.09663,(P_dispersa:0.03443,(P_wallisii:0.01272,(P_rodasii:0.02724,(P_sp_GM01:0.0381,P_rwandensis:0.02241):5.4E-4):0.01549):0.01002):0.02668):0.03886,(P_sp_At-9b:0.0309,P_cypripedii:0.04725):0.04392):0.03131):0.03366):0.0407):0.04007):0.01186,(P_agglomerans:0.00557,P_deleyi:0.01658):0.00259):0.00826):0.01282);
[145] tree 't145'=[&R] ((P_vagans:0.00409,(P_deleyi:0.04323,P_anthophila:0.03614):0.01346):0.00896,P_sp_aB:0.0132,(P_agglomerans:0.02001,((((P_s_indologenes:0.00414,P_s_stewartii:5.5E-4):0.02051,(P_allii:0.02199,P_ananatis:0.02206):0.03084):0.0427,(P_septica:0.07832,((P_eucrina:0.12832,((P_dispersa:0.02593,P_wallisii:0.0294):0.02054,((P_rodasii:0.02605,P_rwandensis:0.02521):0.02833,(P_sp_GM01:0.05039,(P_sp_At-9b:0.01453,P_cypripedii:0.0216):0.0508):0.0066):0.0297):0.017):0.07262,(P_sp_A4:0.14509,((T_morbirosei:0.12567,(T_ptyseos:0.14664,T_sp_NML_06:0.12348):0.05561):0.16717,(E_billingiae:0.11554,(E_pyrifoliae:0.05297,E_tasmaniensis:0.05465):0.10554):0.09719):0.04755):0.03531):0.01125):0.03332):0.05049,(P_brenneri:0.01108,P_conspicua:0.02392):0.02876):0.0149):0.01495);
[146] tree 't146'=[&R] (P_dispersa:0.01239,(P_sp_At-9b:5.5E-4,P_cypripedii:0.00718):0.02153,((P_sp_GM01:0.00897,(P_rodasii:0.00413,P_rwandensis:0.00449):0.01106):0.01435,(P_wallisii:0.02186,(P_sp_A4:0.03733,(P_eucrina:0.02197,(((T_morbirosei:0.03178,(T_ptyseos:0.06801,T_sp_NML_06:0.03924):0.05056):0.14454,((P_allii:0.0072,(P_ananatis:0.01523,(P_s_indologenes:0.0,P_s_stewartii:0.0):0.0289):0.00705):0.02834,(E_billingiae:0.04152,(E_tasmaniensis:0.03228,E_pyrifoliae:0.01851):0.0254):0.08969):0.00589):0.01146,(P_septica:0.05145,((P_anthophila:0.0,P_conspicua:0.0):5.4E-4,(P_brenneri:0.01423,(P_deleyi:0.00712,(P_agglomerans:0.0,P_vagans:0.0,P_sp_aB:0.0):0.00713):5.5E-4):0.00701):0.01416):5.5E-4):5.5E-4):0.00692):5.5E-4):0.0088):5.5E-4);
[147] tree 't147'=[&R] ((((P_septica:0.0478,((P_allii:0.00902,(P_ananatis:0.0137,(P_s_indologenes:0.00277,P_s_stewartii:5.5E-4):0.02027):0.00253):0.05931,(((P_deleyi:0.02611,(P_anthophila:0.02796,(P_vagans:0.00279,(P_sp_aB:0.0056,P_agglomerans:5.5E-4):0.00279):0.00185):0.01079):0.01394,P_conspicua:0.01049):0.00311,P_brenneri:0.02169):0.01163):0.03156):0.00822,(P_sp_A4:0.11247,((T_morbirosei:0.16296,(T_ptyseos:0.10807,T_sp_NML_06:0.07545):0.04958):0.17429,(E_billingiae:0.06679,(E_pyrifoliae:0.01434,E_tasmaniensis:0.04627):0.06189):0.13354):0.06709):0.02907):0.01909,P_eucrina:0.08754):0.02286,(P_wallisii:0.02347,P_dispersa:0.02387):0.00287,((P_sp_At-9b:0.02134,P_cypripedii:0.02998):0.01743,(P_rwandensis:0.02455,(P_rodasii:0.03431,P_sp_GM01:0.02698):0.01162):0.00853):0.00192);
[148] tree 't148'=[&R] (P_deleyi:0.00346,((P_sp_At-9b:0.01183,P_cypripedii:5.5E-4):0.02135,(((P_septica:0.05452,(((E_pyrifoliae:0.01953,E_tasmaniensis:0.03038):0.16252,E_billingiae:0.08708):0.04392,(((P_s_indologenes:5.4E-4,P_s_stewartii:0.00611):0.01431,(P_allii:0.01492,P_ananatis:0.01816):0.04293):0.03642,((T_morbirosei:0.14481,(T_ptyseos:0.14402,T_sp_NML_06:0.08361):0.13441):0.06045,P_sp_A4:0.07202):0.04721):0.01028):0.02574):0.03919,(P_eucrina:0.05845,(P_wallisii:5.5E-4,((P_rwandensis:0.0,P_sp_GM01:0.0):0.00615,P_rodasii:5.5E-4):0.01236):5.4E-4):0.0117):5.4E-4,P_dispersa:5.5E-4):0.03851):0.04334,((P_agglomerans:0.00608,(P_brenneri:5.5E-4,P_conspicua:0.00597):0.03159):0.00621,(P_anthophila:0.00608,(P_vagans:0.01836,P_sp_aB:5.5E-4):0.01794):5.5E-4):0.01659);
[149] tree 't149'=[&R] (((P_s_indologenes:0.0,P_s_stewartii:0.0):0.01973,(P_allii:0.00785,P_ananatis:0.00178):0.01484):0.09707,((P_brenneri:0.0133,P_conspicua:0.03228):0.01722,(P_deleyi:0.03604,(P_anthophila:0.00905,(P_sp_aB:5.3E-4,(P_agglomerans:0.00965,P_vagans:0.00314):0.00938):0.01124):0.01203):0.01837):0.02681,(P_septica:0.0537,(((P_rodasii:0.03131,P_rwandensis:0.01924):0.00873,(P_sp_GM01:0.03284,(P_eucrina:0.05656,(P_dispersa:0.00617,P_wallisii:0.01986):0.01447):0.021):0.01517):0.03493,((P_sp_At-9b:0.0112,P_cypripedii:0.0086):0.04798,(P_sp_A4:0.05603,((T_morbirosei:0.11634,(T_ptyseos:0.03993,T_sp_NML_06:0.04618):0.04713):0.09627,(E_billingiae:0.08398,(E_pyrifoliae:0.03311,E_tasmaniensis:0.04863):0.08221):0.03412):0.03421):0.02682):0.02478):0.02011):0.01275);
[150] tree 't150'=[&R] (P_sp_aB:0.01327,P_agglomerans:0.00996,(P_vagans:0.0097,((P_anthophila:0.0445,P_deleyi:0.0066):0.00696,(((((P_cypripedii:0.03007,(P_sp_At-9b:0.01326,(((P_rodasii:0.02502,P_rwandensis:0.02434):0.01391,(P_wallisii:0.08682,(P_eucrina:0.06552,P_dispersa:0.02588):0.01459):0.02621):0.01073,P_sp_GM01:0.03464):0.0188):0.01803):0.02954,(P_sp_A4:0.04419,(T_morbirosei:0.07653,(T_ptyseos:0.1205,T_sp_NML_06:0.09986):0.05559):0.13726):0.02389):0.0196,(P_septica:0.04217,(E_billingiae:0.07833,(E_pyrifoliae:0.04719,E_tasmaniensis:0.01999):0.06187):0.04405):0.01528):0.03008,(P_brenneri:0.01564,P_conspicua:0.01111):0.01354):0.01246,((P_s_indologenes:0.0,P_s_stewartii:0.0):0.02388,(P_allii:5.5E-4,P_ananatis:0.00987):0.01974):0.03365):0.00671):0.00676):5.4E-4);
[151] tree 't151'=[&R] (P_eucrina:0.22158,P_dispersa:0.03987,(P_wallisii:0.10748,(((P_sp_At-9b:0.03183,P_cypripedii:0.02704):0.04503,(P_sp_A4:0.20154,((P_septica:0.10108,(((P_s_indologenes:0.00728,P_s_stewartii:0.00456):0.04616,(P_allii:0.02683,P_ananatis:0.0134):0.04318):0.12085,((P_brenneri:0.04303,P_conspicua:0.03782):0.06797,(((P_agglomerans:0.01899,(P_vagans:0.01953,P_sp_aB:0.02793):0.00982):0.00767,P_deleyi:0.05825):0.01334,P_anthophila:0.05673):0.0167):0.04931):0.04607):0.05033,((T_ptyseos:0.10497,(T_morbirosei:0.1305,T_sp_NML_06:0.08997):0.03757):0.11858,(E_billingiae:0.09332,(E_pyrifoliae:0.05095,E_tasmaniensis:0.05285):0.09303):0.03783):0.04777):0.04696):0.04426):0.05479,(P_sp_GM01:0.08806,(P_rodasii:0.03741,P_rwandensis:0.05414):0.03378):0.01361):0.04152):0.03231);
[152] tree 't152'=[&R] (((P_sp_A4:0.13596,((((P_sp_GM01:0.01752,P_rodasii:0.00579):0.01816,(P_sp_At-9b:0.02271,P_cypripedii:0.00853):0.02745):5.3E-4,P_wallisii:0.02695):0.00939,((P_eucrina:0.04624,P_dispersa:0.03587):0.01795,P_rwandensis:0.01791):0.00269):0.01704):0.01867,((E_pyrifoliae:0.0365,E_tasmaniensis:0.01943):0.07561,((P_s_indologenes:0.0,P_s_stewartii:0.0):0.00741,(P_allii:0.00907,P_ananatis:0.00442):0.01041):0.03868):0.00487):0.0068,(E_billingiae:0.04678,(T_ptyseos:0.03382,(T_sp_NML_06:0.0499,T_morbirosei:0.03494):0.00841):0.08628):0.00505,((((P_anthophila:0.01561,(P_deleyi:0.01332,(P_vagans:0.0076,(P_agglomerans:0.01357,P_sp_aB:0.01431):0.00564):0.0057):0.0093):0.02291,P_conspicua:5.4E-4):0.00831,P_brenneri:5.5E-4):0.02528,P_septica:0.031):0.00661);
[153] tree 't153'=[&R] ((P_conspicua:0.0,P_deleyi:0.0,P_sp_aB:0.0,P_agglomerans:0.0,P_vagans:0.0,P_brenneri:0.0):5.5E-4,P_anthophila:0.01623,(((E_billingiae:5.5E-4,(E_pyrifoliae:5.4E-4,E_tasmaniensis:0.03308):0.04965):0.06667,((P_s_indologenes:0.0,P_s_stewartii:0.0):5.5E-4,(P_ananatis:5.4E-4,P_allii:0.01632):0.0163):0.01659):0.01676,(((P_eucrina:0.0,P_sp_GM01:0.0,P_dispersa:0.0,P_rodasii:0.0,P_rwandensis:0.0,P_wallisii:0.0):5.4E-4,(T_morbirosei:0.03772,(T_ptyseos:5.4E-4,T_sp_NML_06:0.10232):0.04912):0.09244):0.03251,(P_sp_A4:0.0,P_septica:0.0,P_sp_At-9b:0.0,P_cypripedii:0.0):5.4E-4):0.01608):5.4E-4);
[154] tree 't154'=[&R] (P_eucrina:0.05901,P_wallisii:0.02093,((P_rwandensis:0.01356,(P_rodasii:0.02539,P_sp_GM01:0.039):0.00665):0.00471,(P_dispersa:0.04079,((P_sp_At-9b:0.00429,P_cypripedii:0.01778):0.01827,(P_septica:0.0575,(((P_allii:0.00364,((P_s_indologenes:5.5E-4,P_s_stewartii:0.00709):0.01854,P_ananatis:0.00348):0.00727):0.09409,(P_deleyi:0.01004,((P_brenneri:5.4E-4,P_conspicua:0.00716):0.01145,(P_anthophila:0.02137,(P_vagans:0.00704,(P_sp_aB:0.01065,P_agglomerans:5.4E-4):0.00356):0.00414):0.0035):0.00725):0.01239):0.0176,(P_sp_A4:0.04334,((E_billingiae:0.04893,(E_pyrifoliae:0.01095,E_tasmaniensis:0.02933):0.08436):0.08193,(T_sp_NML_06:0.05227,(T_ptyseos:0.0996,T_morbirosei:0.07083):0.05077):0.10938):0.0356):0.01276):0.00718):0.02185):0.01837):0.00509):0.00867);
[155] tree 't155'=[&R] ((((T_morbirosei:0.12219,(T_sp_NML_06:0.16481,T_ptyseos:0.16005):0.04925):0.20366,(E_billingiae:0.07455,(E_pyrifoliae:0.05489,E_tasmaniensis:0.0642):0.1101):0.07903):0.03329,(((P_sp_At-9b:0.00709,P_cypripedii:0.02486):0.03102,(P_eucrina:0.14531,((P_sp_GM01:0.02392,((P_rodasii:0.02645,P_rwandensis:0.03241):0.01824,P_wallisii:0.06341):0.01094):0.01205,P_dispersa:0.05114):0.01745):0.04106):0.02309,P_sp_A4:0.15202):0.02048):0.02525,((P_s_indologenes:5.5E-4,P_s_stewartii:0.00371):0.03068,(P_allii:0.01303,P_ananatis:0.03489):0.01905):0.05991,(((P_brenneri:0.00223,P_conspicua:0.013):0.01359,(P_deleyi:0.03803,((P_sp_aB:0.0126,P_agglomerans:0.0128):0.00869,(P_vagans:0.00897,P_anthophila:0.05152):0.00903):0.00889):0.0291):0.04551,P_septica:0.0836):0.01498);
[156] tree 't156'=[&R] (((((P_s_indologenes:0.00213,P_s_stewartii:0.00248):0.07111,(P_allii:0.01783,P_ananatis:0.03909):0.03007):0.13017,((P_brenneri:0.03872,P_conspicua:0.01432):0.04579,(P_anthophila:0.04556,(P_agglomerans:0.02955,(P_deleyi:0.05558,(P_vagans:0.01011,P_sp_aB:0.01825):0.01078):0.01051):0.01668):0.06052):0.05911):0.07331,((T_sp_NML_06:0.11525,(T_morbirosei:0.15121,T_ptyseos:0.17655):0.06768):0.47003,(E_billingiae:0.1853,(E_pyrifoliae:0.072,E_tasmaniensis:0.07205):0.11881):0.14702):0.09193):0.02321,P_septica:0.14478,((P_eucrina:0.18208,((P_wallisii:0.06857,((P_sp_GM01:0.07501,(P_rodasii:0.03919,P_rwandensis:0.0364):0.04411):0.02361,(P_sp_At-9b:0.04999,P_cypripedii:0.04546):0.10886):0.02111):0.03128,P_dispersa:0.06184):0.0294):0.09158,P_sp_A4:0.24167):0.03035);
[157] tree 't157'=[&R] ((P_sp_At-9b:0.03576,P_cypripedii:0.01255):0.02491,((P_sp_GM01:5.4E-4,(P_rwandensis:0.01976,P_rodasii:0.00713):0.01288):0.02094,(P_wallisii:0.01258,(P_dispersa:0.01398,P_eucrina:0.03963):0.00672):0.00737):0.03614,(P_sp_A4:0.09009,(((T_morbirosei:0.09234,(T_sp_NML_06:0.05574,T_ptyseos:0.06014):0.02033):0.09349,(E_billingiae:0.06438,(E_pyrifoliae:0.02431,E_tasmaniensis:0.03208):0.10946):0.04354):0.06081,((P_anthophila:5.4E-4,((P_agglomerans:0.0,P_vagans:0.0,P_sp_aB:0.0):5.3E-4,((P_brenneri:0.0,P_conspicua:0.0):0.00659,P_deleyi:5.4E-4):0.0066):0.00661):0.02783,(P_septica:0.05286,((P_allii:0.0,P_ananatis:0.0):5.5E-4,(P_s_indologenes:0.00655,P_s_stewartii:5.5E-4):0.00649):0.04892):0.01679):0.0077):0.01341):0.02002);
[158] tree 't158'=[&R] (P_brenneri:5.4E-4,(P_conspicua:0.00389,((P_deleyi:0.0,P_agglomerans:0.0,P_vagans:0.0,P_sp_aB:0.0):5.5E-4,P_anthophila:0.00386):0.00785):0.00383,((P_allii:0.00403,(P_sp_A4:0.02299,(((P_cypripedii:0.00396,(P_sp_At-9b:0.00158,((E_billingiae:0.02968,(E_pyrifoliae:0.0405,E_tasmaniensis:0.00501):0.02208):0.0673,(T_morbirosei:0.00901,(T_ptyseos:0.0046,T_sp_NML_06:0.01534):0.01594):0.03393):0.01606):0.01038):0.00389,(P_sp_GM01:0.00397,(P_rwandensis:0.00393,P_rodasii:0.00391):0.00392):0.00396):0.00916,(P_septica:0.02429,(P_eucrina:0.01595,(P_dispersa:0.00807,P_wallisii:0.00775):0.00797):0.00344):0.00683):0.00847):0.00487):0.0039,(P_ananatis:5.5E-4,(P_s_stewartii:0.00387,P_s_indologenes:5.5E-4):0.00386):5.5E-4):0.00373);
[159] tree 't159'=[&R] (P_dispersa:0.02497,(P_rodasii:0.00826,P_rwandensis:0.00798):0.02534,(((P_sp_At-9b:0.0,P_cypripedii:0.0):0.02529,(P_eucrina:0.03716,P_wallisii:0.01565):0.01475):0.00807,((P_sp_A4:0.03253,(((E_billingiae:0.03374,(E_pyrifoliae:0.02293,E_tasmaniensis:0.03712):0.10552):0.11681,(T_sp_NML_06:0.06595,(T_morbirosei:0.06098,T_ptyseos:0.02851):0.05013):0.07231):0.03118,((P_ananatis:0.01581,(P_allii:0.0158,(P_s_indologenes:0.0,P_s_stewartii:0.0):0.01648):5.4E-4):0.02437,((P_deleyi:0.03994,((P_sp_aB:0.00798,P_vagans:5.4E-4):0.01608,(P_agglomerans:5.5E-4,P_anthophila:0.00786):5.4E-4):0.01573):0.00902,((P_brenneri:0.00801,P_conspicua:0.00797):0.02418,P_septica:0.07863):5.4E-4):0.02521):0.00722):0.017):0.04388,P_sp_GM01:0.04229):5.3E-4):0.00801);
[160] tree 't160'=[&R] ((P_anthophila:0.01914,(P_brenneri:0.00298,P_conspicua:0.01235):0.00313):0.00305,((P_sp_A4:0.05779,(P_septica:0.01872,(((P_sp_At-9b:0.01217,P_cypripedii:0.00609):5.4E-4,((P_dispersa:0.00577,(P_eucrina:0.02195,P_wallisii:0.00588):0.00988):0.01898,(P_rwandensis:0.00666,(P_rodasii:0.03089,P_sp_GM01:0.01304):0.00623):0.01062):0.00731):0.02597,((T_morbirosei:0.03254,(T_ptyseos:0.01759,T_sp_NML_06:0.02639):0.01929):0.07226,(E_billingiae:0.03016,(E_pyrifoliae:0.00805,E_tasmaniensis:0.01007):0.05171):0.03719):0.01973):0.01517):0.01592):0.01148,(P_agglomerans:0.00921,(P_vagans:5.5E-4,(P_deleyi:0.0132,P_sp_aB:0.01546):0.00521):0.00941):0.00921):0.00603,((P_allii:0.02227,P_ananatis:0.01181):0.00322,(P_s_indologenes:0.0,P_s_stewartii:0.0):0.01506):0.00654);
[161] tree 't161'=[&R] (P_wallisii:0.00331,(((P_sp_A4:0.01593,P_septica:0.00688):0.0094,(P_sp_At-9b:0.00327,P_cypripedii:0.0036):0.0024):0.00847,(((P_ananatis:5.5E-4,(P_allii:0.00308,(P_s_stewartii:0.00476,P_s_indologenes:5.5E-4):0.00162):0.00155):0.00796,((P_brenneri:0.0,P_conspicua:0.0):0.0031,(P_vagans:0.00204,((P_deleyi:0.00314,P_anthophila:0.00314):0.00315,(P_agglomerans:0.00631,P_sp_aB:0.00156):0.00156):0.00138):0.00778):0.00318):0.01392,((P_sp_GM01:0.00939,(P_rodasii:0.01102,P_rwandensis:0.01037):0.007):0.00328,((T_morbirosei:0.01898,(T_ptyseos:0.01536,T_sp_NML_06:0.01098):0.00792):0.02263,(E_billingiae:0.04458,(E_pyrifoliae:0.00339,E_tasmaniensis:0.00768):0.00374):0.01711):0.01261):0.00309):0.00503):0.00259,(P_eucrina:0.01279,P_dispersa:5.5E-4):0.00586);
[162] tree 't162'=[&R] (P_agglomerans:0.01997,(P_deleyi:0.0162,P_anthophila:0.00631):0.00623,((((P_ananatis:5.4E-4,(P_allii:0.01164,(P_s_indologenes:0.0,P_s_stewartii:0.0):0.02722):0.00476):0.04775,(P_septica:0.08312,((P_cypripedii:0.04203,P_sp_At-9b:0.04278):0.02364,((P_sp_A4:0.07801,((T_morbirosei:0.04723,(T_sp_NML_06:0.18066,T_ptyseos:0.09893):0.08716):0.2963,(E_billingiae:0.10537,(E_pyrifoliae:0.05521,E_tasmaniensis:0.03722):0.15492):0.11901):0.04038):0.03816,(P_sp_GM01:0.01617,((P_rodasii:0.01278,P_rwandensis:0.01206):0.03999,(P_dispersa:0.0299,(P_eucrina:0.07315,P_wallisii:0.01914):0.0147):0.00957):0.017):0.02438):0.01969):0.00869):0.01666):0.0151,(P_brenneri:0.02718,P_conspicua:0.01214):6.1E-4):0.01773,(P_sp_aB:0.01221,P_vagans:0.00666):0.00824):5.0E-4);
[163] tree 't163'=[&R] ((P_sp_GM01:0.0151,(P_rodasii:0.0203,P_rwandensis:5.4E-4):0.01886):0.02757,(((T_morbirosei:0.06574,(T_sp_NML_06:0.11684,T_ptyseos:0.08039):0.02895):0.18938,(E_billingiae:0.10034,(E_pyrifoliae:0.03177,E_tasmaniensis:0.08787):0.10696):0.17953):0.12652,(P_sp_A4:0.16858,P_dispersa:5.4E-4):0.01391):0.00651,(((((P_brenneri:0.0,P_conspicua:0.0):0.01158,((P_allii:0.01331,(P_ananatis:0.0,P_s_indologenes:0.0,P_s_stewartii:0.0):5.3E-4):0.06211,(P_deleyi:0.02014,((P_sp_aB:0.00663,(P_agglomerans:0.00659,P_vagans:5.5E-4):0.01325):5.4E-4,P_anthophila:0.0415):0.0066):0.0068):0.0084):0.03064,(P_cypripedii:0.03952,P_sp_At-9b:0.02211):0.02988):0.03802,P_wallisii:0.01392):0.00668,(P_septica:0.05281,P_eucrina:0.03796):0.01768):0.01421);
[164] tree 't164'=[&R] (P_deleyi:0.00678,P_sp_aB:0.01054,(P_vagans:0.00486,(P_agglomerans:0.00887,(P_anthophila:0.01889,(((P_allii:0.00773,((P_s_indologenes:5.3E-4,P_s_stewartii:0.00344):0.03131,P_ananatis:0.01516):0.007):0.04085,(((P_sp_At-9b:0.02679,P_cypripedii:0.01536):0.02052,(P_sp_A4:0.08717,(P_eucrina:0.02467,((P_dispersa:0.00764,(P_sp_GM01:0.02425,(P_rodasii:0.02071,P_rwandensis:0.02896):0.03594):0.03118):0.0048,P_wallisii:0.0306):0.02205):0.01593):0.02647):0.01501,(((T_morbirosei:0.08437,(T_ptyseos:0.09139,T_sp_NML_06:0.04386):0.01294):0.13321,(E_billingiae:0.06951,(E_pyrifoliae:0.0239,E_tasmaniensis:0.03485):0.04474):0.09361):0.03996,P_septica:0.07006):0.01877):0.0137):0.00855,(P_brenneri:0.01867,P_conspicua:0.0171):0.00766):0.00782):0.00781):0.00722):0.00604);
[165] tree 't165'=[&R] ((P_sp_A4:0.02057,((((E_billingiae:0.02425,(E_pyrifoliae:0.01054,E_tasmaniensis:0.0033):0.00552):0.01553,((T_sp_NML_06:5.4E-4,(T_morbirosei:0.00342,T_ptyseos:5.5E-4):0.00688):0.03494,(P_allii:0.01383,(P_ananatis:5.5E-4,(P_s_stewartii:0.00344,P_s_indologenes:5.5E-4):0.00688):5.5E-4):0.007):0.00384):0.00688,((P_brenneri:0.0,P_conspicua:0.0):0.00337,(P_sp_aB:0.0,P_agglomerans:0.0,P_vagans:0.0,P_deleyi:0.0,P_anthophila:0.0):5.4E-4):0.0071):5.3E-4,P_septica:0.00674):0.00365):0.01372,(P_eucrina:0.00686,((P_dispersa:0.0,P_wallisii:0.0):0.00343,(P_sp_At-9b:0.00685,P_cypripedii:5.5E-4):0.01376):0.00339):0.00372,((P_rodasii:0.00342,P_rwandensis:5.4E-4):0.00996,P_sp_GM01:0.00309):5.4E-4);
[166] tree 't166'=[&R] (P_anthophila:0.00678,(P_vagans:0.0,P_sp_aB:0.0):0.00661,(P_agglomerans:0.00661,(P_deleyi:0.01354,((((E_billingiae:0.05304,(E_pyrifoliae:0.00811,E_tasmaniensis:0.02211):0.04693):0.0738,(P_sp_A4:0.09218,(T_morbirosei:0.04908,(T_ptyseos:0.05726,T_sp_NML_06:0.01435):0.04791):0.13884):0.05766):0.0171,((P_brenneri:0.0,P_conspicua:0.0):0.00691,(((P_sp_At-9b:0.01288,P_cypripedii:5.3E-4):0.02089,((P_dispersa:0.01453,P_eucrina:0.07107):0.0136,((P_wallisii:0.02803,P_sp_GM01:0.02703):0.01388,(P_rodasii:0.0,P_rwandensis:0.0):5.5E-4):0.01325):0.02664):0.02862,P_septica:0.01468):0.02608):0.00391):0.01658,(P_ananatis:5.5E-4,(P_allii:0.00654,(P_s_stewartii:0.00668,P_s_indologenes:5.5E-4):0.02054):0.00679):0.0133):0.01379):0.01354):5.4E-4);
[167] tree 't167'=[&R] (P_deleyi:0.01337,(P_vagans:0.0026,(P_sp_aB:0.00642,P_agglomerans:0.00126):0.00255):0.00481,((P_anthophila:0.01176,((P_s_indologenes:5.5E-4,P_s_stewartii:0.00254):0.00612,(P_ananatis:0.00998,P_allii:0.01327):0.0019):0.01536):0.00618,((((T_morbirosei:0.02569,(T_sp_NML_06:0.04068,T_ptyseos:0.0356):0.0179):0.04956,(E_billingiae:0.05111,(E_pyrifoliae:0.02098,E_tasmaniensis:0.00511):0.05655):0.04316):0.05045,(P_septica:0.0242,((P_sp_At-9b:0.00712,P_cypripedii:0.00846):0.03273,((P_dispersa:0.00755,(((P_sp_GM01:0.02014,(P_rodasii:0.01362,P_rwandensis:0.01081):0.01939):0.00704,P_sp_A4:0.06539):0.00293,P_wallisii:0.02066):0.00515):0.00104,P_eucrina:0.0316):0.00787):0.01299):0.00961):0.01339,(P_brenneri:0.01228,P_conspicua:0.00335):0.00648):0.00291):0.00378);
[168] tree 't168'=[&R] ((((P_brenneri:0.12465,P_conspicua:5.5E-4):5.5E-4,((P_agglomerans:0.0,P_vagans:0.0):5.5E-4,(P_deleyi:0.00835,P_sp_aB:0.00835):0.00834):0.01667):0.01703,P_anthophila:0.02559):0.00866,(P_septica:0.00842,(P_eucrina:0.01662,(P_allii:0.01687,(P_s_indologenes:0.0,P_s_stewartii:0.0,P_ananatis:0.0):5.4E-4):0.04408):0.01735):5.4E-4,(P_dispersa:5.5E-4,((P_sp_At-9b:0.0,P_cypripedii:0.0):0.01453,(((P_wallisii:0.03532,(P_rodasii:0.00842,P_rwandensis:5.3E-4):0.0182):0.03521,(P_sp_A4:0.05682,P_sp_GM01:0.00877):0.00874):0.02066,((T_ptyseos:0.0096,(T_sp_NML_06:0.0257,T_morbirosei:0.02471):0.03301):0.13993,(E_billingiae:0.01898,(E_pyrifoliae:0.02207,E_tasmaniensis:0.02977):0.03318):0.09171):0.034):0.00175):0.01475):0.00847);
[169] tree 't169'=[&R] (P_deleyi:0.03249,P_agglomerans:0.01058,(P_anthophila:0.04355,(P_sp_aB:0.03729,(P_vagans:5.4E-4,((P_brenneri:0.01446,P_conspicua:0.02955):0.03259,(((P_s_indologenes:0.00528,P_s_stewartii:0.00483):0.01516,(P_ananatis:0.01509,P_allii:0.03001):0.01274):0.0654,(P_septica:0.05956,((P_sp_A4:0.1861,(E_billingiae:0.13822,(E_pyrifoliae:0.07134,E_tasmaniensis:0.09869):0.14689):0.23091):0.02326,((T_morbirosei:0.09264,(T_sp_NML_06:0.13966,T_ptyseos:0.11747):0.08728):0.2783,((((P_rwandensis:0.02546,(P_sp_GM01:0.03746,P_rodasii:0.02156):0.00679):0.01604,(P_eucrina:0.08758,(P_dispersa:0.04767,P_wallisii:0.05562):0.01124):0.00814):0.04636,P_cypripedii:0.00527):0.02287,P_sp_At-9b:0.02096):0.05587):0.04073):0.02747):0.0228):0.03894):0.03563):0.00929):0.00111):0.00529);
[170] tree 't170'=[&R] (P_agglomerans:0.00455,(P_deleyi:0.01915,P_sp_aB:0.00473):0.00923,(((P_anthophila:0.00932,((P_ananatis:0.01362,((P_s_indologenes:0.0,P_s_stewartii:0.0):0.00455,P_allii:5.5E-4):5.4E-4):0.03301,(((P_septica:0.0413,(E_billingiae:0.01997,(E_pyrifoliae:0.02687,E_tasmaniensis:0.01228):0.01536):0.0267):0.01534,(P_sp_A4:0.01818,(T_morbirosei:0.01663,(T_sp_NML_06:0.03482,T_ptyseos:0.01999):0.01048):0.05362):0.0179):0.0106,((P_sp_At-9b:0.00923,P_cypripedii:0.01581):0.01239,(P_sp_GM01:0.00961,(P_dispersa:0.00433,((P_eucrina:0.03061,(P_rodasii:0.00866,P_rwandensis:0.01948):0.01373):0.01236,P_wallisii:5.4E-4):0.00941):0.00947):0.00461):0.00948):0.01875):5.3E-4):0.00459,P_vagans:5.4E-4):0.00458,(P_brenneri:0.01375,P_conspicua:5.4E-4):0.00453):5.5E-4);
[171] tree 't171'=[&R] ((P_dispersa:0.00906,(P_septica:0.0869,(P_sp_At-9b:0.0,P_cypripedii:0.0):5.4E-4):0.03994):0.01071,(P_rodasii:0.00996,(P_rwandensis:0.01928,P_sp_GM01:0.03971):0.00998):0.00993,((((P_wallisii:0.02891,((P_conspicua:0.0,P_brenneri:0.0):0.00948,((P_agglomerans:0.0,P_vagans:0.0):5.5E-4,(P_sp_aB:0.0095,P_deleyi:0.00947):5.5E-4):5.4E-4):0.02873):5.5E-4,(P_anthophila:0.00962,(P_allii:0.00995,((P_s_indologenes:0.0,P_s_stewartii:0.0):0.01926,P_ananatis:5.3E-4):0.0095):0.05945):5.4E-4):5.5E-4,((T_morbirosei:0.02486,(T_ptyseos:0.08845,T_sp_NML_06:0.0509):0.06277):0.15908,(E_billingiae:0.08555,(E_pyrifoliae:0.06217,E_tasmaniensis:0.03359):0.1033):0.03632):0.02415):0.01939,(P_sp_A4:0.06792,P_eucrina:0.10369):5.4E-4):0.00169);
[172] tree 't172'=[&R] ((E_pyrifoliae:0.08393,E_tasmaniensis:0.00778):0.03243,(P_vagans:5.5E-4,(P_anthophila:0.00909,(P_sp_aB:0.01837,(P_deleyi:0.00929,P_agglomerans:0.0191):0.00906):5.5E-4):0.00914):0.01987,((E_billingiae:0.00994,(P_brenneri:0.01726,P_conspicua:0.02167):0.02754):0.01963,((P_eucrina:5.4E-4,(P_septica:0.04927,P_dispersa:0.00948):0.01782):0.00899,(P_wallisii:5.3E-4,((((P_cypripedii:0.01788,P_sp_At-9b:0.00894):0.0093,(P_rodasii:5.5E-4,(P_sp_GM01:5.3E-4,((P_allii:0.0,P_ananatis:0.0):0.02913,P_sp_A4:0.01834):0.02744):0.01769):5.4E-4):5.4E-4,P_rwandensis:0.00856):0.0183,((P_s_indologenes:0.0,P_s_stewartii:0.0):0.05265,(T_morbirosei:5.4E-4,(T_ptyseos:0.02835,T_sp_NML_06:0.02903):0.07028):0.04316):0.01754):5.4E-4):5.4E-4):0.00757):0.01796);
[173] tree 't173'=[&R] ((T_sp_NML_06:0.29308,(T_morbirosei:0.29268,T_ptyseos:0.24495):0.0875):0.6277,(P_sp_A4:0.18126,((P_septica:0.07786,(E_billingiae:0.11238,(E_pyrifoliae:0.10063,E_tasmaniensis:0.145):0.09717):0.08954):0.03037,(P_sp_At-9b:0.01806,P_cypripedii:0.02448):0.04727):0.00867):0.01867,(((P_allii:5.5E-4,(P_ananatis:0.04375,(P_s_indologenes:5.4E-4,P_s_stewartii:0.01411):0.06495):0.00661):0.03626,(P_brenneri:0.0194,(P_conspicua:0.02775,(P_anthophila:0.09904,(P_vagans:0.0334,(P_sp_aB:0.04878,(P_deleyi:0.06394,P_agglomerans:5.5E-4):0.00677):0.00696):0.01787):0.04725):0.01146):0.04617):0.06068,((P_dispersa:0.01215,((P_sp_GM01:0.02037,(P_rwandensis:0.01578,P_rodasii:0.33543):5.4E-4):0.02687,P_wallisii:0.04139):0.01361):9.2E-4,P_eucrina:0.06681):0.05496):0.00368);
[174] tree 't174'=[&R] (P_eucrina:0.01342,((P_dispersa:0.014,P_wallisii:0.00947):0.00893,(P_septica:0.00974,(T_morbirosei:0.01804,(T_ptyseos:0.01169,T_sp_NML_06:0.00633):0.01237):0.04422):0.02821):0.00237,((P_sp_At-9b:0.00886,P_cypripedii:0.00198):0.01797,((P_sp_GM01:0.01084,(P_sp_A4:0.0063,(P_rodasii:0.00897,P_rwandensis:0.00177):0.00465):0.00347):0.01375,(((P_deleyi:0.00119,P_anthophila:0.00112):0.00174,(P_vagans:0.0054,((P_agglomerans:5.4E-4,(P_conspicua:5.5E-4,P_brenneri:0.00359):0.00358):0.0018,P_sp_aB:5.4E-4):0.01094):0.00701):0.01219,((P_s_indologenes:0.00179,P_s_stewartii:5.5E-4):0.00196,((P_allii:0.00361,P_ananatis:0.00358):0.00434,(E_billingiae:0.03175,(E_pyrifoliae:0.00433,E_tasmaniensis:0.00281):0.00391):0.02284):0.00662):0.01012):0.00773):0.00832):0.00179);
[175] tree 't175'=[&R] (P_wallisii:0.00517,(P_rodasii:0.0051,(P_rwandensis:5.4E-4,P_sp_GM01:0.00511):0.0104):0.01041,(P_dispersa:5.4E-4,(P_eucrina:0.03926,((((P_sp_A4:0.03133,(P_brenneri:0.00941,P_conspicua:0.00614):0.01419):0.00815,(P_deleyi:0.01035,(P_sp_aB:0.01563,((P_agglomerans:0.0,P_vagans:0.0):0.00515,P_anthophila:0.00516):0.00519):0.0053):0.00521):0.00566,(P_sp_At-9b:0.01548,P_cypripedii:0.01554):5.3E-4):0.00639,((P_ananatis:0.00505,(P_allii:5.5E-4,(P_s_indologenes:5.5E-4,P_s_stewartii:0.00516):0.01571):5.5E-4):0.01732,((E_billingiae:0.04261,P_septica:0.01557):0.02505,((E_pyrifoliae:0.02539,E_tasmaniensis:0.01213):0.0629,(T_morbirosei:0.00958,(T_sp_NML_06:0.02092,T_ptyseos:0.01591):0.01754):0.03001):0.00625):0.00576):0.01067):0.00946):0.0103):0.01042);
[176] tree 't176'=[&R] ((P_sp_At-9b:0.01098,(P_septica:0.00889,((P_sp_GM01:0.02892,(P_sp_A4:0.00516,(P_rodasii:0.01103,P_rwandensis:0.00196):0.01186):0.00547):0.03106,(((T_morbirosei:0.01286,(T_sp_NML_06:0.02719,T_ptyseos:0.01711):0.0107):0.04327,(E_billingiae:0.03898,(E_pyrifoliae:0.00335,E_tasmaniensis:0.00984):0.0298):0.02869):0.04555,(((P_s_indologenes:0.0,P_s_stewartii:0.0):0.00973,(P_allii:5.4E-4,P_ananatis:0.00524):0.00743):0.01048,((P_agglomerans:0.00392,(P_vagans:0.00374,P_sp_aB:0.00186):0.00167):0.00734,((P_anthophila:0.00556,P_deleyi:5.5E-4):0.00372,(P_brenneri:0.01515,P_conspicua:0.00376):0.00179):5.4E-4):0.00968):0.00683):0.01451):0.00453):0.0063):5.5E-4,P_dispersa:0.00371,(P_cypripedii:0.0056,(P_eucrina:0.02055,P_wallisii:0.00369):5.4E-4):0.00186);
[177] tree 't177'=[&R] (((P_rodasii:0.3888,T_sp_NML_06:0.04269):0.00149,((P_cypripedii:0.0,T_morbirosei:0.0):0.01426,((P_sp_At-9b:0.01397,(E_billingiae:5.4E-4,(E_tasmaniensis:0.05935,E_pyrifoliae:5.5E-4):0.06042):0.07792):5.3E-4,((P_dispersa:0.0,P_eucrina:0.0,P_wallisii:0.0):5.5E-4,(P_rwandensis:0.01422,(P_septica:5.4E-4,((P_agglomerans:0.0,P_vagans:0.0,P_deleyi:0.0,P_anthophila:0.0,P_brenneri:0.0,P_conspicua:0.0,P_sp_aB:0.0):0.01422,(P_allii:0.0,P_ananatis:0.0,P_s_indologenes:0.0,P_s_stewartii:0.0):5.4E-4):0.01422):0.01422):5.4E-4):5.5E-4):0.01426):5.4E-4):5.4E-4,T_ptyseos:5.5E-4,(P_sp_A4:0.02866,P_sp_GM01:0.01441):5.5E-4);
[178] tree 't178'=[&R] ((P_wallisii:0.08506,P_septica:0.07635):0.0245,((P_sp_A4:0.11322,((E_billingiae:0.11474,(E_pyrifoliae:0.03122,E_tasmaniensis:0.05208):0.09929):0.13532,((((T_morbirosei:0.1124,(T_ptyseos:0.05232,T_sp_NML_06:0.08031):0.03671):0.17472,(P_sp_At-9b:0.02832,P_cypripedii:0.0345):0.07749):0.04505,((P_anthophila:0.02305,((P_deleyi:0.03729,P_agglomerans:5.4E-4):0.00759,(P_sp_aB:0.04163,P_vagans:0.0135):0.01261):0.00749):0.06455,(P_brenneri:0.03636,P_conspicua:0.00661):0.01275):0.06534):0.02718,((P_s_indologenes:0.0,P_s_stewartii:0.0):0.04685,(P_allii:0.03196,P_ananatis:0.05488):0.04309):0.08199):0.04346):0.05465):0.04331,(P_sp_GM01:0.06422,(P_rodasii:0.0477,P_rwandensis:0.03252):0.02542):0.02113):0.02706,(P_dispersa:0.06971,P_eucrina:0.07156):0.03237);
[179] tree 't179'=[&R] ((((P_septica:5.5E-4,(P_dispersa:0.00777,P_eucrina:5.4E-4):0.02362):5.4E-4,(P_sp_GM01:0.01587,(P_rwandensis:0.00771,P_rodasii:5.4E-4):0.00753):0.01581):0.0079,P_wallisii:0.0157):0.0081,((P_brenneri:0.0,P_conspicua:0.0):5.4E-4,(P_agglomerans:0.00779,((P_deleyi:0.00794,P_anthophila:5.4E-4):0.02365,(P_vagans:0.0,P_sp_aB:0.0):5.4E-4):0.00798):0.032):0.01573,(P_sp_A4:0.04216,(((P_s_indologenes:0.0,P_s_stewartii:0.0):0.0079,(P_allii:0.01572,P_ananatis:5.5E-4):0.0079):0.00795,(((T_ptyseos:0.00669,(T_morbirosei:0.02364,T_sp_NML_06:5.5E-4):0.0174):0.09953,(E_billingiae:0.02981,(E_pyrifoliae:0.0079,E_tasmaniensis:5.4E-4):0.01376):0.04797):0.03492,(P_sp_At-9b:0.0078,P_cypripedii:5.5E-4):0.00111):0.01467):0.00797):0.00766);
[180] tree 't180'=[&R] (P_eucrina:0.02712,P_wallisii:0.01589,(P_dispersa:5.3E-4,((P_cypripedii:0.01643,P_sp_At-9b:0.00464):0.0082,(P_sp_GM01:0.02436,((P_rodasii:0.01061,P_rwandensis:0.01014):0.01403,((((P_brenneri:5.3E-4,(P_anthophila:0.00525,(P_deleyi:0.01586,(P_sp_aB:0.00785,(P_vagans:0.0026,P_agglomerans:5.5E-4):0.00258):0.0026):0.00264):0.00532):0.00256,P_conspicua:0.00529):0.01558,((E_billingiae:0.05153,(E_pyrifoliae:0.01546,E_tasmaniensis:0.03967):0.02745):0.05878,((P_s_indologenes:0.0,P_s_stewartii:0.0):0.01001,(P_allii:0.00517,P_ananatis:0.01294):0.00279):0.02172):0.0165):0.01675,((P_sp_A4:0.06272,(T_morbirosei:0.02038,(T_sp_NML_06:0.05592,T_ptyseos:0.03535):0.02695):0.08863):0.03917,P_septica:0.02513):0.00907):0.01278):0.00691):0.00291):0.00784):0.00505);
[181] tree 't181'=[&R] ((P_agglomerans:5.2E-4,(P_conspicua:5.3E-4,(P_brenneri:0.0047,(((P_allii:0.00327,P_ananatis:0.00107):0.0042,(P_s_indologenes:5.5E-4,P_s_stewartii:0.00107):0.00452):0.01023,(P_eucrina:0.01387,(((P_septica:0.00873,(P_sp_A4:0.03785,((E_billingiae:0.02214,(E_pyrifoliae:0.00862,E_tasmaniensis:0.00552):0.01851):0.04431,(T_ptyseos:0.01388,(T_morbirosei:0.02838,T_sp_NML_06:0.01868):0.0104):0.04812):0.01335):0.01722):0.01253,(P_sp_GM01:0.00932,(P_rodasii:0.00467,P_rwandensis:0.00836):0.0104):0.01441):0.0015,(P_wallisii:0.00781,(P_dispersa:0.00317,(P_sp_At-9b:0.00703,P_cypripedii:0.00724):0.00933):0.0054):0.00411):0.00594):0.0171):0.00241):0.00616):0.0032):0.00214,P_sp_aB:0.00212,(P_vagans:0.00216,(P_deleyi:0.00434,P_anthophila:0.00325):0.00433):5.5E-4);
[182] tree 't182'=[&R] (((P_rodasii:0.0,P_rwandensis:0.0):0.00798,P_sp_GM01:0.00586):0.00794,(P_cypripedii:0.01367,((((P_allii:0.00195,P_ananatis:5.5E-4):0.00601,(P_s_indologenes:0.0079,P_s_stewartii:5.5E-4):0.00183):0.01595,((P_conspicua:0.00193,P_brenneri:5.5E-4):0.00202,((P_agglomerans:0.0,P_vagans:0.0):5.5E-4,((P_deleyi:0.00789,P_anthophila:0.00193):0.00394,P_sp_aB:5.5E-4):0.00188):0.00588):0.00388):0.00336,(((T_sp_NML_06:0.0085,(T_morbirosei:0.02228,T_ptyseos:0.00987):0.00963):0.05754,(E_billingiae:0.01464,(E_pyrifoliae:0.00953,E_tasmaniensis:0.00433):0.03692):0.02047):0.0139,(P_sp_A4:0.02562,P_septica:0.02282):0.00401):0.00693):0.00734):5.5E-4,(P_wallisii:0.00251,(P_dispersa:0.00404,(P_sp_At-9b:0.01548,P_eucrina:0.00841):0.00921):0.00241):0.00335);
[183] tree 't183'=[&R] (P_sp_At-9b:0.01367,P_dispersa:5.5E-4,(P_eucrina:0.00671,((P_wallisii:0.00826,(((P_rwandensis:0.02751,(T_sp_NML_06:0.02042,(T_morbirosei:0.04183,T_ptyseos:0.00709):0.00731):0.03618):5.3E-4,(E_billingiae:0.03636,P_rodasii:0.01474):0.00669):0.0152,((P_septica:0.04827,(E_pyrifoliae:0.00683,E_tasmaniensis:5.4E-4):0.00685):0.01369,(P_sp_A4:0.04093,((P_allii:0.0,P_ananatis:0.0,P_s_indologenes:0.0,P_s_stewartii:0.0):0.00717,((P_deleyi:5.5E-4,(P_anthophila:0.01373,(P_agglomerans:0.0,P_vagans:0.0,P_sp_aB:0.0):0.0137):0.00658):0.02728,(P_brenneri:5.5E-4,P_conspicua:0.01362):0.00269):0.0181):0.0206):5.4E-4):0.00546):0.0069):0.0147,(P_sp_GM01:0.00672,P_cypripedii:5.3E-4):5.5E-4):0.00672):5.4E-4);
[184] tree 't184'=[&R] (P_sp_GM01:0.01612,(P_cypripedii:0.00292,(P_sp_At-9b:0.01688,P_septica:0.00965):0.00548):0.01165,((P_sp_A4:0.01788,(P_rwandensis:0.00726,(P_rodasii:0.00486,(P_eucrina:0.01671,(P_dispersa:0.00672,P_wallisii:0.0112):0.00383):0.01016):0.00546):0.02406):0.01151,(((T_morbirosei:0.01106,(T_sp_NML_06:0.0205,T_ptyseos:0.02372):0.01007):0.06453,(E_billingiae:0.02469,(E_pyrifoliae:0.03061,E_tasmaniensis:5.5E-4):0.03461):0.01238):0.00792,((((P_conspicua:5.5E-4,P_brenneri:0.01349):0.00335,((P_anthophila:0.0,P_agglomerans:0.0):5.5E-4,(P_vagans:0.0,P_sp_aB:0.0):0.00331):0.00329):0.0046,P_deleyi:0.00538):0.01458,(P_allii:5.3E-4,((P_s_indologenes:5.5E-4,P_s_stewartii:0.00332):0.01729,P_ananatis:0.01008):0.00664):0.01462):0.01464):0.01125):0.00869);
[185] tree 't185'=[&R] ((P_allii:0.0012,((E_billingiae:0.0,P_vagans:0.0,P_agglomerans:0.0,P_sp_aB:0.0):0.00775,(P_brenneri:0.0,P_conspicua:0.0):5.4E-4):0.00171):0.00223,P_anthophila:0.00259,((P_septica:0.0,P_ananatis:0.0):5.4E-4,(((P_sp_A4:5.4E-4,(P_rodasii:0.00516,P_rwandensis:5.4E-4):0.00252):0.00518,(((E_pyrifoliae:0.0,E_tasmaniensis:0.0):0.01041,(P_sp_At-9b:0.0,P_cypripedii:0.0,P_s_indologenes:0.0,P_s_stewartii:0.0,P_dispersa:0.0,P_eucrina:0.0):5.5E-4):0.00253,P_wallisii:0.00228):5.5E-4):5.5E-4,((T_morbirosei:5.5E-4,(T_sp_NML_06:0.00516,T_ptyseos:5.5E-4):0.00257):0.00789,(P_deleyi:0.1077,P_sp_GM01:0.01002):5.4E-4):0.00516):5.5E-4):5.4E-4);
[186] tree 't186'=[&R] (((P_s_indologenes:0.0,P_s_stewartii:0.0):5.4E-4,(P_allii:0.01439,((P_septica:0.00468,(((P_eucrina:0.00476,P_wallisii:5.5E-4):0.01405,(P_sp_GM01:0.01455,(P_rodasii:0.01974,P_rwandensis:0.00463):0.0194):0.00504):0.00484,(((P_sp_A4:0.05073,(T_morbirosei:0.01338,(T_ptyseos:0.0047,T_sp_NML_06:0.01443):0.01088):0.00802):0.0147,(P_sp_At-9b:5.4E-4,P_cypripedii:0.00467):0.01889):5.4E-4,P_dispersa:0.00955):0.00517):0.02374):0.00485,((E_billingiae:0.03658,(E_pyrifoliae:0.00971,E_tasmaniensis:0.00967):0.00875):0.03894,P_ananatis:0.00945):5.5E-4):5.5E-4):0.00472):0.00471,(P_agglomerans:0.00474,P_sp_aB:5.5E-4):0.00948,((P_conspicua:0.0,P_brenneri:0.0):5.5E-4,(P_deleyi:0.00473,(P_anthophila:0.00949,P_vagans:5.5E-4):0.00471):5.5E-4):5.5E-4);
[187] tree 't187'=[&R] ((((P_rodasii:0.0,P_sp_GM01:0.0):0.01041,((P_wallisii:0.07688,P_eucrina:5.5E-4):0.02372,P_dispersa:0.0129):0.03324):0.01399,P_rwandensis:5.4E-4):0.04078,(P_sp_A4:0.10379,(E_billingiae:0.05115,(E_pyrifoliae:5.5E-4,E_tasmaniensis:0.03579):0.04445):0.05803):0.04656,(((P_allii:0.03608,P_ananatis:5.4E-4):0.05464,(P_septica:0.01917,((P_conspicua:0.0,P_deleyi:0.0,P_brenneri:0.0,P_sp_aB:0.0,P_agglomerans:0.0,P_vagans:0.0):5.4E-4,((P_s_indologenes:0.0,P_s_stewartii:0.0):0.10419,P_anthophila:5.3E-4):0.01748):0.01972):0.01776):0.03681,((P_sp_At-9b:0.01893,P_cypripedii:5.5E-4):0.0206,(T_ptyseos:0.04319,(T_morbirosei:0.05825,T_sp_NML_06:0.01739):5.4E-4):0.17939):5.5E-4):0.01997);
[188] tree 't188'=[&R] (P_deleyi:0.01902,((((P_sp_At-9b:0.0055,P_cypripedii:0.01437):0.01499,(P_septica:0.0288,((T_sp_NML_06:5.4E-4,(T_ptyseos:5.5E-4,T_morbirosei:0.03106):0.01188):0.0814,(E_billingiae:0.05886,(E_pyrifoliae:0.00915,E_tasmaniensis:0.00944):0.03883):0.02111):0.01747):0.02062):5.5E-4,((P_allii:0.0186,(P_ananatis:0.0,P_s_indologenes:0.0,P_s_stewartii:0.0):5.3E-4):0.0186,(P_sp_A4:0.06089,((P_rwandensis:0.02538,(P_rodasii:0.03758,(P_sp_GM01:0.03301,(P_dispersa:5.3E-4,P_wallisii:0.00605):0.01278):0.00269):0.00352):0.00631,P_eucrina:5.4E-4):0.01081):0.02289):0.00899):0.01856,P_anthophila:0.00288):0.00964,(((P_brenneri:0.01226,P_conspicua:5.5E-4):0.0123,P_sp_aB:5.3E-4):0.00617,(P_agglomerans:0.0,P_vagans:0.0):5.4E-4):0.00612);
[189] tree 't189'=[&R] (P_rwandensis:0.01184,(P_rodasii:0.01288,((P_cypripedii:0.02707,P_sp_At-9b:5.4E-4):0.00828,(P_septica:0.03572,(((P_allii:0.00671,(P_ananatis:0.00454,(P_s_indologenes:5.5E-4,P_s_stewartii:0.00221):0.01106):0.00231):0.04239,((P_anthophila:0.01229,(P_deleyi:0.00328,(P_sp_aB:0.00219,(P_agglomerans:0.00219,P_vagans:5.5E-4):5.5E-4):0.00774):0.0043):0.01672,(P_brenneri:0.00562,P_conspicua:0.0099):0.00333):0.01508):0.02314,((E_billingiae:0.03015,(E_pyrifoliae:0.01251,E_tasmaniensis:0.01026):0.06503):0.15689,(P_sp_A4:0.0595,(T_morbirosei:0.036,(T_sp_NML_06:0.05567,T_ptyseos:0.03325):0.01405):0.14725):0.04209):0.01082):0.00827):0.02017):0.0185):0.00227,((P_dispersa:0.00683,(P_eucrina:0.05775,P_wallisii:0.00438):0.00894):0.01055,P_sp_GM01:0.01394):0.00658);
[190] tree 't190'=[&R] ((P_sp_GM01:0.0022,(P_rodasii:0.0202,(P_wallisii:0.0411,P_rwandensis:5.3E-4):0.00664):0.03151):0.01788,((P_sp_A4:0.07421,((P_brenneri:0.01548,(P_conspicua:5.5E-4,((P_anthophila:0.0053,P_deleyi:0.00532):0.01332,(P_vagans:0.00779,(P_agglomerans:0.0,P_sp_aB:0.0):5.4E-4):0.0052):0.00268):0.00831):0.02735,(P_septica:0.02948,((P_s_stewartii:0.00256,P_s_indologenes:5.5E-4):0.01336,(P_allii:0.0103,P_ananatis:5.5E-4):0.0078):0.03231):0.01315):0.01536):0.0117,((E_billingiae:0.07442,(E_pyrifoliae:0.00617,E_tasmaniensis:0.01233):0.02684):0.05894,(T_sp_NML_06:0.00341,(T_morbirosei:0.03515,T_ptyseos:0.01784):0.01245):0.04235):0.01381):0.01446,(P_eucrina:0.03351,(P_cypripedii:0.0112,(P_sp_At-9b:0.01695,P_dispersa:0.00935):0.00737):0.00518):0.00801);
[191] tree 't191'=[&R] ((((P_sp_GM01:0.0,P_conspicua:0.0):5.4E-4,P_brenneri:0.01405):0.01413,P_rwandensis:0.01399):5.4E-4,P_wallisii:0.01404,(P_rodasii:0.01396,(P_cypripedii:5.4E-4,(P_sp_At-9b:5.5E-4,(((T_morbirosei:0.20644,(P_sp_A4:0.31173,(T_ptyseos:0.05416,T_sp_NML_06:0.08412):0.11116):0.0533):0.05544,((P_sp_aB:0.04241,(P_deleyi:0.01333,(P_allii:0.01435,(P_s_stewartii:0.01416,(P_ananatis:0.0,P_s_indologenes:0.0):5.5E-4):5.5E-4):0.03199):0.01437):5.4E-4,(P_agglomerans:0.014,(P_vagans:0.0,P_anthophila:0.0):5.4E-4):5.5E-4):5.3E-4):0.03149,((P_eucrina:0.03036,P_dispersa:0.01267):0.01418,((E_billingiae:0.14399,(E_pyrifoliae:5.4E-4,E_tasmaniensis:0.02789):0.15038):0.05835,P_septica:0.02143):0.03637):0.01404):0.01268):0.01397):0.01402):5.5E-4);
[192] tree 't192'=[&R] (P_sp_A4:5.4E-4,((P_agglomerans:0.0,P_vagans:0.0,P_conspicua:0.0,P_rodasii:0.0,P_rwandensis:0.0,P_sp_aB:0.0):5.5E-4,((E_tasmaniensis:5.5E-4,(T_morbirosei:0.01099,(T_ptyseos:5.5E-4,T_sp_NML_06:0.01143):0.01301):0.05889):0.02313,(E_pyrifoliae:0.01141,E_billingiae:5.5E-4):5.3E-4):0.01133):0.01144,((P_eucrina:5.5E-4,(P_deleyi:0.0,P_allii:0.0):0.0116):0.01139,((P_brenneri:0.0114,(P_sp_At-9b:0.0,P_cypripedii:0.0,P_dispersa:0.0,P_septica:0.0,P_s_indologenes:0.0,P_s_stewartii:0.0,P_wallisii:0.0):5.5E-4):0.01117,(P_sp_GM01:0.01133,(P_ananatis:0.0,P_anthophila:0.0):5.5E-4):5.4E-4):0.01122):5.4E-4);
[193] tree 't193'=[&R] ((P_agglomerans:0.0,P_vagans:0.0,P_deleyi:0.0,P_anthophila:0.0,P_conspicua:0.0,P_sp_aB:0.0):5.5E-4,(P_brenneri:5.5E-4,(((E_pyrifoliae:0.0,E_tasmaniensis:0.0):5.5E-4,(P_sp_A4:0.02446,E_billingiae:0.02546):0.01221):0.02394,((T_morbirosei:5.5E-4,(T_ptyseos:5.5E-4,T_sp_NML_06:0.01174):0.01177):0.0241,(P_sp_At-9b:0.0,P_cypripedii:0.0):5.3E-4):5.4E-4):0.02449):0.01214,(P_eucrina:0.02533,(((P_septica:0.02411,(P_s_indologenes:0.0,P_s_stewartii:0.0):5.4E-4):0.01194,(P_allii:0.0,P_ananatis:0.0):5.4E-4):5.5E-4,((P_dispersa:0.0,P_wallisii:0.0):5.4E-4,(P_sp_GM01:5.4E-4,(P_rodasii:0.01205,P_rwandensis:5.5E-4):0.01197):0.01188):0.02428):0.01212):5.4E-4);
[194] tree 't194'=[&R] (P_sp_GM01:0.01522,P_rwandensis:0.00509,(P_rodasii:5.5E-4,((((E_billingiae:0.04621,(E_pyrifoliae:0.01552,E_tasmaniensis:0.00492):0.02226):0.05142,(T_morbirosei:0.02829,(T_sp_NML_06:0.03132,T_ptyseos:0.01048):0.00794):0.05819):0.01325,(P_sp_At-9b:5.3E-4,P_cypripedii:0.01445):0.01017):0.01452,(P_dispersa:5.5E-4,(P_eucrina:0.01484,(P_wallisii:0.00472,(P_sp_A4:0.05588,((P_deleyi:0.09265,(P_anthophila:0.00502,(P_conspicua:0.01011,(P_agglomerans:0.0,P_vagans:0.0,P_sp_aB:0.0,P_brenneri:0.0):5.5E-4):5.4E-4):0.00445):0.0057,((P_ananatis:0.0,P_allii:0.0,P_s_indologenes:0.0,P_s_stewartii:0.0):5.5E-4,P_septica:0.03544):0.00502):0.0145):0.00849):0.01018):5.3E-4):5.4E-4):0.005):0.00495);
[195] tree 't195'=[&R] ((P_anthophila:0.01393,P_agglomerans:5.4E-4):0.00231,P_sp_aB:0.00697,(P_vagans:0.0023,((P_brenneri:0.00235,((((P_s_indologenes:0.0,P_s_stewartii:0.0):0.00235,(P_allii:0.00473,P_ananatis:0.00234):0.00469):0.0141,((P_sp_At-9b:0.00248,((P_sp_GM01:0.0084,((P_rodasii:0.00458,P_rwandensis:5.5E-4):0.01143,(P_eucrina:0.01624,(P_dispersa:0.00674,P_wallisii:0.00685):0.00991):5.3E-4):0.01015):0.01141,P_cypripedii:0.00179):0.00549):0.00713,(P_sp_A4:0.03588,(P_septica:0.01767,((T_ptyseos:0.01714,(T_morbirosei:0.03112,T_sp_NML_06:0.07002):0.00926):0.04516,(E_billingiae:0.01226,(E_pyrifoliae:0.01129,E_tasmaniensis:0.02249):0.04163):0.01644):0.02054):0.00613):5.3E-4):0.01338):0.00836,P_conspicua:0.00181):5.4E-4):0.01415,P_deleyi:0.0023):0.00234):5.5E-4);
[196] tree 't196'=[&R] (P_rodasii:0.16582,(P_wallisii:0.01191,(P_cypripedii:0.0,P_dispersa:0.0,P_sp_GM01:0.0):5.5E-4):5.3E-4,(((((E_tasmaniensis:5.3E-4,(E_billingiae:0.07594,E_pyrifoliae:0.01197):0.01219):0.08294,(T_ptyseos:5.4E-4,(T_morbirosei:0.04975,T_sp_NML_06:0.0235):0.0248):0.07927):0.01223,(P_septica:0.03634,(P_anthophila:5.4E-4,((((P_allii:0.0,P_s_stewartii:0.0):5.3E-4,P_s_indologenes:0.01202):0.01197,(P_vagans:0.0,P_deleyi:0.0,P_sp_aB:0.0):0.01204):5.4E-4,(P_agglomerans:0.0,P_ananatis:0.0,P_brenneri:0.0,P_conspicua:0.0):5.5E-4):0.01197):0.01213):5.3E-4):0.01211,P_sp_At-9b:5.3E-4):0.01213,(P_eucrina:0.00324,(P_sp_A4:5.5E-4,P_rwandensis:0.01175):0.00986):0.01059):0.01168);
[197] tree 't197'=[&R] (P_sp_GM01:0.05597,(P_rodasii:0.05692,P_rwandensis:5.4E-4):0.03635,((P_sp_At-9b:0.05756,(P_dispersa:0.05141,P_wallisii:0.02364):0.02206):0.01927,((P_eucrina:0.12525,(((((E_billingiae:0.16111,(E_pyrifoliae:0.13951,E_tasmaniensis:0.11864):0.17862):0.13285,(T_morbirosei:0.20685,(T_sp_NML_06:0.21223,T_ptyseos:0.22753):0.0415):0.25182):0.0859,(P_allii:0.01226,((P_s_indologenes:0.0,P_s_stewartii:0.0):0.12543,P_ananatis:0.04265):0.00626):0.20827):0.02594,P_sp_A4:0.43599):0.04141,(P_septica:0.16501,((P_brenneri:0.02492,P_conspicua:0.00443):0.02314,((P_sp_aB:0.02937,(P_agglomerans:0.0,P_vagans:0.0):0.00167):0.00807,(P_deleyi:5.5E-4,P_anthophila:0.05229):0.0297):0.04376):0.03459):0.05669):0.08698):0.08402,P_cypripedii:0.01687):0.01681):0.02755);
[198] tree 't198'=[&R] (((P_deleyi:0.02373,(P_sp_aB:0.00945,(P_anthophila:0.02387,(P_agglomerans:5.5E-4,P_vagans:0.00471):5.5E-4):0.00469):0.00487):0.01392,(P_brenneri:0.01431,P_conspicua:0.0047):5.2E-4):0.03601,(E_billingiae:0.07133,(E_pyrifoliae:0.04004,E_tasmaniensis:0.06036):0.07064):0.08691,(((P_sp_A4:0.08929,((T_morbirosei:0.05628,(T_sp_NML_06:0.11485,T_ptyseos:0.05675):0.07296):0.12041,((P_s_indologenes:0.00469,P_s_stewartii:5.4E-4):0.03456,(P_allii:0.00952,P_ananatis:5.5E-4):0.01407):0.05296):0.01734):0.01087,((P_sp_At-9b:0.02457,P_cypripedii:0.02352):0.02546,(P_sp_GM01:0.03016,((P_rodasii:0.01641,P_rwandensis:0.02251):0.03413,(P_wallisii:0.02427,(P_eucrina:0.04372,P_dispersa:0.00612):0.01497):0.01515):0.0136):0.0058):0.01475):0.01173,P_septica:0.05428):0.01517);
[199] tree 't199'=[&R] (P_rodasii:0.00708,P_rwandensis:0.01415,((P_sp_GM01:0.05962,P_dispersa:0.00686):0.01394,((((E_billingiae:0.04326,(E_pyrifoliae:0.0427,E_tasmaniensis:0.03988):0.13107):0.171,(P_septica:0.05215,(((P_s_indologenes:0.00697,P_s_stewartii:5.5E-4):0.00923,(P_allii:0.01453,P_ananatis:0.0068):0.01892):0.05671,(P_deleyi:0.00261,(((P_agglomerans:5.5E-4,P_vagans:0.00698):0.00696,(P_conspicua:5.5E-4,P_brenneri:0.00697):5.3E-4):0.01458,(P_anthophila:5.4E-4,P_sp_aB:0.021):0.00666):0.01862):0.02562):0.0219):0.02305):0.00881,(T_ptyseos:0.05252,(T_morbirosei:0.0346,T_sp_NML_06:0.01573):0.02489):0.11262):0.02583,((P_sp_At-9b:0.01448,(P_sp_A4:0.07542,(P_eucrina:0.02125,P_wallisii:5.3E-4):0.02775):0.00163):0.01524,P_cypripedii:0.01373):5.4E-4):0.01404):5.4E-4);
[200] tree 't200'=[&R] ((P_dispersa:0.01216,(P_sp_At-9b:5.5E-4,P_cypripedii:0.00773):0.01985):0.00355,(P_sp_GM01:0.01511,(P_septica:0.01236,(P_rodasii:5.5E-4,P_rwandensis:0.0078):0.00329):0.01179):5.5E-4,((P_eucrina:0.04936,P_wallisii:0.0034):0.01239,((P_sp_A4:0.05146,(T_sp_NML_06:0.06428,(T_morbirosei:0.04032,T_ptyseos:0.03003):0.02251):0.08759):0.02619,((E_billingiae:0.04283,(E_pyrifoliae:0.02933,E_tasmaniensis:0.00665):0.02226):0.05732,(((P_allii:0.0,P_ananatis:0.0):0.00365,(P_s_indologenes:0.00393,P_s_stewartii:5.5E-4):0.00424):0.02834,(P_deleyi:5.5E-4,((P_anthophila:5.4E-4,P_conspicua:0.00391):5.4E-4,((P_brenneri:5.4E-4,P_agglomerans:0.00786):0.00397,(P_sp_aB:0.00389,P_vagans:0.00384):0.0078):0.00395):0.01564):0.00556):0.01167):0.0031):5.5E-4):0.0039);
[201] tree 't201'=[&R] ((P_sp_At-9b:0.01066,P_cypripedii:0.00583):0.01095,(P_dispersa:0.02229,(P_rwandensis:5.4E-4,P_rodasii:0.01661):0.00547):5.4E-4,(((P_eucrina:0.05383,P_sp_GM01:0.00518):0.01125,(P_sp_A4:0.08939,((((T_sp_NML_06:0.08055,(T_morbirosei:0.11159,T_ptyseos:0.08248):0.07876):0.25699,(E_billingiae:0.06013,(E_tasmaniensis:0.04389,E_pyrifoliae:0.04756):0.02171):0.07282):0.05184,((P_allii:0.00529,((P_s_indologenes:0.0,P_s_stewartii:0.0):0.01068,P_ananatis:0.00537):5.4E-4):0.04127,(P_anthophila:0.00593,((P_deleyi:0.00532,P_sp_aB:0.01072):0.00529,((P_agglomerans:0.0,P_vagans:0.0):5.5E-4,(P_conspicua:0.01072,P_brenneri:0.00529):5.5E-4):5.5E-4):0.00473):0.05019):0.01771):0.01062,P_septica:0.07218):0.01386):0.03385):5.3E-4,P_wallisii:0.06025):0.0051);
[202] tree 't202'=[&R] (((P_dispersa:0.004,P_eucrina:0.02145):0.01129,(P_wallisii:0.00525,(P_sp_GM01:0.00425,(P_rodasii:5.4E-4,P_rwandensis:0.00834):0.00415):0.02028):0.00491):0.00956,(P_sp_A4:0.06667,((P_sp_At-9b:0.00818,P_cypripedii:0.01754):0.03133,(((P_anthophila:0.00423,((P_sp_aB:0.00844,P_deleyi:0.00419):0.00424,(P_agglomerans:5.5E-4,P_vagans:0.00848):0.00845):0.00421):0.01602,(P_brenneri:5.4E-4,P_conspicua:0.02941):0.01524):0.03865,((T_sp_NML_06:5.4E-4,(T_morbirosei:0.04409,T_ptyseos:0.01422):0.02069):0.07458,(E_billingiae:0.05512,(E_pyrifoliae:0.01335,E_tasmaniensis:0.00379):0.02712):0.06465):0.00571):0.01432):0.00779):0.01285,(((P_s_indologenes:0.0,P_s_stewartii:0.0):0.00546,(P_allii:0.0042,P_ananatis:5.5E-4):0.01166):0.01698,P_septica:0.02585):0.00441);
[203] tree 't203'=[&R] ((P_septica:0.02668,(((E_billingiae:0.05878,(E_pyrifoliae:0.01799,E_tasmaniensis:0.03544):0.08236):0.06641,(P_sp_A4:0.06958,(T_morbirosei:0.01241,(T_sp_NML_06:0.08054,T_ptyseos:0.04948):0.04314):0.12585):0.03165):0.03744,((P_conspicua:5.5E-4,(P_brenneri:0.00466,(P_anthophila:0.00843,(P_agglomerans:5.4E-4,(P_vagans:5.4E-4,(P_deleyi:0.00423,P_sp_aB:0.0172):0.00425):0.00848):0.00845):0.01258):0.01247):0.03779,(P_ananatis:5.4E-4,(P_allii:0.00442,(P_s_indologenes:0.0,P_s_stewartii:0.0):0.0393):0.00837):0.03431):0.03281):0.00197):0.01932,(P_rodasii:0.00451,P_rwandensis:0.01298):0.00433,((P_eucrina:0.03307,P_dispersa:0.00681):0.00778,(P_wallisii:0.0171,(P_cypripedii:0.0144,(P_sp_At-9b:0.00986,P_sp_GM01:0.03329):0.00859):0.01135):0.00964):0.00725);
[204] tree 't204'=[&R] (P_sp_GM01:0.018,((P_sp_At-9b:0.00874,P_cypripedii:0.00923):0.01857,(P_eucrina:0.00943,(P_wallisii:0.01145,P_dispersa:0.00977):0.0346):0.00698):0.01183,(P_rodasii:5.5E-4,(P_rwandensis:0.00951,(P_sp_A4:0.08091,((((P_s_indologenes:0.0,P_s_stewartii:0.0):0.0384,(P_allii:0.12738,P_ananatis:0.00588):0.04613):0.05152,(P_septica:0.01782,((P_conspicua:0.0,P_brenneri:0.0):0.00888,(P_deleyi:5.5E-4,(P_anthophila:5.4E-4,(P_agglomerans:5.4E-4,(P_vagans:0.01755,P_sp_aB:5.5E-4):0.00941):0.00876):0.00888):0.00878):5.4E-4):0.02389):0.02318,((E_billingiae:0.07008,(E_pyrifoliae:0.06361,E_tasmaniensis:0.03686):0.0769):0.04364,(T_sp_NML_06:0.06281,(T_morbirosei:0.07341,T_ptyseos:0.06543):0.02732):0.08523):0.03482):0.00921):0.0179):0.02664):0.01849);
[205] tree 't205'=[&R] (P_eucrina:0.03333,P_wallisii:0.02692,(P_dispersa:0.02146,((((((((P_anthophila:0.01095,P_sp_aB:0.00552):0.00537,(P_deleyi:0.02844,(P_vagans:0.00545,P_agglomerans:5.5E-4):5.4E-4):0.00546):0.02011,(P_brenneri:0.0199,P_conspicua:0.02403):0.01398):0.03811,(P_ananatis:5.3E-4,((P_s_indologenes:0.0,P_s_stewartii:0.0):0.05198,P_allii:0.01102):0.01629):0.08905):0.03172,((P_sp_At-9b:0.02614,P_cypripedii:0.02354):0.05291,(T_sp_NML_06:0.10351,(T_morbirosei:0.07417,T_ptyseos:0.07633):0.04564):0.18143):0.012):5.4E-4,(E_billingiae:0.1054,(E_pyrifoliae:0.04982,E_tasmaniensis:0.05748):0.13426):0.06539):0.01146,(P_septica:0.04376,P_sp_A4:0.16733):0.00515):0.01716,(P_sp_GM01:0.04353,(P_rodasii:0.0236,P_rwandensis:0.05288):0.05485):0.01183):0.00531):0.00532);
[206] tree 't206'=[&R] ((P_vagans:0.0,P_brenneri:0.0):5.5E-4,((P_sp_A4:0.05747,(((P_sp_GM01:5.4E-4,(P_rodasii:0.00989,P_rwandensis:0.02082):0.02093):0.04098,(P_dispersa:5.5E-4,(P_eucrina:0.01021,P_wallisii:0.01026):0.0102):5.5E-4):0.0121,((((E_billingiae:0.08972,(E_pyrifoliae:0.03673,E_tasmaniensis:0.01877):0.0255):0.12136,((P_allii:0.02023,((P_ananatis:0.0,P_s_indologenes:0.0):5.5E-4,P_s_stewartii:0.01016):5.4E-4):0.03076,(P_sp_At-9b:5.4E-4,P_cypripedii:0.02042):0.02152):5.4E-4):0.00963,(T_morbirosei:0.11754,(T_sp_NML_06:0.11682,T_ptyseos:0.08727):0.0483):0.10182):0.01173,P_septica:0.04021):0.01041):0.01686):0.01827,(P_anthophila:0.01016,(P_conspicua:0.0,P_agglomerans:0.0):5.4E-4):0.01012):5.3E-4,(P_sp_aB:0.01017,P_deleyi:0.01026):5.5E-4);
[207] tree 't207'=[&R] ((((((E_billingiae:0.00204,(E_pyrifoliae:0.02146,E_tasmaniensis:0.02314):0.0249):0.01668,P_eucrina:0.01144):0.00568,(P_brenneri:0.0,P_conspicua:0.0):5.5E-4):5.5E-4,(P_dispersa:0.01151,((T_sp_NML_06:0.02517,(T_ptyseos:0.02065,T_morbirosei:0.02584):0.01489):0.03222,P_cypripedii:0.00567):0.00584):0.0056):0.00566,P_wallisii:0.00568):5.5E-4,((P_sp_A4:0.00729,((P_agglomerans:0.0,P_sp_aB:0.0):0.00567,(P_vagans:0.0,P_deleyi:0.0,P_anthophila:0.0):5.5E-4):0.00454):0.00531,(P_rodasii:0.05551,P_rwandensis:5.5E-4):0.00566):5.5E-4,(P_sp_At-9b:5.5E-4,(P_sp_GM01:5.5E-4,(P_septica:0.01674,((P_allii:0.0,P_ananatis:0.0):0.00577,(P_s_indologenes:0.0,P_s_stewartii:0.0):0.00551):0.01156):5.4E-4):0.0057):5.4E-4);
[208] tree 't208'=[&R] (P_wallisii:0.01391,(P_sp_At-9b:0.01478,P_cypripedii:0.01204):0.01133,(((P_sp_GM01:0.03058,(P_rodasii:0.03003,P_rwandensis:0.01276):0.00607):0.01243,((E_billingiae:0.04581,(E_pyrifoliae:0.02391,E_tasmaniensis:0.01082):0.03568):0.05336,((P_sp_A4:0.04217,(T_morbirosei:0.041,(T_ptyseos:0.01899,T_sp_NML_06:0.02139):0.02548):0.05097):0.02144,(((P_s_indologenes:5.5E-4,P_s_stewartii:0.00212):0.0096,(P_allii:5.5E-4,P_ananatis:0.01944):0.01017):0.02572,(P_septica:0.0539,((((P_vagans:0.00879,(P_brenneri:0.00671,P_conspicua:0.00427):0.00979):0.00253,P_agglomerans:0.00571):0.0028,(P_anthophila:0.01647,P_sp_aB:0.02129):0.00569):0.00375,P_deleyi:0.00483):0.02023):0.0106):0.01392):0.00508):0.02079):0.00494,(P_eucrina:0.05614,P_dispersa:0.0041):0.00866):0.00424);
[209] tree 't209'=[&R] ((P_wallisii:0.0,P_sp_A4:0.0):0.01706,P_s_stewartii:0.0171,((P_sp_At-9b:0.0,P_cypripedii:0.0,P_dispersa:0.0,P_rwandensis:0.0,P_sp_GM01:0.0,P_rodasii:0.0,P_septica:0.0,P_allii:0.0,P_ananatis:0.0,P_s_indologenes:0.0,P_anthophila:0.0,P_brenneri:0.0,P_deleyi:0.0,P_sp_aB:0.0,P_agglomerans:0.0,P_vagans:0.0):5.5E-4,((E_billingiae:0.06545,(E_pyrifoliae:5.5E-4,E_tasmaniensis:0.01729):0.02746):0.03284,(P_conspicua:0.03446,((T_morbirosei:5.4E-4,(T_sp_NML_06:0.02738,T_ptyseos:0.04385):0.05526):0.0522,P_eucrina:5.4E-4):0.01704):5.4E-4):5.3E-4):5.5E-4);
[210] tree 't210'=[&R] (P_wallisii:0.00777,((P_eucrina:0.0068,((P_sp_GM01:0.00685,P_rodasii:5.5E-4):0.00309,P_rwandensis:5.3E-4):0.00315):5.4E-4,(P_septica:0.00712,P_dispersa:0.00688):0.00346):0.00614,((E_billingiae:0.01596,(E_tasmaniensis:0.01,E_pyrifoliae:0.00714):0.00677):0.01553,(((P_cypripedii:0.01007,P_sp_At-9b:5.4E-4):0.00652,((P_deleyi:0.0,P_anthophila:0.0,P_brenneri:0.0,P_sp_aB:0.0):5.5E-4,(((P_s_indologenes:0.0,P_s_stewartii:0.0):0.00332,(P_ananatis:0.0068,P_allii:5.5E-4):5.3E-4):0.0177,((P_conspicua:0.0034,(P_agglomerans:0.0,P_vagans:0.0):5.5E-4):5.5E-4,(T_morbirosei:0.00953,(T_ptyseos:0.04331,T_sp_NML_06:0.0339):0.00909):0.0413):5.4E-4):0.00262):5.5E-4):0.00385,P_sp_A4:0.03523):0.00397):0.00353);
[211] tree 't211'=[&R] (P_dispersa:0.01292,(((((P_agglomerans:0.0,P_vagans:0.0):5.4E-4,(P_brenneri:0.0,P_conspicua:0.0):0.01322):0.01318,(P_sp_aB:5.5E-4,(P_deleyi:0.01318,P_anthophila:0.0132):5.5E-4):5.5E-4):0.02663,((P_rwandensis:0.0,P_wallisii:0.0):5.4E-4,(P_sp_GM01:0.01297,P_rodasii:0.01298):5.4E-4):5.4E-4):0.01351,((P_septica:0.02126,(E_billingiae:0.01599,(E_pyrifoliae:0.0106,E_tasmaniensis:0.02919):0.02677):0.0445):0.02223,(P_sp_At-9b:0.0,P_cypripedii:0.0):5.4E-4):0.01294):5.3E-4,(((P_sp_A4:5.4E-4,(T_morbirosei:0.03821,(T_ptyseos:0.07348,T_sp_NML_06:0.07472):0.01319):0.08826):0.05479,(P_allii:0.00692,P_ananatis:0.00946):0.00963):5.4E-4,(P_eucrina:0.04038,(P_s_indologenes:0.0,P_s_stewartii:0.0):5.3E-4):0.02553):0.01292);
[212] tree 't212'=[&R] ((P_deleyi:0.0271,(P_agglomerans:5.3E-4,(P_sp_aB:0.03802,P_vagans:5.4E-4):0.01304):5.5E-4):0.01194,P_anthophila:0.01262,((((P_s_indologenes:0.0,P_s_stewartii:0.0):0.0614,(P_allii:5.5E-4,P_ananatis:0.03833):0.00981):0.0756,(((E_tasmaniensis:0.08152,(P_sp_A4:0.10828,(T_morbirosei:0.01317,(T_sp_NML_06:0.05874,T_ptyseos:0.08095):0.04487):0.07931):0.04561):0.02592,E_pyrifoliae:0.08054):0.02284,((E_billingiae:0.05062,P_cypripedii:0.01238):0.01307,(P_sp_At-9b:0.01251,(P_sp_GM01:0.01223,(((P_rodasii:0.01241,P_rwandensis:0.01232):0.0132,(P_eucrina:0.02587,P_septica:0.06578):0.0125):0.01103,(P_wallisii:0.27748,P_dispersa:5.4E-4):0.02647):0.01322):0.01285):0.01309):0.00901):0.00293):0.02471,(P_brenneri:0.0,P_conspicua:0.0):5.4E-4):5.4E-4);
[213] tree 't213'=[&R] ((P_rwandensis:0.02568,(P_rodasii:0.02356,P_sp_GM01:0.05094):0.01823):0.01527,((P_sp_At-9b:0.04016,P_cypripedii:0.02465):0.04511,((((P_s_indologenes:0.0,P_s_stewartii:0.0):0.01395,(P_allii:0.03653,P_ananatis:0.03223):0.04519):0.06879,(P_septica:0.07246,((P_brenneri:0.02377,P_conspicua:0.00852):0.03092,(P_deleyi:0.01311,(P_anthophila:0.02598,(P_agglomerans:0.01181,(P_sp_aB:0.02619,P_vagans:0.00938):0.01001):0.00959):0.00441):0.00642):0.05797):0.01738):0.03619,(P_sp_A4:0.07818,((T_sp_NML_06:0.11635,(T_morbirosei:0.06453,T_ptyseos:0.1024):0.02287):0.07413,(E_billingiae:0.10822,(E_pyrifoliae:0.05049,E_tasmaniensis:0.02494):0.14839):0.06443):0.01994):0.03782):0.02712):0.01079,(P_wallisii:0.02764,(P_dispersa:0.06864,P_eucrina:0.07106):0.0181):0.00837);
[214] tree 't214'=[&R] (((P_septica:0.03064,(P_sp_A4:0.08152,(((P_s_indologenes:5.5E-4,P_s_stewartii:0.00192):0.01462,(P_allii:0.0033,P_ananatis:0.01028):0.01153):0.02323,((P_brenneri:0.00283,P_conspicua:0.00508):0.00632,(P_anthophila:0.00218,(P_vagans:0.00588,(P_deleyi:0.01822,(P_sp_aB:0.00192,P_agglomerans:5.5E-4):0.00194):5.3E-4):0.00367):0.00549):0.0214):0.02507):0.00409):0.00953,((T_sp_NML_06:0.06385,(T_ptyseos:0.0798,T_morbirosei:0.06638):0.0311):0.1273,(E_billingiae:0.06566,(E_pyrifoliae:0.03146,E_tasmaniensis:0.03615):0.07467):0.0477):0.03859):0.01494,(P_sp_At-9b:0.00998,P_cypripedii:0.00958):0.01849,(P_sp_GM01:0.01425,(((P_eucrina:0.05784,P_wallisii:0.00914):0.01345,P_dispersa:0.01159):0.01252,(P_rwandensis:0.01869,P_rodasii:0.00871):0.00637):0.00876):0.00505);
[215] tree 't215'=[&R] ((P_anthophila:0.01853,P_vagans:5.0E-4):0.00901,(P_conspicua:0.0029,(P_brenneri:5.4E-4,((P_sp_At-9b:5.5E-4,P_cypripedii:0.02764):0.06562,(((P_s_indologenes:0.0,P_s_stewartii:0.0):0.02088,(P_allii:0.05673,P_ananatis:5.5E-4):0.02632):0.01813,(((P_dispersa:0.03057,((P_eucrina:0.07513,((P_rodasii:0.02812,P_rwandensis:0.01822):0.00893,P_sp_GM01:5.4E-4):0.01059):0.00925,P_wallisii:5.4E-4):0.01894):0.02527,(P_sp_A4:0.09374,((T_sp_NML_06:0.16469,(T_morbirosei:0.08959,T_ptyseos:0.1146):0.02314):0.11915,(E_billingiae:0.04743,(E_pyrifoliae:0.03541,E_tasmaniensis:0.05908):0.08166):0.06991):0.03625):0.01737):0.03272,P_septica:0.07674):0.02636):0.04762):0.02194):0.00659):0.01789,(P_sp_aB:5.5E-4,(P_agglomerans:0.0184,P_deleyi:0.00916):5.4E-4):5.4E-4);
[216] tree 't216'=[&R] ((P_septica:0.0247,((((T_sp_NML_06:0.02425,(T_morbirosei:0.00717,T_ptyseos:0.01183):0.02329):0.04801,(P_sp_A4:0.04605,((P_rodasii:0.0088,P_rwandensis:0.00559):0.02224,((P_sp_At-9b:0.00463,P_cypripedii:5.4E-4):0.0138,(P_dispersa:0.0019,(P_wallisii:0.01128,(P_eucrina:0.00942,P_sp_GM01:0.00457):0.00745):0.00927):0.01679):0.00347):0.02119):0.00594):0.02054,(E_pyrifoliae:0.0,E_tasmaniensis:0.0):0.01453):0.00415,E_billingiae:0.01077):0.03108):0.01753,((P_allii:0.0,P_ananatis:0.0):5.5E-4,(P_s_stewartii:0.01435,P_s_indologenes:5.5E-4):0.00473):0.00938,((P_brenneri:0.0,P_conspicua:0.0):0.00472,((P_agglomerans:0.0,P_deleyi:0.0,P_anthophila:0.0):5.5E-4,(P_vagans:0.0,P_sp_aB:0.0):0.00469):0.00939):5.3E-4);
[217] tree 't217'=[&R] ((((P_rodasii:0.0,P_rwandensis:0.0):0.01194,P_sp_GM01:5.5E-4):0.01166,((T_morbirosei:0.01186,(T_ptyseos:0.0,T_sp_NML_06:0.0):5.4E-4):0.01199,(((P_brenneri:0.0,P_conspicua:0.0,P_septica:0.0):0.01232,((P_deleyi:0.0,P_agglomerans:0.0,P_vagans:0.0,P_anthophila:0.0,P_sp_aB:0.0):5.5E-4,P_allii:0.01233):5.4E-4):0.02467,(E_billingiae:0.0122,(E_pyrifoliae:0.0,E_tasmaniensis:0.0):5.5E-4):5.5E-4):0.01228):0.01196):0.01184,((P_dispersa:0.0,P_wallisii:0.0):5.4E-4,(P_sp_A4:0.01192,(P_sp_At-9b:0.0,P_cypripedii:0.0):5.4E-4):0.01175):5.4E-4,(P_eucrina:0.00792,(P_ananatis:0.0,P_s_indologenes:0.0,P_s_stewartii:0.0):0.01031):0.00547);
[218] tree 't218'=[&R] ((T_ptyseos:0.0,T_sp_NML_06:0.0):0.01932,((P_deleyi:0.0,T_morbirosei:0.0,E_pyrifoliae:0.0,E_tasmaniensis:0.0,P_sp_At-9b:0.0,P_ananatis:0.0,P_s_indologenes:0.0,P_s_stewartii:0.0,P_cypripedii:0.0,E_billingiae:0.0,P_eucrina:0.0):5.5E-4,((P_conspicua:0.0,P_anthophila:0.0,P_allii:0.0,P_agglomerans:0.0,P_vagans:0.0,P_brenneri:0.0,P_sp_aB:0.0):5.5E-4,P_septica:0.01952):0.01988):0.0199,((P_rwandensis:0.0,P_rodasii:0.0):0.02011,(P_dispersa:0.0,P_wallisii:0.0,P_sp_A4:0.0,P_sp_GM01:0.0):5.4E-4):5.4E-4);
[219] tree 't219'=[&R] ((P_rodasii:0.16123,P_rwandensis:0.02479):0.02261,(((P_anthophila:0.00894,(P_brenneri:0.01616,P_conspicua:0.0199):0.03104):0.01333,(P_agglomerans:0.01257,(P_vagans:0.01418,(P_deleyi:0.03172,P_sp_aB:0.01151):0.00862):0.01443):0.01034):0.05902,(P_dispersa:0.03448,(P_wallisii:0.01422,P_sp_GM01:0.02111):0.01057):0.01168):0.00602,((((((P_s_indologenes:5.4E-4,P_s_stewartii:0.00677):0.01649,(P_allii:0.05167,P_ananatis:0.00718):0.01813):0.09872,((T_ptyseos:0.17809,(T_morbirosei:0.10642,T_sp_NML_06:0.18162):0.07762):0.13649,(E_billingiae:0.03367,(E_pyrifoliae:0.04687,E_tasmaniensis:0.08525):0.10874):0.0965):0.03317):0.02698,P_septica:0.02132):0.01832,P_eucrina:0.06042):0.01592,(P_sp_At-9b:0.01234,(P_sp_A4:0.05098,P_cypripedii:0.02278):0.01396):0.0229):0.00678);
[220] tree 't220'=[&R] ((P_wallisii:0.01701,(((P_allii:0.0,P_ananatis:0.0,P_s_indologenes:0.0,P_s_stewartii:0.0):0.05149,(P_deleyi:5.4E-4,((P_anthophila:0.01704,(P_agglomerans:0.0,P_vagans:0.0,P_sp_aB:0.0):5.1E-4):5.5E-4,((E_pyrifoliae:0.01677,(E_billingiae:5.5E-4,E_tasmaniensis:0.01696):5.5E-4):0.06937,(P_brenneri:0.01704,P_conspicua:5.5E-4):5.5E-4):0.01698):0.01696):0.01694):5.5E-4,(P_sp_GM01:5.5E-4,(P_rodasii:5.4E-4,((T_ptyseos:0.05119,(T_morbirosei:5.4E-4,T_sp_NML_06:0.08343):0.01884):0.12274,P_rwandensis:5.5E-4):0.01695):0.01688):0.01708):0.01715):5.5E-4,(P_eucrina:0.0,P_septica:0.0):5.5E-4,((P_sp_A4:0.03329,P_dispersa:5.4E-4):0.01658,(P_sp_At-9b:0.0,P_cypripedii:0.0):0.0169):5.5E-4);
[221] tree 't221'=[&R] (P_deleyi:0.01109,P_sp_aB:0.00438,((P_agglomerans:0.0,P_vagans:0.0):0.00219,(P_anthophila:0.00876,(P_brenneri:0.00636,((((((P_sp_At-9b:0.01103,P_cypripedii:0.02983):0.02481,((T_morbirosei:0.09871,(T_ptyseos:0.14353,T_sp_NML_06:0.13751):0.04633):0.26032,(E_billingiae:0.11553,(E_pyrifoliae:0.06234,E_tasmaniensis:0.10738):0.11444):0.05095):0.05288):0.00777,((P_wallisii:0.01691,(P_eucrina:0.02812,P_dispersa:0.01244):0.00619):0.01034,(P_sp_GM01:0.01973,(P_rodasii:0.02309,P_rwandensis:0.01929):0.02227):0.00772):0.02397):0.0189,P_sp_A4:0.07577):0.01609,(P_septica:0.03469,((P_s_indologenes:0.00222,P_s_stewartii:0.00219):0.01,(P_allii:5.4E-4,P_ananatis:0.00654):0.00812):0.02421):0.01174):0.01323,P_conspicua:0.01131):5.3E-4):0.0218):0.00238):5.4E-4);
[222] tree 't222'=[&R] (P_sp_GM01:0.03794,P_eucrina:0.03583,((P_rodasii:0.01288,P_rwandensis:0.01264):0.01399,((((T_morbirosei:0.05811,(T_sp_NML_06:0.03989,T_ptyseos:0.03108):0.02514):0.0859,((((P_s_indologenes:5.4E-4,P_s_stewartii:0.00431):0.0129,(P_ananatis:0.01691,P_allii:0.00854):0.01698):0.0235,((P_conspicua:0.01718,P_brenneri:0.00436):0.00346,(P_septica:0.05443,(P_vagans:5.5E-4,(P_sp_aB:0.0042,(P_anthophila:5.5E-4,(P_deleyi:0.01283,P_agglomerans:0.00418):5.5E-4):0.00423):0.00424):0.00938):0.00882):0.01282):0.00982,(P_sp_A4:0.04538,(E_billingiae:0.08204,(E_pyrifoliae:0.05707,E_tasmaniensis:0.09513):0.17083):0.11227):0.03839):0.0132):0.00884,(P_cypripedii:0.02834,P_sp_At-9b:0.03741):0.01473):0.0114,(P_dispersa:5.5E-4,P_wallisii:0.03897):0.00556):0.00211):0.0063);
[223] tree 't223'=[&R] (P_anthophila:0.06725,P_sp_aB:0.01055,(P_agglomerans:0.02186,(((P_brenneri:0.01246,P_conspicua:0.01072):0.06636,(P_deleyi:5.4E-4,(((P_sp_At-9b:6.3E-4,P_cypripedii:0.01022):0.06171,((P_sp_GM01:0.02764,(P_rwandensis:0.06578,P_rodasii:0.02627):0.0246):0.05534,(P_eucrina:0.09387,(P_dispersa:0.02247,P_wallisii:0.05563):0.02882):0.01527):0.0552):0.07095,(((P_s_indologenes:0.01095,P_s_stewartii:0.01061):0.05366,(P_allii:5.4E-4,P_ananatis:0.03247):0.01269):0.12206,(((E_pyrifoliae:0.10525,E_tasmaniensis:0.0933):0.19237,(P_sp_A4:0.1055,(T_morbirosei:0.15723,(T_ptyseos:0.17261,T_sp_NML_06:0.18996):0.07369):0.31958):0.13034):0.04469,(P_septica:0.15491,E_billingiae:0.07163):0.02291):0.01243):0.04757):0.05141):0.01825):0.03734,P_vagans:0.02158):0.01116):0.01092);
[224] tree 't224'=[&R] (((((P_allii:0.0,P_ananatis:0.0):0.00457,(P_s_indologenes:0.0,P_s_stewartii:0.0):5.4E-4):0.01095,(E_pyrifoliae:0.01449,E_tasmaniensis:0.00916):0.01272):0.00642,((T_morbirosei:0.00458,(T_sp_NML_06:0.02292,T_ptyseos:0.01296):0.0206):0.04496,P_wallisii:5.4E-4):0.00232):0.00222,((E_billingiae:0.01152,P_sp_GM01:5.4E-4):0.00228,(P_rwandensis:0.00921,(P_rodasii:0.08009,((P_dispersa:0.00207,((P_sp_At-9b:5.5E-4,P_cypripedii:0.00227):0.00691,((P_brenneri:0.0,P_conspicua:0.0):0.00186,(((P_agglomerans:0.0,P_vagans:0.0):5.4E-4,(P_anthophila:5.4E-4,P_deleyi:0.00231):0.00231):0.00205,P_sp_aB:5.4E-4):0.00651):0.00531):0.00254):0.00461,P_septica:5.3E-4):0.00666):5.4E-4):0.0023):0.00231,(P_eucrina:0.00671,P_sp_A4:0.02557):5.4E-4);
[225] tree 't225'=[&R] (P_anthophila:0.01459,P_agglomerans:0.0072,((P_deleyi:0.0,P_sp_aB:0.0):5.5E-4,(P_vagans:0.0072,((P_brenneri:5.5E-4,P_conspicua:0.00737):0.00977,((((P_sp_GM01:0.04421,(P_rodasii:0.01595,P_rwandensis:0.02086):0.00775):0.01877,(((T_morbirosei:0.16152,(T_sp_NML_06:0.26577,T_ptyseos:0.12114):0.03236):0.22348,(P_sp_A4:0.12541,(E_billingiae:0.15694,(E_pyrifoliae:0.0462,E_tasmaniensis:0.08008):0.17312):0.1044):0.02862):0.02076,((P_s_indologenes:0.0,P_s_stewartii:0.0):0.01449,(P_ananatis:0.0147,P_allii:5.4E-4):5.4E-4):0.04091):0.0471):0.00606,(P_sp_At-9b:0.01573,(P_dispersa:5.3E-4,(P_cypripedii:0.01539,(P_wallisii:0.01459,P_eucrina:0.04924):6.0E-4):0.0077):0.02286):0.00862):0.01581,P_septica:0.03844):0.0272):0.00692):5.5E-4):5.5E-4);
[226] tree 't226'=[&R] (P_dispersa:0.01747,P_wallisii:0.00816,((P_rodasii:5.4E-4,(P_sp_GM01:0.01704,(((P_sp_A4:0.08972,(T_sp_NML_06:0.01795,(T_morbirosei:0.13308,T_ptyseos:0.029):0.06633):0.20113):0.06001,(P_septica:0.07343,(E_billingiae:0.05668,(E_pyrifoliae:0.02525,E_tasmaniensis:0.01013):0.1094):0.09457):5.5E-4):0.01132,((P_s_indologenes:0.0,P_s_stewartii:0.0):0.00873,(((P_conspicua:5.4E-4,P_brenneri:0.00872):0.02467,((P_anthophila:0.0087,(P_agglomerans:0.0,P_vagans:0.0):5.5E-4):5.5E-4,(P_sp_aB:0.01779,P_deleyi:0.03623):5.4E-4):0.00176):0.02778,(P_allii:0.03551,P_ananatis:0.01793):0.01775):5.5E-4):0.0191):0.02617):5.4E-4):5.3E-4,(P_eucrina:0.03642,((P_sp_At-9b:0.02649,P_cypripedii:0.0171):0.03536,P_rwandensis:5.3E-4):0.00826):0.0178):0.00875);
[227] tree 't227'=[&R] ((P_eucrina:0.02023,P_dispersa:0.015):0.00529,((P_sp_A4:0.05111,(((E_billingiae:0.02661,(E_pyrifoliae:0.0175,E_tasmaniensis:0.01216):0.04112):0.05354,(T_sp_NML_06:0.05277,(T_ptyseos:0.0537,T_morbirosei:0.07244):0.02291):0.03296):0.02853,P_septica:0.0219):0.00862):0.02375,(P_sp_GM01:0.01661,((P_sp_At-9b:0.00716,P_cypripedii:0.00252):0.0079,(((P_s_indologenes:0.0,P_s_stewartii:0.0):0.00736,(P_ananatis:0.00716,P_allii:5.4E-4):0.00241):0.01787,(((P_vagans:0.00465,P_sp_aB:0.00252):0.00251,(P_agglomerans:0.00964,(P_deleyi:0.0073,P_anthophila:0.00973):0.00738):0.00255):0.02566,(P_brenneri:5.5E-4,P_conspicua:0.00241):0.00627):0.01382):0.01227):0.00458):0.00632):0.0044,(P_wallisii:0.00871,(P_rwandensis:0.01167,P_rodasii:0.0214):0.00804):0.00259);
[228] tree 't228'=[&R] ((P_eucrina:0.19207,(P_dispersa:0.06591,P_wallisii:0.0658):0.01468):0.02864,(P_sp_GM01:0.04692,(P_rodasii:0.05172,P_rwandensis:0.03448):0.0242):0.02028,((P_sp_At-9b:0.04275,P_cypripedii:0.04586):0.04723,(((T_morbirosei:0.21809,(T_sp_NML_06:0.31298,T_ptyseos:0.18269):0.05592):0.33752,(E_billingiae:0.23851,(E_pyrifoliae:0.1049,E_tasmaniensis:0.08102):0.19533):0.14715):0.11956,(P_sp_A4:0.25265,(P_septica:0.16411,(((P_s_indologenes:8.8E-4,P_s_stewartii:0.00344):0.05114,(P_allii:0.03089,P_ananatis:0.03233):0.03339):0.12873,((P_brenneri:0.02609,P_conspicua:0.03042):0.02216,((P_agglomerans:0.01779,(P_sp_aB:0.03594,P_vagans:0.01597):0.00292):0.01703,(P_anthophila:0.05835,P_deleyi:0.09474):0.01538):0.0542):0.05851):0.05384):0.06483):0.01966):0.0645):0.03002);
[229] tree 't229'=[&R] ((P_agglomerans:0.0,P_vagans:0.0):5.5E-4,P_sp_aB:0.00199,(P_deleyi:0.006,(P_anthophila:0.0119,((P_septica:0.01707,(((P_sp_At-9b:0.00231,P_cypripedii:0.00363):0.00409,(P_sp_A4:0.03672,((T_morbirosei:0.04056,(T_sp_NML_06:0.05607,T_ptyseos:0.02761):0.01739):0.07424,(E_billingiae:0.01986,(E_pyrifoliae:0.00639,E_tasmaniensis:0.00769):0.02902):0.03849):0.01215):0.00825):0.00403,((P_dispersa:0.01049,P_eucrina:0.01143):0.01007,((P_rodasii:0.00233,P_rwandensis:0.00784):0.01322,(P_sp_GM01:0.01147,P_wallisii:0.00464):0.00199):0.00413):0.00618):0.01514):0.01297,(((P_allii:5.4E-4,P_ananatis:0.00197):0.00578,(P_s_indologenes:5.5E-4,P_s_stewartii:0.00199):5.4E-4):0.01816,(P_conspicua:0.00199,P_brenneri:5.5E-4):0.00726):0.00702):0.00417):0.00215):5.3E-4);
[230] tree 't230'=[&R] ((P_wallisii:0.04063,P_dispersa:0.04582):0.02079,(P_sp_At-9b:0.05829,(((T_sp_NML_06:0.18414,(T_morbirosei:0.26238,T_ptyseos:0.18997):0.14673):0.21096,((P_sp_A4:0.11851,((P_brenneri:0.02436,P_conspicua:0.03864):0.00664,(P_anthophila:0.05112,(P_deleyi:0.04507,(P_agglomerans:0.02066,(P_vagans:0.02199,P_sp_aB:0.00924):0.00825):0.0129):0.02435):0.03441):0.05203):0.06607,(((P_s_indologenes:0.0,P_s_stewartii:0.0):0.04625,(P_allii:0.01259,P_ananatis:0.01883):0.06522):0.09139,((E_pyrifoliae:0.02953,E_tasmaniensis:0.07951):0.15497,(P_septica:0.08465,E_billingiae:0.20371):0.03612):0.04845):0.03429):0.01939):0.01787,(P_cypripedii:0.07962,P_eucrina:0.16223):0.01538):0.00762):0.0253,(P_sp_GM01:0.03883,(P_rodasii:0.04915,P_rwandensis:0.0302):0.01605):5.4E-4);
[231] tree 't231'=[&R] ((P_eucrina:5.5E-4,(P_wallisii:0.01743,(T_ptyseos:0.05084,(T_sp_NML_06:0.00863,T_morbirosei:0.04786):0.03262):0.20801):5.3E-4):0.01748,P_sp_A4:0.05637,((P_sp_At-9b:0.0,P_cypripedii:0.0,P_rodasii:0.0,P_sp_GM01:0.0,P_dispersa:0.0,P_rwandensis:0.0):5.4E-4,(((E_billingiae:0.0,P_sp_aB:0.0,P_anthophila:0.0,P_deleyi:0.0,P_agglomerans:0.0,P_vagans:0.0,P_conspicua:0.0,P_s_stewartii:0.0,P_s_indologenes:0.0,P_ananatis:0.0,P_allii:0.0,P_brenneri:0.0):5.4E-4,(E_tasmaniensis:0.09148,E_pyrifoliae:0.01899):0.05282):0.01766,P_septica:0.01744):5.5E-4):5.5E-4);
[232] tree 't232'=[&R] ((P_dispersa:0.00652,(P_eucrina:0.00739,P_wallisii:0.00739):0.00112):0.00706,(P_rodasii:0.00363,P_rwandensis:5.5E-4):0.00367,((P_sp_GM01:0.00817,((T_morbirosei:0.03421,(T_ptyseos:0.08253,T_sp_NML_06:0.08763):0.03494):0.2781,P_sp_A4:0.03953):0.02086):0.0028,(((E_billingiae:0.0286,(E_tasmaniensis:0.03451,E_pyrifoliae:0.03895):0.01538):0.06079,(P_septica:0.02547,(((P_brenneri:0.00363,P_conspicua:5.5E-4):0.0073,((P_anthophila:0.0,P_deleyi:0.0,P_vagans:0.0,P_agglomerans:0.0):5.5E-4,P_sp_aB:0.00367):5.4E-4):0.03209,(P_ananatis:0.01104,(P_allii:0.00365,(P_s_indologenes:0.0,P_s_stewartii:0.0):5.5E-4):0.00362):0.01472):0.00587):0.0079):0.00343,(P_sp_At-9b:0.0147,P_cypripedii:0.0036):0.01096):5.5E-4):0.00363);
[233] tree 't233'=[&R] ((E_billingiae:0.0,P_sp_At-9b:0.0,P_vagans:0.0,P_deleyi:0.0,P_allii:0.0,P_ananatis:0.0,P_anthophila:0.0,P_brenneri:0.0,P_conspicua:0.0,P_cypripedii:0.0,P_dispersa:0.0,P_eucrina:0.0,P_septica:0.0,P_sp_aB:0.0,P_s_indologenes:0.0,P_s_stewartii:0.0,P_wallisii:0.0):5.4E-4,((P_rodasii:0.0,P_rwandensis:0.0,P_sp_A4:0.0,P_sp_GM01:0.0):0.00282,(E_pyrifoliae:0.0,E_tasmaniensis:0.0):5.3E-4):0.00279,((T_sp_NML_06:5.4E-4,(T_morbirosei:0.00282,T_ptyseos:5.5E-4):0.00282):0.01131,P_agglomerans:5.5E-4):0.00279);
[234] tree 't234'=[&R] (P_eucrina:0.0824,(P_wallisii:0.01605,(P_sp_GM01:0.03292,P_dispersa:0.00803):0.0059):0.00903,(P_rwandensis:0.01834,(P_rodasii:0.01858,((P_sp_At-9b:0.00639,P_cypripedii:0.0092):0.03503,((P_sp_A4:0.09174,((T_morbirosei:0.06319,(T_sp_NML_06:0.1415,T_ptyseos:0.06444):0.07393):0.25033,(E_billingiae:0.06797,(E_pyrifoliae:0.05934,E_tasmaniensis:0.01369):0.06524):0.04142):0.03871):0.03238,(P_septica:0.03463,(((P_s_indologenes:0.00304,P_s_stewartii:5.5E-4):5.4E-4,(P_ananatis:0.01079,P_allii:0.00772):0.01202):0.04147,((((P_anthophila:0.01209,(P_brenneri:0.00778,P_conspicua:0.01473):0.03377):0.00348,P_agglomerans:0.00306):0.00615,(P_sp_aB:0.02194,P_vagans:0.00607):0.00623):0.00673,P_deleyi:0.01166):0.02874):0.05863):0.0113):0.04656):0.00752):0.00771):0.00999);
[235] tree 't235'=[&R] (P_vagans:0.00705,((P_anthophila:0.02151,P_sp_aB:5.3E-4):5.4E-4,(P_deleyi:0.02259,(P_conspicua:0.04874,((((P_sp_A4:0.12913,((P_eucrina:0.12747,(P_sp_GM01:0.08762,((P_dispersa:0.02567,((P_rodasii:0.05072,P_rwandensis:0.0363):0.02277,(P_sp_At-9b:0.02351,P_cypripedii:0.03218):0.07315):0.01746):0.01166,P_wallisii:0.03544):0.01281):0.01822):0.03265,(T_morbirosei:0.08513,(T_sp_NML_06:0.35177,T_ptyseos:0.10095):0.12076):0.41985):0.06301):0.074,((P_s_indologenes:0.0,P_s_stewartii:0.0):0.06077,(P_allii:0.02836,P_ananatis:0.03224):0.01465):0.0666):0.01488,P_septica:0.1178):0.04123,(E_billingiae:0.06546,(E_pyrifoliae:0.03472,E_tasmaniensis:0.03334):0.0597):0.13956):0.02604):0.01851):0.01548):0.01456,(P_brenneri:0.03756,P_agglomerans:5.4E-4):0.02158);
[236] tree 't236'=[&R] (P_eucrina:0.00863,(P_dispersa:0.00878,P_wallisii:0.00395):0.00879,(((P_sp_At-9b:0.00843,P_cypripedii:0.0042):0.00484,(P_sp_A4:0.05313,(((P_brenneri:5.5E-4,P_conspicua:0.00399):0.01252,((T_morbirosei:0.05796,(T_sp_NML_06:0.03875,T_ptyseos:0.01659):0.02106):0.09543,(E_billingiae:0.024,(E_pyrifoliae:0.01564,E_tasmaniensis:0.01579):0.03853):0.06794):0.0162):5.4E-4,(P_septica:0.02121,((P_deleyi:0.01249,(((P_s_indologenes:0.00417,P_s_stewartii:5.5E-4):0.01707,(P_allii:0.00838,P_ananatis:5.5E-4):5.5E-4):0.03085,(P_agglomerans:5.5E-4,(P_anthophila:0.00838,P_vagans:0.0042):5.3E-4):5.5E-4):0.00418):5.5E-4,P_sp_aB:0.00415):0.01287):0.00408):0.01139):0.00594):0.00474,(P_sp_GM01:0.00376,(P_rwandensis:0.01281,P_rodasii:0.00857):5.4E-4):0.00831):0.00813);
[237] tree 't237'=[&R] (P_dispersa:5.3E-4,(P_eucrina:0.05348,(P_septica:0.03358,(((T_ptyseos:0.02535,(T_morbirosei:0.0756,T_sp_NML_06:0.03675):0.03923):0.07654,((P_ananatis:0.02467,(P_allii:0.0154,(P_s_indologenes:5.4E-4,P_s_stewartii:0.01962):0.04142):0.00741):0.06391,(P_conspicua:0.00644,(P_brenneri:0.01979,(((P_agglomerans:5.5E-4,(P_sp_aB:0.01309,P_vagans:0.00648):0.00665):0.00652,P_anthophila:5.3E-4):0.00664,P_deleyi:0.00647):0.01367):0.00662):0.0262):0.01975):5.4E-4,(P_sp_A4:0.05167,(E_billingiae:0.03268,(E_pyrifoliae:0.01687,E_tasmaniensis:0.02504):0.08552):0.04762):0.03314):0.0074):0.0272):5.3E-4,(P_wallisii:0.0064,((P_cypripedii:0.01947,P_sp_At-9b:5.4E-4):0.01955,(P_rwandensis:0.01306,(P_rodasii:0.0,P_sp_GM01:0.0):5.5E-4):5.4E-4):0.00645):0.0064);
[238] tree 't238'=[&R] (((E_pyrifoliae:0.01363,P_septica:5.5E-4):0.01364,P_s_stewartii:0.01363):5.5E-4,(E_billingiae:0.0,P_dispersa:0.0,P_eucrina:0.0,P_rwandensis:0.0,P_wallisii:0.0,P_allii:0.0,P_ananatis:0.0,P_s_indologenes:0.0):5.5E-4,(((P_sp_GM01:0.01359,(P_sp_aB:0.0,P_anthophila:0.0,P_agglomerans:0.0,P_deleyi:0.0,P_vagans:0.0):5.4E-4):0.01364,((P_brenneri:0.0,P_conspicua:0.0,P_cypripedii:0.0,P_rodasii:0.0):5.3E-4,(P_sp_A4:0.04146,P_sp_At-9b:5.3E-4):0.01364):0.01359):5.4E-4,((T_morbirosei:5.4E-4,(T_ptyseos:0.01378,T_sp_NML_06:5.4E-4):0.02774):0.02757,E_tasmaniensis:0.01375):5.4E-4):5.5E-4);
[239] tree 't239'=[&R] ((P_dispersa:0.04498,(P_wallisii:0.03211,P_eucrina:0.16061):0.01242):0.07276,((P_rodasii:0.12461,(P_rwandensis:0.04278,P_sp_GM01:0.00324):0.03356):0.04698,(P_septica:0.10209,(P_cypripedii:0.07861,P_sp_At-9b:0.01091):0.08296):0.02102):0.0168,((E_pyrifoliae:5.4E-4,(E_billingiae:0.2648,E_tasmaniensis:0.01459):0.05991):0.45785,((P_sp_A4:0.0949,((P_s_indologenes:0.01374,P_s_stewartii:5.5E-4):0.10038,(P_allii:5.5E-4,P_ananatis:0.07416):0.08828):0.02698):0.04734,(((P_brenneri:5.4E-4,P_conspicua:0.02778):5.5E-4,(P_anthophila:0.05851,(P_deleyi:0.04344,(P_sp_aB:0.02873,(P_agglomerans:0.01456,P_vagans:5.4E-4):5.3E-4):0.02872):0.01645):0.02904):0.05538,(T_sp_NML_06:0.05201,(T_morbirosei:0.07355,T_ptyseos:0.10164):0.12183):0.25038):5.4E-4):0.01912):0.05194);
[240] tree 't240'=[&R] ((((((P_s_indologenes:5.5E-4,P_s_stewartii:0.00217):0.00687,(P_allii:0.01991,P_ananatis:0.01241):0.02065):0.05821,((P_brenneri:5.4E-4,P_conspicua:0.00837):0.00807,(P_deleyi:0.02353,(P_vagans:0.01062,(P_anthophila:0.02157,(P_agglomerans:0.0023,P_sp_aB:0.0086):0.00554):0.00342):0.0052):0.02164):0.02944):0.05164,(P_sp_A4:0.04815,((T_sp_NML_06:0.04874,(T_morbirosei:0.1232,T_ptyseos:0.04923):0.03863):0.24219,(E_billingiae:0.07979,(E_pyrifoliae:0.02938,E_tasmaniensis:0.0144):0.05859):0.0474):0.05965):0.03815):0.02384,(P_sp_At-9b:0.01662,P_cypripedii:0.0164):0.00451):0.00846,(P_wallisii:0.02644,(P_eucrina:0.05365,P_septica:0.03108):0.01148):0.00686,((P_rodasii:0.00437,(P_sp_GM01:0.02269,P_rwandensis:0.02647):0.00577):0.0117,P_dispersa:0.01963):0.00497);
[241] tree 't241'=[&R] ((P_dispersa:0.01069,P_wallisii:0.02094):0.00418,((P_sp_At-9b:0.01487,P_cypripedii:0.00942):0.0183,(P_septica:0.02299,(P_eucrina:0.05329,((T_morbirosei:0.08828,(T_ptyseos:0.01813,T_sp_NML_06:0.05231):0.02893):0.08968,(E_billingiae:0.06875,(E_pyrifoliae:0.05262,E_tasmaniensis:0.02102):0.04332):0.03748):0.04896):0.00901):5.5E-4):0.00639,((P_sp_A4:0.06457,(((P_s_indologenes:5.5E-4,P_s_stewartii:0.00676):0.01943,(P_ananatis:0.02506,P_allii:0.01516):0.00478):0.04305,((P_conspicua:0.01124,P_brenneri:0.01131):0.01953,(P_anthophila:0.0072,(P_deleyi:0.01849,(P_vagans:0.01419,(P_agglomerans:0.01269,P_sp_aB:0.01421):0.00525):0.00497):0.01583):0.0198):0.01431):0.01348):0.03386,(P_sp_GM01:0.02998,(P_rodasii:0.01093,P_rwandensis:0.0171):0.00833):0.01551):0.02102);
[242] tree 't242'=[&R] (P_sp_GM01:0.00997,(E_billingiae:0.0,E_pyrifoliae:0.0,E_tasmaniensis:0.0,P_septica:0.0,T_morbirosei:0.0,T_ptyseos:0.0,T_sp_NML_06:0.0):0.00996,(P_agglomerans:0.0,P_sp_At-9b:0.0,P_vagans:0.0,P_deleyi:0.0,P_allii:0.0,P_ananatis:0.0,P_anthophila:0.0,P_brenneri:0.0,P_conspicua:0.0,P_cypripedii:0.0,P_dispersa:0.0,P_eucrina:0.0,P_rodasii:0.0,P_rwandensis:0.0,P_sp_A4:0.0,P_sp_aB:0.0,P_s_indologenes:0.0,P_s_stewartii:0.0,P_wallisii:0.0):5.5E-4);
[243] tree 't243'=[&R] (P_sp_aB:0.02955,(P_anthophila:0.03788,((((P_s_indologenes:0.0,P_s_stewartii:0.0):0.02262,(P_allii:0.0279,P_ananatis:0.01199):0.01163):0.09617,(P_sp_A4:0.11915,((((E_billingiae:0.13049,P_eucrina:0.08587):0.01902,((P_sp_GM01:0.04921,(P_rodasii:0.04497,P_rwandensis:0.02228):0.02298):0.00349,(P_dispersa:0.07288,P_wallisii:0.12605):0.04209):0.04636):0.04916,(P_septica:0.15049,((E_pyrifoliae:0.07167,E_tasmaniensis:0.05956):0.1157,(T_ptyseos:0.23765,(T_morbirosei:0.13838,T_sp_NML_06:0.25348):0.05637):0.11222):0.04749):0.03071):0.03948,(P_sp_At-9b:0.01849,P_cypripedii:0.00339):0.01973):0.04435):0.03308):0.03035,(P_brenneri:0.02008,P_conspicua:0.02601):0.03567):0.02396):0.01283,(P_vagans:0.00681,(P_deleyi:0.02241,P_agglomerans:0.0057):0.01566):0.00565);
[244] tree 't244'=[&R] (((P_cypripedii:0.04036,P_sp_At-9b:0.02683):0.04096,((((P_vagans:0.01076,(P_agglomerans:5.4E-4,(P_deleyi:0.02941,P_sp_aB:5.4E-4):0.01128):0.01274):0.00847,(P_anthophila:0.01,(P_brenneri:0.00571,P_conspicua:0.00569):0.02139):0.00732):0.04193,(P_septica:0.09632,((P_s_indologenes:5.4E-4,P_s_stewartii:0.00539):0.03601,(P_allii:0.01946,P_ananatis:0.02554):0.03945):0.07162):0.02688):0.05339,(P_sp_A4:0.13546,(P_eucrina:0.10504,(E_billingiae:0.15607,((E_pyrifoliae:0.08022,E_tasmaniensis:0.05378):0.12312,(T_morbirosei:0.06759,(T_ptyseos:0.12883,T_sp_NML_06:0.10665):0.02918):0.14803):0.06367):0.03069):0.0626):0.00721):0.02038):0.02623,(P_dispersa:0.03978,P_rodasii:0.03529):0.01853,((P_sp_GM01:0.01808,P_rwandensis:0.02347):0.0135,P_wallisii:0.02958):0.00189);
[245] tree 't245'=[&R] (P_cypripedii:0.00656,((P_septica:0.04032,((P_sp_A4:0.02588,(((P_allii:0.0,P_ananatis:0.0):5.5E-4,(P_s_indologenes:0.0,P_s_stewartii:0.0):0.00656):5.4E-4,((P_brenneri:0.01303,P_conspicua:5.5E-4):0.00816,(P_anthophila:5.5E-4,(P_deleyi:0.01963,(P_agglomerans:5.5E-4,(P_sp_aB:0.0195,P_vagans:5.5E-4):0.013):0.01314):0.00637):0.01858):0.02621):0.02704):0.02754,(E_billingiae:0.02752,(E_pyrifoliae:0.0203,E_tasmaniensis:0.02666):0.02652):0.02213):0.00665):0.01391,((P_rodasii:0.00656,((T_morbirosei:0.03339,(T_ptyseos:0.02881,T_sp_NML_06:0.07214):0.05365):0.20628,P_rwandensis:5.5E-4):0.00635):0.05577,P_sp_GM01:0.01325):0.00643):5.5E-4,(P_eucrina:0.01303,(P_wallisii:0.01305,(P_sp_At-9b:0.01301,P_dispersa:5.5E-4):5.3E-4):0.0065):5.5E-4);
[246] tree 't246'=[&R] (P_conspicua:0.01766,(P_anthophila:0.006,(P_brenneri:5.4E-4,((P_allii:5.4E-4,((P_s_indologenes:0.0,P_s_stewartii:0.0):0.01203,P_ananatis:5.4E-4):0.00593):0.01766,((P_sp_A4:0.07537,((E_billingiae:0.02067,(E_tasmaniensis:0.01815,E_pyrifoliae:0.00807):0.01315):0.03897,(T_sp_NML_06:5.5E-4,(T_ptyseos:0.01404,T_morbirosei:0.05005):0.00993):0.03416):0.04857):0.01219,(P_septica:0.02398,(((P_wallisii:0.01815,(P_rodasii:0.01832,P_rwandensis:0.00595):0.00613):0.00593,(P_sp_GM01:0.00596,(P_sp_At-9b:5.5E-4,P_cypripedii:0.01213):0.03708):5.4E-4):0.01773,(P_dispersa:0.01182,P_eucrina:0.01799):5.4E-4):0.01231):0.00597):0.01431):0.02832):0.01767):0.00589,(P_sp_aB:5.3E-4,(P_vagans:5.5E-4,(P_deleyi:0.00593,P_agglomerans:0.01195):5.5E-4):0.00592):5.5E-4);
[247] tree 't247'=[&R] ((P_deleyi:0.017,(P_vagans:0.0,P_sp_aB:0.0):0.00823):5.4E-4,P_anthophila:0.00418,((P_conspicua:0.00855,(P_brenneri:5.3E-4,(((P_s_indologenes:5.5E-4,P_s_stewartii:0.00424):0.04237,(P_allii:0.00854,P_ananatis:0.00409):0.01014):0.0535,((P_sp_A4:0.12139,(T_morbirosei:0.07048,(T_ptyseos:0.03135,T_sp_NML_06:0.06453):0.0472):0.13451):0.03515,(((P_sp_At-9b:0.00423,P_cypripedii:0.02096):0.04416,(P_eucrina:0.07612,(P_dispersa:0.02216,(P_wallisii:0.03377,(P_rwandensis:0.01602,(P_sp_GM01:0.02971,P_rodasii:0.00841):0.00609):0.00468):0.01747):0.01539):0.00481):0.01203,((E_billingiae:0.0832,(E_pyrifoliae:0.0251,E_tasmaniensis:0.00519):0.05061):0.03576,P_septica:0.05191):0.01694):0.00465):0.0331):0.00607):0.00416):0.01721,P_agglomerans:0.00417):5.5E-4);
[248] tree 't248'=[&R] (P_sp_A4:0.11808,((P_eucrina:0.05915,(T_sp_NML_06:0.11664,(T_morbirosei:0.10876,T_ptyseos:0.13554):0.04626):0.11024):0.05438,(P_septica:0.09859,(((P_s_indologenes:0.0,P_s_stewartii:0.0):0.05888,(P_allii:0.04468,P_ananatis:0.01942):0.03544):0.05494,((P_brenneri:0.01588,P_conspicua:0.00904):0.01854,(P_agglomerans:0.01293,((P_vagans:0.01377,(P_anthophila:0.04296,P_deleyi:0.03831):0.02393):0.00818,P_sp_aB:0.01521):6.1E-4):0.02664):0.05133):0.04444):0.02132):0.02754,(((P_sp_GM01:0.07648,(P_rodasii:0.04692,P_rwandensis:0.03129):0.03074):0.01478,(P_dispersa:0.07721,P_wallisii:0.03512):0.00555):0.01364,((P_cypripedii:0.03159,P_sp_At-9b:0.01505):0.03228,(E_billingiae:0.11378,(E_pyrifoliae:0.00953,E_tasmaniensis:0.03608):0.0866):0.06714):0.01598):0.01287);
[249] tree 't249'=[&R] (((P_deleyi:0.03985,P_sp_aB:0.02039):0.00811,P_vagans:0.02361):0.00395,P_agglomerans:0.02296,(P_anthophila:0.03559,((((P_s_indologenes:5.5E-4,P_s_stewartii:0.00765):0.06876,(P_allii:0.03579,P_ananatis:0.03432):0.01385):0.06158,((P_septica:0.11485,(P_eucrina:0.08778,((((P_sp_GM01:0.04198,(P_rodasii:0.02372,P_rwandensis:0.03913):0.04872):0.01959,P_wallisii:0.2028):0.00524,P_dispersa:0.07593):0.00744,(P_sp_At-9b:0.06855,P_cypripedii:0.02471):0.04951):0.00985):0.0578):0.02885,(((T_morbirosei:0.04682,(T_ptyseos:0.08261,T_sp_NML_06:0.09149):0.05007):0.212,(E_billingiae:0.13952,(E_pyrifoliae:0.05633,E_tasmaniensis:0.01977):0.07135):0.23934):0.07427,P_sp_A4:0.14102):0.01988):0.05103):0.04506,(P_brenneri:0.03356,P_conspicua:0.02049):0.0201):0.01532):0.00542);
[250] tree 't250'=[&R] (P_vagans:5.4E-4,(P_deleyi:0.00747,P_sp_aB:5.2E-4):0.00371,(((E_billingiae:0.02294,(E_pyrifoliae:0.01686,E_tasmaniensis:0.01891):0.02248):0.03933,(P_agglomerans:5.5E-4,(P_brenneri:0.00365,P_conspicua:5.4E-4):0.00373):0.00676):5.4E-4,(P_anthophila:0.01025,((P_ananatis:5.5E-4,(P_allii:0.0035,(P_s_indologenes:5.5E-4,P_s_stewartii:0.00375):0.01112):5.4E-4):0.01196,(((P_sp_At-9b:0.0,P_cypripedii:0.0):5.4E-4,((P_sp_GM01:0.00749,(P_rodasii:0.01924,P_rwandensis:5.3E-4):0.01523):0.01157,(P_wallisii:5.3E-4,(P_dispersa:0.00389,P_eucrina:0.01942):0.00365):0.00376):0.0039):0.01615,((P_sp_A4:0.04129,(T_morbirosei:0.00436,(T_sp_NML_06:0.02999,T_ptyseos:0.02978):0.0149):0.06077):0.0145,P_septica:0.02279):0.00368):0.00791):0.00933):0.01017):5.3E-4);
[251] tree 't251'=[&R] ((E_billingiae:0.03526,((P_sp_A4:0.01925,(((T_ptyseos:0.07349,(T_sp_NML_06:0.04862,T_morbirosei:5.4E-4):0.01779):0.03664,(P_septica:0.04564,(P_sp_At-9b:0.02759,P_cypripedii:0.02357):0.03988):0.02269):0.01312,((P_wallisii:0.02908,P_dispersa:5.3E-4):0.01951,(P_eucrina:0.04902,((P_rodasii:0.0,P_rwandensis:0.0):0.02943,P_sp_GM01:0.01955):0.00937):5.4E-4):0.04365):0.01177):0.01003,(E_pyrifoliae:0.03805,E_tasmaniensis:0.02163):0.03972):0.0405):0.02456,(P_ananatis:0.01899,(P_s_indologenes:0.0,P_s_stewartii:0.0):5.4E-4):0.01948,(P_allii:0.02956,(P_conspicua:0.01056,(P_brenneri:0.01131,((P_agglomerans:5.5E-4,(P_vagans:0.00965,(P_sp_aB:5.4E-4,P_deleyi:0.02941):0.00969):5.3E-4):0.00937,P_anthophila:0.00965):0.03911):0.00897):0.03845):5.3E-4);
[252] tree 't252'=[&R] (P_sp_GM01:0.01153,T_ptyseos:0.01152,(T_sp_NML_06:5.5E-4,(T_morbirosei:0.03485,((E_billingiae:0.0,E_pyrifoliae:0.0,E_tasmaniensis:0.0,P_sp_A4:0.0):0.01142,((P_s_stewartii:0.0,P_anthophila:0.0,P_brenneri:0.0,P_conspicua:0.0,P_s_indologenes:0.0):0.01155,(P_agglomerans:0.0,P_sp_At-9b:0.0,P_vagans:0.0,P_deleyi:0.0,P_allii:0.0,P_ananatis:0.0,P_cypripedii:0.0,P_dispersa:0.0,P_eucrina:0.0,P_rodasii:0.0,P_rwandensis:0.0,P_septica:0.0,P_sp_aB:0.0,P_wallisii:0.0):5.4E-4):5.4E-4):0.01134):5.5E-4):5.5E-4);
[253] tree 't253'=[&R] (((P_agglomerans:0.0,P_vagans:0.0,P_deleyi:0.0,P_anthophila:0.0,P_brenneri:0.0,P_conspicua:0.0,P_septica:0.0,P_sp_aB:0.0):5.5E-4,(E_billingiae:0.00713,(E_tasmaniensis:0.00356,E_pyrifoliae:5.5E-4):5.5E-4):0.00356):0.00357,((P_allii:0.0,P_s_indologenes:0.0):5.5E-4,P_s_stewartii:0.00356):0.00357,((P_sp_At-9b:0.0,P_ananatis:0.0,P_cypripedii:0.0,P_dispersa:0.0,P_eucrina:0.0,P_rodasii:0.0,P_rwandensis:0.0,P_sp_GM01:0.0,P_wallisii:0.0):5.5E-4,(P_sp_A4:0.01055,(T_morbirosei:0.00351,(T_ptyseos:0.00701,T_sp_NML_06:5.4E-4):0.00372):0.00705):5.5E-4):5.5E-4);
[254] tree 't254'=[&R] ((((P_wallisii:0.0,P_eucrina:0.0):5.3E-4,(P_sp_A4:0.01393,(T_morbirosei:0.00688,(T_ptyseos:0.0,T_sp_NML_06:0.0):5.5E-4):0.03514):0.00706):0.00675,((P_septica:0.00684,P_dispersa:5.3E-4):0.00687,(((P_s_indologenes:0.0,P_s_stewartii:0.0):0.00692,P_ananatis:5.4E-4):0.0069,(P_allii:0.0,P_agglomerans:0.0,P_vagans:0.0,P_deleyi:0.0,P_anthophila:0.0,P_brenneri:0.0,P_conspicua:0.0,P_sp_aB:0.0):5.5E-4):5.5E-4):0.00689):5.4E-4,P_sp_At-9b:5.5E-4,((P_cypripedii:0.00684,((E_billingiae:0.0,E_tasmaniensis:0.0):0.00678,E_pyrifoliae:5.4E-4):0.0207):5.5E-4,(P_rodasii:0.0,P_rwandensis:0.0,P_sp_GM01:0.0):0.00689):5.3E-4);
[255] tree 't255'=[&R] ((((P_eucrina:0.0,P_wallisii:0.0):0.00456,P_dispersa:5.5E-4):5.5E-4,(P_septica:0.0023,(P_sp_At-9b:0.0,P_cypripedii:0.0):0.00458):0.00229):0.00228,(P_rodasii:0.00228,(P_rwandensis:0.0,P_sp_GM01:0.0):5.5E-4):0.00227,(((P_agglomerans:0.0,P_vagans:0.0,P_deleyi:0.0,P_brenneri:0.0,P_conspicua:0.0,P_sp_aB:0.0):5.5E-4,P_anthophila:0.00226):0.00227,(((T_morbirosei:0.00877,(T_sp_NML_06:0.01387,T_ptyseos:0.00255):0.00634):0.0189,((E_pyrifoliae:0.00464,E_tasmaniensis:0.00449):0.00229,(E_billingiae:0.00687,P_sp_A4:0.01156):0.00234):0.00702):0.00207,(P_ananatis:5.5E-4,(P_allii:0.00226,(P_s_indologenes:0.0,P_s_stewartii:0.0):0.00228):5.5E-4):5.4E-4):0.00227):5.5E-4);
[256] tree 't256'=[&R] (((E_tasmaniensis:0.01056,T_morbirosei:0.01051):5.5E-4,(E_billingiae:0.01102,(T_ptyseos:0.0,T_sp_NML_06:0.0):0.01062):0.01042):0.01052,(P_sp_At-9b:5.5E-4,P_cypripedii:0.01054):0.02113,((E_pyrifoliae:0.02144,P_rodasii:5.4E-4):0.01059,(((P_sp_A4:0.04347,P_eucrina:0.01039):0.02176,(P_septica:0.02119,(P_wallisii:0.0,P_dispersa:0.0):5.5E-4):5.3E-4):0.02162,((P_sp_GM01:5.5E-4,(P_brenneri:0.01063,((P_agglomerans:0.0,P_vagans:0.0,P_deleyi:0.0,P_sp_aB:0.0):0.01055,((P_ananatis:0.0,P_anthophila:0.0,P_conspicua:0.0,P_s_indologenes:0.0):5.5E-4,(P_allii:0.01051,P_s_stewartii:0.01063):5.5E-4):5.5E-4):0.02131):0.02141):0.0211,P_rwandensis:5.4E-4):0.01052):5.5E-4):5.5E-4);
[257] tree 't257'=[&R] ((P_agglomerans:0.0,P_vagans:0.0,P_anthophila:0.0,P_sp_aB:0.0,P_s_indologenes:0.0,P_s_stewartii:0.0,P_conspicua:0.0,P_brenneri:0.0,P_ananatis:0.0,P_allii:0.0,P_deleyi:0.0):0.02352,(((E_billingiae:0.0,E_tasmaniensis:0.0):5.5E-4,E_pyrifoliae:0.02272):0.02467,((P_eucrina:0.0,P_rodasii:0.0,P_rwandensis:0.0):5.3E-4,(P_septica:5.5E-4,(P_sp_GM01:0.02339,(P_sp_At-9b:0.0,P_cypripedii:0.0,P_dispersa:0.0,P_wallisii:0.0):5.5E-4):0.02299):0.02256):0.04866):0.0229,((T_ptyseos:0.0,T_sp_NML_06:0.0):5.3E-4,(P_sp_A4:0.02412,T_morbirosei:5.4E-4):0.02399):5.4E-4);
[258] tree 't258'=[&R] (((P_ananatis:0.00893,(P_allii:0.02304,(P_s_indologenes:0.00424,P_s_stewartii:0.00238):0.00949):0.00785):0.06632,(P_septica:0.06401,(((P_eucrina:0.05292,((T_morbirosei:0.14196,(T_ptyseos:0.13633,T_sp_NML_06:0.09189):0.09819):0.20394,(E_billingiae:0.10896,(E_pyrifoliae:0.03576,E_tasmaniensis:0.01855):0.12054):0.04749):0.0565):0.01464,(P_dispersa:0.01774,((P_wallisii:0.04028,(P_sp_GM01:0.02352,(P_rodasii:0.00812,P_rwandensis:0.01282):0.00667):0.0094):0.01458,(P_sp_At-9b:0.01863,P_cypripedii:0.0093):0.03451):0.01353):0.03623):0.0233,P_sp_A4:0.10022):0.01297):0.02314):0.02087,(P_deleyi:0.01358,((P_vagans:0.00672,P_sp_aB:0.00223):0.00682,P_agglomerans:0.0113):0.00223):0.00476,(P_anthophila:0.0136,(P_conspicua:0.01373,P_brenneri:0.01602):0.00882):0.00236);
[259] tree 't259'=[&R] (P_sp_A4:0.01767,(((P_sp_At-9b:0.0,P_cypripedii:0.0,P_eucrina:0.0):5.3E-4,(((P_allii:0.0,P_ananatis:0.0,P_s_indologenes:0.0,P_s_stewartii:0.0):0.00578,(P_agglomerans:0.0,P_vagans:0.0,P_deleyi:0.0,P_anthophila:0.0,P_brenneri:0.0,P_conspicua:0.0,P_sp_aB:0.0):5.1E-4):0.00583,(P_dispersa:0.00576,P_wallisii:5.5E-4):0.00579):0.00577):0.01157,(P_rodasii:0.0,P_rwandensis:0.0,P_sp_GM01:0.0):0.00575):5.4E-4,(P_septica:0.00575,((T_sp_NML_06:5.4E-4,(T_morbirosei:0.0,T_ptyseos:0.0):0.00555):0.02896,(E_billingiae:0.00593,(E_pyrifoliae:0.0058,E_tasmaniensis:5.5E-4):0.00564):0.0294):0.00595):0.0058);
[260] tree 't260'=[&R] (P_wallisii:0.01232,(P_sp_GM01:5.4E-4,(P_sp_A4:0.02425,(P_rodasii:0.0,P_rwandensis:0.0):5.5E-4):0.01212):0.02419,(((((T_sp_NML_06:5.4E-4,(T_ptyseos:5.3E-4,T_morbirosei:0.02382):0.01165):0.03617,((E_pyrifoliae:0.0,E_tasmaniensis:0.0):0.02449,((P_brenneri:0.0,P_conspicua:0.0):0.01203,((P_agglomerans:0.0,P_vagans:0.0,P_deleyi:0.0,P_anthophila:0.0,P_sp_aB:0.0,P_s_indologenes:0.0,P_s_stewartii:0.0):5.5E-4,(P_allii:0.0,P_ananatis:0.0):0.01201):5.5E-4):0.0242):5.5E-4):0.02445,P_septica:5.4E-4):5.5E-4,E_billingiae:0.04869):0.02429,(P_sp_At-9b:0.0,P_cypripedii:0.0,P_dispersa:0.0,P_eucrina:0.0):5.4E-4):5.5E-4);
[261] tree 't261'=[&R] (P_ananatis:0.0054,(P_allii:0.00546,(P_s_indologenes:5.5E-4,P_s_stewartii:0.00543):0.00545):0.00551,((P_septica:0.02874,((T_morbirosei:0.01703,(T_ptyseos:0.01101,T_sp_NML_06:0.02087):0.00668):0.04987,((E_billingiae:0.02292,(E_pyrifoliae:0.00513,E_tasmaniensis:5.5E-4):0.01677):0.02806,(P_sp_A4:0.08426,((P_wallisii:5.4E-4,((P_dispersa:0.0,P_sp_GM01:0.0):5.5E-4,(P_rwandensis:0.01096,P_rodasii:5.5E-4):0.00549):0.00549):5.4E-4,(P_sp_At-9b:5.4E-4,(P_eucrina:0.04562,P_cypripedii:5.4E-4):0.01668):0.00554):0.01389):0.00242):0.023):0.00223):0.02192,(P_deleyi:0.00545,((P_agglomerans:0.0,P_brenneri:0.0,P_conspicua:0.0,P_sp_aB:0.0):5.4E-4,(P_anthophila:0.00552,P_vagans:5.5E-4):0.00548):0.00547):5.4E-4):0.00552);
[262] tree 't262'=[&R] ((P_rwandensis:0.0153,(P_eucrina:5.4E-4,((T_morbirosei:0.01522,(T_sp_NML_06:0.00757,T_ptyseos:5.5E-4):0.00761):0.0075,((E_billingiae:0.02314,(E_pyrifoliae:0.00762,E_tasmaniensis:5.5E-4):5.5E-4):0.02305,(((P_agglomerans:0.0,P_vagans:0.0,P_deleyi:0.0,P_anthophila:0.0,P_sp_aB:0.0):0.0076,((P_allii:0.0,P_ananatis:0.0):0.00758,(P_s_indologenes:0.0,P_s_stewartii:0.0):5.5E-4):0.01523):5.4E-4,(P_brenneri:0.0,P_conspicua:0.0):5.4E-4):0.01533):0.00781):0.02302):0.01516):5.3E-4,(P_wallisii:0.00748,(P_sp_A4:0.03819,(P_rodasii:0.00746,P_sp_GM01:5.5E-4):0.00763):0.00737):5.5E-4,(((P_sp_At-9b:0.0,P_cypripedii:0.0):0.00758,P_dispersa:5.5E-4):0.0076,P_septica:0.01528):5.5E-4);
[263] tree 't263'=[&R] ((P_eucrina:0.0,P_sp_At-9b:0.0,P_cypripedii:0.0,P_dispersa:0.0,P_rodasii:0.0,P_rwandensis:0.0,P_s_indologenes:0.0,P_wallisii:0.0,P_allii:0.0,P_ananatis:0.0,P_s_stewartii:0.0):5.5E-4,((E_billingiae:5.5E-4,(E_pyrifoliae:0.0,E_tasmaniensis:0.0):0.00699):0.0212,P_sp_GM01:0.00697):5.4E-4,((T_morbirosei:0.007,(T_ptyseos:0.00706,T_sp_NML_06:5.5E-4):5.4E-4):0.01419,((P_agglomerans:0.0,P_vagans:0.0,P_deleyi:0.0,P_anthophila:0.0,P_sp_aB:0.0):0.00704,((P_septica:0.0071,P_sp_A4:0.00706):0.00707,(P_brenneri:0.0,P_conspicua:0.0):5.5E-4):5.4E-4):0.007):5.5E-4);
[264] tree 't264'=[&R] ((P_sp_GM01:0.01877,((P_agglomerans:0.0,P_vagans:0.0,P_deleyi:0.0,P_allii:0.0,P_ananatis:0.0,P_anthophila:0.0,P_brenneri:0.0,P_conspicua:0.0,P_septica:0.0,P_sp_aB:0.0,P_s_indologenes:0.0,P_s_stewartii:0.0):5.5E-4,(E_pyrifoliae:5.5E-4,(E_billingiae:0.03858,E_tasmaniensis:0.01867):0.00959):0.01868):5.4E-4):0.00895,(T_morbirosei:0.01894,(T_sp_NML_06:0.00943,T_ptyseos:5.5E-4):0.01836):0.00942,(P_sp_A4:0.00919,((P_dispersa:0.0,P_eucrina:0.0):5.4E-4,((P_sp_At-9b:5.3E-4,P_cypripedii:0.00913):0.00932,(P_rodasii:0.00925,(P_rwandensis:0.0,P_wallisii:0.0):5.5E-4):0.01846):5.4E-4):0.00924):5.4E-4);
[265] tree 't265'=[&R] ((P_eucrina:0.00831,(P_rwandensis:0.0,P_rodasii:0.0):0.00831):5.5E-4,(P_agglomerans:0.0,P_vagans:0.0,P_ananatis:0.0,P_anthophila:0.0,P_dispersa:0.0,P_sp_A4:0.0,P_sp_GM01:0.0,P_sp_aB:0.0,P_s_indologenes:0.0,P_s_stewartii:0.0,P_deleyi:0.0,P_allii:0.0,P_brenneri:0.0,P_conspicua:0.0,P_septica:0.0,P_wallisii:0.0):5.5E-4,(((T_morbirosei:0.0,T_ptyseos:0.0,T_sp_NML_06:0.0):0.00824,((E_billingiae:0.0,E_tasmaniensis:0.0):5.5E-4,E_pyrifoliae:0.00824):0.00826):5.5E-4,(P_sp_At-9b:0.0,P_cypripedii:0.0):0.01659):5.5E-4);
[266] tree 't266'=[&R] ((P_sp_GM01:5.5E-4,(P_rodasii:5.5E-4,(P_sp_A4:0.01125,P_rwandensis:5.5E-4):0.01116):0.01118):0.02276,(P_wallisii:5.5E-4,P_septica:0.01125):5.5E-4,((P_dispersa:0.0,P_eucrina:0.0):5.4E-4,(((P_agglomerans:0.0,P_vagans:0.0,P_deleyi:0.0,P_anthophila:0.0,P_brenneri:0.0,P_conspicua:0.0,P_sp_aB:0.0):0.01142,(P_sp_At-9b:0.0,P_cypripedii:0.0):5.5E-4):0.01137,((P_allii:0.0,P_ananatis:0.0,P_s_indologenes:0.0,P_s_stewartii:0.0):5.4E-4,(T_morbirosei:0.02287,((T_ptyseos:0.01133,(E_billingiae:0.02296,(E_pyrifoliae:0.01134,E_tasmaniensis:5.4E-4):5.5E-4):0.05029):5.4E-4,T_sp_NML_06:0.01127):5.5E-4):0.01167):5.4E-4):0.01165):0.01122);
[267] tree 't267'=[&R] ((T_morbirosei:0.0161,(E_billingiae:0.0,P_allii:0.0,P_ananatis:0.0,P_s_indologenes:0.0,P_s_stewartii:0.0):0.01617):5.5E-4,(E_pyrifoliae:5.5E-4,E_tasmaniensis:0.01615):0.01617,((((P_sp_At-9b:0.0,P_cypripedii:0.0):0.0165,P_sp_A4:5.5E-4):0.01619,(P_wallisii:5.5E-4,((P_rodasii:0.0,P_rwandensis:0.0):5.5E-4,P_sp_GM01:0.01614):0.01608):0.01628):5.4E-4,(P_dispersa:0.0,P_eucrina:0.0,P_septica:0.0,T_ptyseos:0.0,T_sp_NML_06:0.0,P_agglomerans:0.0,P_vagans:0.0,P_deleyi:0.0,P_anthophila:0.0,P_brenneri:0.0,P_conspicua:0.0,P_sp_aB:0.0):5.5E-4):5.5E-4);
[268] tree 't268'=[&R] ((E_billingiae:0.0,E_pyrifoliae:0.0,E_tasmaniensis:0.0,P_sp_At-9b:0.0,P_allii:0.0,P_ananatis:0.0,P_anthophila:0.0,P_cypripedii:0.0,P_dispersa:0.0,P_eucrina:0.0,P_rodasii:0.0,P_rwandensis:0.0,P_septica:0.0,P_sp_GM01:0.0,P_s_indologenes:0.0,P_s_stewartii:0.0):5.3E-4,(P_sp_A4:0.0,P_wallisii:0.0):0.00746,((T_morbirosei:0.0,T_ptyseos:0.0,T_sp_NML_06:0.0):0.01494,(P_agglomerans:0.0,P_vagans:0.0,P_deleyi:0.0,P_brenneri:0.0,P_conspicua:0.0,P_sp_aB:0.0):5.3E-4):0.00755);
[269] tree 't269'=[&R] ((P_eucrina:0.12166,(P_dispersa:0.03825,(P_sp_GM01:0.02565,(P_rwandensis:0.02418,P_rodasii:0.01802):0.00852):0.00846):0.00642):0.01844,(P_sp_At-9b:0.00466,P_cypripedii:0.04124):0.03271,(((((T_morbirosei:0.19543,(T_ptyseos:0.07932,T_sp_NML_06:0.12345):0.04141):0.23488,(P_sp_A4:0.24143,P_septica:0.16441):0.02723):0.03705,(((P_s_indologenes:0.00633,P_s_stewartii:0.00636):0.03009,(P_allii:0.04683,P_ananatis:0.01532):0.02669):0.05504,(P_deleyi:0.0299,((P_conspicua:0.03352,P_brenneri:0.01866):0.0196,(P_anthophila:0.04328,(P_agglomerans:0.01239,(P_vagans:5.5E-4,P_sp_aB:0.01248):0.01883):0.02145):0.00663):0.0184):0.02921):0.01397):0.03669,(E_billingiae:0.1607,(E_pyrifoliae:0.02263,E_tasmaniensis:0.0337):0.11977):0.14111):0.03269,P_wallisii:0.0431):0.01384);
[270] tree 't270'=[&R] ((P_conspicua:0.0,P_sp_A4:0.0,T_morbirosei:0.0,T_sp_NML_06:0.0,P_dispersa:0.0,P_agglomerans:0.0,P_sp_At-9b:0.0,P_anthophila:0.0,P_brenneri:0.0,P_cypripedii:0.0,P_eucrina:0.0,P_septica:0.0,P_vagans:0.0,P_deleyi:0.0,P_sp_aB:0.0,P_sp_GM01:0.0,P_allii:0.0,P_ananatis:0.0,P_s_indologenes:0.0,P_s_stewartii:0.0,P_rodasii:0.0,P_rwandensis:0.0,P_wallisii:0.0,E_pyrifoliae:0.0,E_tasmaniensis:0.0):5.5E-4,T_ptyseos:0.00966,E_billingiae:0.00967);
[271] tree 't271'=[&R] (P_sp_A4:0.01684,T_sp_NML_06:5.5E-4,((((P_sp_At-9b:0.0,P_cypripedii:0.0,P_dispersa:0.0,P_eucrina:0.0,P_septica:0.0,P_sp_GM01:0.0,P_wallisii:0.0):5.4E-4,(P_allii:0.0,P_ananatis:0.0,P_s_indologenes:0.0,P_s_stewartii:0.0):0.00846):5.3E-4,((P_rodasii:0.0,P_rwandensis:0.0):0.00463,((P_agglomerans:0.0,P_vagans:0.0,P_anthophila:0.0,P_conspicua:0.0,P_sp_aB:0.0):0.00842,(P_deleyi:0.0,P_brenneri:0.0):5.4E-4):0.0244):0.00461):0.01679,((E_billingiae:0.00835,(E_pyrifoliae:0.0,E_tasmaniensis:0.0):5.5E-4):5.4E-4,(T_ptyseos:5.4E-4,T_morbirosei:0.00843):0.00845):0.00835):5.4E-4);
[272] tree 't272'=[&R] (P_sp_At-9b:5.5E-4,(P_sp_A4:0.00352,(P_allii:0.00354,(P_ananatis:0.0,P_s_indologenes:0.0,P_s_stewartii:0.0):5.5E-4):0.00737):5.4E-4,(P_septica:0.00686,((((T_morbirosei:5.5E-4,(T_sp_NML_06:0.00724,T_ptyseos:5.5E-4):0.00732):0.01083,((P_rodasii:5.3E-4,P_rwandensis:0.00362):0.0113,P_cypripedii:0.00369):0.00361):5.3E-4,P_sp_GM01:0.01086):0.00362,(P_dispersa:5.4E-4,(P_wallisii:0.00359,(P_eucrina:0.00359,(P_brenneri:0.00731,(((P_agglomerans:0.0,P_sp_aB:0.0):5.5E-4,((P_deleyi:0.0,P_anthophila:0.0):0.00357,P_conspicua:0.00359):5.5E-4):5.4E-4,(P_vagans:5.5E-4,(E_billingiae:0.00619,(E_tasmaniensis:0.00351,E_pyrifoliae:5.5E-4):0.01431):0.00487):0.0036):0.00359):0.00361):0.00361):0.00359):0.00362):5.4E-4):0.00351);
[273] tree 't273'=[&R] ((P_rwandensis:0.00951,((P_sp_At-9b:0.0,P_cypripedii:0.0,P_dispersa:0.0,P_sp_A4:0.0,P_wallisii:0.0):5.4E-4,((P_septica:0.0098,(((E_pyrifoliae:0.0,E_tasmaniensis:0.0):0.06193,E_billingiae:0.02881):0.02305,T_morbirosei:0.0294):5.5E-4):0.00725,(P_eucrina:0.00963,((P_brenneri:5.4E-4,((P_agglomerans:0.0,P_vagans:0.0,P_deleyi:0.0,P_anthophila:0.0,P_sp_aB:0.0):0.00957,P_conspicua:5.4E-4):0.00956):0.0096,(P_allii:0.0,P_ananatis:0.0,P_s_indologenes:0.0,P_s_stewartii:0.0):5.5E-4):5.5E-4):0.00703):0.00511):0.00965):5.4E-4,(P_rodasii:0.0,P_sp_GM01:0.0):5.5E-4,(T_ptyseos:0.00952,T_sp_NML_06:0.00951):5.5E-4);
[274] tree 't274'=[&R] (((P_sp_A4:0.0,P_sp_At-9b:0.0,P_cypripedii:0.0):5.5E-4,((P_rodasii:0.0,P_rwandensis:0.0):0.00857,((E_tasmaniensis:5.4E-4,(E_billingiae:5.4E-4,E_pyrifoliae:0.01951):0.00968):0.0292,((P_ananatis:0.0,P_s_indologenes:0.0,P_s_stewartii:0.0,P_allii:0.0):5.5E-4,((T_sp_NML_06:0.0,T_morbirosei:0.0):5.5E-4,T_ptyseos:0.00957):0.01916):5.4E-4):0.01956):0.00107):0.00954,(P_septica:0.0095,P_sp_GM01:0.00969):0.0096,((P_dispersa:0.0,P_wallisii:0.0):5.5E-4,(P_eucrina:0.00948,(P_agglomerans:0.0,P_vagans:0.0,P_brenneri:0.0,P_conspicua:0.0,P_sp_aB:0.0,P_deleyi:0.0,P_anthophila:0.0):0.02882):5.5E-4):5.5E-4);
[275] tree 't275'=[&R] ((((T_ptyseos:0.0,T_sp_NML_06:0.0):0.00784,((E_pyrifoliae:0.0,E_tasmaniensis:0.0):0.01483,P_sp_A4:0.01861):0.00706):0.01868,((P_dispersa:5.4E-4,(T_morbirosei:0.0135,P_wallisii:5.5E-4):0.01353):0.00668,((P_sp_GM01:0.02723,(P_rodasii:0.00685,P_rwandensis:0.00674):0.00657):0.00686,P_eucrina:5.4E-4):5.4E-4):0.01311):5.5E-4,((P_agglomerans:0.0,P_vagans:0.0,P_deleyi:0.0,P_brenneri:0.0,P_conspicua:0.0,P_sp_aB:0.0):5.4E-4,(P_sp_At-9b:0.00669,P_cypripedii:5.5E-4):0.00665):0.00666,(((P_anthophila:0.0,P_s_indologenes:0.0,P_s_stewartii:0.0):5.5E-4,(E_billingiae:0.04063,(P_allii:0.0,P_ananatis:0.0):5.5E-4):0.00667):0.00665,P_septica:5.5E-4):5.4E-4);
[276] tree 't276'=[&R] ((P_rodasii:0.0,P_sp_At-9b:0.0,P_allii:0.0,P_ananatis:0.0,P_dispersa:0.0,P_eucrina:0.0,P_rwandensis:0.0,P_sp_GM01:0.0,P_s_indologenes:0.0,P_s_stewartii:0.0,P_wallisii:0.0):0.01182,(P_deleyi:0.0,P_conspicua:0.0,E_billingiae:0.0,E_pyrifoliae:0.0,E_tasmaniensis:0.0,P_agglomerans:0.0,P_vagans:0.0,P_anthophila:0.0,P_brenneri:0.0,P_cypripedii:0.0,P_septica:0.0,P_sp_aB:0.0,T_morbirosei:0.0,T_ptyseos:0.0,T_sp_NML_06:0.0):5.4E-4,P_sp_A4:0.03608);
[277] tree 't277'=[&R] ((E_billingiae:0.0,P_ananatis:0.0,P_rodasii:0.0,P_rwandensis:0.0,P_sp_GM01:0.0,P_s_indologenes:0.0,P_s_stewartii:0.0,P_allii:0.0):0.01124,(E_pyrifoliae:0.0,E_tasmaniensis:0.0,P_agglomerans:0.0,P_sp_At-9b:0.0,P_vagans:0.0,P_deleyi:0.0,P_anthophila:0.0,P_brenneri:0.0,P_cypripedii:0.0,P_septica:0.0,P_sp_A4:0.0,P_sp_aB:0.0,T_morbirosei:0.0,T_ptyseos:0.0,T_sp_NML_06:0.0,P_conspicua:0.0,P_wallisii:0.0,P_eucrina:0.0,P_dispersa:0.0):0.01124);
[278] tree 't278'=[&R] ((P_sp_GM01:0.03638,(P_rodasii:0.0705,P_rwandensis:5.5E-4):0.05903):0.02851,(P_eucrina:0.11431,(P_sp_At-9b:0.10961,P_cypripedii:0.11257):0.13122):0.07457,((P_sp_A4:0.18925,(((E_billingiae:0.22471,(E_pyrifoliae:0.06279,E_tasmaniensis:0.07511):0.21671):0.31899,(T_morbirosei:0.24374,(T_sp_NML_06:0.32815,T_ptyseos:0.1831):0.12046):0.22104):0.11808,(P_septica:0.16066,((P_allii:0.00741,((P_s_indologenes:5.4E-4,P_s_stewartii:0.01127):0.19214,P_ananatis:0.0754):0.03688):0.33385,((P_brenneri:0.04626,P_conspicua:0.0355):0.05421,((P_deleyi:0.11823,P_anthophila:0.06082):0.05726,((P_agglomerans:0.03829,P_sp_aB:0.11565):0.07671,P_vagans:0.08663):0.01379):0.13669):0.08903):0.09875):0.12212):0.05889):0.13389,(P_wallisii:0.14423,P_dispersa:0.13788):0.02377):0.05046);
[279] tree 't279'=[&R] ((((P_agglomerans:0.02459,(P_sp_aB:0.05145,P_vagans:5.4E-4):0.00839):0.01106,(P_deleyi:0.05471,P_anthophila:0.03958):0.00868):0.02238,((P_sp_A4:0.03351,((P_sp_At-9b:0.04181,P_cypripedii:0.01036):0.03476,(P_rodasii:0.15299,(P_wallisii:0.03982,(P_sp_GM01:0.04222,(P_dispersa:0.04099,P_rwandensis:0.04975):0.022):0.02811):0.01209):0.05002):0.01172):0.02463,(P_eucrina:0.15085,P_septica:0.03748):0.03215):0.03):0.01625,(P_brenneri:0.01673,P_conspicua:0.06042):0.00872,(((T_sp_NML_06:0.14385,(T_morbirosei:0.12161,T_ptyseos:0.12378):0.05264):0.10425,(E_billingiae:0.10577,(E_pyrifoliae:0.05917,E_tasmaniensis:0.03701):0.17401):0.1078):0.02433,((P_s_indologenes:0.0,P_s_stewartii:0.0):0.0247,(P_allii:0.00801,P_ananatis:0.0252):0.00929):0.06565):0.01738);
[280] tree 't280'=[&R] (P_anthophila:0.03663,P_deleyi:0.09411,((((P_s_indologenes:0.0055,P_s_stewartii:5.5E-4):0.0452,(P_allii:0.02649,P_ananatis:0.03852):0.04504):0.06437,((P_sp_A4:0.20449,((P_sp_At-9b:0.01594,P_cypripedii:0.09352):0.06748,((P_wallisii:0.06206,P_dispersa:0.04847):5.4E-4,((P_sp_GM01:0.03598,(P_rodasii:0.06726,P_rwandensis:0.03511):0.05095):0.0294,P_eucrina:0.14741):0.02572):0.04408):0.10035):0.06691,((T_morbirosei:0.16621,(T_ptyseos:0.10896,T_sp_NML_06:0.06251):0.09518):0.32572,(P_septica:0.12518,(E_billingiae:0.17625,(E_pyrifoliae:0.0172,E_tasmaniensis:0.00588):0.12298):0.07055):0.03923):0.03286):0.05096):0.06446,((P_brenneri:0.0281,P_conspicua:0.0064):0.04082,(P_agglomerans:0.01305,(P_sp_aB:0.03521,P_vagans:0.00953):0.02142):0.0309):0.03333):0.03138);
[281] tree 't281'=[&R] ((P_septica:0.01674,(((P_sp_At-9b:0.00408,(P_rodasii:0.0,P_sp_GM01:0.0):0.00412):0.00413,(P_rwandensis:0.01264,(P_cypripedii:0.00829,(P_dispersa:0.0,P_wallisii:0.0):0.0124):0.00413):5.5E-4):0.00425,(P_eucrina:0.00893,((T_morbirosei:0.02548,(T_ptyseos:0.04505,T_sp_NML_06:0.03851):0.02487):0.10191,(P_sp_A4:0.05269,(E_billingiae:0.05636,(E_pyrifoliae:0.01028,E_tasmaniensis:0.04582):0.05377):0.07228):0.01547):5.5E-4):0.00414):0.00826):0.00404,(P_agglomerans:5.5E-4,P_sp_aB:0.0041):0.0041,(P_vagans:0.00411,(((P_s_stewartii:0.01252,P_s_indologenes:0.00414):0.00406,(P_allii:5.5E-4,P_ananatis:0.0041):5.4E-4):0.01657,(P_brenneri:0.00824,(P_deleyi:0.0,P_anthophila:0.0,P_conspicua:0.0):5.5E-4):0.0041):5.4E-4):5.5E-4);
[282] tree 't282'=[&R] ((P_rwandensis:0.00825,(P_sp_GM01:0.02119,P_rodasii:5.4E-4):0.00365):0.00413,(P_dispersa:0.01229,((P_sp_A4:0.04495,(E_billingiae:0.04172,(E_pyrifoliae:0.01609,E_tasmaniensis:0.03616):0.08372):0.05024):0.01095,(P_cypripedii:0.00823,(P_sp_At-9b:0.00794,(P_septica:0.025,((T_morbirosei:0.0193,(T_sp_NML_06:0.12471,T_ptyseos:0.02721):0.05009):0.11568,(((P_s_indologenes:0.0,P_s_stewartii:0.0):0.00443,(P_allii:0.0,P_ananatis:0.0):0.00786):0.02713,(((P_vagans:5.3E-4,(P_agglomerans:0.00403,P_sp_aB:5.5E-4):0.00813):0.01153,(P_anthophila:0.00676,P_deleyi:0.02238):0.00807):0.00915,(P_brenneri:0.00412,P_conspicua:0.00823):0.00413):0.00648):0.00855):0.01427):0.01711):5.5E-4):0.00475):0.00795):0.0041,(P_eucrina:0.09842,P_wallisii:0.00405):0.00411);
[283] tree 't283'=[&R] (P_sp_GM01:0.0703,((P_rodasii:5.5E-4,P_rwandensis:0.02704):0.0634,(((T_ptyseos:0.02168,(T_sp_NML_06:0.09271,T_morbirosei:0.14918):0.05415):0.17202,(E_billingiae:0.14629,(E_pyrifoliae:0.032,E_tasmaniensis:0.04331):0.03252):0.04474):0.06253,(P_septica:0.04178,(P_sp_A4:0.07358,((P_deleyi:0.06935,((P_agglomerans:0.0131,P_sp_aB:5.5E-4):5.4E-4,((P_vagans:0.0,P_brenneri:0.0,P_conspicua:0.0):5.4E-4,P_anthophila:0.06845):0.01298):0.01284):0.09031,((P_allii:0.0,P_ananatis:0.0):5.4E-4,(P_s_indologenes:0.01313,P_s_stewartii:5.5E-4):0.04017):0.0888):0.03749):0.03261):0.05513):0.0356):5.4E-4,((P_eucrina:0.11166,P_dispersa:0.02616):0.0437,(P_sp_At-9b:0.0259,(P_cypripedii:5.5E-4,P_wallisii:0.01317):0.01798):5.3E-4):0.01246);
[284] tree 't284'=[&R] (P_allii:5.5E-4,P_ananatis:0.00598,((P_sp_A4:0.01825,(((P_eucrina:5.5E-4,((P_sp_GM01:0.01205,(P_wallisii:0.00597,P_rodasii:5.5E-4):5.5E-4):0.00606,(P_dispersa:0.0,P_rwandensis:0.0):5.5E-4):0.00597):5.4E-4,(E_pyrifoliae:0.00606,E_tasmaniensis:0.01198):0.05619):0.00617,((P_septica:5.4E-4,(P_sp_At-9b:0.01227,(E_billingiae:0.03774,(T_sp_NML_06:0.01871,(T_morbirosei:0.04251,T_ptyseos:0.01333):0.00686):0.05544):0.00698):0.01116):0.00603,P_cypripedii:5.4E-4):0.01862):0.0058):0.01231,(P_sp_aB:5.5E-4,(P_agglomerans:5.4E-4,((P_brenneri:0.0,P_s_stewartii:0.0,P_s_indologenes:0.0,P_vagans:0.0,P_deleyi:0.0,P_anthophila:0.0):5.5E-4,P_conspicua:0.006):0.00592):0.00598):0.00591):5.5E-4);
[285] tree 't285'=[&R] (((P_eucrina:0.03584,P_anthophila:5.3E-4):0.01776,(P_vagans:0.01782,(P_agglomerans:0.0,P_deleyi:0.0,P_brenneri:0.0,P_conspicua:0.0):5.3E-4):5.5E-4):0.01782,P_allii:0.01822,((P_sp_aB:0.0,P_ananatis:0.0,P_s_indologenes:0.0,P_s_stewartii:0.0):5.4E-4,((P_dispersa:5.5E-4,P_wallisii:0.01762):0.01806,((((P_sp_A4:0.08296,(E_pyrifoliae:5.2E-4,(E_billingiae:0.13647,E_tasmaniensis:5.3E-4):0.01808):0.05138):0.02692,(P_rodasii:0.13323,P_rwandensis:0.00903):0.06611):0.01798,P_sp_GM01:0.01818):0.01801,(P_septica:5.4E-4,((P_sp_At-9b:0.0,P_cypripedii:0.0):5.3E-4,(T_morbirosei:0.1963,(T_sp_NML_06:0.27469,T_ptyseos:0.1922):0.06285):0.12465):0.01789):0.01895):0.01748):5.3E-4):5.1E-4);
[286] tree 't286'=[&R] (((((P_s_indologenes:0.0,P_s_stewartii:0.0):0.01841,(P_allii:0.01498,P_ananatis:5.4E-4):0.00726):0.02072,((P_anthophila:0.0076,(P_deleyi:0.01798,(P_agglomerans:0.00256,(P_vagans:0.00176,P_sp_aB:0.01412):0.00454):0.0026):0.00239):0.01167,(P_brenneri:0.00566,P_conspicua:0.0101):0.00608):0.02068):0.01479,((P_sp_At-9b:0.01095,P_cypripedii:0.00961):0.01403,((P_septica:0.042,P_sp_GM01:0.03105):0.01763,((P_wallisii:0.013,P_dispersa:0.01321):0.01386,(P_rodasii:0.03314,P_rwandensis:0.00335):0.00949):0.00937):0.00277):0.01441):0.01835,((T_morbirosei:0.04513,(T_sp_NML_06:0.0608,T_ptyseos:0.04643):0.01519):0.04631,(E_billingiae:0.04262,(E_pyrifoliae:0.01056,E_tasmaniensis:0.02735):0.04064):0.03836):0.01853,(P_eucrina:0.04195,P_sp_A4:0.06268):0.0089);
[287] tree 't287'=[&R] ((P_sp_aB:0.03525,(P_agglomerans:5.5E-4,((((P_ananatis:0.01441,((P_s_indologenes:0.0,P_s_stewartii:0.0):0.0437,P_allii:5.5E-4):0.03293):0.05915,P_brenneri:0.0256):5.4E-4,P_conspicua:0.01747):0.01452,(P_septica:0.06496,((E_billingiae:0.05616,(E_pyrifoliae:0.00834,E_tasmaniensis:0.02659):0.05279):0.01594,((P_sp_A4:0.01691,(T_morbirosei:5.5E-4,(T_sp_NML_06:0.09088,T_ptyseos:0.04423):0.09478):0.18485):0.07999,(P_sp_GM01:5.3E-4,(P_eucrina:0.02837,((P_dispersa:0.00866,P_wallisii:0.04303):0.0184,((P_rodasii:0.0175,P_rwandensis:0.00712):0.04037,(P_sp_At-9b:0.02291,P_cypripedii:0.0206):0.03013):0.01769):0.01706):0.02626):0.04922):0.01411):0.06966):0.10192):0.02052):0.017):5.3E-4,P_vagans:5.5E-4,(P_deleyi:0.00881,P_anthophila:0.01729):5.5E-4);
[288] tree 't288'=[&R] ((P_allii:0.00598,(P_ananatis:0.01401,(P_s_indologenes:0.00168,P_s_stewartii:0.00168):0.01801):0.00694):0.04532,(P_septica:0.03993,(P_brenneri:0.01531,(P_conspicua:0.01136,((P_agglomerans:0.00547,(P_sp_aB:0.00919,P_vagans:0.00362):0.00393):0.00796,(P_anthophila:0.01455,P_deleyi:0.01211):0.01491):0.01072):0.02712):0.02765):0.012,(((P_sp_At-9b:0.00733,P_cypripedii:0.00845):0.00738,((P_eucrina:0.02188,(P_dispersa:0.01926,P_wallisii:0.01315):0.00624):0.0027,((P_rodasii:0.09001,P_rwandensis:0.00525):0.01237,P_sp_GM01:0.02902):0.0133):0.02377):0.0069,(P_sp_A4:0.05014,((T_sp_NML_06:0.04991,(T_morbirosei:0.07075,T_ptyseos:0.04456):0.02382):0.10479,(E_billingiae:0.04128,(E_pyrifoliae:0.02163,E_tasmaniensis:0.00472):0.03926):0.06984):0.03218):0.02365):0.00643);
[289] tree 't289'=[&R] (((P_eucrina:0.02503,(P_sp_GM01:0.02678,(P_rodasii:0.00532,P_rwandensis:0.01052):0.01124):0.01377):0.00506,(P_sp_A4:0.10577,((E_billingiae:0.07195,(E_tasmaniensis:5.4E-4,(E_pyrifoliae:0.02624,(T_ptyseos:0.89304,(T_morbirosei:0.12915,T_sp_NML_06:0.1855):0.42051):0.35833):0.03307):0.05936):0.09754,(P_septica:0.07533,(((P_s_indologenes:5.4E-4,P_s_stewartii:0.00514):0.10815,(P_allii:0.02751,P_ananatis:0.05143):0.03316):0.05165,((P_brenneri:0.00515,P_conspicua:0.02145):0.0134,((P_vagans:0.00514,P_anthophila:0.01047):0.01561,(P_deleyi:0.01534,(P_sp_aB:0.016,P_agglomerans:0.01536):0.01029):5.5E-4):0.01345):0.04104):0.02903):0.02698):0.00977):0.02673):0.0063,(P_sp_At-9b:0.00518,P_cypripedii:0.01598):0.00981,(P_dispersa:0.00534,P_wallisii:0.03751):0.0035);
[290] tree 't290'=[&R] (((P_deleyi:5.4E-4,((((E_billingiae:0.05761,(E_pyrifoliae:0.03758,E_tasmaniensis:0.02553):0.05174):0.06806,(P_sp_A4:0.07971,(T_sp_NML_06:0.16236,(T_ptyseos:0.03909,T_morbirosei:0.10813):0.07672):0.14257):0.02157):0.02349,((P_s_indologenes:0.0,P_s_stewartii:0.0):5.4E-4,(P_septica:0.06119,(P_allii:0.02826,P_ananatis:5.5E-4):0.02479):0.01246):0.02697):0.01095,((P_dispersa:0.03224,((P_sp_GM01:0.04432,(P_rwandensis:5.4E-4,(P_wallisii:0.03669,P_eucrina:0.05677):0.02061):0.00812):0.01151,P_rodasii:0.00972):0.02463):0.03841,(P_sp_At-9b:0.03782,P_cypripedii:0.00923):0.0286):0.00952):0.02881):0.01862,P_agglomerans:5.4E-4):0.00887,(P_anthophila:0.02772,P_sp_aB:0.00904):0.00906,(P_vagans:0.00894,(P_brenneri:0.00819,P_conspicua:0.1043):0.00983):5.4E-4);
[291] tree 't291'=[&R] (P_wallisii:0.1086,P_dispersa:0.08698,(P_sp_GM01:0.14585,(((P_sp_At-9b:0.03988,P_cypripedii:0.04892):0.07557,(P_eucrina:0.13813,((P_septica:0.13514,(((P_s_indologenes:0.00457,P_s_stewartii:0.01175):0.07334,(P_allii:0.04789,P_ananatis:0.02495):0.04923):0.0292,((P_brenneri:0.04841,P_conspicua:0.03455):0.07994,(P_deleyi:0.09247,(P_anthophila:0.07369,(P_vagans:0.0178,(P_sp_aB:0.02358,P_agglomerans:0.02289):0.02061):0.01115):0.01162):0.01314):0.11055):0.09091):0.05958,((T_morbirosei:0.14815,(T_sp_NML_06:0.26756,T_ptyseos:0.14323):0.10412):0.18974,(P_sp_A4:0.26938,(E_billingiae:0.18823,(E_pyrifoliae:0.06407,E_tasmaniensis:0.07354):0.24544):0.09328):0.05694):0.05664):0.11173):0.01989):0.01478,(P_rodasii:0.06885,P_rwandensis:0.05393):0.07984):0.02537):0.01426);
[292] tree 't292'=[&R] (P_anthophila:0.05716,(((P_septica:0.13633,(P_sp_A4:0.18505,(((P_sp_At-9b:0.02473,P_cypripedii:0.03367):0.04127,((P_sp_GM01:0.03271,(P_rodasii:0.01295,P_rwandensis:5.5E-4):0.04446):0.02557,((P_dispersa:0.01434,P_wallisii:0.02712):0.0144,P_eucrina:0.07849):0.00798):0.07276):0.07081,((T_morbirosei:0.11157,(T_ptyseos:0.05826,T_sp_NML_06:0.10357):0.0507):0.27615,(E_billingiae:0.12811,(E_pyrifoliae:0.03474,E_tasmaniensis:0.04979):0.08406):0.07591):0.06063):0.04283):0.02632):0.09787,(P_ananatis:0.0571,(P_allii:0.04234,(P_s_indologenes:0.0,P_s_stewartii:0.0):0.07951):0.0224):0.06977):0.07524,(P_brenneri:0.0202,P_conspicua:0.04263):0.03216):0.01437,(P_deleyi:0.05354,(P_agglomerans:0.02382,(P_vagans:0.0169,P_sp_aB:0.02438):0.0049):0.02457):0.0171);
[293] tree 't293'=[&R] (P_deleyi:0.04514,P_anthophila:0.01441,((P_vagans:0.01437,P_sp_aB:5.5E-4):5.5E-4,(P_agglomerans:0.01382,(P_brenneri:5.5E-4,(P_conspicua:0.01351,(((P_allii:0.01381,P_ananatis:0.02767):0.01343,(P_s_indologenes:5.4E-4,P_s_stewartii:0.01375):0.01413):0.05623,((((T_sp_NML_06:0.00106,(T_ptyseos:0.12459,T_morbirosei:0.18318):0.06041):0.24808,P_sp_A4:0.04862):0.06217,((P_dispersa:5.5E-4,P_eucrina:0.06009):0.02616,(((P_rodasii:0.02989,P_rwandensis:0.01701):0.02558,(P_wallisii:5.4E-4,P_sp_GM01:0.06852):0.01567):0.04756,(E_tasmaniensis:0.02913,(E_pyrifoliae:5.3E-4,E_billingiae:0.14526):0.01273):0.16022):5.4E-4):0.04572):0.01343,(P_septica:0.05915,(P_sp_At-9b:0.01386,P_cypripedii:5.4E-4):0.04871):0.03075):0.05918):0.05735):5.3E-4):0.02932):5.4E-4):0.0146);
[294] tree 't294'=[&R] ((P_wallisii:0.03607,P_dispersa:0.00138):0.00421,P_eucrina:0.03169,(((P_sp_At-9b:0.00894,(P_sp_GM01:0.01388,(P_rodasii:0.00527,P_rwandensis:5.5E-4):0.01115):0.0233):0.00632,((P_anthophila:0.00518,((P_brenneri:0.0051,P_conspicua:0.00535):0.02141,((P_agglomerans:0.00521,P_sp_aB:5.5E-4):5.5E-4,(P_vagans:0.00555,P_deleyi:0.01043):0.00498):0.00527):0.00508):0.02937,((P_sp_A4:0.07593,(E_billingiae:0.02869,(E_pyrifoliae:0.0194,E_tasmaniensis:0.02734):0.04164):0.04097):0.01484,(((P_s_indologenes:5.5E-4,P_s_stewartii:0.01057):0.00541,(P_allii:0.0054,P_ananatis:0.01575):0.00525):0.02831,(P_septica:0.01667,(T_morbirosei:0.01537,(T_sp_NML_06:0.0547,T_ptyseos:0.04249):0.01417):0.10654):0.00599):0.02067):0.00229):0.01945):0.01651,P_cypripedii:0.0052):0.01162);
[295] tree 't295'=[&R] (((P_rwandensis:0.02903,(P_sp_A4:0.05171,P_cypripedii:0.08367):5.4E-4):0.01008,(P_septica:0.04721,(E_billingiae:0.05968,(T_ptyseos:0.0667,(T_morbirosei:0.06353,T_sp_NML_06:0.06459):0.0097):0.10665):0.01217):0.02519):0.00966,((E_pyrifoliae:0.05544,E_tasmaniensis:0.00689):0.04966,P_sp_GM01:0.0097):5.5E-4,(((P_rodasii:0.0605,(P_allii:0.00999,P_ananatis:5.5E-4):0.02015):5.4E-4,((P_sp_At-9b:0.01001,P_dispersa:5.4E-4):5.4E-4,P_eucrina:0.02959):0.00978):5.3E-4,((P_wallisii:5.4E-4,(P_s_indologenes:0.0,P_s_stewartii:0.0):0.03173):0.00979,(P_agglomerans:5.5E-4,((P_deleyi:0.0,P_conspicua:0.0,P_brenneri:0.0,P_sp_aB:0.0):5.5E-4,(P_anthophila:0.0098,P_vagans:5.5E-4):0.00973):0.00967):0.03317):5.5E-4):5.5E-4);
[296] tree 't296'=[&R] (E_billingiae:0.00637,(P_dispersa:0.0,P_eucrina:0.0,P_wallisii:0.0):5.5E-4,(((P_allii:0.0,P_ananatis:0.0,P_brenneri:0.0,P_conspicua:0.0,P_septica:0.0,P_sp_A4:0.0,P_s_indologenes:0.0,P_s_stewartii:0.0):5.3E-4,((P_deleyi:0.14829,(P_agglomerans:0.0,P_vagans:0.0,P_anthophila:0.0,P_rodasii:0.0,P_rwandensis:0.0,P_sp_GM01:0.0,P_sp_aB:0.0):5.5E-4):0.00594,(E_tasmaniensis:0.00985,(E_pyrifoliae:5.5E-4,(T_sp_NML_06:0.01273,(T_ptyseos:0.00632,T_morbirosei:5.5E-4):5.5E-4):0.00629):0.00528):0.00347):6.0E-4):0.0063,(P_sp_At-9b:0.0,P_cypripedii:0.0):0.0063):5.5E-4);
[297] tree 't297'=[&R] (P_sp_aB:0.0177,P_vagans:0.00358,(P_agglomerans:0.00349,((P_anthophila:0.03237,P_deleyi:5.4E-4):0.0111,(P_conspicua:0.00815,(P_brenneri:0.00409,(((P_s_indologenes:5.5E-4,P_s_stewartii:0.00708):0.02739,(P_allii:0.0083,P_ananatis:0.01765):0.01715):0.0976,(P_sp_A4:0.13098,(((T_morbirosei:0.06735,(T_ptyseos:0.03718,T_sp_NML_06:0.11699):0.12765):0.321,(E_billingiae:0.09511,(E_pyrifoliae:0.03687,E_tasmaniensis:0.02986):0.13359):0.07222):0.04417,(P_septica:0.07969,((P_sp_At-9b:0.01136,P_cypripedii:0.01728):0.03713,(P_eucrina:0.06125,(P_dispersa:0.01544,((P_sp_GM01:0.03002,(P_rodasii:0.02479,P_rwandensis:0.01936):0.01585):0.01685,P_wallisii:0.0284):0.00788):0.01525):0.02078):0.07678):0.0215):0.01411):0.03803):0.04124):0.00563):0.01273):0.03077):0.00709);
[298] tree 't298'=[&R] (P_eucrina:0.13406,((P_wallisii:0.04645,((P_dispersa:0.04185,((P_rodasii:0.02249,P_rwandensis:0.03124):0.02512,(P_sp_GM01:0.02974,P_sp_At-9b:0.08675):0.0232):0.00707):0.01037,((P_sp_A4:0.09918,(T_ptyseos:0.16521,(T_sp_NML_06:0.26258,T_morbirosei:0.10861):0.04443):0.22971):0.08231,((P_allii:0.0327,(P_ananatis:0.05269,(P_s_indologenes:0.0,P_s_stewartii:0.0):5.4E-4):0.02367):0.0751,(E_billingiae:0.11361,(E_pyrifoliae:0.03329,E_tasmaniensis:0.02026):0.04394):0.06949):0.01607):0.05892):0.01447):0.01264,((P_sp_aB:0.027,(P_vagans:5.4E-4,(P_deleyi:0.03103,P_agglomerans:0.01008):5.5E-4):0.01767):0.01721,(P_anthophila:0.02013,(P_brenneri:0.00968,P_conspicua:0.0103):0.0963):5.4E-4):0.03214):0.01956,(P_septica:0.14261,P_cypripedii:0.05605):0.03118);
[299] tree 't299'=[&R] (((P_dispersa:0.0,P_wallisii:0.0):5.4E-4,P_eucrina:0.03666):0.02195,((P_sp_GM01:0.01606,(P_rodasii:0.00518,P_rwandensis:5.5E-4):0.00633):0.00968,((P_conspicua:5.5E-4,(((P_agglomerans:0.0,P_vagans:0.0,P_sp_aB:0.0):5.3E-4,(P_deleyi:0.01589,P_anthophila:5.5E-4):0.00503):0.01051,P_brenneri:0.0104):0.00532):0.02089,(P_allii:0.02107,(P_ananatis:5.3E-4,(P_s_indologenes:5.5E-4,P_s_stewartii:0.00521):0.02121):0.00553):0.0161):0.01728):0.01408,((P_cypripedii:0.02137,P_sp_At-9b:0.00515):0.01053,((T_morbirosei:0.09512,(T_sp_NML_06:0.09625,T_ptyseos:0.08009):0.04451):0.06819,(P_septica:0.02645,(P_sp_A4:0.06012,(E_billingiae:0.06387,(E_pyrifoliae:0.01714,E_tasmaniensis:0.00409):0.03093):0.04278):0.01366):0.00911):0.01497):0.0144);
[300] tree 't300'=[&R] ((P_deleyi:0.00764,(P_agglomerans:5.4E-4,(((P_septica:0.03695,(P_sp_A4:0.1578,(((P_sp_At-9b:0.00285,P_cypripedii:0.01253):0.02697,((P_dispersa:0.02727,(P_wallisii:0.0121,P_eucrina:0.02584):0.01177):0.00638,(P_rodasii:0.02131,(P_rwandensis:0.03003,P_sp_GM01:0.03676):0.00664):0.01192):0.03201):0.03988,((E_billingiae:0.04912,(E_pyrifoliae:0.02702,E_tasmaniensis:0.0268):0.07085):0.10069,(T_sp_NML_06:0.09622,(T_morbirosei:0.12975,T_ptyseos:0.05163):0.06):0.10971):0.02272):0.02953):0.03621):0.05637,((P_s_indologenes:0.0,P_s_stewartii:0.0):0.00532,(P_allii:0.01269,P_ananatis:0.00508):0.00238):0.02824):0.02676,(P_brenneri:0.0,P_conspicua:0.0):0.00987):0.00523):0.02312):0.00253,P_sp_aB:5.4E-4,(P_anthophila:0.01814,P_vagans:0.0077):0.00243);
[301] tree 't301'=[&R] (((P_brenneri:0.01812,P_conspicua:5.5E-4):0.00909,((((P_sp_GM01:0.01008,(P_rodasii:0.01164,P_rwandensis:5.4E-4):0.03016):0.01827,(P_dispersa:0.01446,(P_eucrina:0.03127,P_wallisii:0.01543):0.00752):0.01346):0.00717,((T_morbirosei:0.02027,(T_sp_NML_06:0.02557,T_ptyseos:0.03105):0.02116):0.10546,(P_sp_At-9b:0.00908,(P_septica:0.04077,(P_sp_A4:0.04162,P_cypripedii:0.00306):0.00306):0.00285):0.00766):0.0048):0.01265,(((P_s_indologenes:5.5E-4,P_s_stewartii:0.00298):0.01628,(P_ananatis:5.5E-4,P_allii:0.0276):0.01095):0.01969,(E_billingiae:0.05921,(E_pyrifoliae:0.025,E_tasmaniensis:0.01483):0.02589):0.02362):0.02344):0.00641):0.00903,(P_sp_aB:5.4E-4,(P_agglomerans:0.00922,P_vagans:0.00271):0.00601):0.01166,(P_anthophila:0.02136,P_deleyi:0.00601):5.5E-4);
[302] tree 't302'=[&R] (((P_brenneri:0.01622,P_conspicua:0.02578):0.02167,(P_deleyi:0.02895,(((P_s_indologenes:5.3E-4,P_s_stewartii:0.00294):0.03839,(P_allii:0.02552,P_ananatis:0.03117):0.02996):0.05726,(P_septica:0.06187,(((P_sp_At-9b:0.02271,P_cypripedii:0.03745):0.04471,((P_sp_GM01:0.06346,(P_rodasii:0.02239,P_rwandensis:0.03456):0.02528):0.02219,(P_wallisii:0.05116,(P_eucrina:0.12278,P_dispersa:0.03213):0.01347):0.00851):0.02677):0.04311,((T_morbirosei:0.1354,(T_ptyseos:0.06012,T_sp_NML_06:0.12245):0.04391):0.16639,(P_sp_A4:0.30566,(E_billingiae:0.08523,(E_pyrifoliae:0.05437,E_tasmaniensis:0.02619):0.121):0.0563):0.04001):0.03072):0.02483):0.03669):0.04965):0.01033):0.01103,(P_anthophila:0.01952,P_vagans:0.0291):0.00474,(P_sp_aB:0.04586,P_agglomerans:0.00307):0.00264);
[303] tree 't303'=[&R] (((P_s_indologenes:0.0,P_s_stewartii:0.0):0.05335,(P_allii:0.05296,P_ananatis:0.01131):0.0275):0.0469,(P_sp_A4:0.17163,((E_billingiae:0.10523,(E_pyrifoliae:0.05891,E_tasmaniensis:0.04014):0.12273):0.13741,(T_sp_NML_06:0.25306,(T_ptyseos:0.19623,T_morbirosei:0.24111):0.05102):0.16501):0.07347):0.01737,(((P_brenneri:0.02847,P_conspicua:0.03751):0.03647,(P_anthophila:0.01989,((P_agglomerans:0.02092,P_vagans:0.01534):0.00889,(P_sp_aB:0.01298,P_deleyi:0.0561):5.5E-4):0.0199):0.03189):0.0449,(P_septica:0.0751,(P_dispersa:0.01593,(P_wallisii:0.01885,(((P_rodasii:0.01444,P_rwandensis:0.00871):0.03656,(P_sp_GM01:0.03081,(P_sp_At-9b:0.01073,P_cypripedii:0.0071):0.07677):0.02121):0.01926,P_eucrina:0.12773):0.0279):0.04301):0.02899):0.05054):0.00877);
[304] tree 't304'=[&R] (P_deleyi:0.00908,((P_brenneri:0.0,P_conspicua:0.0):0.01384,((P_dispersa:0.01399,(P_eucrina:0.01356,((P_wallisii:5.4E-4,(P_sp_At-9b:0.00884,P_cypripedii:0.01143):0.01613):0.00917,(P_rwandensis:0.00437,(P_rodasii:0.00456,P_sp_GM01:0.00467):0.00483):0.01412):0.00453):0.00473):0.01331,(P_septica:0.01305,(P_sp_A4:0.04995,((T_morbirosei:0.0415,(T_ptyseos:0.03281,T_sp_NML_06:0.04049):0.01751):0.04799,(E_billingiae:0.03847,(E_pyrifoliae:0.00547,E_tasmaniensis:0.02641):0.03348):0.04203):0.02429):0.01196):0.01413):0.01017):0.00437,(P_anthophila:5.5E-4,((P_agglomerans:0.00907,((P_allii:0.0,P_ananatis:0.0):5.5E-4,(P_s_indologenes:0.0,P_s_stewartii:0.0):0.0045):0.00454):0.0045,(P_vagans:0.00448,P_sp_aB:5.5E-4):0.00905):5.5E-4):5.4E-4);
[305] tree 't305'=[&R] (((P_sp_A4:0.09327,((((P_allii:0.01256,(P_ananatis:0.00503,(P_s_indologenes:0.0,P_s_stewartii:0.0):0.02827):5.8E-4):0.03792,((P_brenneri:6.0E-4,P_conspicua:0.01293):0.00967,(P_anthophila:0.01474,((P_agglomerans:0.0177,P_sp_aB:5.3E-4):0.00702,(P_deleyi:0.04593,P_vagans:0.00569):5.4E-4):0.01744):0.01647):0.02641):0.06868,P_septica:0.04233):0.0248,((E_billingiae:0.15616,(E_pyrifoliae:0.03631,E_tasmaniensis:0.05219):0.11896):0.12149,(T_morbirosei:0.10589,(T_sp_NML_06:0.112,T_ptyseos:0.08206):0.03782):0.08908):0.07661):8.7E-4):0.02742,(P_sp_At-9b:0.02775,P_cypripedii:0.03573):0.05389):0.02537,((P_rodasii:0.01311,P_rwandensis:0.03002):0.02107,P_sp_GM01:0.02731):0.01809,(P_dispersa:0.03908,(P_eucrina:0.04123,P_wallisii:0.02621):0.01713):5.2E-4);
[306] tree 't306'=[&R] ((P_ananatis:0.00903,(P_allii:0.00223,(P_s_indologenes:0.00254,P_s_stewartii:0.00297):0.03107):0.00873):0.05331,((P_eucrina:0.08321,((P_dispersa:0.02564,P_wallisii:0.03232):0.01376,((P_sp_At-9b:0.00264,P_cypripedii:0.01676):0.00635,(P_sp_GM01:0.03594,(P_rodasii:0.03829,P_rwandensis:0.01434):0.01767):0.00522):0.00288):0.02305):0.01989,((E_billingiae:0.07667,(E_pyrifoliae:0.04675,E_tasmaniensis:0.05714):0.06702):0.0412,P_septica:0.0359):0.01011):0.00726,((P_sp_A4:0.06266,(T_sp_NML_06:0.08889,(T_morbirosei:0.08668,T_ptyseos:0.09236):0.04289):0.09998):0.03879,((P_brenneri:0.01386,P_conspicua:0.00809):0.01465,((P_agglomerans:0.00527,(P_vagans:0.01095,P_sp_aB:0.02009):0.00689):0.00902,(P_anthophila:0.02232,P_deleyi:0.02983):0.00945):0.00594):0.0319):0.01335);
[307] tree 't307'=[&R] ((P_ananatis:5.3E-4,(P_s_stewartii:0.00568,P_s_indologenes:5.5E-4):0.00572):0.0057,((P_agglomerans:0.0,P_vagans:0.0,P_deleyi:0.0,P_anthophila:0.0,P_brenneri:0.0,P_conspicua:0.0,P_sp_aB:0.0):5.4E-4,((P_cypripedii:0.0,P_sp_At-9b:0.0):5.3E-4,((P_dispersa:0.0,P_wallisii:0.0):5.5E-4,(P_rodasii:0.00572,(P_eucrina:0.0,P_rwandensis:0.0):0.00574):5.4E-4):0.00578):0.00571):5.4E-4,((P_allii:5.3E-4,((P_sp_A4:5.3E-4,((T_morbirosei:0.0,T_sp_NML_06:0.0):5.5E-4,T_ptyseos:0.00567):0.03488):0.01141,((P_sp_GM01:7.9E-4,E_billingiae:0.00525):0.00543,(E_tasmaniensis:0.0057,E_pyrifoliae:0.00569):5.4E-4):5.3E-4):0.0057):0.01135,P_septica:5.4E-4):0.00575);
[308] tree 't308'=[&R] (P_eucrina:0.13052,(P_wallisii:0.06985,P_dispersa:0.03152):0.01324,((P_sp_GM01:0.04625,((P_sp_At-9b:0.05807,P_cypripedii:0.04195):0.06647,((P_sp_A4:0.19429,((T_morbirosei:0.15572,(T_sp_NML_06:0.33246,T_ptyseos:0.13211):0.11655):0.43942,(E_billingiae:0.18042,(E_pyrifoliae:0.03211,E_tasmaniensis:0.03977):0.13867):0.16498):0.05144):0.04433,(P_septica:0.17266,((P_conspicua:0.04798,(P_brenneri:0.01779,((P_agglomerans:0.02172,(P_sp_aB:0.01361,P_vagans:0.00336):0.00647):0.00585,(P_deleyi:0.05819,P_anthophila:0.04938):0.0134):0.05706):0.01882):0.06773,((P_s_indologenes:0.01015,P_s_stewartii:5.5E-4):0.08268,(P_allii:0.03537,P_ananatis:0.05263):0.02243):0.08873):0.04308):0.03348):0.10076):0.02183):0.02294,(P_rwandensis:0.04805,P_rodasii:0.05373):0.03857):0.01804);
[309] tree 't309'=[&R] ((P_agglomerans:0.0073,(P_deleyi:0.00993,P_anthophila:0.01248):0.00649):0.00215,P_vagans:0.00249,(((P_brenneri:0.00543,P_conspicua:0.01365):0.01525,(((P_s_indologenes:0.00242,P_s_stewartii:0.00241):0.01505,(P_allii:0.00703,P_ananatis:0.00895):0.00835):0.04182,(((T_morbirosei:0.06142,(T_sp_NML_06:0.09607,T_ptyseos:0.05646):0.03617):0.16226,(E_billingiae:0.06275,(E_pyrifoliae:0.03483,E_tasmaniensis:0.02967):0.06488):0.05086):0.01588,(P_septica:0.04887,(P_sp_A4:0.08201,((P_sp_At-9b:0.02419,P_cypripedii:0.01165):0.02324,((P_rodasii:0.02345,P_rwandensis:0.02403):0.00889,(P_sp_GM01:0.0276,(P_dispersa:0.01911,(P_wallisii:0.01244,P_eucrina:0.03837):0.00419):0.01116):0.009):0.00833):0.02048):0.02401):0.01897):0.01455):0.01378):0.01147,P_sp_aB:0.00795):0.00331);
[310] tree 't310'=[&R] (P_dispersa:0.05422,((P_rwandensis:0.14279,P_rodasii:0.02607):0.01651,(P_wallisii:0.04999,P_sp_GM01:0.03578):9.3E-4):0.00769,((P_eucrina:0.12115,((P_sp_A4:0.23822,((T_morbirosei:0.12194,(T_ptyseos:0.0968,T_sp_NML_06:0.12847):0.04419):0.41268,(E_billingiae:0.12073,(E_pyrifoliae:0.10365,E_tasmaniensis:0.10526):0.17361):0.085):0.03806):0.04745,(P_septica:0.11626,((P_allii:5.4E-4,((P_s_indologenes:5.5E-4,P_s_stewartii:0.00242):0.05225,P_ananatis:0.02248):0.00977):0.12617,((P_brenneri:0.01505,P_conspicua:0.02141):0.01383,(P_anthophila:0.03096,(((P_deleyi:0.02546,P_sp_aB:0.02201):0.01252,P_vagans:0.02209):0.00286,P_agglomerans:5.3E-4):0.01888):0.00892):0.04787):0.03905):0.04175):0.01746):0.02083,(P_sp_At-9b:0.02977,P_cypripedii:0.02935):0.02098):0.01499);
[311] tree 't311'=[&R] ((P_sp_At-9b:0.00804,P_cypripedii:0.04575):0.05416,((E_billingiae:0.11872,(E_pyrifoliae:0.02587,E_tasmaniensis:0.09536):0.07098):0.04401,((((P_deleyi:0.0582,(P_vagans:0.02929,(P_agglomerans:0.00717,(P_anthophila:0.02191,P_sp_aB:0.00714):0.00731):5.4E-4):0.01729):0.02586,(P_brenneri:0.02002,P_conspicua:0.00212):0.01103):0.02842,((P_s_indologenes:0.0,P_s_stewartii:0.0):0.03566,(P_allii:0.01458,P_ananatis:0.01627):0.02664):0.02816):0.02472,(P_sp_A4:0.07177,(T_sp_NML_06:0.10059,(T_morbirosei:0.07508,T_ptyseos:0.10381):0.04697):0.18251):0.02566):0.01717):0.00216,(P_septica:0.07526,(P_eucrina:0.05723,((P_dispersa:0.05133,P_wallisii:0.01619):0.00825,(P_rwandensis:0.04893,(P_rodasii:0.04152,P_sp_GM01:0.0284):0.04385):0.01159):0.02637):0.02748):0.00748);
[312] tree 't312'=[&R] (P_wallisii:0.03988,(P_sp_GM01:0.0226,(P_rodasii:0.0169,P_rwandensis:0.01088):0.01118):0.01129,((P_eucrina:0.03795,((P_septica:0.02719,(((P_allii:0.1261,P_ananatis:0.00206):0.03132,(P_s_indologenes:5.4E-4,P_s_stewartii:0.00517):0.01161):0.06435,((P_brenneri:5.4E-4,P_conspicua:0.00537):5.5E-4,((P_anthophila:0.0054,((P_sp_aB:5.5E-4,P_vagans:0.01626):0.01087,P_agglomerans:0.00542):0.00551):0.00541,P_deleyi:0.03877):0.01027):0.022):0.05719):0.02943,(P_sp_A4:0.12502,((T_morbirosei:0.04502,(T_ptyseos:0.09827,T_sp_NML_06:0.04813):0.04448):0.1222,(E_billingiae:0.06164,(E_pyrifoliae:0.04032,E_tasmaniensis:0.03664):0.03821):0.07658):0.0252):0.02411):0.05732):0.01898,(P_dispersa:0.02653,(P_sp_At-9b:5.5E-4,P_cypripedii:0.02807):0.0082):0.01522):5.4E-4);
[313] tree 't313'=[&R] ((P_vagans:0.00347,P_anthophila:0.00347):5.4E-4,(P_deleyi:0.01797,((((P_s_indologenes:0.0,P_s_stewartii:0.0):0.0233,(P_allii:0.00718,P_ananatis:0.00341):0.0175):0.02712,(P_septica:0.028,((((P_sp_GM01:0.02205,(P_dispersa:0.02127,(P_rodasii:0.00305,P_rwandensis:0.01006):0.00461):0.0037):0.00379,(P_wallisii:0.00696,P_eucrina:0.04036):0.00364):0.00469,(P_sp_At-9b:0.0216,P_cypripedii:0.0071):0.00646):0.03881,((E_billingiae:0.05928,(E_pyrifoliae:0.01673,E_tasmaniensis:0.03288):0.02493):0.02508,(P_sp_A4:0.07181,(T_morbirosei:0.04505,(T_ptyseos:0.03641,T_sp_NML_06:0.0679):0.03338):0.07576):0.01148):0.00371):0.01888):0.01696):0.01391,P_sp_aB:0.00901):0.00994):0.00308,((P_brenneri:0.00706,P_conspicua:0.01054):0.01402,P_agglomerans:0.00349):0.00699);
[314] tree 't314'=[&R] ((P_agglomerans:0.01379,P_anthophila:0.00159):0.00409,(P_deleyi:0.00946,(P_sp_aB:0.0,P_vagans:0.0):5.5E-4):0.00464,(((((P_septica:0.03058,(P_sp_A4:0.04002,(P_rodasii:5.5E-4,P_rwandensis:0.03009):0.28989):0.03134):0.01324,(P_s_indologenes:0.0,P_s_stewartii:0.0):0.00376):0.00604,(P_allii:0.0,P_ananatis:0.0):5.5E-4):0.01961,((P_eucrina:0.01222,((E_billingiae:0.04898,(E_pyrifoliae:0.01046,E_tasmaniensis:0.01907):0.05476):0.02941,(T_sp_NML_06:0.02326,(T_ptyseos:0.06785,T_morbirosei:0.04672):0.03743):0.10049):0.02873):0.0095,((P_sp_At-9b:0.03307,P_cypripedii:0.0207):0.02327,(P_sp_GM01:0.01721,(P_dispersa:0.0339,P_wallisii:5.3E-4):0.0117):0.0106):0.02202):0.02806):0.00476,(P_brenneri:0.00962,P_conspicua:0.0298):0.0049):0.00478);
[315] tree 't315'=[&R] (P_deleyi:0.00945,(P_conspicua:0.0,P_vagans:0.0,P_anthophila:0.0,P_agglomerans:0.0,P_sp_aB:0.0):5.5E-4,((((P_dispersa:0.0,P_wallisii:0.0,P_rwandensis:0.0,P_rodasii:0.0,P_cypripedii:0.0,P_sp_At-9b:0.0):5.5E-4,((T_ptyseos:5.4E-4,(T_sp_NML_06:0.0047,T_morbirosei:5.5E-4):0.00472):0.02846,P_eucrina:5.3E-4):0.00472):0.00472,(P_sp_GM01:5.5E-4,((P_allii:0.0,P_ananatis:0.0,P_s_indologenes:0.0,P_s_stewartii:0.0):0.00946,(((P_sp_A4:0.01141,E_billingiae:0.0075):0.00473,(E_tasmaniensis:5.4E-4,E_pyrifoliae:0.00945):0.01232):0.00664,P_septica:5.5E-4):0.00471):5.3E-4):5.5E-4):0.00471,P_brenneri:0.01458):5.5E-4);
[316] tree 't316'=[&R] (P_rodasii:0.0042,(E_billingiae:0.0,E_pyrifoliae:0.0,E_tasmaniensis:0.0,P_sp_At-9b:0.0,P_allii:0.0,P_ananatis:0.0,P_brenneri:0.0,P_conspicua:0.0,P_cypripedii:0.0,P_dispersa:0.0,P_eucrina:0.0,P_rwandensis:0.0,P_septica:0.0,P_sp_A4:0.0,P_sp_GM01:0.0,P_s_indologenes:0.0,P_s_stewartii:0.0,P_wallisii:0.0):5.5E-4,((T_morbirosei:0.0,T_ptyseos:0.0,T_sp_NML_06:0.0):0.0042,(P_agglomerans:0.0,P_vagans:0.0,P_deleyi:0.0,P_anthophila:0.0,P_sp_aB:0.0):0.00419):5.5E-4);
[317] tree 't317'=[&R] ((P_vagans:0.00668,(P_deleyi:0.00679,((P_brenneri:5.4E-4,(((E_billingiae:0.1295,(E_pyrifoliae:0.01334,E_tasmaniensis:0.01386):0.01703):0.0447,(T_morbirosei:0.09517,(T_sp_NML_06:0.14195,T_ptyseos:0.00441):0.04677):0.08287):0.02377,((P_septica:0.02907,(P_sp_A4:0.02617,((P_cypripedii:0.0235,((P_dispersa:9.6E-4,(P_wallisii:0.01997,P_eucrina:0.02184):0.01148):0.01003,(P_rwandensis:0.01564,(P_rodasii:0.01771,P_sp_GM01:0.0278):0.00771):0.02179):0.01334):0.00964,P_sp_At-9b:5.5E-4):0.31524):0.04255):5.5E-4,((P_s_indologenes:5.5E-4,P_s_stewartii:0.00637):0.01096,(P_allii:0.00636,P_ananatis:5.5E-4):0.02985):0.04093):0.00569):0.02033):0.00667,P_conspicua:0.00679):0.02202):0.00655):5.4E-4,P_sp_aB:5.5E-4,(P_anthophila:0.00668,P_agglomerans:0.00665):5.5E-4);
[318] tree 't318'=[&R] (((P_deleyi:0.01537,(P_anthophila:0.00783,(((P_s_indologenes:5.4E-4,P_s_stewartii:0.00255):0.00527,(P_allii:0.00774,P_ananatis:0.00512):0.00239):0.00916,(P_septica:0.0271,((P_sp_A4:0.04636,((P_sp_GM01:0.01602,P_eucrina:0.02303):0.00251,(((P_sp_At-9b:5.4E-4,P_cypripedii:0.00487):0.01533,(P_dispersa:0.01514,P_wallisii:0.00279):0.00583):0.00817,(P_rodasii:0.03545,P_rwandensis:0.00598):0.01267):0.00962):0.00363):0.00998,((E_billingiae:0.05075,(E_pyrifoliae:0.01695,E_tasmaniensis:0.00624):0.01396):0.03182,(T_morbirosei:0.03575,(T_sp_NML_06:0.04297,T_ptyseos:0.03398):0.02036):0.05179):0.00142):0.00753):0.01205):0.00681):0.00416):0.00329,(P_brenneri:5.5E-4,P_conspicua:0.00251):5.4E-4):0.00251,P_sp_aB:5.5E-4,(P_agglomerans:0.00761,P_vagans:0.00502):5.5E-4);
[319] tree 't319'=[&R] ((((P_eucrina:0.15407,P_dispersa:0.07621):0.01815,P_wallisii:0.11014):0.01539,(P_rodasii:0.08478,P_sp_GM01:0.06566):0.01724):0.02602,P_rwandensis:0.08225,((P_sp_At-9b:0.05714,P_cypripedii:0.03109):0.04612,((P_sp_A4:0.22941,((T_sp_NML_06:0.35491,(T_morbirosei:0.24414,T_ptyseos:0.24646):0.03632):0.27049,(E_billingiae:0.15874,(E_pyrifoliae:0.04245,E_tasmaniensis:0.02044):0.17674):0.12388):0.05068):0.05011,(P_septica:0.16068,(((P_s_indologenes:5.5E-4,P_s_stewartii:0.00824):0.07975,(P_allii:0.05087,P_ananatis:0.04879):0.04595):0.1402,((P_brenneri:0.05217,P_conspicua:0.02028):0.05504,(P_deleyi:0.07424,((P_sp_aB:0.05683,P_agglomerans:0.02777):0.00717,(P_anthophila:0.0489,P_vagans:0.03174):0.01556):0.01724):0.0342):0.06667):0.05673):0.04061):0.05736):0.03225);
[320] tree 't320'=[&R] (P_brenneri:5.5E-4,(((P_sp_At-9b:5.4E-4,(P_rwandensis:5.5E-4,(P_sp_GM01:0.02616,P_rodasii:5.4E-4):0.00522):0.0107):0.00468,(P_cypripedii:5.3E-4,((P_eucrina:0.01036,P_wallisii:5.5E-4):0.0106,(P_dispersa:0.01023,((T_ptyseos:0.03528,(T_sp_NML_06:0.04535,T_morbirosei:0.02694):0.01448):0.04408,((E_pyrifoliae:0.0,E_tasmaniensis:0.0):0.02701,(P_sp_A4:0.04846,E_billingiae:0.03407):0.01039):0.01611):0.02625):5.5E-4):0.01059):7.1E-4):0.01561,((P_allii:0.00523,P_ananatis:5.5E-4):5.4E-4,((P_s_stewartii:0.00519,P_s_indologenes:5.5E-4):5.4E-4,P_septica:0.02108):0.00523):0.01045):5.4E-4,(P_conspicua:0.00517,((P_deleyi:0.0,P_anthophila:0.0):5.5E-4,((P_agglomerans:0.0,P_vagans:0.0):0.00524,P_sp_aB:0.00523):5.5E-4):0.00528):5.5E-4);
[321] tree 't321'=[&R] (P_rodasii:5.4E-4,(P_wallisii:5.3E-4,(P_eucrina:0.03259,(P_dispersa:0.00829,(((((P_brenneri:0.00778,P_conspicua:5.5E-4):5.5E-4,(T_morbirosei:0.03234,(T_sp_NML_06:0.06078,T_ptyseos:0.02941):0.03314):0.17104):0.01532,((((P_s_indologenes:0.0,P_s_stewartii:0.0):0.00778,(P_allii:5.3E-4,P_ananatis:0.00352):0.0078):0.00784,(P_vagans:5.5E-4,(P_deleyi:0.00389,(P_anthophila:0.00781,P_sp_aB:0.00387):0.0039):5.5E-4):5.4E-4):0.00389,P_agglomerans:0.00386):5.4E-4):0.02386,((P_cypripedii:0.0119,P_sp_At-9b:5.3E-4):0.00585,P_septica:0.05601):0.00652):0.01026,(P_sp_A4:0.02568,(E_billingiae:0.04262,(E_pyrifoliae:0.02759,E_tasmaniensis:0.00392):0.04567):0.03149):0.01935):0.00874):0.00489):0.00645):0.00387,(P_sp_GM01:0.00949,P_rwandensis:0.00282):0.00319);
[322] tree 't322'=[&R] (P_dispersa:0.03132,(P_eucrina:0.08914,P_wallisii:0.00679):0.01033,((P_rodasii:0.01678,P_rwandensis:0.02222):0.02437,(P_sp_GM01:0.06215,((P_sp_At-9b:0.01461,P_cypripedii:0.00851):0.05033,((P_sp_A4:0.1333,P_septica:0.09518):0.02849,(((T_morbirosei:0.09881,(T_sp_NML_06:0.08795,T_ptyseos:0.08558):0.04217):0.19335,(E_billingiae:0.10587,(E_pyrifoliae:0.04245,E_tasmaniensis:0.03364):0.13826):0.09225):0.06371,(((P_s_indologenes:0.00385,P_s_stewartii:0.0038):0.02006,(P_allii:0.01179,P_ananatis:0.00752):0.02386):0.02739,((P_anthophila:0.01089,(P_deleyi:0.01814,(P_agglomerans:0.01147,(P_vagans:0.00369,P_sp_aB:0.01139):0.00379):0.02131):0.00836):0.04932,(P_brenneri:0.0226,P_conspicua:5.8E-4):0.01407):0.01788):0.05383):0.03474):0.02759):0.02741):0.01018):0.00772);
[323] tree 't323'=[&R] (P_agglomerans:5.5E-4,(P_vagans:0.0197,(((((T_morbirosei:0.04791,(T_ptyseos:0.03653,T_sp_NML_06:0.08229):0.06279):0.26307,(E_billingiae:0.23679,(E_pyrifoliae:0.06051,E_tasmaniensis:0.03653):0.05715):0.12342):0.09519,(P_septica:0.10119,((P_rodasii:0.05545,P_rwandensis:0.02748):0.02518,((P_dispersa:0.07557,(P_eucrina:0.06344,P_wallisii:0.04116):0.00753):0.03388,(P_sp_GM01:0.04906,(P_sp_At-9b:0.00998,P_cypripedii:0.05111):0.02847):0.01017):0.02136):0.05334):0.03987):0.02755,(P_sp_A4:0.09932,((P_s_indologenes:0.0,P_s_stewartii:0.0):0.04068,(P_allii:0.02563,P_ananatis:0.01687):0.07039):0.14684):0.02092):0.05008,(P_conspicua:0.04002,P_brenneri:0.01975):5.5E-4):0.05073):0.01923,(P_anthophila:0.04841,(P_deleyi:0.0094,P_sp_aB:0.02012):0.00983):5.4E-4);
[324] tree 't324'=[&R] (P_wallisii:5.5E-4,(P_eucrina:0.01218,(((P_septica:0.01633,P_cypripedii:0.01223):5.4E-4,P_sp_At-9b:5.5E-4):0.00811,P_dispersa:5.4E-4):5.4E-4):0.00806,((P_sp_GM01:0.01046,((((P_deleyi:0.0,P_anthophila:0.0):0.00402,P_sp_aB:5.0E-4):5.4E-4,((P_brenneri:0.0,P_conspicua:0.0):0.00806,(P_agglomerans:0.0,P_vagans:0.0):5.5E-4):0.00402):0.01675,((P_rodasii:0.00804,(P_rwandensis:5.4E-4,(P_allii:0.00804,P_ananatis:5.5E-4):0.00401):5.3E-4):0.00793,((P_s_indologenes:0.0,P_s_stewartii:0.0):0.00806,P_sp_A4:0.004):5.5E-4):0.00925):0.00655):0.00548,(((E_billingiae:0.0207,(T_morbirosei:5.5E-4,(T_sp_NML_06:0.02072,T_ptyseos:0.01215):0.02101):0.02503):0.0077,E_tasmaniensis:0.00353):0.0048,E_pyrifoliae:5.3E-4):0.01187):5.5E-4);
[325] tree 't325'=[&R] (P_sp_aB:0.02085,P_deleyi:0.01421,(((P_septica:0.05429,(((P_sp_At-9b:0.02237,P_cypripedii:0.01542):0.02276,(P_dispersa:0.00836,((P_eucrina:0.06584,P_wallisii:0.00479):0.00994,(P_sp_GM01:0.01656,(P_rodasii:0.01921,P_rwandensis:0.00551):0.01857):0.02013):0.00823):0.02084):0.03241,(((P_s_indologenes:0.00203,P_s_stewartii:0.002):0.01863,(P_allii:0.00811,P_ananatis:0.00199):0.01406):0.0394,((T_morbirosei:0.05055,(T_ptyseos:0.084,T_sp_NML_06:0.06109):0.01895):0.10574,(P_sp_A4:0.05587,(E_billingiae:0.0412,(E_pyrifoliae:0.02425,E_tasmaniensis:0.0237):0.06383):0.03179):0.0181):0.01821):0.01232):0.01434):0.02341,(P_brenneri:0.00395,P_conspicua:0.00823):0.00225):0.01306,(P_anthophila:0.00414,(P_agglomerans:0.00199,P_vagans:0.01023):0.00403):0.00346):0.00824);
[326] tree 't326'=[&R] (P_vagans:5.5E-4,(P_deleyi:0.02376,P_sp_aB:0.00573):0.00277,(((((P_septica:0.03583,((P_sp_At-9b:0.00828,P_cypripedii:0.0164):0.01025,(P_dispersa:0.01568,((P_eucrina:0.03007,P_wallisii:0.00277):0.01199,(P_sp_GM01:0.01546,(P_rwandensis:0.01314,P_rodasii:0.00378):0.00523):0.01044):0.00411):0.00817):0.00578):0.01124,(P_sp_A4:0.0564,((T_morbirosei:0.03709,(T_ptyseos:0.03217,T_sp_NML_06:0.02905):0.01471):0.0487,(E_billingiae:0.06069,(E_pyrifoliae:0.01283,E_tasmaniensis:0.01565):0.05773):0.04209):0.01873):0.01113):0.02478,((P_s_indologenes:5.5E-4,P_s_stewartii:0.00555):0.01045,(P_ananatis:0.01148,P_allii:0.01413):0.00352):0.01703):0.02224,(P_brenneri:0.01339,P_conspicua:0.00972):0.011):0.00794,(P_anthophila:0.01694,P_agglomerans:0.00838):5.4E-4):0.00566);
[327] tree 't327'=[&R] ((P_dispersa:0.01594,(P_wallisii:0.01752,P_eucrina:0.01332):0.00923):0.00881,(P_rwandensis:0.00861,(P_sp_GM01:0.0082,P_rodasii:5.4E-4):0.01277):0.0056,(P_sp_At-9b:5.5E-4,(P_cypripedii:0.02604,(((((P_anthophila:0.01664,P_agglomerans:5.4E-4):0.01246,(P_brenneri:0.00416,P_conspicua:5.4E-4):5.4E-4):0.00398,(P_vagans:0.0041,(P_deleyi:0.00413,P_sp_aB:5.5E-4):5.3E-4):0.00435):0.031,((P_s_indologenes:0.0,P_s_stewartii:0.0):0.01437,(P_allii:0.00785,P_ananatis:0.01332):0.02141):0.01092):0.02392,(P_septica:0.01617,(P_sp_A4:0.06183,((T_morbirosei:0.046,(T_ptyseos:0.07277,T_sp_NML_06:0.08147):0.05014):0.12024,(E_billingiae:0.01468,(E_pyrifoliae:0.03363,E_tasmaniensis:0.01644):0.06336):0.04031):0.04556):0.04095):0.01781):0.02133):0.01317):0.01563);
[328] tree 't328'=[&R] (P_sp_aB:0.01198,P_agglomerans:0.00605,(P_vagans:0.01185,((P_conspicua:0.00592,P_brenneri:0.00588):0.00817,(P_deleyi:0.00832,(P_anthophila:0.01217,(((P_s_indologenes:0.0,P_s_stewartii:0.0):0.02229,(P_allii:0.01191,P_ananatis:0.01209):0.02019):0.03037,(P_sp_A4:0.15092,(((P_eucrina:0.06346,(((P_wallisii:0.02929,P_dispersa:0.03407):0.01555,(P_rodasii:0.01216,P_rwandensis:0.01802):0.00711):0.01298,(P_sp_GM01:0.02482,(P_sp_At-9b:0.02409,P_cypripedii:0.01813):0.02278):0.00578):0.00909):0.02727,((E_billingiae:0.04933,(E_pyrifoliae:0.02754,E_tasmaniensis:0.02122):0.11026):0.12878,(T_ptyseos:0.0711,(T_morbirosei:0.0414,T_sp_NML_06:0.14742):0.02125):0.06924):0.04469):0.01821,P_septica:0.03482):0.00284):0.00674):0.02072):0.0095):0.00976):0.01217):0.00578);
[329] tree 't329'=[&R] ((P_eucrina:0.05365,(P_sp_GM01:0.01232,(P_rodasii:0.01231,P_rwandensis:0.00969):0.0079):0.0072):0.00485,(P_wallisii:0.00524,((P_sp_A4:0.10589,((T_morbirosei:0.09412,(T_sp_NML_06:0.12925,T_ptyseos:0.07251):0.02862):0.18209,(E_billingiae:0.10059,(E_pyrifoliae:0.02687,E_tasmaniensis:0.03935):0.07741):0.03962):0.02878):0.03838,(P_septica:0.0465,(((P_s_indologenes:0.0,P_s_stewartii:0.0):0.04261,(P_allii:0.00286,P_ananatis:0.00891):0.00389):0.03297,((P_conspicua:0.01662,(P_agglomerans:0.0043,((P_vagans:0.01613,P_deleyi:0.01316):0.00557,(P_sp_aB:0.02069,P_anthophila:0.03079):0.00457):0.01027):0.00976):0.00609,P_brenneri:0.00895):0.02642):0.02014):0.01934):0.0321):0.00287,(P_dispersa:0.01432,(P_sp_At-9b:0.0101,P_cypripedii:0.0104):0.02077):0.00706);
[330] tree 't330'=[&R] (((P_sp_At-9b:0.05437,P_cypripedii:0.04544):0.10663,(P_rodasii:5.4E-4,P_rwandensis:0.02632):0.07929):0.05951,((((P_ananatis:0.06751,P_allii:0.07933):0.09288,P_s_stewartii:0.00224):0.01518,P_s_indologenes:5.4E-4):0.1252,P_dispersa:0.08389):0.02432,((P_sp_A4:0.16856,(((P_brenneri:0.01549,((P_deleyi:0.08474,(P_sp_aB:0.06215,P_agglomerans:5.4E-4):0.01664):0.01635,(P_vagans:5.4E-4,P_anthophila:0.12476):0.02785):0.11696):0.04364,P_conspicua:0.01271):0.24688,((T_morbirosei:0.64536,((T_ptyseos:0.10949,T_sp_NML_06:0.10182):0.42171,(P_sp_GM01:0.09889,(P_eucrina:0.1313,P_septica:0.07463):0.05442):0.32458):0.21963):0.52453,(E_billingiae:0.2788,(E_pyrifoliae:0.0345,E_tasmaniensis:0.09844):0.14375):0.08946):0.06957):0.07895):0.12941,P_wallisii:0.11514):0.01534);
[331] tree 't331'=[&R] (((P_ananatis:5.4E-4,(P_allii:5.5E-4,(P_s_indologenes:5.5E-4,P_s_stewartii:0.01353):0.05666):0.01353):0.13609,(P_sp_GM01:0.06568,(E_billingiae:0.06831,(E_pyrifoliae:0.04577,E_tasmaniensis:0.05561):0.22064):0.07284):0.0518):0.02982,((((P_septica:0.11574,(P_sp_A4:0.25516,(P_sp_At-9b:0.0707,P_cypripedii:5.4E-4):0.0569):0.03051):0.04823,(P_rwandensis:0.10008,(P_dispersa:0.05593,P_wallisii:0.05725):0.0285):0.02096):0.03962,P_rodasii:0.03191):0.0259,(T_sp_NML_06:0.6643,(T_ptyseos:0.44199,T_morbirosei:0.25357):0.18001):0.28565):0.02115,(P_eucrina:0.26165,(P_deleyi:0.06394,(P_anthophila:5.5E-4,((P_agglomerans:0.0262,P_vagans:0.01304):5.5E-4,(P_sp_aB:0.02668,(P_brenneri:0.01277,P_conspicua:0.01356):0.0539):0.01297):0.03927):0.02351):0.09947):0.04882);
[332] tree 't332'=[&R] ((P_sp_aB:0.01737,P_vagans:0.01159):0.00843,P_agglomerans:0.02691,((P_deleyi:0.06145,(((P_s_indologenes:0.00563,P_s_stewartii:0.00595):0.03135,(P_allii:0.01627,P_ananatis:0.03272):0.02014):0.08573,((P_brenneri:0.02382,P_conspicua:0.00687):0.02125,(((E_billingiae:0.19571,(E_pyrifoliae:0.03596,E_tasmaniensis:0.01502):0.10633):0.11247,((P_dispersa:0.03738,(P_wallisii:0.13998,((P_sp_GM01:0.07839,(P_rodasii:0.04247,P_rwandensis:0.01793):0.02319):0.03732,(P_sp_At-9b:0.01635,P_cypripedii:0.0085):0.05878):0.00726):0.0153):0.0346,(P_eucrina:0.07628,(T_ptyseos:0.15416,(T_morbirosei:0.1453,T_sp_NML_06:0.30633):0.04376):0.17626):0.06769):0.02408):0.01778,(P_sp_A4:0.16315,P_septica:0.09093):0.01849):0.06682):0.01136):0.02589):0.0165,P_anthophila:0.02714):0.01164);
[333] tree 't333'=[&R] (P_deleyi:0.02771,(P_vagans:0.0,P_sp_aB:0.0):0.00338,((P_anthophila:0.01361,((P_brenneri:0.0,P_conspicua:0.0):5.5E-4,((P_septica:0.01237,((((T_morbirosei:0.01974,(T_sp_NML_06:0.01414,T_ptyseos:0.01373):0.01182):0.0317,(E_billingiae:0.01458,(E_pyrifoliae:0.00353,E_tasmaniensis:0.01034):0.01362):0.01604):0.03111,((P_wallisii:0.00799,P_dispersa:0.00238):0.00345,(P_eucrina:0.0172,(P_sp_GM01:0.00698,(P_rodasii:0.01034,P_rwandensis:5.4E-4):0.00689):0.00428):5.5E-4):0.02781):0.00572,(P_sp_A4:0.02672,(P_sp_At-9b:0.0067,P_cypripedii:5.5E-4):0.01199):0.00743):0.00535):0.01035,((P_s_indologenes:0.0,P_s_stewartii:0.0):5.4E-4,(P_allii:0.0,P_ananatis:0.0):0.00341):0.00584):0.0044):0.01023):5.5E-4,P_agglomerans:5.5E-4):5.5E-4);
[334] tree 't334'=[&R] (P_cypripedii:0.00343,(((((P_s_indologenes:5.5E-4,P_s_stewartii:0.00315):0.00951,(P_ananatis:0.01613,P_allii:0.00962):0.00316):0.01647,(P_septica:0.02476,((P_vagans:0.00316,(P_anthophila:0.00317,(P_agglomerans:0.0,P_deleyi:0.0,P_sp_aB:0.0):5.5E-4):5.4E-4):0.00931,(P_brenneri:5.3E-4,P_conspicua:0.00916):0.00808):0.01292):0.0028):0.00776,(P_sp_A4:0.02078,((T_ptyseos:0.00924,(T_morbirosei:0.02011,T_sp_NML_06:0.02943):0.01452):0.15129,(E_billingiae:0.02978,(E_pyrifoliae:0.01216,E_tasmaniensis:0.01096):0.05484):0.0588):0.02983):0.0295):0.01186,P_sp_At-9b:0.05366):0.00721,(P_eucrina:0.06747,((P_sp_GM01:0.00325,(P_rwandensis:0.01617,P_rodasii:0.0065):0.00651):0.00343,(P_wallisii:0.00973,P_dispersa:0.02628):0.01282):0.00314):0.00339);
[335] tree 't335'=[&R] ((P_septica:0.02627,((P_wallisii:0.00567,(P_dispersa:0.01132,(P_sp_GM01:0.00563,(P_rodasii:0.0028,P_rwandensis:5.5E-4):0.00852):0.01141):0.00284):0.00801,((P_sp_At-9b:0.0,P_cypripedii:0.0):0.00452,(P_eucrina:0.04338,((E_billingiae:0.03391,(E_pyrifoliae:0.00396,E_tasmaniensis:0.01621):0.01274):0.02484,(P_sp_A4:0.03863,(T_sp_NML_06:0.01295,(T_morbirosei:0.0265,T_ptyseos:0.02054):0.01147):0.05134):0.00382):0.00543):0.00644):0.0048):0.01148):0.00319,P_brenneri:0.00304,((((P_s_stewartii:0.00564,P_s_indologenes:5.5E-4):0.00563,(P_allii:0.00279,P_ananatis:0.0028):5.4E-4):0.01426,((P_anthophila:0.00561,P_vagans:5.5E-4):5.5E-4,(P_deleyi:0.0028,(P_agglomerans:0.0,P_sp_aB:0.0):5.4E-4):0.00276):0.00286):0.00422,P_conspicua:0.00849):0.00406);
[336] tree 't336'=[&R] (T_sp_NML_06:0.01178,((P_septica:5.5E-4,(((E_pyrifoliae:0.0,E_tasmaniensis:0.0):0.0252,E_billingiae:0.02093):0.0302,(P_sp_At-9b:0.00581,((P_agglomerans:0.0,P_vagans:0.0,P_deleyi:0.0,P_allii:0.0,P_ananatis:0.0,P_anthophila:0.0,P_brenneri:0.0,P_conspicua:0.0,P_sp_aB:0.0,P_s_indologenes:0.0,P_s_stewartii:0.0):5.5E-4,(P_sp_A4:0.00595,(P_cypripedii:5.4E-4,(P_eucrina:5.5E-4,(P_sp_GM01:0.00588,(P_rodasii:0.0,P_rwandensis:0.0):5.5E-4):0.00586):0.00588):0.00588):0.00579):5.3E-4):0.01045):0.00236):0.00588,T_ptyseos:5.5E-4):5.4E-4,(T_morbirosei:0.00599,(P_wallisii:0.02988,P_dispersa:5.4E-4):0.01193):0.00583);
[337] tree 't337'=[&R] (((P_ananatis:5.4E-4,((P_s_indologenes:0.0,P_s_stewartii:0.0):0.00903,P_allii:5.3E-4):0.00453):0.01829,(((T_morbirosei:0.0,T_sp_NML_06:0.0):0.00443,T_ptyseos:5.5E-4):0.05322,((P_cypripedii:0.00452,P_sp_At-9b:0.00453):5.5E-4,(E_billingiae:0.03446,(E_pyrifoliae:0.00577,E_tasmaniensis:0.00783):0.02319):0.01719):0.00435):5.3E-4):0.00414,(((P_rodasii:0.0045,P_rwandensis:5.4E-4):0.00504,(P_sp_GM01:0.00787,(P_eucrina:0.00909,(P_dispersa:5.5E-4,P_wallisii:0.00448):5.4E-4):0.0058):0.00878):0.00654,(P_deleyi:5.4E-4,(P_anthophila:0.00449,((P_agglomerans:0.0045,P_sp_aB:5.5E-4):0.0045,P_vagans:5.5E-4):5.5E-4):0.00446):0.01232):0.00603,((P_brenneri:0.0,P_conspicua:0.0):0.005,(P_sp_A4:0.02199,P_septica:0.01954):0.00893):0.0021);
[338] tree 't338'=[&R] (P_anthophila:5.4E-4,(P_conspicua:0.00793,(P_brenneri:5.5E-4,((P_eucrina:0.02203,P_sp_A4:0.01771):0.0132,(P_septica:0.03122,(((P_cypripedii:5.3E-4,P_sp_At-9b:0.00846):0.01086,((((P_sp_GM01:0.02215,P_rodasii:0.01778):0.00376,P_wallisii:0.03179):0.0047,P_rwandensis:0.03146):0.00871,P_dispersa:0.00852):0.01584):0.01517,(((P_s_indologenes:0.0,P_s_stewartii:0.0):0.01919,(P_ananatis:0.00926,((T_ptyseos:0.01666,(T_morbirosei:0.03031,T_sp_NML_06:0.02676):0.02098):0.05712,(E_billingiae:0.02763,(E_pyrifoliae:0.01854,E_tasmaniensis:0.01137):0.0317):0.02716):0.01711):0.00361):0.0077,P_allii:0.00937):0.02235):0.00703):0.0091):0.01318):0.00801):0.00549,(P_deleyi:0.00426,(P_vagans:5.5E-4,(P_sp_aB:0.01268,P_agglomerans:5.5E-4):0.00422):0.00423):0.00425);
[339] tree 't339'=[&R] ((P_sp_GM01:0.01491,(((E_pyrifoliae:0.04602,E_tasmaniensis:0.05758):0.08626,(P_sp_A4:0.12662,(P_septica:0.13999,(((P_brenneri:0.0,P_conspicua:0.0):0.05578,(P_deleyi:0.01345,P_anthophila:5.4E-4):5.9E-4):0.05835,((P_agglomerans:0.0,P_vagans:0.0,P_sp_aB:0.0):6.0E-4,((P_s_indologenes:0.0,P_s_stewartii:0.0):0.02898,(P_allii:0.02914,P_ananatis:5.5E-4):5.5E-4):0.08869):0.03375):0.07937):0.09591):0.07174):0.03932,(E_billingiae:0.097,(T_morbirosei:0.02154,(T_sp_NML_06:0.13908,T_ptyseos:0.05509):0.03498):0.10314):0.07376):0.05992):0.01377,(P_rodasii:0.0,P_rwandensis:0.0):5.4E-4,((P_dispersa:0.01387,(P_cypripedii:0.06214,P_sp_At-9b:0.01841):0.03027):0.01459,(P_wallisii:0.0,P_eucrina:0.0):5.4E-4):0.01426);
[340] tree 't340'=[&R] (P_eucrina:0.07829,(P_wallisii:0.01096,(((P_sp_At-9b:0.03499,P_cypripedii:0.03331):0.03672,(((P_brenneri:0.0,P_conspicua:0.0):5.4E-4,(P_anthophila:0.04836,((P_sp_aB:0.00923,P_agglomerans:5.5E-4):5.4E-4,(P_deleyi:0.01844,P_vagans:0.01797):5.4E-4):0.02946):0.02769):0.03485,(((T_morbirosei:0.17435,(T_sp_NML_06:0.18526,T_ptyseos:0.17158):0.05013):0.45277,(E_billingiae:0.11337,(E_pyrifoliae:0.06962,E_tasmaniensis:0.04197):0.1478):0.05479):0.02454,(P_septica:0.09324,P_sp_A4:0.18542):0.02667):0.03214):0.08333):0.01989,(P_rodasii:0.00937,P_rwandensis:0.02795):0.04433):0.01844):0.02455,(((P_ananatis:5.5E-4,(P_allii:5.5E-4,(P_s_indologenes:5.5E-4,P_s_stewartii:0.00896):0.01829):0.0181):0.06678,P_dispersa:0.05602):0.01148,P_sp_GM01:0.02757):0.01387);
[341] tree 't341'=[&R] (((P_cypripedii:0.02852,((E_billingiae:0.06575,(E_pyrifoliae:5.3E-4,E_tasmaniensis:0.01243):0.09189):0.08221,(T_morbirosei:0.10668,(T_sp_NML_06:0.20265,T_ptyseos:0.10921):0.05067):0.05711):0.06623):0.04237,P_sp_At-9b:0.01108):0.02959,((P_rodasii:0.05509,P_sp_GM01:0.02608):0.0259,P_dispersa:0.0126):5.4E-4,(P_rwandensis:0.02596,(((P_sp_A4:0.17703,(P_septica:0.07664,((P_allii:0.06568,P_ananatis:0.01687):0.03817,((P_s_indologenes:0.0,P_s_stewartii:0.0):0.03232,((P_brenneri:5.5E-4,P_conspicua:0.01207):0.03856,((P_agglomerans:0.0,P_vagans:0.0,P_deleyi:0.0):0.01236,(P_anthophila:0.04104,P_sp_aB:5.4E-4):5.5E-4):0.02606):0.02146):0.01074):5.4E-4):0.05595):0.068,P_wallisii:0.02756):0.0166,P_eucrina:0.04254):0.01204):0.01231);
[342] tree 't342'=[&R] ((((P_sp_A4:0.08493,((P_ananatis:5.4E-4,(P_allii:5.4E-4,(P_s_stewartii:0.01467,P_s_indologenes:5.5E-4):0.02484):0.01469):0.04706,((P_brenneri:0.00492,P_conspicua:0.00478):0.0194,((P_vagans:5.4E-4,(P_agglomerans:0.00254,P_sp_aB:0.00409):0.00296):0.01727,(P_deleyi:0.02566,P_anthophila:0.01748):0.01337):0.00615):0.00472):0.01595):0.02031,((E_billingiae:0.04273,(E_pyrifoliae:0.00441,E_tasmaniensis:0.0203):0.11378):0.03169,P_septica:0.06442):0.01777):0.01842,((T_morbirosei:0.0582,(T_ptyseos:0.04485,T_sp_NML_06:0.07618):0.08088):0.23514,(P_cypripedii:0.02575,P_sp_At-9b:0.0095):0.02422):5.3E-4):0.01037,(P_rodasii:0.01978,P_rwandensis:0.02504):0.0085,((P_wallisii:0.01484,(P_eucrina:0.04589,P_dispersa:0.019):0.00758):0.02394,P_sp_GM01:0.0204):0.00577);
[343] tree 't343'=[&R] (P_sp_GM01:0.02556,(P_rodasii:0.02118,P_rwandensis:0.01525):0.0052,(P_dispersa:0.00889,((((P_septica:0.06123,P_sp_A4:0.16461):0.03552,(((P_s_indologenes:0.0,P_s_stewartii:0.0):0.02974,(P_allii:7.6E-4,P_ananatis:0.01524):0.01669):0.055,(P_anthophila:0.00679,((P_brenneri:0.00297,(P_deleyi:0.0205,(P_agglomerans:5.5E-4,(P_vagans:0.00514,P_sp_aB:0.00496):0.00507):0.02022):0.0093):0.00285,P_conspicua:5.3E-4):0.01344):0.03795):0.01973):0.01663,((T_morbirosei:0.05878,(T_sp_NML_06:0.09696,T_ptyseos:0.07247):0.08766):0.22873,(E_billingiae:0.13484,(E_pyrifoliae:0.02457,E_tasmaniensis:0.05228):0.14177):0.086):0.06432):0.02115,((P_cypripedii:0.05713,P_sp_At-9b:0.03867):0.0543,(P_wallisii:0.01351,P_eucrina:0.09971):0.00745):0.00435):0.01158):0.0062);
[344] tree 't344'=[&R] (((P_s_indologenes:0.0,P_s_stewartii:0.0):0.00306,(P_conspicua:0.00588,((E_tasmaniensis:0.01244,(E_pyrifoliae:0.00315,E_billingiae:0.06682):0.00313):0.05172,(P_sp_aB:0.00327,((P_deleyi:0.00274,P_anthophila:5.4E-4):0.01239,(P_brenneri:5.4E-4,(P_agglomerans:0.00605,P_vagans:0.00612):0.00572):0.00628):0.00871):0.00802):0.0109):0.02832):5.3E-4,(P_ananatis:0.0062,P_allii:0.01534):0.00613,(((P_sp_GM01:0.00373,(P_cypripedii:0.01862,P_sp_At-9b:0.01964):0.01219):0.00854,(P_eucrina:0.03185,(P_septica:0.01138,((P_dispersa:0.00513,P_wallisii:0.00719):0.016,(P_rodasii:0.00497,P_rwandensis:0.00428):0.00869):0.00381):0.00698):0.00688):5.4E-4,(P_sp_A4:0.02365,(T_morbirosei:0.05008,(T_sp_NML_06:0.04128,T_ptyseos:0.02827):0.03162):0.02067):0.01516):0.01202);
[345] tree 't345'=[&R] (P_rodasii:0.02464,((P_sp_A4:0.09528,P_dispersa:0.0233):0.01635,P_rwandensis:0.00937):5.5E-4,(P_wallisii:0.01465,(((P_sp_At-9b:0.01332,P_cypripedii:0.02016):0.02338,(((T_morbirosei:0.06994,(T_ptyseos:0.08674,T_sp_NML_06:0.09534):0.03913):0.18613,(E_billingiae:0.1427,(E_pyrifoliae:0.03332,E_tasmaniensis:0.0364):0.04736):0.12602):0.0182,(P_eucrina:0.09612,(P_septica:0.0757,(((((P_sp_aB:0.00492,(P_anthophila:0.03162,P_deleyi:0.04081):0.01314):0.00478,(P_vagans:0.00481,P_agglomerans:5.4E-4):5.4E-4):0.02458,P_conspicua:0.015):0.00923,P_brenneri:5.4E-4):0.07347,((P_s_indologenes:5.5E-4,P_s_stewartii:0.00949):0.05132,(P_allii:0.00984,P_ananatis:0.03004):0.02662):0.02035):0.01214):0.01334):0.01233):0.02045):0.01333,P_sp_GM01:0.01878):0.00572):0.00493);
[346] tree 't346'=[&R] (P_vagans:0.01057,((P_brenneri:0.0,P_conspicua:0.0):0.01096,P_agglomerans:5.5E-4):0.00113,(P_sp_aB:0.01049,(P_anthophila:0.01107,(P_deleyi:5.5E-4,(P_septica:0.04646,((E_billingiae:0.03416,(E_pyrifoliae:0.0558,E_tasmaniensis:0.01737):0.08046):0.02325,(((P_allii:0.03779,(P_ananatis:5.4E-4,(P_s_indologenes:0.0,P_s_stewartii:0.0):0.01129):0.00778):0.05055,((P_cypripedii:5.4E-4,(((P_sp_GM01:0.0084,P_eucrina:0.0897):0.01439,(P_dispersa:5.5E-4,(P_rodasii:5.5E-4,P_rwandensis:0.01101):0.04554):0.01138):0.01097,P_wallisii:5.4E-4):0.02278):5.4E-4,P_sp_At-9b:0.03325):0.06064):0.02129,((T_morbirosei:0.06546,(T_sp_NML_06:0.33298,T_ptyseos:0.28989):0.19425):0.10787,P_sp_A4:0.04053):0.00855):0.01123):5.4E-4):0.01135):0.01122):5.9E-4):0.01021);
[347] tree 't347'=[&R] (P_deleyi:9.3E-4,(P_vagans:5.5E-4,(P_agglomerans:8.8E-4,P_sp_aB:8.8E-4):0.00438):0.00175,(P_anthophila:0.00343,(((P_allii:8.9E-4,((P_s_indologenes:5.5E-4,P_s_stewartii:0.00175):0.00264,P_ananatis:5.5E-4):8.8E-4):0.00462,(P_septica:0.0158,(((T_ptyseos:0.00444,(T_morbirosei:0.0129,T_sp_NML_06:0.00654):9.0E-4):0.02339,(E_billingiae:0.0122,(E_tasmaniensis:0.00181,E_pyrifoliae:0.00261):0.00694):0.0087):0.00685,(P_sp_A4:0.00913,((P_sp_At-9b:8.7E-4,P_cypripedii:8.9E-4):0.00604,((P_dispersa:5.5E-4,P_wallisii:8.8E-4):5.4E-4,(P_eucrina:0.00677,(P_sp_GM01:0.00334,(P_rodasii:0.00624,P_rwandensis:0.00262):0.00378):0.0061):0.00127):0.00113):0.00529):0.00486):0.0053):0.00393):0.00607,(P_brenneri:9.0E-4,P_conspicua:0.00174):0.00565):0.0034):0.00183);
[348] tree 't348'=[&R] ((P_sp_At-9b:0.00687,P_cypripedii:0.01399):0.00696,(((T_morbirosei:0.02576,(T_sp_NML_06:0.04862,T_ptyseos:0.02196):0.02552):0.07752,((E_pyrifoliae:0.03476,E_tasmaniensis:5.4E-4):0.06765,E_billingiae:0.0286):0.01455):0.02187,(P_wallisii:0.00695,P_dispersa:5.5E-4):0.00654):5.5E-4,(P_rodasii:5.5E-4,((P_rwandensis:0.0,P_sp_GM01:0.0):0.00677,(P_sp_A4:0.03193,(P_eucrina:0.03272,((P_brenneri:0.0,P_conspicua:0.0):5.4E-4,((P_allii:5.4E-4,((P_s_indologenes:0.0,P_s_stewartii:0.0):0.00699,P_ananatis:5.5E-4):0.00654):0.02887,(((P_vagans:0.0,P_deleyi:0.0):5.4E-4,(P_anthophila:5.4E-4,P_septica:0.01408):0.00698):0.00161,(P_agglomerans:0.007,P_sp_aB:5.5E-4):0.00573):0.01069):0.01035):0.00836):0.01123):0.0168):5.4E-4):5.4E-4);
[349] tree 't349'=[&R] ((P_sp_GM01:0.02171,P_wallisii:0.02062):0.01032,P_eucrina:0.02021,(((P_sp_At-9b:5.5E-4,(P_septica:0.03211,(P_rwandensis:0.01012,(P_dispersa:0.01028,P_rodasii:5.5E-4):0.01022):5.5E-4):0.01014):0.0102,(((P_sp_A4:0.04668,(E_billingiae:0.06625,(E_pyrifoliae:0.04644,E_tasmaniensis:0.02233):0.13359):0.0343):0.03327,(P_conspicua:5.5E-4,(P_brenneri:0.0106,((P_vagans:5.5E-4,P_deleyi:0.01099):0.01035,(P_sp_aB:5.5E-4,(P_anthophila:0.01075,P_agglomerans:0.0106):0.01081):5.4E-4):0.02131):0.02042):0.01541):0.00565,(((P_s_indologenes:5.4E-4,P_s_stewartii:0.01064):0.02108,(P_allii:0.02031,P_ananatis:0.01039):0.01059):0.03324,(T_ptyseos:0.02343,(T_sp_NML_06:0.03949,T_morbirosei:0.02466):0.01915):0.10643):5.5E-4):0.01048):5.5E-4,P_cypripedii:5.4E-4):5.5E-4);
[350] tree 't350'=[&R] (P_anthophila:0.02844,(P_agglomerans:0.0,P_sp_aB:0.0):0.01429,((P_vagans:0.01371,P_deleyi:0.02274):0.02147,((P_brenneri:0.01132,P_conspicua:5.4E-4):0.02039,(((P_s_indologenes:0.0,P_s_stewartii:0.0):0.00533,(P_allii:0.01511,P_ananatis:0.01549):0.0262):0.04664,(P_septica:0.07313,((P_sp_A4:0.07296,((T_morbirosei:0.06967,(T_ptyseos:0.0557,T_sp_NML_06:0.04974):0.03535):0.13178,(E_billingiae:0.1377,(E_pyrifoliae:0.00989,E_tasmaniensis:0.03423):0.04495):0.06637):0.04342):0.04555,((P_sp_At-9b:0.00899,P_cypripedii:0.01046):0.03042,((P_rwandensis:0.00413,(P_rodasii:0.04306,P_sp_GM01:0.01171):0.00767):0.05199,(P_wallisii:0.02151,(P_dispersa:0.0224,P_eucrina:0.0594):0.01036):0.01176):0.04754):0.02757):0.01833):0.02249):0.02135):0.01752):0.00679);
[351] tree 't351'=[&R] (P_dispersa:0.04626,((P_rodasii:0.05605,P_rwandensis:0.01389):0.03588,(P_sp_GM01:0.05306,(P_sp_At-9b:0.03265,P_cypripedii:0.02594):0.05337):0.02427):0.01372,(P_wallisii:0.04898,((((P_s_indologenes:5.3E-4,P_s_stewartii:0.00388):0.02988,(P_allii:0.02516,P_ananatis:0.0281):0.03231):0.04845,(P_septica:0.16092,((((P_deleyi:0.031,(P_anthophila:0.02689,P_sp_aB:0.01396):0.01109):0.0074,P_vagans:0.01527):0.00874,P_agglomerans:0.00572):0.04565,(P_brenneri:0.02419,P_conspicua:0.03603):0.00787):0.03317):0.02404):0.10105,(P_eucrina:0.07067,(P_sp_A4:0.11569,((E_billingiae:0.17011,(E_pyrifoliae:0.0422,E_tasmaniensis:0.02455):0.151):0.20927,(T_sp_NML_06:0.1158,(T_morbirosei:0.11624,T_ptyseos:0.04505):0.05458):0.08735):0.03156):0.04045):0.02772):0.01451):0.0109);
[352] tree 't352'=[&R] (P_vagans:0.02116,(P_sp_aB:0.00861,((P_allii:0.02762,(P_brenneri:0.01432,P_conspicua:0.02771):0.02469):0.01685,P_agglomerans:0.01233):0.0048):0.013,(((P_ananatis:5.4E-4,(P_s_indologenes:5.5E-4,P_s_stewartii:0.00422):0.03969):0.05495,(P_sp_A4:0.05786,(P_eucrina:0.04853,((T_sp_NML_06:0.05237,(T_morbirosei:0.05121,T_ptyseos:0.06016):0.05776):0.05006,(((P_wallisii:0.02134,(P_sp_GM01:0.02159,(P_rodasii:0.0,P_rwandensis:0.0):0.01341):0.00965):0.00854,(P_dispersa:0.02524,(P_sp_At-9b:0.00999,P_cypripedii:0.00849):0.02586):0.004):0.01983,(P_septica:0.04819,(E_billingiae:0.03584,(E_pyrifoliae:0.01356,E_tasmaniensis:0.02507):0.05682):0.03247):0.02636):0.03561):0.00586):0.0269):0.03557):0.01864,(P_deleyi:0.04187,P_anthophila:0.02375):0.00899):0.01124);
[353] tree 't353'=[&R] ((P_vagans:0.0,P_agglomerans:0.0):5.4E-4,((((P_s_indologenes:0.0,P_s_stewartii:0.0):0.0181,(P_allii:0.00688,P_ananatis:5.5E-4):0.02529):0.12917,((P_sp_A4:0.15844,(P_septica:0.0545,(E_billingiae:0.16819,((T_sp_NML_06:0.18594,(T_ptyseos:0.15376,T_morbirosei:0.20895):0.06447):0.43361,(E_pyrifoliae:0.06393,E_tasmaniensis:0.02431):0.16283):0.04108):0.09297):0.05559):0.03307,((P_sp_At-9b:0.01723,P_cypripedii:0.0162):0.02462,(P_sp_GM01:0.03157,((P_rodasii:0.02018,P_rwandensis:5.5E-4):0.03731,(P_dispersa:0.03906,(P_eucrina:0.11753,P_wallisii:0.03957):0.01738):0.03463):0.04144):0.0509):0.02062):0.0285):0.02612,(P_conspicua:0.00677,P_brenneri:5.5E-4):0.01356):0.00691,(P_sp_aB:0.01353,(P_anthophila:0.02286,P_deleyi:0.02276):0.0173):5.5E-4);
[354] tree 't354'=[&R] (P_eucrina:0.03121,((((P_septica:0.06282,(((P_conspicua:0.0,P_agglomerans:0.0):5.4E-4,(((P_s_indologenes:0.0,P_s_stewartii:0.0):0.01027,(P_allii:0.01031,P_ananatis:5.4E-4):5.5E-4):0.09879,P_brenneri:5.5E-4):0.00992):5.4E-4,(P_sp_aB:5.4E-4,(P_anthophila:0.03042,(P_deleyi:0.02005,P_vagans:5.5E-4):0.00918):9.5E-4):0.00986):0.04779):0.04697,((P_sp_At-9b:0.00644,P_rwandensis:0.04394):0.15506,(E_billingiae:0.08636,(E_pyrifoliae:0.05456,E_tasmaniensis:0.04607):0.08654):0.08744):0.14688):0.02533,((T_sp_NML_06:0.1324,(T_morbirosei:0.08485,T_ptyseos:0.07215):0.04155):0.17786,P_sp_A4:0.06519):0.02686):0.01296,(P_sp_GM01:0.00981,(P_cypripedii:0.07349,P_rodasii:0.02029):0.02249):0.01153):0.01084,(P_wallisii:0.02039,P_dispersa:0.04165):5.4E-4);
[355] tree 't355'=[&R] ((P_septica:0.24671,P_sp_A4:0.13359):0.05947,(P_eucrina:0.13094,(P_wallisii:0.07828,(P_sp_GM01:0.12369,P_dispersa:0.08627):0.02778):5.4E-4):5.5E-4,((((E_billingiae:0.19112,(E_pyrifoliae:5.4E-4,E_tasmaniensis:0.09391):0.0733):0.31211,(T_morbirosei:0.11274,(T_ptyseos:0.16346,T_sp_NML_06:0.21683):5.4E-4):0.09995):0.08524,((P_sp_At-9b:5.5E-4,P_cypripedii:0.02917):0.05719,(((P_allii:5.4E-4,P_ananatis:0.02956):0.04449,(((P_sp_aB:0.04337,(P_agglomerans:0.01385,P_vagans:0.01443):0.01295):0.01481,(P_anthophila:0.01463,P_deleyi:0.05764):5.5E-4):0.028,(P_brenneri:0.01561,P_conspicua:0.04046):0.04301):0.02376):0.03555,(P_s_indologenes:5.5E-4,P_s_stewartii:0.02887):0.0169):0.10035):0.04206):0.04924,(P_rodasii:0.14677,P_rwandensis:0.08957):0.06104):0.01855);
[356] tree 't356'=[&R] (P_deleyi:0.00738,(P_anthophila:0.01232,(P_brenneri:0.00242,P_conspicua:0.0099):0.01159):9.6E-4,(((P_ananatis:5.5E-4,(P_allii:0.00495,(P_s_indologenes:5.5E-4,P_s_stewartii:0.00244):0.00745):0.00243):0.02282,(P_septica:0.0153,(((P_sp_At-9b:0.00291,P_cypripedii:0.00947):0.00775,(P_dispersa:0.00618,((P_rodasii:0.00992,(P_rwandensis:5.4E-4,P_sp_GM01:0.00979):0.00497):0.01617,(P_wallisii:0.00793,P_eucrina:0.01256):0.00351):0.00813):0.01378):0.02387,(P_sp_A4:0.048,((E_billingiae:0.04301,(E_pyrifoliae:0.01545,E_tasmaniensis:0.01287):0.04143):0.06155,(T_morbirosei:0.075,(T_ptyseos:0.06352,T_sp_NML_06:0.03989):0.01129):0.05447):0.0077):0.00849):0.00994):0.01876):0.0203,(P_agglomerans:0.00245,(P_sp_aB:0.00489,P_vagans:0.00737):0.00244):0.00465):5.4E-4);
[357] tree 't357'=[&R] (((P_septica:0.10104,((((P_s_indologenes:5.5E-4,P_s_stewartii:0.00213):0.03811,(P_allii:0.00771,P_ananatis:0.02491):0.01357):0.06731,((P_brenneri:0.00492,P_conspicua:0.01971):0.01422,(P_deleyi:0.02313,(P_anthophila:0.00694,(P_vagans:0.00761,(P_sp_aB:0.0141,P_agglomerans:0.00819):0.00607):0.005):0.01312):0.02309):0.03618):0.03148,(P_sp_A4:0.17977,((T_morbirosei:0.13838,(T_sp_NML_06:0.20351,T_ptyseos:0.14277):0.10007):0.32389,(E_billingiae:0.12512,(E_pyrifoliae:0.08407,E_tasmaniensis:0.07778):0.09835):0.06438):0.04752):0.02995):0.01702):0.0492,(P_sp_At-9b:0.01112,P_cypripedii:0.03255):0.02991):0.02821,P_dispersa:0.02873,((P_sp_GM01:0.01917,(P_rodasii:0.00759,P_rwandensis:0.02205):0.01882):0.01016,(P_eucrina:0.08177,P_wallisii:0.01003):0.01162):0.00547);
[358] tree 't358'=[&R] (P_vagans:5.5E-4,P_sp_aB:0.00214,(P_agglomerans:0.00144,((P_deleyi:0.00451,P_anthophila:0.00339):0.00424,((P_septica:0.01219,(E_pyrifoliae:0.00488,(E_billingiae:0.00933,E_tasmaniensis:6.7E-4):0.00233):0.02211):0.00461,(((P_s_indologenes:5.5E-4,P_s_stewartii:0.00214):0.00514,(((T_morbirosei:0.00895,(T_ptyseos:0.00722,T_sp_NML_06:0.00273):0.00779):0.03162,((((P_cypripedii:0.00745,P_sp_At-9b:0.00197):0.00769,(P_dispersa:5.5E-4,(P_eucrina:0.00573,P_wallisii:7.0E-4):0.00286):0.00616):0.00522,(P_sp_GM01:0.0021,(P_rodasii:0.00347,P_rwandensis:0.00383):0.00301):0.00369):0.00248,P_sp_A4:0.00282):0.00826):0.00865,(P_brenneri:5.5E-4,P_conspicua:7.1E-4):0.00376):0.00405):0.00599,(P_ananatis:7.8E-4,P_allii:0.00283):0.00258):0.00129):0.00464):9.9E-4):7.3E-4);
[359] tree 't359'=[&R] (P_brenneri:0.00985,((P_sp_At-9b:5.5E-4,((E_billingiae:0.02977,(E_pyrifoliae:0.04255,E_tasmaniensis:0.01816):0.03314):0.0481,P_cypripedii:0.00529):0.01005):0.02551,(P_septica:0.04692,(P_sp_A4:0.06942,((P_rodasii:0.01059,P_rwandensis:0.0048):0.0218,(((P_wallisii:0.0162,P_eucrina:0.0376):0.01425,P_dispersa:0.00669):0.01014,P_sp_GM01:0.01539):0.00513):0.0115):0.01458):5.5E-4):0.02397,((P_deleyi:5.4E-4,(P_anthophila:0.00517,(P_agglomerans:5.3E-4,((P_sp_aB:5.4E-4,P_conspicua:0.03138):0.00513,(P_vagans:5.3E-4,(T_morbirosei:0.0797,(T_ptyseos:0.04428,T_sp_NML_06:0.08537):0.05151):0.10642):0.01026):0.0156):0.01004):0.00515):0.00513,(P_s_indologenes:5.4E-4,((P_allii:0.0,P_ananatis:0.0):0.01032,P_s_stewartii:0.01028):5.5E-4):0.02121):0.00556);
[360] tree 't360'=[&R] (P_dispersa:0.01985,(P_eucrina:0.04921,P_wallisii:0.00857):0.01558,((P_sp_GM01:0.03476,(P_rodasii:0.01106,P_rwandensis:0.01838):0.01507):0.01186,(P_cypripedii:0.01929,(P_sp_At-9b:0.02416,(P_septica:0.05556,((P_ananatis:0.01174,((P_s_indologenes:0.0,P_s_stewartii:0.0):0.02223,P_allii:0.01087):0.00764):0.04874,((P_sp_A4:0.10617,((T_ptyseos:0.04168,(T_sp_NML_06:0.13743,T_morbirosei:0.16265):0.061):0.2658,(E_billingiae:0.09435,(E_pyrifoliae:0.04661,E_tasmaniensis:0.01806):0.07706):0.05888):0.02757):0.04039,((P_brenneri:0.00479,P_conspicua:0.0044):0.00281,((P_deleyi:0.0045,(P_vagans:5.4E-4,P_anthophila:0.01352):0.00222):0.0052,(P_sp_aB:0.01661,P_agglomerans:0.00371):0.00227):0.00975):0.03047):0.01446):0.02471):0.02493):0.0036):0.00525):0.00161);
[361] tree 't361'=[&R] ((P_s_indologenes:0.0,P_s_stewartii:0.0):0.00697,(((P_sp_At-9b:5.5E-4,P_cypripedii:0.00338):0.00688,(P_septica:5.5E-4,((T_morbirosei:0.03251,(T_ptyseos:5.3E-4,T_sp_NML_06:0.01002):0.00844):0.02525,((((P_wallisii:0.0033,(P_dispersa:0.00706,P_eucrina:0.00678):0.00343):0.01297,P_sp_GM01:0.01958):0.00452,(P_rodasii:0.01036,P_rwandensis:0.0034):0.01091):0.00421,P_sp_A4:0.01129):0.01747):0.01404):0.00337):0.00684,((P_allii:0.0,P_brenneri:0.0,P_conspicua:0.0):5.5E-4,(P_agglomerans:0.00339,(P_vagans:0.0,P_deleyi:0.0,P_anthophila:0.0,P_sp_aB:0.0):5.5E-4):0.00341):5.4E-4):5.4E-4,((E_billingiae:0.01379,(E_pyrifoliae:0.00682,E_tasmaniensis:5.5E-4):0.01031):0.00628,P_ananatis:0.00266):0.00104);
[362] tree 't362'=[&R] (P_sp_GM01:5.5E-4,((P_dispersa:5.4E-4,P_wallisii:0.00582):0.00583,((E_pyrifoliae:0.0,E_tasmaniensis:0.0):0.02379,P_sp_A4:5.5E-4):0.00581):5.4E-4,(((P_septica:0.00624,((P_allii:0.05676,P_ananatis:5.4E-4):0.01134,(P_s_indologenes:0.0,P_s_stewartii:0.0):5.5E-4):0.0118):0.00561,(E_billingiae:0.00595,(P_brenneri:0.0059,(P_anthophila:5.5E-4,((P_agglomerans:5.5E-4,(P_vagans:0.01181,P_sp_aB:0.00587):5.4E-4):0.00589,(P_deleyi:5.5E-4,P_conspicua:0.00593):5.4E-4):0.00592):5.3E-4):0.0059):0.00595):0.00592,(P_rodasii:0.02384,((((T_sp_NML_06:0.02161,(T_morbirosei:0.03055,T_ptyseos:0.01199):0.02575):0.06663,(P_eucrina:5.4E-4,P_rwandensis:0.01172):0.01165):5.4E-4,P_sp_At-9b:5.4E-4):0.00591,P_cypripedii:5.4E-4):0.00584):5.4E-4):0.00585);
[363] tree 't363'=[&R] ((P_sp_GM01:0.03766,(P_rodasii:0.01463,P_rwandensis:0.01534):0.01542):0.00713,(P_eucrina:0.07897,P_wallisii:0.02281):0.01979,((P_sp_At-9b:0.01197,P_cypripedii:0.03275):0.03724,(P_dispersa:0.02636,(((P_septica:0.12638,(((P_s_indologenes:0.00399,P_s_stewartii:5.5E-4):0.04045,(P_allii:0.02195,P_ananatis:0.03499):0.0152):0.08303,((P_brenneri:0.01247,P_conspicua:0.0318):0.02467,(P_deleyi:0.01975,(P_anthophila:0.05895,(P_sp_aB:0.01579,(P_agglomerans:0.00402,P_vagans:0.01654):0.00627):0.00469):0.00737):0.02624):0.05349):0.04011):0.03422,(P_sp_A4:0.20934,(T_morbirosei:0.06804,(T_sp_NML_06:0.14666,T_ptyseos:0.12509):0.07645):0.35669):0.0515):0.0551,(E_billingiae:0.09284,(E_pyrifoliae:0.05843,E_tasmaniensis:0.06971):0.06021):0.20859):0.03381):0.02032):0.00486);
[364] tree 't364'=[&R] ((P_rodasii:0.00948,(P_sp_GM01:0.0462,P_rwandensis:5.4E-4):0.01838):0.06707,((((((P_conspicua:0.00825,P_anthophila:0.01635):5.4E-4,(P_deleyi:0.00842,(P_vagans:5.4E-4,(P_agglomerans:5.5E-4,P_sp_aB:0.00832):0.00843):0.04349):0.01681):0.01518,P_brenneri:0.00952):0.05217,((P_s_indologenes:0.0,P_s_stewartii:0.0):0.02173,(P_allii:0.02459,P_ananatis:0.01126):0.03267):0.01078):0.06964,((T_morbirosei:0.12532,(T_ptyseos:0.06771,T_sp_NML_06:0.1166):0.03258):0.163,(E_billingiae:0.15399,(E_pyrifoliae:0.05086,E_tasmaniensis:0.04223):0.05418):0.07281):0.07519):0.00242,(P_sp_A4:0.12344,P_septica:0.057):0.03533):0.04748,((P_sp_At-9b:0.00861,P_cypripedii:0.01726):0.00912,(P_eucrina:0.01747,(P_wallisii:0.02673,P_dispersa:0.0086):0.01721):0.00982):0.01538);
[365] tree 't365'=[&R] ((P_s_indologenes:0.0,P_allii:0.0,P_s_stewartii:0.0):5.4E-4,(P_ananatis:0.01322,((P_brenneri:0.0,P_conspicua:0.0):0.01422,(P_anthophila:0.0135,(P_agglomerans:0.0,P_sp_aB:0.0,P_deleyi:0.0):5.5E-4):0.02696):0.02786):5.3E-4,((P_vagans:5.4E-4,(T_morbirosei:0.02762,P_sp_GM01:5.4E-4):0.01346):0.01344,(P_dispersa:5.4E-4,(P_cypripedii:0.01345,((P_wallisii:5.5E-4,((T_ptyseos:0.04154,T_sp_NML_06:5.4E-4):0.02749,((P_sp_At-9b:0.0,P_sp_A4:0.0):5.4E-4,((P_rodasii:0.0,P_rwandensis:0.0):5.4E-4,(E_billingiae:0.0567,(E_pyrifoliae:0.0,E_tasmaniensis:0.0):0.00105):0.0724):0.02801):5.3E-4):0.01339):0.01346,(P_septica:0.02776,P_eucrina:0.01342):5.4E-4):0.01347):5.4E-4):5.4E-4):0.01344);
[366] tree 't366'=[&R] (P_deleyi:0.04371,P_vagans:0.00785,((P_anthophila:0.02112,(P_sp_aB:0.0219,P_agglomerans:0.01271):0.00418):5.5E-4,((P_brenneri:5.5E-4,(P_septica:0.05494,((E_billingiae:0.13819,((E_pyrifoliae:0.03762,E_tasmaniensis:0.05668):0.07611,P_sp_A4:0.21805):0.01538):0.05856,((T_morbirosei:0.12612,(T_sp_NML_06:0.13761,T_ptyseos:0.14302):0.01905):0.1222,((P_wallisii:0.03883,(P_eucrina:0.07893,(P_sp_At-9b:0.01904,P_cypripedii:0.01015):0.06913):0.02893):0.00734,(P_dispersa:0.0702,(P_sp_GM01:0.03493,(P_rodasii:0.01865,P_rwandensis:0.006):0.01597):0.01263):0.01415):0.05411):0.05013):0.01481):0.0385):0.00854,(((P_s_indologenes:5.5E-4,P_s_stewartii:0.00404):0.05093,(P_allii:0.01164,P_ananatis:0.02286):0.03387):0.0496,P_conspicua:0.00679):0.00598):0.02143):0.00551);
[367] tree 't367'=[&R] (P_sp_GM01:0.06031,(P_eucrina:0.19231,((P_sp_At-9b:0.09177,P_cypripedii:0.07348):0.06044,((P_sp_A4:0.24396,((E_billingiae:0.12371,(E_pyrifoliae:0.11156,E_tasmaniensis:0.06529):0.14945):0.07804,(T_morbirosei:0.19901,(T_ptyseos:0.2725,T_sp_NML_06:0.41092):0.05809):0.22747):0.04921):0.05927,(P_septica:0.09574,((P_allii:8.9E-4,(P_ananatis:0.04933,(P_s_indologenes:5.5E-4,P_s_stewartii:0.01601):0.04933):0.0214):0.04385,(((P_anthophila:0.04531,(P_sp_aB:0.03837,P_agglomerans:0.02675):0.00545):0.00504,(P_deleyi:0.06887,P_vagans:0.02736):0.00558):0.0803,(P_brenneri:0.04039,P_conspicua:0.03705):0.03427):0.03341):0.09148):0.0526):0.02291):0.03499):0.02344,(P_wallisii:0.05408,((P_rodasii:0.03397,P_rwandensis:0.03835):0.03063,P_dispersa:0.03612):0.00954):0.0194);
[368] tree 't368'=[&R] ((P_dispersa:0.02195,(P_eucrina:0.11385,P_wallisii:0.0303):0.02218):0.01424,(P_rodasii:0.01656,P_rwandensis:0.02403):0.01186,(P_sp_GM01:0.03605,((P_sp_At-9b:0.05231,P_cypripedii:0.05087):0.03958,(((T_morbirosei:0.23522,(T_ptyseos:0.07164,T_sp_NML_06:0.10332):0.07792):0.18457,P_sp_A4:0.17191):0.03865,((E_billingiae:0.05117,(E_pyrifoliae:0.02762,E_tasmaniensis:0.02043):0.10687):0.16424,(P_septica:0.06352,(((P_s_indologenes:5.5E-4,P_s_stewartii:0.00603):0.04987,(P_allii:0.0316,P_ananatis:0.0406):0.01879):0.03176,((P_brenneri:0.00929,P_conspicua:0.01263):0.03806,((P_vagans:0.00672,(P_anthophila:0.03168,P_deleyi:0.04805):0.01448):0.00304,(P_sp_aB:0.01832,P_agglomerans:0.00525):0.00762):0.06263):0.03139):0.06835):0.03221):0.02104):0.03549):0.03837):0.01314);
[369] tree 't369'=[&R] (P_eucrina:0.13969,P_wallisii:0.03721,(((P_sp_At-9b:0.01453,P_cypripedii:0.02341):0.02018,((((T_morbirosei:0.1214,(T_sp_NML_06:0.30722,T_ptyseos:0.18398):0.06435):0.17695,(E_billingiae:0.14595,(E_pyrifoliae:0.05265,E_tasmaniensis:0.05256):0.1977):0.11334):0.04103,P_sp_A4:0.10234):0.0417,(((P_ananatis:5.5E-4,(P_allii:0.03837,(P_s_indologenes:5.5E-4,P_s_stewartii:0.00735):0.00791):0.01462):0.11907,(P_septica:0.19629,((P_brenneri:0.03378,P_conspicua:0.01528):0.02739,(P_anthophila:0.01872,(P_deleyi:0.00738,(P_vagans:0.00736,(P_agglomerans:0.00734,P_sp_aB:0.01478):0.00749):0.00755):0.03649):0.01373):0.01547):0.02516):0.07633,P_dispersa:0.05749):0.00861):0.03518):0.04918,(P_rwandensis:0.01924,(P_rodasii:0.06667,P_sp_GM01:0.06143):0.01598):0.0171):0.01017);
[370] tree 't370'=[&R] (((P_rodasii:0.0212,P_rwandensis:0.00556):0.00937,(P_sp_At-9b:0.02587,((((T_sp_NML_06:0.10327,(T_morbirosei:0.12473,T_ptyseos:0.05137):0.06047):0.11009,((E_billingiae:0.03152,(E_pyrifoliae:0.03197,E_tasmaniensis:0.01728):0.06094):0.05686,P_sp_A4:0.14127):5.3E-4):0.02205,(P_septica:0.03923,((P_anthophila:0.01704,(((P_allii:0.02676,(P_ananatis:0.03934,(P_s_indologenes:0.00425,P_s_stewartii:5.5E-4):0.01556):0.00991):0.05907,P_conspicua:5.4E-4):0.00607,P_brenneri:0.01141):0.02634):0.01073,(P_deleyi:0.01318,((P_agglomerans:0.0,P_vagans:0.0):5.4E-4,P_sp_aB:0.01294):0.00422):0.00524):0.03192):0.02138):0.02016,P_cypripedii:5.4E-4):0.01165):0.01895):0.00343,P_sp_GM01:0.02242,((P_wallisii:0.04245,P_dispersa:0.02782):0.01606,P_eucrina:0.06358):0.00584);
[371] tree 't371'=[&R] ((P_deleyi:0.03089,(P_anthophila:0.02883,(P_vagans:5.5E-4,(P_sp_aB:0.01057,P_agglomerans:0.01056):0.00777):5.5E-4):0.01469):0.01585,P_eucrina:0.19174,((P_brenneri:0.01466,P_conspicua:0.01483):0.04775,(((P_septica:0.06861,(P_sp_A4:0.28096,(E_billingiae:0.26607,(E_pyrifoliae:0.13121,E_tasmaniensis:0.00276):0.26831):0.03846):0.0507):0.07953,((T_ptyseos:0.15306,(T_sp_NML_06:0.12448,T_morbirosei:0.11675):5.4E-4):0.32629,(P_ananatis:5.5E-4,((P_s_indologenes:0.0,P_s_stewartii:0.0):0.01422,P_allii:5.4E-4):0.02787):5.4E-4):0.04715):0.0141,((P_sp_At-9b:5.4E-4,P_cypripedii:0.01373):0.11108,(P_sp_GM01:0.07766,((P_dispersa:5.5E-4,P_wallisii:0.04363):0.01382,(P_rodasii:0.03336,P_rwandensis:0.07955):0.1032):0.01475):5.4E-4):0.06092):0.02935):0.012);
[372] tree 't372'=[&R] (P_vagans:0.01495,(P_anthophila:0.0099,(P_brenneri:0.0075,((P_deleyi:0.05176,((((T_morbirosei:0.08779,(T_sp_NML_06:0.14734,T_ptyseos:0.10897):0.03431):0.25843,(E_billingiae:0.09902,(E_pyrifoliae:0.01999,E_tasmaniensis:0.03382):0.11637):0.14844):0.06347,(P_sp_A4:0.16817,(P_septica:0.04142,P_sp_GM01:0.06787):0.05243):0.03265):0.02915,(((P_sp_At-9b:0.04128,P_cypripedii:0.01529):0.05211,(P_eucrina:0.02654,(P_wallisii:5.4E-4,(P_dispersa:0.02243,(P_rodasii:0.00789,P_rwandensis:0.02169):0.05145):0.01181):0.01705):0.0333):0.07133,((P_s_indologenes:0.0,P_s_stewartii:0.0):0.01571,(P_ananatis:0.0379,P_allii:0.02583):0.02009):0.03554):0.0204):0.02811):0.0138,P_conspicua:0.00682):5.4E-4):0.00934):0.01061,(P_sp_aB:0.01487,P_agglomerans:0.01119):0.00335);
[373] tree 't373'=[&R] ((E_billingiae:0.01872,(E_pyrifoliae:0.00306,E_tasmaniensis:0.00632):0.01572):0.0035,((P_conspicua:0.00308,P_brenneri:0.0031):0.0062,(P_anthophila:0.00305,(P_agglomerans:0.0092,(P_vagans:0.0,P_sp_aB:0.0):5.5E-4):5.3E-4):0.00306):0.00327,(P_deleyi:0.00568,(((P_s_indologenes:0.0,P_s_stewartii:0.0):0.01208,(P_allii:5.4E-4,P_ananatis:0.0031):0.00992):0.00619,((P_septica:5.5E-4,(((P_eucrina:0.01251,P_dispersa:0.00298):0.00641,(T_ptyseos:5.5E-4,(T_morbirosei:0.01894,T_sp_NML_06:0.00614):0.00297):0.03498):0.00607,P_wallisii:0.00926):0.00307):0.00486,(((P_sp_At-9b:0.00316,P_cypripedii:0.00304):0.00341,(P_sp_GM01:0.01035,(P_rodasii:0.00902,P_rwandensis:5.5E-4):0.00808):0.00996):0.00385,P_sp_A4:0.03522):0.00942):0.00757):0.0031):5.4E-4);
[374] tree 't374'=[&R] (P_eucrina:0.01681,(P_septica:0.02962,(((E_billingiae:0.02241,(E_pyrifoliae:0.01554,E_tasmaniensis:0.01298):0.02609):0.04573,((T_sp_NML_06:0.02123,(T_morbirosei:0.02362,T_ptyseos:0.0149):0.01363):0.052,P_sp_A4:0.01535):0.00452):0.00735,(((P_s_indologenes:0.0,P_s_stewartii:0.0):0.00592,(P_ananatis:0.01198,P_allii:5.3E-4):0.00608):0.01485,(((P_vagans:0.00319,(P_sp_aB:0.00603,P_agglomerans:5.4E-4):0.00285):0.00302,(P_deleyi:5.3E-4,P_anthophila:0.0121):5.5E-4):0.00826,(P_brenneri:5.3E-4,P_conspicua:0.00301):0.00733):0.01966):0.00992):0.005):0.00908,((P_sp_GM01:0.01212,(P_rwandensis:5.5E-4,P_rodasii:0.00921):0.00595):0.00611,((P_cypripedii:0.00917,P_sp_At-9b:0.00291):0.00612,(P_wallisii:0.00607,P_dispersa:0.00606):0.00302):0.00304):0.00445);
[375] tree 't375'=[&R] ((P_sp_GM01:0.00303,P_rwandensis:0.00492):0.00266,((P_rodasii:0.0,P_dispersa:0.0):5.5E-4,((P_sp_At-9b:0.0,P_cypripedii:0.0):0.00263,(P_septica:0.0,P_s_indologenes:0.0,P_s_stewartii:0.0,P_ananatis:0.0):0.00263):5.5E-4):5.4E-4,(P_wallisii:5.5E-4,(P_eucrina:0.00529,((P_allii:0.0,P_brenneri:0.0,P_conspicua:0.0):5.4E-4,(((E_billingiae:0.00729,(E_pyrifoliae:6.7E-4,E_tasmaniensis:0.00466):0.0054):0.01966,((P_vagans:0.0,P_agglomerans:0.0,P_sp_aB:0.0,P_deleyi:0.0):5.5E-4,P_anthophila:0.00263):5.5E-4):0.00247,(P_sp_A4:0.00599,(T_sp_NML_06:0.0222,(T_morbirosei:0.01106,T_ptyseos:0.01334):0.00462):0.02668):0.00852):5.5E-4):0.00263):5.4E-4):0.00224);
[376] tree 't376'=[&R] (P_deleyi:0.01133,(P_sp_aB:0.0056,P_agglomerans:0.00198):0.00193,(P_vagans:5.4E-4,(P_anthophila:0.00382,(((E_billingiae:0.03353,(E_pyrifoliae:0.00503,E_tasmaniensis:0.01822):0.0416):0.05346,(((((P_sp_At-9b:0.00367,P_cypripedii:0.00584):0.02449,((P_rodasii:0.00946,P_rwandensis:0.00387):0.02092,(P_sp_GM01:0.01772,(P_wallisii:0.00777,(P_dispersa:0.00211,P_eucrina:0.0194):0.0038):0.00731):0.0056):0.00521):0.01465,(P_sp_A4:0.05708,(T_sp_NML_06:0.0316,(T_morbirosei:0.03408,T_ptyseos:0.0293):0.01648):0.05862):0.02815):0.01082,P_septica:0.02766):0.00699,((P_s_indologenes:0.0,P_s_stewartii:0.0):0.00566,(P_allii:0.00764,P_ananatis:0.00185):0.00384):0.03813):0.00539):0.00906,(P_brenneri:0.00569,P_conspicua:0.0019):0.00401):0.00934):0.0019):0.00197);
[377] tree 't377'=[&R] (P_deleyi:0.0092,P_anthophila:0.00308,((P_agglomerans:5.3E-4,(P_conspicua:5.3E-4,(P_brenneri:0.00304,(P_septica:0.03384,(((P_s_indologenes:0.0,P_s_stewartii:0.0):0.03239,(P_allii:0.00991,P_ananatis:0.01472):0.00627):0.03548,(P_sp_A4:0.07125,(((((P_dispersa:0.02143,P_wallisii:0.00896):0.01487,(P_sp_GM01:0.01528,(P_rwandensis:0.00941,P_rodasii:0.01179):0.00794):0.0036):0.00351,(P_eucrina:0.04851,(P_sp_At-9b:0.02457,P_cypripedii:0.00349):0.02356):0.01231):0.00406,(E_billingiae:0.06206,(E_pyrifoliae:0.02021,E_tasmaniensis:0.00791):0.02921):0.04034):0.00857,(T_sp_NML_06:0.00524,(T_morbirosei:0.05413,T_ptyseos:0.03062):0.02499):0.65633):0.01737):0.01883):0.0071):0.01103):0.00309):0.00917):0.00305,(P_vagans:0.0,P_sp_aB:0.0):0.00307):0.00609);
[378] tree 't378'=[&R] ((P_septica:0.01256,(((P_s_indologenes:0.0,P_s_stewartii:0.0):0.00417,(P_allii:0.00419,P_ananatis:0.00415):0.0042):0.00829,(P_brenneri:5.8E-4,(P_agglomerans:0.00413,(P_vagans:0.0,P_deleyi:0.0,P_anthophila:0.0,P_conspicua:0.0,P_sp_aB:0.0):5.5E-4):0.00363):0.0042):0.00841):0.0083,(((T_sp_NML_06:0.02854,(T_morbirosei:0.03084,T_ptyseos:0.02061):0.00835):0.05402,(E_billingiae:0.04737,(P_sp_A4:0.02279,(E_pyrifoliae:5.3E-4,E_tasmaniensis:0.01232):0.0368):0.01221):0.01467):0.00769,P_cypripedii:5.4E-4):5.4E-4,(P_sp_At-9b:0.00367,((P_eucrina:0.01654,P_wallisii:5.5E-4):0.01618,(P_dispersa:5.5E-4,(P_sp_GM01:0.01669,(P_rodasii:0.00412,P_rwandensis:5.5E-4):0.00844):0.00412):5.3E-4):0.01162):0.00573);
[379] tree 't379'=[&R] (((P_s_indologenes:5.5E-4,P_s_stewartii:0.00396):0.00398,((P_septica:0.01617,(P_allii:0.0,P_ananatis:0.0):0.00404):0.00391,P_wallisii:0.00398):5.5E-4):5.5E-4,P_rwandensis:5.5E-4,((((P_dispersa:0.0,P_cypripedii:0.0,P_sp_At-9b:0.0):0.00396,(P_sp_A4:0.0119,P_eucrina:0.0079):5.5E-4):0.00794,(P_deleyi:0.008,((P_sp_aB:0.00396,(P_vagans:0.00397,P_agglomerans:0.01593):5.4E-4):5.4E-4,((P_anthophila:5.3E-4,((T_morbirosei:0.02146,(T_ptyseos:0.02108,T_sp_NML_06:0.04252):0.01148):0.04818,(E_billingiae:0.01933,(E_pyrifoliae:0.00399,E_tasmaniensis:0.00795):0.02257):0.01391):0.01092):0.00404,((P_brenneri:0.0,P_conspicua:0.0):0.00403,P_rodasii:0.00397):0.00402):0.00394):0.00402):0.00798):5.5E-4,P_sp_GM01:0.00397):5.5E-4);
[380] tree 't380'=[&R] ((P_dispersa:0.01736,(P_cypripedii:0.00337,(P_sp_At-9b:0.00947,(((T_sp_NML_06:0.04396,(T_morbirosei:0.03876,T_ptyseos:0.01181):0.01961):0.05603,(P_sp_A4:0.04323,P_eucrina:0.05585):0.02049):0.01746,((((P_brenneri:5.4E-4,P_conspicua:0.00922):0.01492,((P_sp_aB:5.5E-4,(P_vagans:0.00308,P_deleyi:0.01565):5.5E-4):5.5E-4,(P_agglomerans:5.5E-4,P_anthophila:0.02495):0.00308):0.03062):0.04015,((E_billingiae:0.02972,(E_pyrifoliae:0.01517,E_tasmaniensis:0.01388):0.02288):0.05218,P_septica:0.02231):0.01387):0.01858,((P_s_indologenes:0.00306,P_s_stewartii:0.00617):0.00765,(P_allii:0.00546,P_ananatis:0.01318):0.01576):0.0296):0.00868):0.02226):0.00662):0.00769):0.00346,(P_rodasii:0.03159,P_rwandensis:0.01151):0.01052,(P_sp_GM01:0.00951,P_wallisii:0.01576):0.00426);
[381] tree 't381'=[&R] (P_sp_aB:0.00603,((P_vagans:5.5E-4,(P_agglomerans:0.02087,(P_brenneri:0.0,P_conspicua:0.0):0.01419):5.5E-4):5.4E-4,P_anthophila:0.00345):0.00438,(P_deleyi:0.01168,(P_sp_A4:0.02106,(((P_s_indologenes:5.5E-4,P_s_stewartii:0.00343):0.02256,(P_allii:0.00338,P_ananatis:5.5E-4):0.00977):0.0145,(((E_billingiae:0.04276,(E_pyrifoliae:0.01769,E_tasmaniensis:0.00893):0.05186):0.03492,((T_morbirosei:0.05804,(T_sp_NML_06:0.09115,T_ptyseos:0.04318):0.024):0.11803,P_septica:0.00837):0.01704):0.02132,((P_sp_At-9b:0.01053,P_cypripedii:0.0106):0.00142,((P_sp_GM01:0.02521,(P_rodasii:0.00475,P_rwandensis:0.00556):0.00842):0.01563,(P_dispersa:0.01642,(P_eucrina:0.02602,P_wallisii:0.01282):0.00341):0.00511):0.01232):0.01659):0.01291):0.00421):0.02092):0.00681);
[382] tree 't382'=[&R] ((P_sp_A4:0.0243,(T_morbirosei:0.02113,(T_sp_NML_06:0.03896,T_ptyseos:0.02179):0.01584):0.04475):0.02259,((E_billingiae:0.02474,(E_pyrifoliae:0.00436,E_tasmaniensis:0.00883):0.03859):0.0227,((P_dispersa:0.00336,(P_eucrina:0.01312,P_wallisii:0.00976):5.4E-4):0.01318,(((P_s_indologenes:0.0,P_s_stewartii:0.0):0.01037,(((P_brenneri:0.0,P_conspicua:0.0):0.00328,(P_anthophila:0.01324,((P_vagans:0.0,P_deleyi:0.0):5.5E-4,(P_agglomerans:0.00328,P_sp_aB:0.01318):5.5E-4):5.5E-4):0.00327):0.01591,(P_allii:0.00946,P_ananatis:0.00372):0.00373):0.00706):0.01292,(P_sp_GM01:0.01319,(P_rodasii:0.00646,P_rwandensis:0.00322):0.0033):0.00645):0.0034):0.00368):5.5E-4,((P_sp_At-9b:5.3E-4,P_septica:0.02357):0.00329,P_cypripedii:0.00325):0.00599);
[383] tree 't383'=[&R] ((P_sp_A4:0.02943,((E_billingiae:0.03793,(E_pyrifoliae:0.01693,E_tasmaniensis:0.02072):0.05619):0.05419,(T_morbirosei:0.03536,(T_sp_NML_06:0.08969,T_ptyseos:0.05573):0.03523):0.07964):0.02974):0.03564,(P_cypripedii:0.03151,(P_septica:0.03712,P_sp_At-9b:0.0259):0.00414):0.00605,(((P_allii:0.00565,(P_ananatis:0.0057,(P_s_indologenes:0.0,P_s_stewartii:0.0):0.00578):0.00295):0.02426,((((P_anthophila:0.01759,P_deleyi:0.01361):0.00656,(P_agglomerans:0.00853,P_vagans:5.4E-4):0.00278):0.00199,P_sp_aB:0.00247):0.00614,(P_brenneri:0.00667,P_conspicua:0.00478):0.01325):0.02139):0.01265,((P_rwandensis:0.0429,P_rodasii:0.03266):0.01447,(P_eucrina:0.04535,(P_dispersa:0.01218,(P_sp_GM01:0.01606,P_wallisii:0.00143):0.00829):0.00435):0.00559):0.01798):0.01801);
[384] tree 't384'=[&R] ((((((P_s_indologenes:5.5E-4,P_s_stewartii:0.00157):0.01058,(P_allii:0.01464,P_ananatis:0.00973):0.00631):0.03507,(P_septica:0.01963,((T_sp_NML_06:0.02208,(T_ptyseos:0.02107,T_morbirosei:0.06214):0.01703):0.13476,(E_billingiae:0.04298,(E_pyrifoliae:0.01614,E_tasmaniensis:0.01532):0.07262):0.02608):0.01931):0.00812):0.01332,(((P_dispersa:0.01519,(P_eucrina:0.0285,P_wallisii:0.01015):0.00667):0.01121,((P_rodasii:0.00513,P_rwandensis:0.01169):0.01315,(P_sp_A4:0.02687,P_sp_GM01:0.01158):0.00711):0.00596):0.02253,(P_sp_At-9b:0.00925,P_cypripedii:0.01066):0.01217):0.01203):0.02215,(P_conspicua:0.01738,P_brenneri:0.00956):0.00778):0.00404,(P_vagans:0.00324,(P_agglomerans:0.00325,P_sp_aB:0.00162):0.00163):0.00353,(P_deleyi:0.00816,P_anthophila:0.00962):0.00165);
[385] tree 't385'=[&R] ((P_eucrina:0.07186,(P_dispersa:0.03297,((P_sp_At-9b:0.02573,P_cypripedii:0.02164):0.05873,((P_wallisii:0.04052,P_rwandensis:0.03132):0.00416,(P_rodasii:0.0208,P_sp_GM01:0.03907):0.00431):0.01182):0.00599):0.01801):0.03979,(T_morbirosei:0.08505,(T_sp_NML_06:0.15158,T_ptyseos:0.06549):0.03792):0.13844,(P_sp_A4:0.09264,((P_septica:0.08085,(E_billingiae:0.07404,(E_pyrifoliae:0.01549,E_tasmaniensis:0.02681):0.10476):0.07277):0.00602,(((P_s_indologenes:0.0,P_s_stewartii:0.0):0.01436,(P_ananatis:0.03351,P_allii:0.01608):0.03274):0.02445,((P_brenneri:0.01467,P_conspicua:0.01446):0.03377,(P_anthophila:0.02563,(P_deleyi:0.03114,(P_agglomerans:0.00915,(P_vagans:0.01223,P_sp_aB:0.00914):0.00299):5.4E-4):0.0147):0.01455):0.01015):0.01205):0.00793):0.00862);
[386] tree 't386'=[&R] ((P_sp_GM01:0.02164,(((((P_septica:5.4E-4,((P_conspicua:5.5E-4,((P_s_stewartii:0.00713,(P_allii:0.0,P_ananatis:0.0,P_s_indologenes:0.0):5.5E-4):0.00716,P_brenneri:5.4E-4):0.00704):0.00472,((P_vagans:0.0,P_deleyi:0.0,P_anthophila:0.0,P_sp_aB:0.0):0.00724,P_agglomerans:0.00721):0.00587):0.01116):0.03695,(P_sp_A4:0.02306,((E_billingiae:0.04139,(E_pyrifoliae:0.0068,E_tasmaniensis:9.8E-4):0.05493):0.06034,(T_ptyseos:0.02131,(T_morbirosei:0.04695,T_sp_NML_06:0.01409):0.02017):0.11385):0.01464):0.01484):5.5E-4,P_cypripedii:0.00738):0.00722,P_sp_At-9b:5.4E-4):0.0143,(P_rodasii:0.00719,P_dispersa:5.5E-4):5.3E-4):0.00713):5.4E-4,P_rwandensis:5.5E-4,(P_wallisii:0.00716,P_eucrina:0.00713):5.5E-4);
[387] tree 't387'=[&R] (P_sp_A4:0.01486,(P_septica:0.00382,(T_morbirosei:5.4E-4,(T_ptyseos:0.0073,T_sp_NML_06:0.01846):0.00371):0.0298):0.00363,(((E_tasmaniensis:0.00363,(E_billingiae:0.00364,E_pyrifoliae:5.5E-4):5.5E-4):0.03032,(P_anthophila:5.4E-4,((P_deleyi:0.0,P_brenneri:0.0,P_conspicua:0.0,P_agglomerans:0.0,P_vagans:0.0,P_sp_aB:0.0,P_allii:0.0,P_s_indologenes:0.0,P_s_stewartii:0.0,P_ananatis:0.0):5.5E-4,(P_rwandensis:0.0,P_rodasii:0.0,P_sp_GM01:0.0,P_wallisii:0.0,P_eucrina:0.0,P_dispersa:0.0):0.00367):0.00369):5.4E-4):0.00367,(P_sp_At-9b:0.00736,P_cypripedii:5.4E-4):0.00367):0.00384);
[388] tree 't388'=[&R] (P_dispersa:0.00338,(P_eucrina:0.00335,(P_wallisii:5.4E-4,(P_sp_GM01:0.00675,(P_rodasii:0.00337,P_rwandensis:5.5E-4):5.4E-4):0.01039):0.00681):0.0034,((P_allii:5.4E-4,(P_ananatis:0.0,P_s_indologenes:0.0,P_s_stewartii:0.0):0.0067):0.00672,((P_sp_At-9b:5.5E-4,P_cypripedii:0.00303):0.02061,(((E_pyrifoliae:0.01172,(E_billingiae:0.03556,E_tasmaniensis:0.00512):0.00676):0.07062,P_sp_A4:0.02684):0.00357,((T_morbirosei:0.01126,(T_ptyseos:0.01834,T_sp_NML_06:0.02072):0.01644):0.0414,(P_septica:0.02001,(((P_vagans:0.0,P_anthophila:0.0,P_sp_aB:0.0):0.00331,P_deleyi:0.0033):0.00336,((P_conspicua:0.01375,P_brenneri:0.00616):0.00668,P_agglomerans:0.01636):5.5E-4):0.01401):0.00695):5.4E-4):0.01272):0.007):0.00339);
[389] tree 't389'=[&R] ((P_conspicua:5.3E-4,(((P_brenneri:0.0,P_vagans:0.0,P_sp_aB:0.0):5.5E-4,(P_deleyi:0.02716,P_agglomerans:0.00557):5.5E-4):0.00196,P_anthophila:5.5E-4):0.00601):0.00813,(P_eucrina:5.3E-4,(P_rwandensis:0.00806,P_rodasii:5.4E-4):0.002):0.00605,(((P_dispersa:5.5E-4,(P_wallisii:0.00201,((P_sp_At-9b:5.5E-4,P_cypripedii:0.00403):0.00597,((P_septica:0.01096,(T_morbirosei:0.00739,(T_ptyseos:0.01056,T_sp_NML_06:0.01197):0.00497):0.036):0.00687,(P_sp_A4:0.01653,(E_billingiae:0.01223,(E_pyrifoliae:0.0,E_tasmaniensis:0.0):0.00201):0.01013):0.00557):5.3E-4):5.5E-4):0.002):0.00229,((P_s_stewartii:0.00199,P_s_indologenes:5.5E-4):5.3E-4,(P_allii:0.00201,P_ananatis:5.5E-4):0.00172):0.00202):0.00374,P_sp_GM01:0.0061):0.00198);
[390] tree 't390'=[&R] ((P_vagans:0.01091,(P_deleyi:0.00545,P_anthophila:5.5E-4):0.00542):5.3E-4,P_sp_aB:5.5E-4,((P_conspicua:5.5E-4,(P_brenneri:0.01062,((P_allii:0.0,P_ananatis:0.0,P_s_indologenes:0.0,P_s_stewartii:0.0):0.01253,(P_rwandensis:0.02552,(P_rodasii:0.01469,((P_wallisii:0.00538,(P_eucrina:0.02781,P_dispersa:0.00525):0.01113):0.00533,(P_sp_GM01:0.02574,((P_septica:0.02859,(P_sp_A4:0.08435,((T_morbirosei:0.01358,(T_ptyseos:0.03764,T_sp_NML_06:0.0446):0.06965):0.10817,(E_billingiae:0.06126,(E_pyrifoliae:0.01638,E_tasmaniensis:5.5E-4):0.03778):0.05346):0.03336):0.03431):0.01252,(P_sp_At-9b:0.00542,P_cypripedii:0.0166):0.01534):0.02126):0.00707):0.00814):0.01366):0.03346):0.00985):0.00602):0.00539,P_agglomerans:0.00539):5.5E-4);
[391] tree 't391'=[&R] ((P_anthophila:0.03744,P_agglomerans:5.4E-4):0.00742,P_vagans:0.00737,((P_deleyi:5.4E-4,(P_conspicua:0.00743,(P_brenneri:0.0171,((P_allii:0.02417,(P_ananatis:0.03844,(P_s_indologenes:5.5E-4,P_s_stewartii:0.01502):0.01632):0.00612):0.00778,(P_septica:0.02276,(P_sp_A4:0.12524,((E_billingiae:0.10906,(T_morbirosei:0.05608,(T_sp_NML_06:0.27532,T_ptyseos:0.05216):0.2346):0.264):0.03566,((E_pyrifoliae:0.02871,E_tasmaniensis:0.02538):0.10343,((P_sp_GM01:0.02135,(P_wallisii:0.03618,(P_dispersa:0.04457,(P_eucrina:0.03977,P_rwandensis:0.08239):0.02417):0.00914):0.02241):0.02418,(P_rodasii:0.05442,(P_sp_At-9b:0.01325,P_cypripedii:0.02818):0.07414):0.03183):0.03659):0.02544):0.01946):0.03697):0.0157):0.05501):0.00609):0.01511):0.03006,P_sp_aB:0.01477):5.4E-4);
[392] tree 't392'=[&R] (P_rodasii:0.01203,(((P_sp_At-9b:5.5E-4,P_cypripedii:0.01207):0.00595,P_rwandensis:5.5E-4):0.006,(P_eucrina:0.00177,(P_wallisii:0.00597,P_dispersa:5.5E-4):0.00478):0.01152):5.5E-4,((P_sp_A4:0.03594,((P_septica:0.01207,(((P_agglomerans:0.0,P_vagans:0.0,P_sp_aB:0.0):5.5E-4,((T_morbirosei:0.00728,(T_sp_NML_06:0.05537,T_ptyseos:0.00285):0.03948):0.05251,(E_billingiae:0.03466,(E_pyrifoliae:0.00608,E_tasmaniensis:0.00601):0.01462):0.00846):0.03375):0.00587,P_deleyi:5.5E-4):0.00601):0.00601,(P_anthophila:5.5E-4,((P_s_stewartii:0.00602,(P_allii:0.0,P_ananatis:0.0,P_s_indologenes:0.0):5.5E-4):0.00592,(P_brenneri:0.00599,P_conspicua:5.5E-4):0.00606):0.01221):5.5E-4):0.0079):0.01716,P_sp_GM01:5.4E-4):0.00589);
[393] tree 't393'=[&R] ((E_pyrifoliae:0.0,E_tasmaniensis:0.0,E_billingiae:0.0,P_agglomerans:0.0,P_sp_At-9b:0.0,P_vagans:0.0,P_deleyi:0.0,P_allii:0.0,P_ananatis:0.0,P_anthophila:0.0,P_brenneri:0.0,P_conspicua:0.0,P_cypripedii:0.0,P_dispersa:0.0,P_eucrina:0.0,P_rodasii:0.0,P_rwandensis:0.0,P_septica:0.0,P_sp_A4:0.0,P_sp_GM01:0.0,P_sp_aB:0.0,P_s_indologenes:0.0,P_s_stewartii:0.0,P_wallisii:0.0):0.02621,T_morbirosei:0.01253,(T_ptyseos:0.0,T_sp_NML_06:0.0):0.01314);
[394] tree 't394'=[&R] ((P_anthophila:0.04182,(P_deleyi:5.5E-4,((P_agglomerans:0.00783,(P_vagans:0.0,P_sp_aB:0.0):5.5E-4):5.5E-4,(((((P_sp_GM01:5.4E-4,(P_rwandensis:0.01676,P_rodasii:5.5E-4):0.00833):5.4E-4,((P_sp_At-9b:0.0,P_cypripedii:0.0):5.4E-4,(((P_eucrina:0.04324,P_dispersa:5.4E-4):5.5E-4,P_wallisii:0.0513):0.0153,(P_septica:0.01098,(P_sp_A4:0.03998,(T_morbirosei:0.01255,(T_ptyseos:0.00825,T_sp_NML_06:0.00825):0.01264):0.02769):0.03559):0.01736):0.01752):0.01673):0.01172,(E_pyrifoliae:0.01657,E_tasmaniensis:5.4E-4):0.0571):0.004,P_brenneri:0.0304):0.02801,E_billingiae:0.03793):0.01535):0.01561):0.00604):0.00268,(P_s_stewartii:0.0,P_ananatis:0.0,P_s_indologenes:0.0):5.5E-4,(P_allii:0.00811,P_conspicua:0.01619):5.5E-4);
[395] tree 't395'=[&R] (P_conspicua:0.01843,(((P_vagans:0.01818,(P_sp_aB:0.03666,P_anthophila:5.5E-4):0.01332):5.5E-4,P_deleyi:0.02593):0.01615,P_brenneri:0.00916):5.4E-4,((((P_s_indologenes:0.0,P_s_stewartii:0.0):0.04562,(P_allii:6.0E-4,P_ananatis:0.00874):0.0114):0.04502,((P_sp_A4:0.17709,(((P_sp_At-9b:0.011,P_cypripedii:0.02737):0.0128,((P_eucrina:0.05633,(P_dispersa:0.00916,P_wallisii:5.5E-4):5.4E-4):0.01309,(P_rodasii:0.03701,(P_sp_GM01:0.03764,P_rwandensis:5.4E-4):0.02024):0.02549):0.03215):0.03232,((E_billingiae:0.11025,(E_pyrifoliae:0.00928,E_tasmaniensis:5.4E-4):0.16861):0.21089,(T_sp_NML_06:0.07557,(T_morbirosei:0.02134,T_ptyseos:0.07123):0.00667):0.20646):0.02444):0.0341):0.07121,P_septica:0.06536):0.02324):0.01146,P_agglomerans:0.0187):5.4E-4);
[396] tree 't396'=[&R] (((((P_septica:0.07668,(T_morbirosei:0.08806,(T_ptyseos:0.06093,T_sp_NML_06:0.05001):0.03614):0.13592):0.01388,((P_s_indologenes:0.00479,P_s_stewartii:5.5E-4):0.05562,(((P_sp_A4:0.1406,P_ananatis:0.01598):0.00528,P_allii:0.02826):0.02471,((P_conspicua:0.02935,P_brenneri:0.01586):0.02031,((P_agglomerans:5.4E-4,(P_sp_aB:0.01498,(P_vagans:0.00495,P_deleyi:0.01008):0.00989):0.00975):0.01036,P_anthophila:0.05371):0.00873):0.04548):5.9E-4):0.04077):0.08117,(P_sp_At-9b:0.01019,P_cypripedii:0.01539):0.03563):0.02899,((E_billingiae:0.13116,(E_pyrifoliae:0.05522,E_tasmaniensis:0.03503):0.09062):0.06094,P_dispersa:0.02148):0.0022):0.02857,P_sp_GM01:0.0145,(P_rwandensis:0.04477,(P_rodasii:0.02537,(P_eucrina:0.048,P_wallisii:0.0258):0.0183):0.01382):0.01427);
[397] tree 't397'=[&R] (((P_conspicua:0.0068,(P_deleyi:0.02613,P_brenneri:0.00634):0.02031):0.00845,(P_dispersa:0.01204,(((P_sp_At-9b:0.0095,P_cypripedii:0.01326):0.02361,P_rodasii:0.00965):0.00368,((P_sp_A4:0.01323,(((T_ptyseos:0.00675,(T_morbirosei:0.03268,T_sp_NML_06:0.01496):0.01015):0.03928,(E_billingiae:0.01571,(E_pyrifoliae:0.0095,E_tasmaniensis:0.00383):0.03161):0.01034):0.02436,P_septica:0.00256):0.00708):0.01043,(P_sp_GM01:0.00854,((P_eucrina:0.02249,P_rwandensis:5.5E-4):0.00653,P_wallisii:0.01002):0.00525):0.00509):0.00319):0.00704):0.00656):0.00423,(P_vagans:5.5E-4,(P_sp_aB:0.00318,P_agglomerans:0.00319):5.5E-4):5.4E-4,(((P_allii:0.00329,P_ananatis:0.00328):0.01944,(P_s_indologenes:5.5E-4,P_s_stewartii:0.00637):5.4E-4):0.00694,P_anthophila:0.01346):0.00561);
[398] tree 't398'=[&R] (((P_anthophila:0.1091,P_cypripedii:0.02158):0.19027,(P_wallisii:0.18399,(P_dispersa:0.22957,((P_sp_GM01:0.15846,((T_morbirosei:0.28116,(T_sp_NML_06:0.26053,T_ptyseos:0.18073):0.06049):0.08486,((E_pyrifoliae:0.1418,E_tasmaniensis:0.18642):0.34083,((P_rodasii:0.02672,P_rwandensis:0.07898):0.08199,(P_sp_A4:0.23973,((P_agglomerans:0.0652,P_vagans:0.04741):0.12534,(P_s_stewartii:0.12049,P_allii:0.12112):0.06958):0.08241):0.13463):0.05236):0.04668):0.59391):0.05785,P_sp_At-9b:0.10628):0.03151):0.04261):0.05506):0.03736,((((P_deleyi:0.04915,P_conspicua:0.01235):0.0161,(P_s_indologenes:0.07147,P_ananatis:0.08136):0.0125):0.03303,(E_billingiae:0.0384,P_brenneri:0.02408):0.01259):0.003,P_eucrina:0.04938):0.01254,(P_sp_aB:0.03911,P_septica:0.03532):0.01);
[399] tree 't399'=[&R] (P_sp_At-9b:5.4E-4,(P_cypripedii:0.00553,(((T_morbirosei:0.01026,(T_sp_NML_06:0.02032,T_ptyseos:0.0224):0.01097):0.04937,((P_allii:5.4E-4,((P_s_indologenes:0.0,P_s_stewartii:0.0):0.03008,P_ananatis:0.0112):0.00558):0.01108,(((P_deleyi:0.0,P_anthophila:0.0):5.5E-4,(P_vagans:5.3E-4,(P_agglomerans:0.00549,P_sp_aB:0.01707):0.01157):0.02232):0.06279,(P_brenneri:5.4E-4,P_conspicua:0.02875):0.00489):0.01344):0.0518):0.00719,((P_sp_A4:0.06439,(E_billingiae:0.12634,(E_pyrifoliae:5.5E-4,E_tasmaniensis:0.00561):0.0387):0.04445):0.16584,P_septica:0.01312):0.01897):0.02181):5.3E-4,((P_dispersa:5.5E-4,P_wallisii:0.01118):0.00567,(P_eucrina:0.01564,(P_sp_GM01:0.01821,(P_rodasii:5.5E-4,P_rwandensis:0.01122):0.00631):0.01512):0.01321):0.0057);
[400] tree 't400'=[&R] (P_sp_GM01:0.05008,(P_rodasii:0.03165,P_rwandensis:0.00704):0.01081,(P_dispersa:0.01034,(((P_sp_A4:0.05089,P_wallisii:0.02653):0.01838,(P_eucrina:0.02914,(P_septica:0.01275,(((E_billingiae:0.05584,(E_pyrifoliae:0.04527,E_tasmaniensis:0.00367):0.05167):0.11726,(T_morbirosei:0.03486,(T_sp_NML_06:0.05954,T_ptyseos:0.03278):0.01435):0.05147):0.06455,(((P_s_indologenes:0.0,P_s_stewartii:0.0):0.01808,(P_allii:0.00531,P_ananatis:0.00542):0.02103):0.02298,(P_anthophila:0.00576,(P_deleyi:0.02702,(P_agglomerans:0.01076,(P_vagans:5.5E-4,(P_sp_aB:0.01074,(P_brenneri:0.0,P_conspicua:0.0):0.00535):5.5E-4):5.5E-4):0.00573):0.00537):0.02909):0.00383):0.02038):0.06104):0.00639):0.00476,(P_sp_At-9b:0.00528,P_cypripedii:0.01093):0.01631):0.00608):0.01151);
[401] tree 't401'=[&R] (P_septica:0.01053,((P_agglomerans:0.0,P_vagans:0.0,P_deleyi:0.0,P_anthophila:0.0,P_brenneri:0.0,P_conspicua:0.0,P_sp_aB:0.0):5.4E-4,((P_sp_GM01:0.0,T_morbirosei:0.0,T_ptyseos:0.0):0.01046,(P_sp_At-9b:0.0,P_cypripedii:0.0):5.4E-4):0.0105):0.01045,((P_allii:0.0,P_ananatis:0.0,P_dispersa:0.0,P_eucrina:0.0,P_sp_A4:0.0,P_s_indologenes:0.0,P_s_stewartii:0.0,P_wallisii:0.0,T_sp_NML_06:0.0):5.5E-4,((E_billingiae:0.0,E_tasmaniensis:0.0):0.01047,(E_pyrifoliae:0.1347,(P_rodasii:0.0,P_rwandensis:0.0):5.5E-4):0.01048):5.4E-4):5.5E-4);
[402] tree 't402'=[&R] (((((P_sp_A4:0.05655,((((P_brenneri:0.00722,P_conspicua:0.01185):0.02873,(((P_anthophila:0.01725,P_deleyi:0.02209):0.00924,(P_vagans:0.0048,P_sp_aB:0.00948):0.00477):0.00499,P_agglomerans:0.01676):0.02087):0.01093,(P_septica:0.05869,((P_s_indologenes:0.00237,P_s_stewartii:0.00712):0.03114,(P_allii:0.01832,P_ananatis:0.01599):0.01237):0.01811):0.00485):0.0177,((T_sp_NML_06:0.05709,(T_ptyseos:0.06718,T_morbirosei:0.06495):0.02518):0.09622,(E_billingiae:0.05764,(E_pyrifoliae:0.03012,E_tasmaniensis:0.02927):0.04187):0.02158):0.002):0.02432):0.01862,P_cypripedii:0.00645):0.00691,P_sp_At-9b:0.0064):0.02093,(P_sp_GM01:0.02554,(P_rodasii:0.01168,P_rwandensis:0.00713):0.01297):0.00728):0.00785,P_dispersa:0.0098,(P_wallisii:0.02779,P_eucrina:0.05097):0.00789);
[403] tree 't403'=[&R] (P_sp_A4:0.01812,((E_billingiae:0.03023,(E_pyrifoliae:0.04369,E_tasmaniensis:0.0218):0.03627):0.0156,(T_morbirosei:0.01714,(T_sp_NML_06:0.03432,T_ptyseos:0.04036):0.01611):0.07932):0.01226,(((P_cypripedii:0.01589,P_sp_At-9b:0.00482):0.00874,((((P_s_indologenes:5.5E-4,P_s_stewartii:0.00314):0.01396,(P_allii:0.01115,P_ananatis:0.01168):0.01459):0.0444,(P_sp_GM01:5.4E-4,(P_rwandensis:0.01251,P_rodasii:0.00312):0.01269):0.01837):5.5E-4,(P_wallisii:0.0339,(P_eucrina:0.05332,P_dispersa:0.01777):0.00934):0.00837):0.00358):0.01426,(P_septica:0.03067,(((P_vagans:0.00428,P_sp_aB:0.00212):0.01057,(P_agglomerans:0.01159,(P_deleyi:0.00998,P_anthophila:0.02911):0.00754):0.00331):0.0266,(P_brenneri:0.0064,P_conspicua:0.00983):0.01082):0.02328):0.01537):0.00211);
[404] tree 't404'=[&R] (((P_sp_aB:0.00303,P_vagans:5.5E-4):5.3E-4,((P_allii:0.00606,P_ananatis:5.5E-4):0.00305,((P_s_indologenes:0.0,P_s_stewartii:0.0):5.4E-4,(((P_sp_GM01:5.5E-4,(P_rodasii:0.082,(P_wallisii:5.5E-4,(P_eucrina:0.01194,(P_rwandensis:0.01584,P_sp_A4:0.00573):0.00938):5.5E-4):0.00595):0.00628):0.00596,(P_septica:0.01537,P_dispersa:0.00657):5.5E-4):0.00852,((T_morbirosei:0.00607,(T_ptyseos:0.00613,T_sp_NML_06:0.00299):0.00921):0.0382,(P_sp_At-9b:0.00302,P_cypripedii:5.5E-4):0.00399):0.00232):0.00921):0.00302):0.00924):0.00304,(P_brenneri:0.0,P_conspicua:0.0):0.00608,(P_agglomerans:5.5E-4,((E_billingiae:0.0144,(E_pyrifoliae:0.00306,E_tasmaniensis:5.4E-4):0.00434):0.01887,(P_deleyi:0.0,P_anthophila:0.0):0.00303):5.4E-4):5.3E-4);
[405] tree 't405'=[&R] (P_sp_aB:0.00363,(P_agglomerans:0.00727,(P_deleyi:0.04526,(P_anthophila:0.02212,(P_septica:0.01972,(((P_sp_A4:0.06465,((P_s_indologenes:0.0,P_s_stewartii:0.0):0.03496,(P_allii:0.0036,P_ananatis:5.5E-4):0.01424):0.02675):0.01896,((T_morbirosei:0.03631,(T_sp_NML_06:0.04683,T_ptyseos:0.02119):0.03098):0.19825,(E_billingiae:0.03392,(E_pyrifoliae:0.03312,E_tasmaniensis:0.01404):0.04865):0.02086):0.01115):0.01436,((P_sp_At-9b:0.00739,P_cypripedii:0.01472):0.00377,(P_dispersa:0.01463,(((P_rwandensis:0.03739,P_rodasii:0.00254):0.01328,(P_sp_GM01:0.01855,P_wallisii:0.00718):0.00347):0.00365,P_eucrina:0.04477):5.4E-4):0.01476):0.01496):0.01197):0.01458):0.00716):5.5E-4):0.00363,((P_brenneri:0.01829,P_conspicua:5.5E-4):0.00729,P_vagans:0.00362):5.5E-4);
[406] tree 't406'=[&R] (P_vagans:0.0117,P_sp_aB:0.01184,(P_agglomerans:0.01437,(((((P_s_indologenes:0.0,P_s_stewartii:0.0):0.02682,(P_allii:0.01831,P_ananatis:0.02153):0.02139):0.07045,((P_sp_A4:0.15833,((E_billingiae:0.05788,(E_pyrifoliae:0.02689,E_tasmaniensis:0.01696):0.07388):0.09159,P_septica:0.08876):0.01963):0.01579,((T_morbirosei:0.05485,(T_sp_NML_06:0.10481,T_ptyseos:0.05319):0.02497):0.15562,((P_sp_At-9b:0.03432,P_cypripedii:0.02791):0.03054,((P_sp_GM01:0.0361,(P_rodasii:0.02119,P_rwandensis:0.05232):0.02048):0.01023,(P_dispersa:0.02295,(P_eucrina:0.08871,P_wallisii:0.0377):0.0079):0.01382):0.02939):0.02614):0.02856):0.02047):0.0325,(P_brenneri:0.0067,P_conspicua:0.01186):0.00689):0.02307,(P_deleyi:0.0403,P_anthophila:0.01381):0.00329):0.00629):0.0026);
[407] tree 't407'=[&R] (((T_morbirosei:0.09436,(T_ptyseos:0.07965,T_sp_NML_06:0.10179):0.06262):0.18689,(E_billingiae:0.06854,(E_pyrifoliae:0.03038,E_tasmaniensis:0.01806):0.08009):0.03049):0.02927,(((P_allii:5.4E-4,((P_s_indologenes:0.0,P_s_stewartii:0.0):0.0194,P_ananatis:5.3E-4):0.00582):0.04948,((P_brenneri:0.0043,P_conspicua:0.01161):0.03007,(P_deleyi:0.02484,(P_anthophila:0.01463,(P_vagans:0.00649,(P_sp_aB:0.00852,P_agglomerans:5.5E-4):0.00196):0.01496):0.0072):0.02784):0.02453):0.0319,P_septica:0.08106):0.01337,((((P_rwandensis:0.01189,P_rodasii:0.02061):0.01789,(P_dispersa:0.0268,P_wallisii:0.02913):0.01755):0.01874,(P_sp_GM01:0.02499,P_eucrina:0.06726):0.00413):0.03306,(P_sp_A4:0.07392,(P_cypripedii:0.02855,P_sp_At-9b:0.02595):0.01183):0.00745):0.00759);
[408] tree 't408'=[&R] (P_anthophila:0.00771,(P_brenneri:0.00204,P_conspicua:0.00836):0.00579,((P_vagans:5.3E-4,(P_sp_aB:0.01038,P_agglomerans:0.00412):0.00418):0.00209,(P_deleyi:0.0159,((P_eucrina:0.02556,(((P_dispersa:0.01503,P_wallisii:0.00878):0.00566,((P_sp_At-9b:0.01129,P_cypripedii:0.00963):0.00742,(P_rwandensis:0.00896,(P_rodasii:0.00334,P_sp_GM01:0.00609):0.00303):0.0202):0.00533):0.0057,(P_sp_A4:0.02391,((T_morbirosei:0.02966,(T_sp_NML_06:0.0525,T_ptyseos:0.0419):0.04441):0.03181,(E_billingiae:0.0407,(E_pyrifoliae:0.028,E_tasmaniensis:0.01918):0.05992):0.02586):0.01688):0.0136):0.00962):0.0077,(P_septica:0.01388,(P_ananatis:0.00177,(P_allii:0.00454,(P_s_indologenes:0.00203,P_s_stewartii:5.3E-4):0.0256):0.00406):0.02627):0.00625):0.00814):0.00309):0.00316);
[409] tree 't409'=[&R] (((P_sp_A4:0.02405,P_wallisii:0.03266):5.5E-4,((P_conspicua:0.01637,((P_anthophila:0.03319,(P_vagans:5.5E-4,((P_agglomerans:0.0163,P_sp_aB:0.00808):0.00828,P_deleyi:0.0167):5.4E-4):5.4E-4):0.00814,P_brenneri:5.4E-4):5.3E-4):0.0256,(P_sp_At-9b:5.4E-4,(P_cypripedii:0.0032,(P_allii:0.02349,(P_ananatis:0.0,P_s_indologenes:0.0,P_s_stewartii:0.0):0.01451):0.07918):0.02227):0.01618):0.00812):0.00795,P_eucrina:0.00824,(((P_rodasii:5.4E-4,P_rwandensis:0.00794):0.00991,((T_morbirosei:0.05234,(T_ptyseos:0.06619,T_sp_NML_06:0.02039):0.0264):0.06832,(P_sp_GM01:0.01808,(P_septica:0.05787,(E_billingiae:0.03834,(E_pyrifoliae:0.0272,E_tasmaniensis:0.02588):0.06509):0.06756):0.0594):0.01989):0.01464):0.01448,P_dispersa:5.4E-4):0.00809);
[410] tree 't410'=[&R] (P_sp_aB:0.00856,P_vagans:0.00855,(P_agglomerans:0.00856,(((P_brenneri:5.4E-4,P_conspicua:0.03434):0.01054,((P_ananatis:0.01449,(P_allii:0.02393,(P_s_indologenes:0.00811,P_s_stewartii:5.5E-4):0.01215):0.04826):0.04479,((((E_pyrifoliae:0.02879,E_tasmaniensis:0.10604):0.23081,(E_billingiae:0.07592,(T_sp_NML_06:0.13583,(T_ptyseos:0.18905,T_morbirosei:0.31496):0.09465):0.37081):0.0643):0.07461,((P_sp_At-9b:0.09205,P_cypripedii:0.04507):0.02831,((P_dispersa:0.04039,((P_rodasii:0.01646,P_rwandensis:0.0669):0.03779,P_wallisii:0.04264):0.01084):0.02163,P_sp_GM01:0.02119):0.0865):0.01026):0.02513,(P_sp_A4:0.23266,(P_eucrina:0.14896,P_septica:0.04672):0.04023):0.03209):0.03249):0.04276):0.05394,(P_deleyi:0.02598,P_anthophila:0.01689):5.5E-4):0.01697):5.4E-4);
[411] tree 't411'=[&R] (P_eucrina:0.08885,P_dispersa:0.02097,((P_cypripedii:0.01622,((P_wallisii:0.02507,(P_rwandensis:0.06968,P_rodasii:0.04107):0.00862):0.00831,(P_sp_GM01:0.01845,(((P_brenneri:5.5E-4,P_conspicua:0.00819):0.02396,(P_vagans:5.3E-4,(P_anthophila:0.04245,(P_sp_aB:0.02441,(P_deleyi:0.00819,P_agglomerans:5.5E-4):0.00875):0.00844):0.00887):0.01798):0.03195,(P_septica:0.06237,((P_ananatis:5.5E-4,(P_allii:0.00701,(P_s_indologenes:0.0,P_s_stewartii:0.0):0.10983):0.02638):0.09168,((T_morbirosei:0.13946,(T_ptyseos:0.07665,T_sp_NML_06:0.17821):0.03849):0.13082,(P_sp_A4:0.24036,(E_billingiae:0.11136,(E_pyrifoliae:0.08621,E_tasmaniensis:0.06335):0.04673):0.06383):0.02024):0.03327):8.5E-4):0.03038):0.04613):0.01675):5.4E-4):0.00785,P_sp_At-9b:0.02595):0.04131);
[412] tree 't412'=[&R] (P_rodasii:0.01425,P_rwandensis:0.00162,(P_sp_GM01:5.3E-4,(P_dispersa:5.3E-4,((P_sp_At-9b:0.0,P_cypripedii:0.0):0.00951,(P_wallisii:0.01193,(P_eucrina:0.02298,(((E_billingiae:0.03047,(E_pyrifoliae:0.00698,E_tasmaniensis:0.00966):0.04226):0.05504,(T_sp_NML_06:0.00747,(T_morbirosei:0.03068,T_ptyseos:0.00916):0.01388):0.03383):0.03125,(P_sp_A4:0.06609,((P_brenneri:0.00472,(P_conspicua:5.5E-4,(P_anthophila:0.0048,(P_deleyi:0.00479,(P_vagans:0.00478,(P_sp_aB:0.0,P_agglomerans:0.0):5.5E-4):0.00484):0.0048):0.00486):0.00492):0.02485,(P_ananatis:5.5E-4,(P_septica:0.03962,((P_s_indologenes:0.0,P_s_stewartii:0.0):0.00976,P_allii:0.00482):0.00519):0.00931):0.01992):0.00901):0.00885):0.01468):0.01049):0.01156):0.00478):0.0192):0.00848);
[413] tree 't413'=[&R] (P_sp_A4:0.02542,(((P_s_indologenes:0.0,P_s_stewartii:0.0):0.01525,(P_allii:0.0,P_ananatis:0.0):0.01646):0.02121,((P_brenneri:0.0,P_conspicua:0.0):5.4E-4,(P_deleyi:0.00865,((P_sp_aB:0.0,P_agglomerans:0.0):5.5E-4,(P_anthophila:0.00854,P_vagans:5.5E-4):0.00855):0.0086):0.01722):0.00824):0.01759,(P_septica:0.04495,(((E_billingiae:0.04485,(E_pyrifoliae:0.05437,E_tasmaniensis:0.02912):0.05584):0.17063,(T_morbirosei:0.04628,(T_ptyseos:0.02032,T_sp_NML_06:0.03658):0.02308):0.13911):0.0661,((P_cypripedii:0.00857,P_sp_At-9b:0.00844):5.5E-4,((P_rodasii:0.01709,P_sp_GM01:5.4E-4):0.00909,((P_dispersa:5.4E-4,(P_eucrina:0.10046,P_wallisii:0.01695):5.4E-4):0.00861,P_rwandensis:5.3E-4):0.00792):0.02674):0.05742):0.03505):5.4E-4);
[414] tree 't414'=[&R] ((((((E_billingiae:0.10727,(E_pyrifoliae:0.05893,E_tasmaniensis:0.02833):0.06027):0.03504,(T_ptyseos:0.05829,(T_sp_NML_06:0.13401,T_morbirosei:0.09659):0.01774):0.04127):0.03316,(P_sp_A4:0.07761,(P_septica:0.03052,(((P_s_indologenes:5.5E-4,P_s_stewartii:0.00313):0.0223,(P_allii:0.01234,P_ananatis:5.5E-4):0.01707):0.0206,((P_anthophila:0.01321,((P_agglomerans:0.00966,(P_sp_aB:0.00629,P_vagans:5.4E-4):0.00296):0.00591,P_deleyi:0.03596):0.00325):0.0267,(P_brenneri:0.00942,P_conspicua:5.3E-4):0.02014):0.02228):0.01032):0.00972):0.01522):0.01129,(P_sp_At-9b:0.01261,P_cypripedii:0.01285):0.02046):0.00729,P_dispersa:0.03608):0.01436,(P_rwandensis:0.00485,(P_rodasii:0.01551,P_sp_GM01:0.03769):0.00908):0.0223,(P_wallisii:0.00628,P_eucrina:0.07766):0.01468);
[415] tree 't415'=[&R] (P_deleyi:5.4E-4,P_anthophila:0.00711,(((P_s_indologenes:0.00186,P_s_stewartii:5.4E-4):0.00188,(((P_sp_At-9b:5.5E-4,P_cypripedii:0.00572):0.00973,((P_sp_A4:0.01915,(P_sp_GM01:5.4E-4,(P_rodasii:5.5E-4,P_rwandensis:0.00185):0.00365):0.00679):0.0054,P_dispersa:0.00484):0.00463):0.00465,(((E_billingiae:0.0125,(E_pyrifoliae:5.8E-4,E_tasmaniensis:0.00493):0.009):0.05595,((T_ptyseos:0.00831,(T_morbirosei:0.01731,T_sp_NML_06:0.00752):0.00486):0.04457,P_septica:0.01659):0.00824):0.00716,P_eucrina:0.01538):0.00709):0.00644):0.00148,((P_allii:0.00186,P_ananatis:0.00187):5.5E-4,((P_vagans:0.00561,P_sp_aB:0.00185):0.00291,(((P_wallisii:0.03604,P_brenneri:5.5E-4):0.01509,P_conspicua:5.5E-4):0.00266,P_agglomerans:0.00478):0.00376):0.00457):0.00412):0.00188);
[416] tree 't416'=[&R] (P_vagans:5.4E-4,(P_agglomerans:5.4E-4,((P_sp_GM01:0.10877,((P_ananatis:0.07691,((P_s_indologenes:0.0,P_s_stewartii:0.0):0.1457,P_allii:5.5E-4):0.0264):0.12056,((P_sp_A4:0.0879,P_septica:0.11982):0.02166,(((P_eucrina:0.05425,(T_sp_NML_06:0.09326,(T_morbirosei:0.18525,T_ptyseos:0.16307):0.22129):0.35703):0.11937,(E_billingiae:0.1151,(E_pyrifoliae:0.11743,E_tasmaniensis:0.09807):0.09712):0.0789):0.02399,(P_dispersa:0.01856,((P_sp_At-9b:5.5E-4,(P_cypripedii:0.01966,P_wallisii:0.01983):5.5E-4):5.5E-4,(P_rwandensis:0.01929,P_rodasii:0.01965):0.04):0.04116):0.02436):0.01765):0.02434):0.03815):0.06058,P_sp_aB:0.03803):5.4E-4):0.01893,(P_conspicua:0.03831,(P_brenneri:0.01947,(P_anthophila:0.01954,P_deleyi:0.04179):5.3E-4):0.01951):5.4E-4);
[417] tree 't417'=[&R] ((P_rodasii:0.02751,P_rwandensis:0.01641):0.01453,(P_wallisii:0.03483,P_dispersa:0.02082):0.01382,(P_sp_GM01:0.02131,((P_sp_At-9b:0.01531,P_cypripedii:0.0312):0.05328,(P_eucrina:0.07849,((P_sp_A4:0.13653,((T_sp_NML_06:0.07433,(T_morbirosei:0.08559,T_ptyseos:0.09239):0.02599):0.15192,(E_billingiae:0.094,(E_pyrifoliae:0.0484,E_tasmaniensis:0.02013):0.09976):0.08148):0.03965):0.02333,(P_septica:0.09706,(((P_allii:0.01321,P_ananatis:0.02776):0.04175,(P_s_indologenes:0.00569,P_s_stewartii:0.00364):0.01321):0.04565,((P_sp_aB:0.03002,(P_vagans:0.01674,(P_anthophila:0.03482,(P_deleyi:0.05049,P_agglomerans:0.00363):0.00582):0.00133):0.01515):0.04364,(P_brenneri:0.01885,P_conspicua:0.03239):0.02404):0.02534):0.03325):0.02357):0.02372):0.01974):0.01473):0.00295);
[418] tree 't418'=[&R] (P_allii:0.00616,(P_s_indologenes:0.00308,P_s_stewartii:5.5E-4):0.00618,((((E_billingiae:0.0309,(E_pyrifoliae:0.00848,E_tasmaniensis:0.01488):0.01966):0.08986,(((P_septica:0.04384,(T_morbirosei:0.01067,(T_sp_NML_06:0.03753,T_ptyseos:0.02207):0.0125):0.05706):9.3E-4,((P_wallisii:0.00934,(P_dispersa:0.01288,(P_eucrina:0.0222,(P_sp_GM01:0.01285,(P_rodasii:0.00603,P_rwandensis:5.4E-4):0.01226):0.00343):0.00319):0.00964):0.01261,(P_sp_At-9b:0.01269,P_cypripedii:0.01268):0.00285):0.00652):0.0235,P_sp_A4:0.04386):0.008):0.00568,(P_conspicua:0.00933,(P_brenneri:0.003,(P_anthophila:0.0031,(P_agglomerans:0.0031,(P_sp_aB:0.00307,(P_deleyi:0.0,P_vagans:0.0):5.5E-4):5.5E-4):0.00303):0.01244):5.4E-4):0.01133):0.00108,P_ananatis:5.5E-4):5.5E-4);
[419] tree 't419'=[&R] ((T_morbirosei:5.4E-4,(T_sp_NML_06:0.05877,T_ptyseos:0.05335):0.05282):0.11612,((P_s_indologenes:0.0,P_eucrina:0.0,P_sp_At-9b:0.0,P_cypripedii:0.0,P_sp_GM01:0.0,P_rodasii:0.0,P_rwandensis:0.0,P_dispersa:0.0,P_wallisii:0.0,P_deleyi:0.0,P_agglomerans:0.0,P_vagans:0.0,P_septica:0.0,P_brenneri:0.0,P_conspicua:0.0,P_allii:0.0,P_ananatis:0.0):5.5E-4,P_s_stewartii:0.02127):5.5E-4,((P_anthophila:5.5E-4,P_sp_A4:0.02151):0.01579,(P_sp_aB:5.4E-4,(E_billingiae:5.4E-4,(E_pyrifoliae:0.1408,E_tasmaniensis:0.01307):0.04097):0.04535):0.0115):0.01564);
[420] tree 't420'=[&R] ((P_vagans:5.5E-4,P_sp_aB:0.0061):5.4E-4,P_deleyi:0.01851,((P_agglomerans:0.01237,(P_conspicua:5.4E-4,(P_brenneri:0.02518,((((P_eucrina:0.11809,((P_sp_At-9b:0.00624,P_cypripedii:5.5E-4):0.01928,((P_sp_GM01:5.3E-4,P_wallisii:0.02468):0.01193,(P_dispersa:0.02458,(P_rodasii:5.4E-4,P_rwandensis:0.00606):0.01216):5.5E-4):0.02038):0.01022):0.03318,((T_morbirosei:0.07141,(T_sp_NML_06:0.09361,T_ptyseos:0.06252):0.03459):0.16966,(E_billingiae:0.05038,(E_pyrifoliae:0.05951,E_tasmaniensis:0.02831):0.13298):0.03987):0.03953):0.02871,(P_ananatis:0.00845,((P_s_indologenes:0.006,P_s_stewartii:5.5E-4):0.02196,P_allii:0.03309):0.0126):0.0254):0.02614,(P_sp_A4:0.11037,P_septica:0.02638):0.0153):0.01563):0.01255):0.01196):5.4E-4,P_anthophila:0.03762):0.00602);
[421] tree 't421'=[&R] (P_sp_aB:5.5E-4,(((P_brenneri:5.5E-4,P_conspicua:0.00635):0.00326,((P_ananatis:0.01611,P_allii:0.00988):0.00657,((P_s_indologenes:0.0,P_s_stewartii:0.0):0.0132,(P_rodasii:0.0129,(((P_septica:0.039,(P_eucrina:0.04806,((T_morbirosei:0.06133,(T_sp_NML_06:0.08451,T_ptyseos:0.11143):0.04891):0.08771,(E_billingiae:0.05609,(E_pyrifoliae:0.0394,E_tasmaniensis:0.02457):0.05243):0.06207):0.02879):0.01886):0.00403,(P_sp_A4:0.05377,P_rwandensis:0.01133):0.00801):0.00327,((P_sp_GM01:0.01457,(P_sp_At-9b:0.00316,P_cypripedii:0.00631):0.00771):0.00632,(P_dispersa:0.01256,P_wallisii:0.01265):0.00434):0.00492):0.00304):0.01982):0.00634):0.00908):0.00642,(P_vagans:0.00312,P_agglomerans:5.4E-4):0.00303):5.5E-4,(P_anthophila:0.00635,P_deleyi:0.02258):5.5E-4);
[422] tree 't422'=[&R] (((P_agglomerans:5.5E-4,(P_vagans:0.01465,P_sp_aB:0.01937):5.5E-4):0.00487,((P_s_indologenes:0.00477,P_s_stewartii:5.5E-4):0.01169,(P_allii:0.07229,P_ananatis:0.00493):0.01332):0.02459):0.00487,(P_deleyi:5.5E-4,P_anthophila:0.00965):0.00484,(((E_billingiae:0.04278,(E_pyrifoliae:0.00964,E_tasmaniensis:0.01431):0.0157):0.05688,((P_sp_A4:0.03315,P_septica:0.03328):0.02037,((T_morbirosei:0.02285,(T_ptyseos:0.0279,T_sp_NML_06:0.02446):0.03524):0.04151,(((P_dispersa:0.01194,P_eucrina:0.02182):0.00497,(P_wallisii:0.00417,(P_sp_At-9b:0.00523,P_cypripedii:0.00928):0.01575):0.006):0.02828,(P_sp_GM01:0.01353,(P_rodasii:0.00881,P_rwandensis:0.00536):0.01949):0.00784):0.00934):0.02904):0.01868):0.02518,(P_brenneri:0.0048,P_conspicua:5.5E-4):0.0274):0.00323);
[423] tree 't423'=[&R] (P_rodasii:5.4E-4,(P_septica:5.4E-4,((P_brenneri:0.0,P_conspicua:0.0):5.5E-4,(P_sp_aB:0.01774,(P_anthophila:0.0,P_deleyi:0.0,P_agglomerans:0.0,P_vagans:0.0):5.4E-4):0.01647):0.05235):0.01667,(P_sp_A4:0.05385,(P_wallisii:0.01724,(((E_pyrifoliae:5.5E-4,E_tasmaniensis:0.07094):0.03605,((E_billingiae:0.03353,(T_ptyseos:5.4E-4,(T_morbirosei:5.4E-4,T_sp_NML_06:0.05294):0.0172):0.06985):0.02253,(P_allii:0.03364,(P_ananatis:0.0,P_s_indologenes:0.0,P_s_stewartii:0.0):5.4E-4):0.0585):0.01815):0.0172,(P_cypripedii:0.0,P_sp_At-9b:0.0,P_dispersa:0.0,P_sp_GM01:0.0,P_rwandensis:0.0,P_eucrina:0.0):5.5E-4):5.5E-4):0.01682):5.3E-4);
[424] tree 't424'=[&R] ((((((T_sp_NML_06:0.02714,(T_morbirosei:0.05732,T_ptyseos:5.5E-4):0.03105):0.16515,((P_s_indologenes:0.0,P_s_stewartii:0.0):0.0095,(P_ananatis:0.0,P_allii:0.0):5.4E-4):0.01747):0.00961,((P_conspicua:0.0,P_brenneri:0.0,P_anthophila:0.0):5.4E-4,(P_sp_aB:0.00882,(P_vagans:0.00894,(P_deleyi:0.0,P_agglomerans:0.0):5.5E-4):5.5E-4):0.00869):0.00914):0.00901,(((P_rodasii:0.00909,P_rwandensis:0.00907):0.00906,(P_wallisii:0.01723,P_sp_GM01:0.007):0.0027):0.00858,(P_eucrina:0.04512,P_dispersa:0.00167):0.02634):0.0094):5.3E-4,(E_billingiae:0.03348,(E_tasmaniensis:0.03889,E_pyrifoliae:0.01223):0.03713):0.047):5.5E-4,(P_sp_At-9b:0.0,P_cypripedii:0.0):5.4E-4,(P_septica:0.02817,P_sp_A4:0.05605):5.4E-4);
[425] tree 't425'=[&R] (P_dispersa:5.5E-4,(P_septica:0.01901,((P_ananatis:0.00685,(P_allii:0.00607,(P_s_indologenes:0.0,P_s_stewartii:0.0):0.01315):0.00685):0.06829,(P_anthophila:0.01968,(((P_sp_aB:0.00649,(P_brenneri:0.0,P_conspicua:0.0):0.02661):5.5E-4,(P_vagans:0.01334,P_agglomerans:5.5E-4):0.0131):0.0065,P_deleyi:0.00652):5.5E-4):0.00784):0.02096):0.0137,((P_sp_A4:0.09072,((E_billingiae:0.09544,(E_pyrifoliae:0.04967,E_tasmaniensis:0.00705):0.10907):0.17615,(T_morbirosei:0.02993,(T_ptyseos:0.04568,T_sp_NML_06:0.0692):0.05935):0.10157):0.03495):0.02188,((P_sp_GM01:0.00693,((P_rodasii:0.0,P_rwandensis:0.0):5.3E-4,P_wallisii:0.02667):0.01311):0.01318,(P_sp_At-9b:5.5E-4,(P_eucrina:0.02586,P_cypripedii:5.5E-4):0.00641):0.00676):0.00661):0.00644);
[426] tree 't426'=[&R] (P_vagans:0.0103,(P_anthophila:0.01488,(P_conspicua:0.02102,P_brenneri:0.00544):0.04296):0.00658,((((P_s_indologenes:0.0,P_s_stewartii:0.0):0.01523,(P_allii:0.02246,P_ananatis:0.04196):0.02387):0.04552,((T_sp_NML_06:0.2287,(T_morbirosei:0.11194,T_ptyseos:0.17978):0.056):0.22851,((((P_eucrina:0.06183,(P_rwandensis:0.05059,((P_dispersa:0.03222,P_wallisii:0.01523):0.02226,(P_sp_GM01:0.04793,P_rodasii:0.01701):0.00701):0.01483):0.04256):0.04779,(P_sp_At-9b:0.0657,P_cypripedii:0.07077):0.04318):0.0442,(P_septica:0.17113,P_sp_A4:0.19358):0.01719):0.0181,(E_billingiae:0.09565,(E_tasmaniensis:0.0912,E_pyrifoliae:0.02854):0.11114):0.19285):0.02859):0.03839):0.04815,(P_sp_aB:0.02093,(P_deleyi:0.03781,P_agglomerans:0.01565):5.4E-4):0.00519):5.4E-4);
[427] tree 't427'=[&R] ((P_septica:0.03908,(P_sp_A4:0.08728,((((P_conspicua:0.01374,P_brenneri:5.3E-4):0.02115,(P_agglomerans:5.5E-4,(P_vagans:0.00694,P_sp_aB:0.00695):0.00354):0.00338):0.01137,P_deleyi:0.0254):0.01364,P_anthophila:0.02476):0.02932):0.01609):0.03188,(P_sp_At-9b:0.00368,P_cypripedii:0.00679):0.01507,(((P_s_indologenes:0.0,P_s_stewartii:0.0):0.0398,(P_allii:0.01518,P_ananatis:0.02073):0.01998):0.07594,((P_eucrina:0.17841,((P_wallisii:0.06633,P_dispersa:0.03667):0.01265,(P_sp_GM01:0.08306,(P_rodasii:5.4E-4,P_rwandensis:0.00339):0.03154):0.01686):0.01218):0.0217,((T_morbirosei:0.07753,(T_ptyseos:0.02821,T_sp_NML_06:0.03867):0.04653):0.18023,(E_billingiae:0.04793,(E_pyrifoliae:0.02564,E_tasmaniensis:0.00276):0.04017):0.12076):0.0469):0.0193):0.00933);
[428] tree 't428'=[&R] (P_agglomerans:0.00939,P_vagans:5.5E-4,(P_deleyi:0.00698,(P_sp_aB:0.00919,(P_anthophila:0.01608,(((P_brenneri:5.4E-4,(P_septica:0.01337,(((P_cypripedii:0.01136,P_sp_At-9b:0.00505):0.00491,(P_eucrina:0.01344,(P_dispersa:5.5E-4,((P_rwandensis:0.01178,P_rodasii:0.007):0.00642,(P_sp_GM01:0.01215,P_wallisii:0.00413):0.00231):5.5E-4):0.01032):0.0224):0.02143,(P_sp_A4:0.05963,(((T_ptyseos:0.04299,T_sp_NML_06:0.04609):0.02455,(T_morbirosei:0.01957,P_allii:0.77751):0.02473):0.07765,(E_billingiae:0.04613,(E_pyrifoliae:0.02985,E_tasmaniensis:0.01402):0.04213):0.04174):0.02166):0.01377):0.01388):0.02573):0.00232,P_conspicua:0.00236):0.00729,(P_ananatis:0.00457,(P_s_indologenes:0.0,P_s_stewartii:0.0):0.00477):0.03393):0.00505):0.00247):0.00502):5.5E-4);
[429] tree 't429'=[&R] (((((P_brenneri:0.01738,P_conspicua:0.01121):0.01142,(P_deleyi:0.0285,(P_anthophila:0.01535,(P_agglomerans:0.01718,P_sp_aB:0.0033):0.0077):0.00563):0.02029):0.02381,((E_billingiae:0.12045,(E_pyrifoliae:0.03083,E_tasmaniensis:0.04072):0.11269):0.2412,((P_allii:0.00401,P_ananatis:0.00761):0.03955,((P_s_indologenes:5.3E-4,P_s_stewartii:0.00279):0.01819,P_vagans:0.1483):0.00351):0.02436):0.02886):0.02084,(P_rodasii:0.03142,(P_sp_At-9b:0.01747,P_cypripedii:0.01428):0.02962):0.01791):0.017,(P_sp_A4:0.12096,P_septica:0.07769):0.02531,(((P_eucrina:0.03179,P_wallisii:0.05457):0.1193,(P_rwandensis:0.10674,(P_dispersa:0.0156,P_sp_GM01:0.03833):0.06203):0.01295):0.00863,(T_morbirosei:0.04093,(T_ptyseos:0.06019,T_sp_NML_06:0.04599):0.0119):0.07923):0.01644);
[430] tree 't430'=[&R] (P_vagans:0.00619,(((T_morbirosei:0.11868,(T_ptyseos:0.03068,T_sp_NML_06:0.09148):0.02252):0.07445,(E_billingiae:0.09653,(E_pyrifoliae:0.04375,E_tasmaniensis:0.04066):0.07362):0.04691):0.03871,(((P_s_indologenes:0.00631,P_s_stewartii:0.01604):0.02099,(P_allii:0.00797,P_ananatis:0.03376):0.01949):0.05345,P_deleyi:0.07265):0.01074):5.4E-4,((P_anthophila:0.0232,((((P_wallisii:0.02902,(P_sp_GM01:0.02272,(P_dispersa:0.05144,(P_rodasii:0.01823,P_rwandensis:5.3E-4):0.02462):0.0064):0.01806):5.5E-4,(P_eucrina:0.07773,(P_sp_At-9b:0.03092,P_cypripedii:0.01683):0.02711):0.01168):0.0441,(P_sp_A4:0.1275,P_septica:0.07375):0.00189):0.02135,(P_conspicua:0.03071,P_brenneri:0.01462):0.0089):0.00279):0.01207,(P_agglomerans:0.00556,P_sp_aB:5.5E-4):0.01046):5.5E-4);
[431] tree 't431'=[&R] (P_dispersa:0.01694,(P_sp_GM01:0.01396,(P_sp_At-9b:0.01525,(P_cypripedii:0.01502,(P_rodasii:0.01161,P_rwandensis:0.00897):0.02142):0.00505):5.4E-4):0.00784,(P_wallisii:0.01042,(P_eucrina:0.03565,((P_sp_A4:0.03231,((E_billingiae:0.03553,(E_pyrifoliae:0.02251,E_tasmaniensis:0.01195):0.0203):0.07251,(T_morbirosei:0.04418,(T_ptyseos:0.02822,T_sp_NML_06:0.02777):0.01321):0.03185):0.01431):0.01363,(P_septica:0.05384,((P_ananatis:0.00656,P_allii:0.00856):0.00702,((P_s_indologenes:0.0,P_s_stewartii:0.0):0.00998,(P_conspicua:0.01617,(P_brenneri:0.00859,(P_deleyi:0.00734,(P_vagans:0.00247,(P_anthophila:0.01221,(P_sp_aB:0.00487,P_agglomerans:0.00486):5.3E-4):0.00242):0.01242):0.01136):0.00983):0.01147):0.00482):0.00674):0.01066):0.03051):0.00864):0.00482);
[432] tree 't432'=[&R] (P_agglomerans:0.02411,P_vagans:0.01504,(P_sp_aB:0.01489,(P_anthophila:0.03065,((P_brenneri:0.00652,P_conspicua:0.01952):0.04104,(P_deleyi:0.03345,((P_ananatis:0.03276,(P_allii:0.09369,(P_s_indologenes:5.5E-4,P_s_stewartii:0.00759):0.02657):0.01249):0.04962,(P_septica:0.06278,(((P_sp_At-9b:0.02197,P_cypripedii:0.02043):0.04038,((P_sp_GM01:0.02721,(P_rodasii:0.01877,P_rwandensis:0.01756):0.02959):0.02474,(P_eucrina:0.05267,(P_dispersa:0.06703,P_wallisii:0.02542):0.01086):0.01704):0.03352):0.01954,((E_billingiae:0.03652,(E_pyrifoliae:0.05219,E_tasmaniensis:5.4E-4):0.06878):0.09191,((T_morbirosei:0.05384,(T_sp_NML_06:0.14575,T_ptyseos:0.05295):0.07838):0.10701,P_sp_A4:0.15109):0.03253):0.02111):0.02423):0.02784):0.02531):0.01288):0.0088):0.01388):0.00771);
[433] tree 't433'=[&R] (P_vagans:0.00591,(P_agglomerans:0.00568,(P_deleyi:0.0,P_sp_aB:0.0):0.00214):0.0039,(P_anthophila:0.00192,(P_brenneri:0.00486,(P_conspicua:0.0053,((P_septica:0.02848,(((P_sp_At-9b:0.02208,P_cypripedii:0.00835):0.02144,((P_wallisii:0.01836,((P_rodasii:0.0139,P_rwandensis:0.01461):0.0194,(P_eucrina:0.03433,P_sp_GM01:0.03148):0.00637):0.00955):0.00623,P_dispersa:0.01228):0.0226):0.04182,(P_sp_A4:0.03935,((E_billingiae:0.12531,(E_pyrifoliae:0.0303,E_tasmaniensis:0.04113):0.11626):0.36243,(T_morbirosei:0.08025,(T_sp_NML_06:0.15428,T_ptyseos:0.09329):0.07918):0.15062):0.09348):0.03136):0.01738):0.02915,((P_s_indologenes:5.5E-4,P_s_stewartii:0.00193):0.01481,(P_allii:0.00603,P_ananatis:0.00577):0.00882):0.01836):0.00958):0.00587):0.01646):5.4E-4);
[434] tree 't434'=[&R] ((P_sp_A4:0.13204,((T_morbirosei:0.05981,(T_ptyseos:0.13459,T_sp_NML_06:0.09675):0.04925):0.16255,(E_billingiae:0.10447,(E_pyrifoliae:0.05472,E_tasmaniensis:0.02198):0.13091):0.0247):0.06004):0.03252,(P_dispersa:0.04125,(P_wallisii:0.09064,((P_sp_At-9b:0.03355,P_cypripedii:0.03688):0.02488,(P_sp_GM01:0.03324,(P_rodasii:0.05432,P_rwandensis:0.00491):0.02598):0.02622):0.01153):0.01553):0.02185,(P_eucrina:0.13229,(P_septica:0.15663,(((P_s_indologenes:0.00601,P_s_stewartii:0.00569):0.06928,(P_allii:0.02336,P_ananatis:0.03809):0.01075):0.05425,((P_brenneri:0.01671,P_conspicua:0.01129):0.04005,((P_anthophila:0.04592,(P_agglomerans:0.01488,P_vagans:0.03042):0.00345):0.00922,(P_deleyi:0.04669,P_sp_aB:0.02881):0.00845):0.0066):0.02772):0.02568):0.01294):0.01025);
[435] tree 't435'=[&R] ((P_brenneri:0.005,P_conspicua:0.005):0.00263,(P_deleyi:0.00235,(P_sp_aB:5.5E-4,(P_vagans:0.00249,P_agglomerans:0.00249):0.0025):5.5E-4):0.00248,(P_anthophila:0.00424,((((((P_sp_At-9b:5.5E-4,P_cypripedii:0.00499):0.01072,(T_sp_NML_06:0.03339,(T_morbirosei:0.0421,T_ptyseos:0.01421):0.01367):0.07428):0.00685,P_sp_A4:0.02703):0.00527,((P_dispersa:0.00329,(P_wallisii:5.4E-4,(P_sp_GM01:5.5E-4,(P_rodasii:0.00248,P_rwandensis:0.00246):0.00248):0.00989):0.00421):0.00233,P_eucrina:0.0126):0.00782):0.01031,(P_septica:0.02254,(E_billingiae:0.0363,(E_pyrifoliae:0.0047,E_tasmaniensis:0.00563):0.01803):0.02128):0.00305):0.01893,((P_s_indologenes:0.0,P_s_stewartii:0.0):0.00509,(P_ananatis:0.00245,P_allii:0.00253):0.00244):0.00838):0.00492):0.00311);
[436] tree 't436'=[&R] (P_brenneri:0.0115,((P_vagans:0.0,P_sp_aB:0.0):5.4E-4,(P_deleyi:0.01156,P_anthophila:5.5E-4):0.01124):0.01111,(P_conspicua:0.01154,((P_allii:5.4E-4,(P_ananatis:5.5E-4,(((((E_billingiae:0.05928,(E_pyrifoliae:0.08885,E_tasmaniensis:0.02499):0.09592):0.07478,(P_septica:0.02507,((P_sp_At-9b:0.04667,((P_rodasii:0.0,P_rwandensis:0.0,P_sp_GM01:0.0):0.02349,(P_wallisii:0.02367,(P_eucrina:0.03531,P_dispersa:5.5E-4):0.012):0.03635):0.02501):5.4E-4,P_cypripedii:0.01145):0.02428):0.02409):0.01236,(T_morbirosei:0.09293,(T_sp_NML_06:0.19256,T_ptyseos:0.08515):0.04355):0.14756):0.04957,P_sp_A4:0.10637):0.02497,(P_s_indologenes:0.0,P_s_stewartii:0.0):0.0347):5.3E-4):0.01161):0.02379,P_agglomerans:5.3E-4):0.01152):5.3E-4);
[437] tree 't437'=[&R] ((P_agglomerans:5.3E-4,((((P_s_indologenes:5.5E-4,P_s_stewartii:0.00388):0.01233,(P_allii:0.0039,P_ananatis:5.5E-4):0.00356):0.0374,(((T_morbirosei:0.10015,(T_sp_NML_06:0.10311,T_ptyseos:0.0115):0.02559):0.18158,P_septica:0.07468):0.02506,(((P_sp_At-9b:0.0242,P_cypripedii:0.02204):0.03288,((P_sp_GM01:0.03579,(P_rodasii:0.01726,P_rwandensis:0.01749):0.01195):0.0168,(P_dispersa:0.00955,(P_eucrina:0.03213,P_wallisii:0.03331):0.02244):5.3E-4):0.01866):0.02296,((E_billingiae:0.08822,(E_pyrifoliae:0.03609,E_tasmaniensis:0.0087):0.15187):0.10189,P_sp_A4:0.04959):0.02186):0.0197):0.02264):0.03792,(P_conspicua:0.0103,P_brenneri:0.00965):0.00547):0.02138):0.00772,(P_deleyi:0.00385,P_sp_aB:0.00388):0.00388,(P_anthophila:0.01553,P_vagans:0.00386):5.4E-4);
[438] tree 't438'=[&R] (P_eucrina:0.02365,(P_septica:0.0,P_wallisii:0.0):5.5E-4,(P_sp_A4:0.04902,(P_rodasii:0.09141,((P_dispersa:0.0,P_rwandensis:0.0):5.4E-4,((P_agglomerans:0.0,P_brenneri:0.0,P_conspicua:0.0):5.3E-4,((P_sp_GM01:0.01194,((P_allii:0.0,P_ananatis:0.0):0.01173,(P_s_indologenes:0.0,P_s_stewartii:0.0):5.5E-4):5.5E-4):0.02344,(((P_vagans:0.0,P_anthophila:0.0,P_deleyi:0.0,P_sp_aB:0.0):5.4E-4,((P_sp_At-9b:0.0,P_cypripedii:0.0):0.08461,((T_morbirosei:0.0,T_sp_NML_06:0.0):0.01155,T_ptyseos:5.5E-4):0.02626):0.01019):0.0116,((E_billingiae:0.0,E_tasmaniensis:0.0):0.01155,E_pyrifoliae:5.4E-4):0.01159):5.4E-4):0.01113):0.02362):5.3E-4):0.01172):5.5E-4);
[439] tree 't439'=[&R] (P_allii:0.00492,P_ananatis:0.00483,((P_s_indologenes:0.0,P_s_stewartii:0.0):0.00486,(((P_anthophila:0.00744,P_deleyi:5.5E-4):0.00487,((P_sp_aB:0.0,P_agglomerans:0.0,P_vagans:0.0,P_brenneri:0.0):0.00241,P_conspicua:5.5E-4):0.0024):0.00436,(P_septica:0.00309,((E_billingiae:0.02476,(E_pyrifoliae:5.5E-4,E_tasmaniensis:0.01685):0.00892):0.01804,((T_ptyseos:0.00698,(T_morbirosei:0.01979,T_sp_NML_06:0.00776):0.00585):0.0212,(P_cypripedii:0.00179,((P_eucrina:0.01668,((P_dispersa:5.4E-4,P_wallisii:0.00488):0.00252,(P_sp_GM01:0.01457,(P_sp_A4:0.00696,(P_rwandensis:0.00962,P_rodasii:5.4E-4):0.02042):0.01745):0.00376):0.00979):0.01047,P_sp_At-9b:5.4E-4):0.00664):0.00768):0.00337):0.01326):0.003):0.00423):0.00242);
[440] tree 't440'=[&R] (P_septica:0.04001,(P_sp_At-9b:5.5E-4,P_cypripedii:0.00915):0.02809,((P_rodasii:0.00912,P_rwandensis:0.01832):0.01857,(P_sp_GM01:0.03783,(P_dispersa:0.02272,(P_wallisii:0.02039,(P_sp_A4:0.08182,(((T_morbirosei:0.0285,(T_sp_NML_06:0.11674,T_ptyseos:0.0474):0.10865):0.46812,(E_pyrifoliae:0.04317,(E_billingiae:0.12371,E_tasmaniensis:0.01441):0.0199):0.04642):0.03615,(P_eucrina:0.05314,(P_anthophila:0.01524,(P_deleyi:0.02771,((((P_s_indologenes:0.0,P_s_stewartii:0.0):5.9E-4,(P_allii:0.00917,P_ananatis:5.5E-4):0.02738):0.03805,(P_brenneri:0.00919,P_conspicua:0.01846):5.4E-4):0.01877,(P_agglomerans:5.4E-4,(P_vagans:0.0,P_sp_aB:0.0):0.009):0.00934):0.01859):0.0231):0.03211):0.04909):0.00918):0.02952):0.01593):0.01393):5.4E-4):5.4E-4);
[441] tree 't441'=[&R] (P_rwandensis:0.05565,(P_rodasii:0.04155,P_sp_GM01:0.03678):0.01974,((P_sp_At-9b:0.03019,P_cypripedii:0.00618):0.03032,((((((P_anthophila:0.03605,((P_agglomerans:0.01017,P_vagans:0.0108):0.00593,(P_sp_aB:0.02256,P_deleyi:0.01759):0.00726):0.00697):0.02126,P_conspicua:0.00353):0.00585,P_brenneri:0.01489):0.07231,(((P_s_indologenes:5.5E-4,P_s_stewartii:0.00304):0.03944,(P_allii:0.01979,P_ananatis:0.03197):0.01697):0.0428,((T_sp_NML_06:0.12582,(T_morbirosei:0.09177,T_ptyseos:0.08771):0.02338):0.10537,(E_billingiae:0.07356,(E_pyrifoliae:0.01101,E_tasmaniensis:0.01849):0.06383):0.04632):0.04742):0.01609):0.01991,(P_sp_A4:0.09024,P_septica:0.08521):0.0216):0.02676,(P_dispersa:0.04308,(P_eucrina:0.08564,P_wallisii:0.07001):0.013):0.02737):0.0133):0.01894);
[442] tree 't442'=[&R] (P_sp_A4:5.5E-4,P_wallisii:0.00573,(P_sp_GM01:0.00581,(P_rodasii:0.00571,((P_dispersa:0.00575,P_eucrina:5.5E-4):0.02916,(P_rwandensis:5.5E-4,(((P_allii:0.0,P_ananatis:0.0):0.00579,(P_s_indologenes:0.0,P_s_stewartii:0.0):5.5E-4):0.01774,(P_sp_At-9b:5.5E-4,(P_cypripedii:0.00619,(P_septica:0.03641,((P_anthophila:0.02593,(P_deleyi:5.4E-4,((P_brenneri:0.0,P_conspicua:0.0):0.01161,(P_sp_aB:0.00578,(P_agglomerans:0.0,P_vagans:0.0):5.4E-4):0.0058):0.00594):0.00955):0.02408,((T_sp_NML_06:0.0118,(T_morbirosei:0.02332,T_ptyseos:0.00587):0.00611):0.18254,(E_billingiae:0.01083,(E_pyrifoliae:5.5E-4,E_tasmaniensis:0.00581):0.01275):0.04251):0.02257):0.13009):0.0042):0.0295):0.01165):0.02331):0.01165):0.00577):0.00571):5.5E-4);
[443] tree 't443'=[&R] (P_sp_aB:0.0243,P_vagans:0.0061,(P_agglomerans:0.00966,(P_deleyi:0.00858,((P_brenneri:5.5E-4,P_conspicua:0.01192):0.01803,(P_anthophila:0.01381,((P_sp_GM01:0.08692,(P_septica:0.07578,(P_sp_A4:0.1166,((E_pyrifoliae:0.0541,E_tasmaniensis:0.02428):0.1896,(E_billingiae:0.20412,(T_sp_NML_06:0.25713,((P_sp_At-9b:0.08144,P_cypripedii:0.06681):0.10017,((T_morbirosei:0.32268,T_ptyseos:0.11469):0.12483,((P_rodasii:0.08176,P_rwandensis:0.09871):0.05967,(P_eucrina:0.12536,(P_dispersa:0.08571,P_wallisii:0.06951):0.04434):0.04894):0.09105):0.10886):0.06761):0.20162):0.06878):0.12943):0.02236):0.04238):0.01916,(P_ananatis:0.00615,(P_allii:0.01846,(P_s_indologenes:5.5E-4,P_s_stewartii:0.01192):0.03819):0.00517):0.01017):0.06902):0.00593):0.00947):0.01211):0.00838);
[444] tree 't444'=[&R] (P_rwandensis:0.01394,(P_rodasii:0.01847,P_eucrina:0.02335):0.00879,(P_wallisii:0.01305,(P_dispersa:0.01288,((P_sp_GM01:0.03221,(P_sp_At-9b:0.0158,P_cypripedii:0.00653):0.01601):0.00664,((((((T_morbirosei:0.00637,(T_sp_NML_06:0.06023,T_ptyseos:0.03763):0.04755):0.09129,(E_billingiae:0.04553,(E_pyrifoliae:0.02112,E_tasmaniensis:0.01706):0.06044):0.05072):0.04215,(P_brenneri:0.00605,(((P_conspicua:0.00935,(P_agglomerans:5.5E-4,P_sp_aB:0.0031):5.5E-4):0.00312,(P_vagans:5.5E-4,P_anthophila:0.00939):0.0031):5.4E-4,P_deleyi:0.00612):0.00655):0.01158):0.00863,((P_s_indologenes:5.5E-4,P_s_stewartii:0.00317):0.02935,(P_allii:0.01515,P_ananatis:0.01028):0.01322):0.02514):0.00383,P_sp_A4:0.07692):0.01303,P_septica:0.02226):0.00353):0.00373):0.00306):0.00576);
[445] tree 't445'=[&R] ((P_conspicua:0.00786,P_brenneri:5.5E-4):0.00794,(P_deleyi:0.00386,P_anthophila:0.01188):0.00783,(((P_ananatis:0.00737,(P_allii:0.02857,(P_s_indologenes:5.5E-4,P_s_stewartii:0.00396):0.04656):0.01087):0.04249,(P_septica:0.03141,(P_sp_A4:0.05038,((P_cypripedii:0.01425,(P_sp_At-9b:0.01554,(P_rodasii:0.03292,((P_wallisii:0.01607,P_rwandensis:0.01196):0.00665,(P_eucrina:0.0266,(P_sp_GM01:0.02295,P_dispersa:0.01194):0.01387):0.01034):0.00914):0.0253):0.00458):0.05283,((T_morbirosei:0.08108,(T_ptyseos:0.02702,T_sp_NML_06:0.04241):0.06534):0.1262,(E_billingiae:0.05332,(E_pyrifoliae:0.0275,E_tasmaniensis:5.3E-4):0.04858):0.09492):0.01691):0.01783):0.02293):0.01329):0.03002,(P_agglomerans:0.00407,(P_vagans:5.5E-4,P_sp_aB:0.00389):0.01154):5.3E-4):0.01169);
[446] tree 't446'=[&R] ((P_sp_At-9b:0.02792,P_cypripedii:0.01508):0.00691,(P_sp_A4:0.06244,(E_billingiae:0.07322,(E_pyrifoliae:0.00511,E_tasmaniensis:0.0167):0.05316):0.06039):0.01417,(((P_sp_GM01:0.05679,(P_rodasii:0.03931,P_rwandensis:0.03516):0.01263):0.00818,(P_wallisii:0.12962,(P_eucrina:0.04196,P_dispersa:0.0163):5.5E-4):0.00741):0.02218,((T_ptyseos:0.04513,(T_morbirosei:0.04588,T_sp_NML_06:0.03745):0.02855):0.10776,(P_septica:0.04105,(((P_s_indologenes:5.5E-4,P_s_stewartii:0.00294):0.02816,(P_allii:0.01723,P_ananatis:0.00384):0.03812):0.03034,(((P_anthophila:0.01214,P_deleyi:0.02319):0.01743,((P_sp_aB:0.01854,P_vagans:0.01194):0.00908,P_agglomerans:0.01811):5.3E-4):0.01073,(P_brenneri:0.01195,P_conspicua:0.00604):0.00175):0.03349):0.02692):0.03548):0.00585):0.0084);
[447] tree 't447'=[&R] ((E_billingiae:0.04548,(E_pyrifoliae:0.02481,E_tasmaniensis:5.5E-4):0.01664):0.03536,(P_septica:0.02265,(P_sp_A4:0.02205,(T_morbirosei:0.01358,(T_sp_NML_06:0.06076,T_ptyseos:0.03206):0.02256):0.08761):0.01447):0.01165,((P_conspicua:0.00612,(((P_rwandensis:0.04088,((P_dispersa:0.01494,(P_eucrina:0.05166,P_wallisii:0.01483):0.01947):0.0285,(P_brenneri:0.01078,((P_s_indologenes:0.0,P_s_stewartii:0.0):0.04327,(P_allii:0.01196,P_ananatis:5.4E-4):0.01226):0.01884):0.0074):0.00658):0.00621,(P_sp_GM01:0.02035,P_rodasii:0.02931):0.00625):0.00666,(P_sp_At-9b:0.01212,P_cypripedii:0.02033):0.00621):0.0125):0.00797,(P_anthophila:0.02866,(P_agglomerans:5.5E-4,(P_deleyi:0.03135,(P_vagans:0.0,P_sp_aB:0.0):5.3E-4):0.00548):0.01656):0.01745):0.01899);
[448] tree 't448'=[&R] (P_dispersa:0.07363,((P_eucrina:0.13856,((((E_billingiae:0.09921,(E_pyrifoliae:0.06495,E_tasmaniensis:0.04977):0.11514):0.11448,((P_septica:0.04614,(((P_brenneri:5.5E-4,P_conspicua:0.04198):0.01402,((P_sp_aB:5.4E-4,(P_deleyi:0.0417,P_agglomerans:0.01351):0.01395):5.5E-4,(P_anthophila:0.02451,P_vagans:0.0421):0.00287):0.04942):0.05282,((P_s_indologenes:0.0,P_s_stewartii:0.0):5.5E-4,(P_ananatis:0.02049,P_allii:0.01386):0.02045):0.05025):0.01482):0.02445,(P_sp_A4:0.15404,(T_ptyseos:0.06327,(T_sp_NML_06:0.2003,T_morbirosei:0.10437):0.03722):0.09029):0.03036):0.06106):0.02491,P_cypripedii:0.00524):0.01503,P_sp_At-9b:0.02914):0.03358):0.01765,(P_rodasii:0.03584,P_sp_GM01:0.03779):0.01285):0.00747,(P_wallisii:0.06537,P_rwandensis:0.02059):0.00615);
[449] tree 't449'=[&R] (P_sp_At-9b:0.0312,(P_cypripedii:0.0252,(((P_wallisii:0.00937,(P_eucrina:0.057,P_dispersa:0.0183):0.00979):0.01125,(P_sp_GM01:0.01796,P_rodasii:5.5E-4):0.00815):0.00663,P_rwandensis:0.00906):0.0273):0.01988,(P_sp_A4:0.07613,((((P_septica:0.06862,((P_s_indologenes:0.01283,P_s_stewartii:0.0053):0.0316,(P_allii:0.00704,P_ananatis:0.02984):0.02944):0.0941):0.04342,(P_agglomerans:5.4E-4,((P_anthophila:5.5E-4,P_deleyi:0.00849):0.01584,(P_sp_aB:0.03621,P_vagans:0.02091):0.01218):0.02444):0.00889):0.01125,(P_brenneri:5.4E-4,P_conspicua:0.03938):0.04374):0.02356,((E_billingiae:0.0549,(E_pyrifoliae:0.00885,E_tasmaniensis:0.02916):0.11032):0.06626,(T_sp_NML_06:0.09431,(T_morbirosei:0.15044,T_ptyseos:0.04139):0.04066):0.05264):0.03545):0.01727):0.02186);
[450] tree 't450'=[&R] (P_rodasii:0.01438,P_rwandensis:0.00713,((((P_sp_At-9b:0.01436,P_cypripedii:0.00719):0.014,P_wallisii:0.02134):5.5E-4,(P_dispersa:0.00792,(P_sp_A4:0.04938,P_eucrina:0.06635):0.01992):0.01336):0.0071,(P_sp_GM01:0.00741,((P_septica:0.05963,(((P_brenneri:5.5E-4,P_conspicua:0.00695):5.5E-4,(P_anthophila:0.00703,((P_sp_aB:0.00668,P_deleyi:0.02872):0.01431,(P_agglomerans:0.0,P_vagans:0.0):5.5E-4):0.00672):0.00685):0.02065,((P_s_indologenes:0.00697,P_s_stewartii:5.5E-4):0.02425,(P_ananatis:0.00707,P_allii:0.00703):0.01917):0.02136):0.0173):0.00895,((T_morbirosei:0.12589,(T_ptyseos:0.06387,T_sp_NML_06:0.06685):0.05233):0.11662,(E_billingiae:0.05016,(E_pyrifoliae:0.03786,E_tasmaniensis:0.01285):0.04634):0.01989):0.00689):0.02252):0.00682):5.3E-4);
[451] tree 't451'=[&R] (P_ananatis:5.5E-4,((P_s_indologenes:0.0,P_s_stewartii:0.0):5.4E-4,P_allii:0.00434):0.0044,((((P_anthophila:0.0,P_vagans:0.0):5.5E-4,(P_deleyi:0.00436,(P_agglomerans:0.0,P_sp_aB:0.0):0.00436):5.5E-4):0.00485,(P_brenneri:0.00437,P_conspicua:5.5E-4):0.00386):0.00892,(P_sp_GM01:0.00438,((P_septica:0.02202,(((T_morbirosei:0.01926,(T_ptyseos:0.00765,T_sp_NML_06:0.03297):0.0165):0.0406,(E_billingiae:0.03517,(E_pyrifoliae:5.4E-4,E_tasmaniensis:0.01258):0.02357):0.03676):0.01551,(P_sp_A4:0.01766,((P_sp_At-9b:0.0,P_cypripedii:0.0):5.5E-4,(P_rodasii:5.5E-4,P_rwandensis:0.00435):0.0088):5.3E-4):5.3E-4):0.00845):0.00445,(P_wallisii:0.06632,(P_dispersa:0.0,P_eucrina:0.0):0.00437):5.4E-4):0.00446):0.00841):5.3E-4);
[452] tree 't452'=[&R] (((P_sp_GM01:0.03212,((P_rodasii:0.01424,P_rwandensis:0.01483):0.01833,(P_sp_At-9b:0.02309,P_cypripedii:0.00515):0.01512):0.01229):0.00704,(P_dispersa:0.00868,(P_eucrina:0.0415,P_wallisii:0.01243):0.00652):0.0072):0.00527,((E_billingiae:0.03776,(E_pyrifoliae:0.01011,E_tasmaniensis:0.03542):0.0897):0.05154,(P_sp_A4:0.04477,(T_morbirosei:0.05217,(T_sp_NML_06:0.11245,T_ptyseos:0.08665):0.03162):0.08688):0.02416):0.0154,(P_septica:0.02237,((P_allii:0.0148,(P_ananatis:0.0015,(P_s_indologenes:5.5E-4,P_s_stewartii:0.00253):0.02044):0.00153):0.02576,(P_conspicua:5.5E-4,(P_brenneri:8.5E-4,(P_agglomerans:0.01015,(P_sp_aB:0.01523,(P_deleyi:5.5E-4,(P_anthophila:0.00761,P_vagans:0.00504):0.00248):0.00253):0.00236):0.01456):0.00481):0.01103):0.02299):0.00662);
[453] tree 't453'=[&R] (P_sp_A4:0.05488,((T_ptyseos:0.03153,(T_sp_NML_06:0.08843,T_morbirosei:0.03554):0.02324):0.10421,(E_billingiae:0.02351,(E_pyrifoliae:0.01461,E_tasmaniensis:0.02311):0.04056):0.02996):0.02772,((P_septica:0.01671,((P_allii:0.00326,(P_ananatis:5.4E-4,(P_s_indologenes:0.0,P_s_stewartii:0.0):0.01132):0.01094):0.01927,((P_brenneri:5.5E-4,P_conspicua:0.01131):0.00321,((P_agglomerans:0.00586,P_vagans:5.4E-4):0.00293,(P_anthophila:0.01181,(P_deleyi:5.3E-4,P_sp_aB:0.00841):0.00294):0.00562):0.0115):0.0181):0.01336):0.00954,(((P_rwandensis:0.00503,P_rodasii:0.01525):0.02395,(P_dispersa:0.00195,(P_wallisii:0.01472,P_eucrina:0.00287):0.00377):0.01105):0.00728,(P_sp_GM01:0.0156,(P_sp_At-9b:0.01782,P_cypripedii:0.01451):0.01007):0.00525):0.01064):0.01446);
[454] tree 't454'=[&R] (((P_eucrina:0.01851,(P_rodasii:0.01127,(P_rwandensis:5.3E-4,P_sp_GM01:0.01393):0.00557):0.00103):0.01442,P_dispersa:0.0145):0.00453,(P_wallisii:0.00614,((P_sp_At-9b:0.02549,P_cypripedii:0.00885):0.01203,(T_ptyseos:0.01368,(T_sp_NML_06:0.02896,T_morbirosei:0.02008):0.00677):0.07025):0.01322):0.00679,(P_septica:0.03109,((((((P_agglomerans:0.00271,P_sp_aB:0.00272):5.5E-4,(P_deleyi:0.01348,(P_anthophila:0.00272,P_vagans:5.5E-4):5.5E-4):0.00263):0.01973,(P_ananatis:5.5E-4,(P_allii:0.01087,(P_s_indologenes:5.3E-4,P_s_stewartii:0.00271):0.01124):0.00812):0.01986):0.00806,P_conspicua:0.01089):0.00324,P_brenneri:0.00292):0.02504,(P_sp_A4:0.03755,(E_billingiae:0.01247,(E_pyrifoliae:0.01083,E_tasmaniensis:0.00314):0.02173):0.03639):0.01451):0.01061):0.00777);
[455] tree 't455'=[&R] (P_anthophila:0.01415,P_deleyi:0.01506,(P_vagans:0.00984,((P_brenneri:0.00512,(((P_septica:0.04174,(((T_morbirosei:0.02732,(T_sp_NML_06:0.07037,T_ptyseos:0.04649):0.01964):0.06816,(E_billingiae:0.05322,(E_pyrifoliae:0.00908,E_tasmaniensis:0.01575):0.05263):0.08105):0.02549,(P_sp_A4:0.08681,((P_sp_At-9b:0.00797,P_cypripedii:0.009):0.02868,((P_dispersa:0.02606,(P_eucrina:0.03265,P_wallisii:0.01889):0.01019):0.01099,(P_sp_GM01:0.04586,(P_rodasii:0.02456,P_rwandensis:0.02776):0.00856):0.0255):0.01765):0.02064):0.01687):0.01396):0.03422,((P_s_indologenes:0.0,P_s_stewartii:0.0):0.00855,(P_allii:0.00534,P_ananatis:0.00655):0.01097):0.01309):0.03713,P_conspicua:0.00624):0.00708):0.01569,(P_agglomerans:0.00478,P_sp_aB:0.01211):0.00519):0.00326):0.00693);
[456] tree 't456'=[&R] (P_anthophila:0.00411,P_sp_aB:5.5E-4,(P_agglomerans:0.0041,(P_vagans:0.00414,(P_deleyi:0.0127,((P_brenneri:0.00134,P_conspicua:0.01119):0.01613,((((P_eucrina:0.01961,((P_sp_At-9b:0.03466,P_cypripedii:0.00304):0.03483,(P_dispersa:0.01681,P_wallisii:0.0042):0.00833):0.00518):0.01348,(P_sp_GM01:0.02519,(P_rodasii:0.01225,P_rwandensis:5.3E-4):0.00489):0.01152):0.01276,(P_septica:0.01652,(P_sp_A4:0.0327,((T_morbirosei:0.0334,(T_ptyseos:0.04145,T_sp_NML_06:0.01579):0.02038):0.04865,(E_billingiae:0.06447,(E_pyrifoliae:0.00781,E_tasmaniensis:5.3E-4):0.0618):0.03923):0.02759):0.00547):0.00838):0.00836,((P_s_stewartii:0.00824,P_s_indologenes:5.5E-4):0.00823,(P_ananatis:0.00821,P_allii:0.0041):5.5E-4):0.00424):5.4E-4):0.00837):0.00791):0.00409):5.5E-4);
[457] tree 't457'=[&R] (((P_sp_At-9b:0.0439,P_cypripedii:0.07159):0.09249,(((E_billingiae:0.26678,(E_tasmaniensis:0.19902,E_pyrifoliae:0.14569):0.34708):0.05299,(T_ptyseos:0.19979,(T_morbirosei:0.27444,T_sp_NML_06:0.10439):0.06509):0.45683):0.07654,P_sp_A4:0.27866):0.05863):0.04923,(P_septica:0.24097,((P_s_indologenes:0.0,P_s_stewartii:0.0):0.02978,(P_ananatis:0.05168,P_allii:0.02905):0.02398):0.08688):0.03101,(((P_sp_GM01:0.12436,(P_rodasii:0.01982,P_rwandensis:0.0664):0.11804):0.02242,(P_eucrina:0.19239,(P_dispersa:0.1252,P_wallisii:0.09373):0.05195):0.01608):0.05478,(((P_agglomerans:0.03362,(P_vagans:0.01999,(P_sp_aB:0.04306,P_deleyi:0.0216):0.01116):0.02207):0.02684,(P_brenneri:0.02274,P_conspicua:0.01946):0.04273):0.01029,P_anthophila:0.02761):0.17174):0.04577);
[458] tree 't458'=[&R] (P_wallisii:5.5E-4,(((((((P_agglomerans:0.0,P_vagans:0.0,P_sp_aB:0.0):5.4E-4,(P_deleyi:0.0,P_anthophila:0.0):0.01461):0.02187,(P_s_indologenes:0.0,P_s_stewartii:0.0):5.3E-4):0.00728,((P_brenneri:0.0,P_conspicua:0.0):0.0073,P_allii:5.5E-4):0.0073):5.4E-4,P_ananatis:5.4E-4):0.00738,(P_septica:0.01485,((T_sp_NML_06:0.00739,(T_ptyseos:0.0073,T_morbirosei:5.5E-4):5.4E-4):0.03072,(E_billingiae:5.4E-4,(E_pyrifoliae:0.0073,E_tasmaniensis:5.5E-4):0.03661):0.00747):0.00666):0.01506):0.00733,((P_rodasii:0.0,P_rwandensis:0.0):0.01466,(P_sp_A4:0.0,P_sp_GM01:0.0):5.4E-4):0.00728):5.4E-4,((P_sp_At-9b:0.0,P_cypripedii:0.0):0.00734,(P_dispersa:5.5E-4,P_eucrina:0.00731):0.00731):5.5E-4);
[459] tree 't459'=[&R] ((P_cypripedii:0.00721,(P_eucrina:0.02953,(P_septica:0.06297,(((P_brenneri:0.0,P_conspicua:0.0):0.01121,((P_anthophila:0.00358,(P_agglomerans:0.00686,P_sp_aB:0.00361):0.00349):0.00342,(P_vagans:0.00703,P_deleyi:0.00731):0.00326):0.01625):0.01649,((((P_allii:0.0,P_ananatis:0.0):0.00343,(P_s_stewartii:0.00709,P_s_indologenes:5.5E-4):0.00723):0.03149,(E_billingiae:0.04987,(E_pyrifoliae:0.01754,E_tasmaniensis:0.00408):0.04127):0.01737):5.4E-4,(P_sp_A4:0.05013,(T_morbirosei:0.05623,(T_ptyseos:0.04741,T_sp_NML_06:0.0337):0.06373):0.09653):0.01602):0.00763):0.00377):0.01493):0.00677):0.00338,(P_sp_GM01:0.01047,(P_rodasii:0.00877,P_sp_At-9b:0.00689):0.00239):0.00716,(P_dispersa:0.00684,(P_wallisii:0.02127,P_rwandensis:0.01076):0.00709):5.4E-4);
[460] tree 't460'=[&R] ((E_pyrifoliae:0.0,E_tasmaniensis:0.0,P_sp_At-9b:0.0,P_allii:0.0,P_ananatis:0.0,P_brenneri:0.0,P_conspicua:0.0,P_cypripedii:0.0,P_dispersa:0.0,P_eucrina:0.0,P_septica:0.0,P_s_indologenes:0.0,P_s_stewartii:0.0,P_wallisii:0.0,T_morbirosei:0.0,T_ptyseos:0.0,T_sp_NML_06:0.0):0.02787,(E_billingiae:0.0,P_rodasii:0.0,P_rwandensis:0.0):0.01336,(P_agglomerans:0.0,P_vagans:0.0,P_deleyi:0.0,P_anthophila:0.0,P_sp_A4:0.0,P_sp_GM01:0.0,P_sp_aB:0.0):5.5E-4);
[461] tree 't461'=[&R] ((P_sp_A4:0.05091,P_sp_GM01:0.02541):0.0092,((P_eucrina:0.01967,P_wallisii:0.00654):0.00676,((P_septica:0.00671,(P_sp_At-9b:0.04193,P_cypripedii:0.00721):0.0065):0.01241,(P_dispersa:0.00651,((P_brenneri:0.00639,P_conspicua:0.00644):0.03301,(((P_deleyi:0.0,P_anthophila:0.0):0.02792,(P_agglomerans:0.01291,(P_vagans:0.0,P_sp_aB:0.0):5.5E-4):0.01909):0.03279,((E_billingiae:0.04059,(T_sp_NML_06:0.02557,(T_morbirosei:0.03442,T_ptyseos:0.01792):0.01269):0.09997):0.04089,((P_allii:0.0,P_s_indologenes:0.0,P_s_stewartii:0.0):0.00642,P_ananatis:5.3E-4):5.5E-4):0.00669):0.0067):0.00639):5.4E-4):0.00648):0.00616,((P_rodasii:0.0,P_rwandensis:0.0):0.01293,(E_tasmaniensis:0.01294,E_pyrifoliae:5.4E-4):0.02606):5.4E-4);
[462] tree 't462'=[&R] ((P_dispersa:5.5E-4,(P_septica:0.03481,P_eucrina:0.0343):0.02014):0.00986,(P_sp_GM01:0.00654,P_wallisii:0.00655):0.0072,((P_sp_At-9b:0.00676,P_cypripedii:0.00629):0.03255,((P_rodasii:5.5E-4,P_rwandensis:0.00653):0.02046,((P_sp_A4:0.02712,((T_morbirosei:5.4E-4,(T_sp_NML_06:0.02021,T_ptyseos:0.01346):0.02047):0.06442,(E_billingiae:0.06962,(E_pyrifoliae:0.04287,E_tasmaniensis:0.02634):0.02806):0.03062):0.02799):5.4E-4,(P_sp_aB:0.00657,((P_allii:0.02024,(P_ananatis:0.00651,(P_s_indologenes:0.0,P_s_stewartii:0.0):5.5E-4):5.6E-4):0.04024,((P_brenneri:0.0066,P_conspicua:0.00657):0.01343,((P_agglomerans:0.0,P_vagans:0.0):5.5E-4,(P_deleyi:0.00661,P_anthophila:5.5E-4):0.0066):5.5E-4):0.00665):5.3E-4):0.02694):0.02791):0.00766):0.00946);
[463] tree 't463'=[&R] (P_septica:0.07972,(T_morbirosei:0.09604,(T_sp_NML_06:0.1301,T_ptyseos:0.06275):0.02826):0.14374,((((P_sp_GM01:0.08541,((P_rodasii:0.01165,P_rwandensis:0.00468):0.06266,(P_dispersa:0.02633,P_wallisii:0.02276):0.00857):0.00534):0.01343,(P_eucrina:0.10246,(P_sp_At-9b:0.04369,P_cypripedii:0.02656):0.04009):0.01999):0.02037,(E_billingiae:0.10764,(P_sp_A4:0.14101,(E_pyrifoliae:0.03698,E_tasmaniensis:0.05554):0.09875):0.03536):0.02068):0.04517,(((P_s_indologenes:0.00414,P_s_stewartii:0.00411):0.00929,(P_allii:0.02515,P_ananatis:0.00348):0.01288):0.0484,(((P_deleyi:0.03411,P_agglomerans:0.00812):5.3E-4,P_anthophila:0.02986):0.0102,((P_vagans:0.02034,(P_brenneri:0.01865,P_conspicua:0.01433):0.02394):0.01409,P_sp_aB:0.00627):0.00693):0.02502):0.03952):0.02235);
[464] tree 't464'=[&R] (P_sp_A4:0.01607,(E_billingiae:0.01018,(E_tasmaniensis:0.01565,E_pyrifoliae:5.5E-4):0.00716):0.09943,((P_agglomerans:0.0,P_vagans:0.0,P_deleyi:0.0,P_allii:0.0,P_ananatis:0.0,P_anthophila:0.0,P_brenneri:0.0,P_conspicua:0.0,P_sp_aB:0.0,P_s_indologenes:0.0,P_s_stewartii:0.0):0.05016,((P_septica:0.03067,(P_cypripedii:0.03149,P_sp_At-9b:5.5E-4):5.4E-4):0.01658,((P_rodasii:0.03259,((P_dispersa:0.0,P_rwandensis:0.0,P_wallisii:0.0):5.5E-4,(P_sp_GM01:0.01566,P_eucrina:0.01578):5.4E-4):5.4E-4):0.01518,(T_morbirosei:0.05688,(T_sp_NML_06:0.08555,T_ptyseos:0.04792):0.05137):0.13239):0.01673):5.4E-4):0.01559);
[465] tree 't465'=[&R] (P_eucrina:0.02564,P_dispersa:0.01003,((P_wallisii:0.01103,(P_sp_A4:0.04881,(P_sp_GM01:0.00914,(P_rodasii:0.00972,P_rwandensis:0.01363):0.00862):0.01675):0.00378):0.00762,(((P_ananatis:5.5E-4,(P_allii:0.00706,(P_s_indologenes:5.5E-4,P_s_stewartii:0.00228):0.00928):0.00218):0.01101,(((P_deleyi:0.0117,P_anthophila:0.00928):0.00507,(P_vagans:5.4E-4,(P_agglomerans:0.00228,P_sp_aB:0.0046):0.00199):0.00232):0.01347,(P_conspicua:0.00443,P_brenneri:5.3E-4):0.00458):0.01056):0.00908,(P_septica:0.03866,(((T_morbirosei:0.01025,(T_ptyseos:0.02074,T_sp_NML_06:0.01579):0.01703):0.06541,(E_billingiae:0.03664,(E_pyrifoliae:0.01719,E_tasmaniensis:0.00724):0.03743):0.05038):0.04133,(P_sp_At-9b:0.01123,P_cypripedii:0.00899):0.00896):0.00459):0.00844):0.011):0.00283);
[466] tree 't466'=[&R] ((P_septica:0.05503,(P_sp_A4:0.09555,((T_sp_NML_06:0.13233,(T_morbirosei:0.12162,T_ptyseos:0.06987):0.02744):0.13209,(E_billingiae:0.05779,(E_pyrifoliae:0.02045,E_tasmaniensis:0.01516):0.03616):0.07573):0.0256):0.04132):0.02335,(P_sp_GM01:0.03677,((P_wallisii:0.17924,P_dispersa:5.4E-4):0.02048,((P_rodasii:0.00845,P_rwandensis:0.01142):0.03251,(P_sp_At-9b:0.01635,P_cypripedii:0.03656):0.03269):0.01235):0.01839):0.01108,(P_eucrina:0.02829,((P_allii:5.4E-4,((P_s_indologenes:0.0,P_s_stewartii:0.0):0.03147,P_ananatis:5.4E-4):0.01544):0.08255,(P_deleyi:0.01615,(P_anthophila:0.0078,((P_brenneri:0.01565,P_conspicua:0.0077):0.01231,(P_vagans:5.4E-4,(P_sp_aB:0.00388,P_agglomerans:0.0076):0.00383):0.01143):0.00383):0.01564):0.01463):0.01191):0.00958);
[467] tree 't467'=[&R] ((P_dispersa:0.01416,(P_eucrina:0.06348,P_wallisii:0.02419):0.01374):0.01989,(P_rodasii:0.01745,P_rwandensis:0.00426):0.01705,(((P_sp_At-9b:0.02636,P_cypripedii:0.02171):0.03166,((P_sp_A4:0.14666,((T_morbirosei:0.07342,(T_sp_NML_06:0.09988,T_ptyseos:0.10598):0.04944):0.17282,(E_billingiae:0.08674,(E_pyrifoliae:0.0444,E_tasmaniensis:0.03367):0.06283):0.0728):0.02323):0.0205,(P_septica:0.05074,((P_allii:0.01882,(P_ananatis:0.0127,(P_s_indologenes:5.5E-4,P_s_stewartii:0.00126):0.01986):0.01458):0.07122,((P_brenneri:0.00474,P_conspicua:0.01595):0.02868,((P_agglomerans:0.00625,(P_sp_aB:0.0142,P_vagans:0.00981):0.00293):0.00287,(P_deleyi:0.01583,P_anthophila:0.03061):0.00685):0.02986):0.03399):0.01178):0.01221):0.0262):0.01817,P_sp_GM01:0.03175):0.00727);
[468] tree 't468'=[&R] (P_anthophila:5.5E-4,((P_dispersa:0.0,P_wallisii:0.0):0.01023,(((T_morbirosei:0.02277,(T_sp_NML_06:0.0391,T_ptyseos:0.00744):0.01199):0.06081,(((P_s_indologenes:0.0,P_s_stewartii:0.0):0.01138,(P_allii:0.00565,P_ananatis:5.4E-4):0.00579):0.0046,(P_septica:0.01272,(E_billingiae:0.02537,(E_pyrifoliae:0.0059,E_tasmaniensis:0.00558):0.08479):0.03268):0.02944):0.00673):0.00601,(P_sp_At-9b:5.5E-4,(P_conspicua:0.0057,(P_brenneri:0.0,P_cypripedii:0.0):5.5E-4):0.00571):5.4E-4):0.00733):0.00545,((((P_sp_A4:0.03537,P_eucrina:0.01782):0.01122,P_sp_GM01:0.0055):5.3E-4,(P_rodasii:0.0,P_rwandensis:0.0):5.4E-4):0.01149,(P_deleyi:0.0057,(P_agglomerans:0.0,P_vagans:0.0,P_sp_aB:0.0):5.5E-4):5.4E-4):0.0057);
[469] tree 't469'=[&R] (P_eucrina:0.02161,(P_sp_A4:0.01253,((((T_morbirosei:0.04852,(T_ptyseos:0.02929,T_sp_NML_06:0.01603):0.03244):0.05884,(E_billingiae:0.01888,(E_pyrifoliae:0.01204,E_tasmaniensis:0.01029):0.02651):0.02269):0.04124,(P_septica:0.02404,((P_allii:0.01183,(P_ananatis:0.0,P_s_indologenes:0.0,P_s_stewartii:0.0):0.00344):0.00696,(P_brenneri:0.00264,(((P_deleyi:0.0,P_anthophila:0.0):0.00303,(P_vagans:5.4E-4,(P_sp_aB:0.00615,P_agglomerans:0.00309):0.00304):0.00313):0.00924,P_conspicua:0.003):5.3E-4):0.0154):0.03166):0.00606):0.00836,(P_sp_At-9b:0.00314,P_cypripedii:5.5E-4):0.00412):0.00559):0.02173,((P_dispersa:0.00637,P_wallisii:0.00907):0.01207,(P_rwandensis:0.00832,(P_sp_GM01:0.01211,P_rodasii:0.00513):0.00374):0.00122):0.0032);
[470] tree 't470'=[&R] (P_agglomerans:0.01863,(P_vagans:0.0356,P_sp_aB:0.01632):5.5E-4,((P_deleyi:0.07967,(P_conspicua:0.00745,(P_brenneri:0.01608,((P_allii:5.4E-4,(P_ananatis:0.02078,(P_s_indologenes:5.5E-4,P_s_stewartii:0.00352):0.02479):0.0051):0.05626,(P_septica:0.07968,(((T_morbirosei:0.09813,(T_sp_NML_06:0.33034,T_ptyseos:0.17016):0.07887):0.44384,(E_billingiae:0.1627,(E_pyrifoliae:0.08649,E_tasmaniensis:0.0796):0.16379):0.15197):0.06504,(P_sp_A4:0.20644,(((P_sp_GM01:0.02777,(P_rodasii:0.01513,P_rwandensis:0.03328):0.03273):0.01756,(P_dispersa:0.03724,(P_sp_At-9b:0.03939,P_cypripedii:0.01033):0.05174):5.4E-4):0.02634,(P_wallisii:0.05974,P_eucrina:0.13986):0.02846):0.07207):0.02079):0.04097):0.0413):0.06317):0.01471):0.03819):0.01122,P_anthophila:0.01061):0.00698);
[471] tree 't471'=[&R] (P_vagans:0.02443,(P_agglomerans:0.00832,((((P_s_indologenes:0.0,P_s_stewartii:0.0):0.02721,(P_allii:0.02834,P_ananatis:0.02989):0.01836):0.08919,(P_septica:0.166,(((T_morbirosei:0.18378,(T_sp_NML_06:0.3575,T_ptyseos:0.22035):0.10897):0.72393,(E_billingiae:0.15428,(E_pyrifoliae:0.09556,E_tasmaniensis:0.04139):0.22929):0.10673):0.07844,(P_sp_A4:0.23643,(P_eucrina:0.17819,((P_sp_At-9b:0.07003,P_cypripedii:0.02755):0.06674,((P_dispersa:0.05142,P_wallisii:0.04402):0.02756,((P_rwandensis:0.05854,P_rodasii:0.05937):0.03979,P_sp_GM01:0.07105):0.00941):0.02013):0.03446):0.03915):0.03896):0.03834):0.03919):0.04878,(P_brenneri:0.04583,P_conspicua:0.02681):0.02315):0.03972):0.0088,(P_sp_aB:0.02381,(P_deleyi:0.03531,P_anthophila:0.03153):0.0091):0.00521);
[472] tree 't472'=[&R] ((((P_deleyi:0.0,P_anthophila:0.0):0.00727,((((T_morbirosei:0.07691,(T_sp_NML_06:0.02837,T_ptyseos:0.01676):0.01182):0.08493,P_septica:0.0218):0.00847,P_sp_A4:0.15005):0.01367,(P_cypripedii:5.3E-4,(E_billingiae:0.02204,(E_pyrifoliae:0.03558,E_tasmaniensis:0.02887):0.00871):0.05983):5.4E-4):0.007):5.5E-4,(((P_s_indologenes:5.5E-4,(P_s_stewartii:0.04481,(P_sp_GM01:0.00724,(P_dispersa:0.01458,(P_wallisii:0.01457,(P_rodasii:0.0,P_rwandensis:0.0):5.5E-4):0.00683):5.4E-4):0.00725):5.3E-4):0.00733,(P_sp_aB:0.01456,(P_vagans:0.00729,(P_agglomerans:5.5E-4,(P_allii:0.00724,P_ananatis:0.00721):5.5E-4):5.5E-4):5.3E-4):0.00694):5.4E-4,P_conspicua:0.00728):5.5E-4):5.5E-4,P_brenneri:5.5E-4,(P_sp_At-9b:0.00719,P_eucrina:0.00721):5.5E-4);
[473] tree 't473'=[&R] (((P_agglomerans:0.00575,P_sp_aB:0.01093):0.01702,(((P_brenneri:0.0,P_conspicua:0.0):0.02767,((E_tasmaniensis:0.02956,(E_pyrifoliae:0.05205,E_billingiae:0.09924):0.00646):0.09216,(P_septica:0.06995,((T_ptyseos:0.04829,(T_morbirosei:0.03065,T_sp_NML_06:0.09853):0.0171):0.12279,((P_cypripedii:0.02797,P_sp_At-9b:0.00548):0.02274,(((P_wallisii:0.03611,(P_sp_A4:0.0889,P_sp_GM01:0.03069):0.01604):0.01306,(P_rwandensis:0.02789,P_rodasii:0.03402):0.01706):0.01186,(P_eucrina:0.03801,P_dispersa:0.03854):0.01667):5.4E-4):0.01863):0.02611):0.00606):0.03378):0.01997,((P_s_indologenes:5.5E-4,P_s_stewartii:0.00548):0.01573,(P_allii:0.01104,P_ananatis:0.01656):0.01969):0.00708):0.01343):0.00614,P_vagans:0.00505,(P_deleyi:0.01108,P_anthophila:0.01659):5.4E-4);
[474] tree 't474'=[&R] (P_agglomerans:5.5E-4,(((P_conspicua:0.0041,((T_ptyseos:0.03382,(T_morbirosei:0.0423,T_sp_NML_06:0.04924):0.00733):0.18073,(((P_s_indologenes:0.00411,P_s_stewartii:5.4E-4):0.00611,(P_ananatis:0.01817,P_allii:0.00805):0.0055):0.0258,((P_sp_A4:0.057,(E_billingiae:0.07208,(E_pyrifoliae:0.01794,E_tasmaniensis:0.03456):0.04268):0.06686):0.02011,(((P_sp_At-9b:0.01796,P_cypripedii:0.00758):0.01473,(P_dispersa:0.03027,(P_eucrina:0.03189,((P_sp_GM01:0.0126,(P_rodasii:0.00832,P_rwandensis:0.01237):0.01237):0.01959,P_wallisii:0.00573):0.00397):0.0149):0.01645):0.01305,P_septica:0.03934):0.01275):0.02299):0.01638):5.4E-4):0.0082,P_brenneri:5.5E-4):0.02071,P_sp_aB:0.00411):5.5E-4,(P_vagans:0.0042,(P_deleyi:0.01237,P_anthophila:5.5E-4):0.00833):0.00407);
[475] tree 't475'=[&R] (P_eucrina:0.01761,(P_dispersa:5.4E-4,((P_septica:5.3E-4,(((T_morbirosei:0.02065,(T_sp_NML_06:0.09205,T_ptyseos:0.02947):0.01211):0.10534,(P_sp_A4:0.05572,(E_billingiae:0.07066,(E_pyrifoliae:0.03351,E_tasmaniensis:0.00936):0.04317):0.04009):0.02435):0.01834,(P_allii:0.01019,((P_s_indologenes:0.0,P_s_stewartii:0.0):0.01025,P_ananatis:5.5E-4):5.5E-4):0.03137):0.01048):5.5E-4,(((((P_vagans:0.0,P_sp_aB:0.0):5.4E-4,(P_deleyi:5.5E-4,P_anthophila:0.02082):0.01011):0.01024,P_agglomerans:5.4E-4):0.01024,(P_conspicua:0.0,P_brenneri:0.0):5.5E-4):0.02077,P_sp_GM01:0.03245):0.03091):0.03183):0.01287,(P_wallisii:0.01285,(P_rodasii:0.01735,(P_cypripedii:5.5E-4,(P_rwandensis:0.03093,P_sp_At-9b:0.01013):5.4E-4):0.01002):5.5E-4):0.01007);
[476] tree 't476'=[&R] (((((P_brenneri:5.3E-4,((P_deleyi:0.00488,((P_agglomerans:0.00484,(P_vagans:0.0,P_anthophila:0.0,P_sp_aB:0.0):5.5E-4):0.00487,(((P_s_indologenes:0.0,P_s_stewartii:0.0):0.00481,(P_allii:0.0,P_ananatis:0.0):5.4E-4):0.01281,(E_billingiae:0.02169,(E_pyrifoliae:0.00481,E_tasmaniensis:5.5E-4):0.02267):0.03995):0.00675):0.00488):0.00493,P_conspicua:5.4E-4):0.00978):0.00486,P_rodasii:5.5E-4):0.00485,(P_rwandensis:0.0,P_sp_GM01:0.0):5.4E-4):0.00486,(((P_sp_A4:0.01564,(T_morbirosei:0.02112,(T_ptyseos:0.01158,T_sp_NML_06:0.00303):0.00987):0.05967):0.004,P_septica:0.00488):0.0049,(P_sp_At-9b:5.5E-4,P_cypripedii:0.00486):0.00978):0.00486):5.3E-4,P_dispersa:5.5E-4,(P_eucrina:0.00973,P_wallisii:0.00484):5.5E-4);
[477] tree 't477'=[&R] (P_sp_At-9b:0.05238,P_rodasii:0.03104,(P_dispersa:0.05256,(P_rwandensis:0.0301,(P_sp_GM01:0.02017,(P_wallisii:5.4E-4,(P_eucrina:0.06725,(P_cypripedii:0.10594,(P_septica:0.06319,(((P_allii:5.4E-4,((P_s_indologenes:0.0,P_s_stewartii:0.0):0.00997,P_ananatis:5.5E-4):0.01003):0.0719,(P_sp_A4:0.13446,((T_morbirosei:0.18445,(T_sp_NML_06:0.17677,T_ptyseos:0.21939):0.03018):0.17939,(E_billingiae:0.17028,(E_pyrifoliae:0.04737,E_tasmaniensis:0.05161):0.16265):0.20468):0.0563):0.11291):0.04449,((P_brenneri:5.4E-4,P_conspicua:0.02107):0.03927,(((P_agglomerans:0.0,P_sp_aB:0.0):5.5E-4,P_vagans:0.01988):0.02168,(P_deleyi:0.03278,P_anthophila:0.03147):0.00965):0.01533):0.02814):5.1E-4):0.09768):0.01049):0.04256):0.02003):0.00993):5.3E-4):0.01926);
[478] tree 't478'=[&R] (((P_s_indologenes:0.0,P_s_stewartii:0.0):0.00635,(P_ananatis:0.01072,P_allii:5.5E-4):0.01519):0.04625,(P_sp_At-9b:0.01034,P_cypripedii:0.00963):0.028,(P_septica:0.04912,(((P_brenneri:0.01027,P_conspicua:0.00637):0.00982,(P_anthophila:0.02245,(P_deleyi:0.01462,(P_sp_aB:0.0106,(P_agglomerans:0.0072,P_vagans:0.00355):5.4E-4):0.01396):0.01154):0.01303):0.01288,((T_morbirosei:0.05773,(T_sp_NML_06:0.03435,T_ptyseos:0.03389):0.01453):0.08585,(P_sp_A4:0.04152,((E_billingiae:0.04635,(E_pyrifoliae:0.01618,E_tasmaniensis:0.0299):0.02291):0.03762,((P_eucrina:0.02346,(P_wallisii:0.01434,P_dispersa:0.01818):0.00954):0.01962,(P_sp_GM01:0.02086,(P_rodasii:0.01333,P_rwandensis:0.00122):0.01928):0.01515):0.02145):0.0166):0.01513):0.01152):0.01492):0.01461);
[479] tree 't479'=[&R] (P_sp_GM01:0.05132,P_rwandensis:0.07165,(P_dispersa:0.0827,(P_rodasii:0.03372,(P_wallisii:0.05081,(P_eucrina:0.16143,((((E_billingiae:0.13034,((T_sp_NML_06:0.2422,(T_ptyseos:0.37919,T_morbirosei:0.23997):0.12895):0.56665,(E_pyrifoliae:0.13762,E_tasmaniensis:0.08585):0.0785):0.09295):0.20755,(P_sp_A4:0.19567,(P_septica:0.08612,((P_ananatis:0.02521,(P_allii:0.00511,(P_s_indologenes:0.0044,P_s_stewartii:5.4E-4):0.06004):0.01186):0.08804,((P_anthophila:0.05961,((P_vagans:0.02,P_sp_aB:0.02007):0.00896,(P_agglomerans:0.01134,P_deleyi:0.05342):0.00437):5.3E-4):0.05016,(P_brenneri:0.01901,P_conspicua:0.04714):0.01472):0.00584):0.04754):0.05364):0.01487):0.06578,P_cypripedii:0.01037):0.00472,P_sp_At-9b:0.01682):0.03351):0.01609):0.01483):0.00495):0.00482);
[480] tree 't480'=[&R] (P_deleyi:0.00326,P_agglomerans:5.5E-4,((P_anthophila:0.00659,((P_septica:0.01665,((P_sp_At-9b:0.0065,P_cypripedii:5.4E-4):0.01098,((P_ananatis:0.00936,(P_allii:0.00654,(P_s_indologenes:5.5E-4,P_s_stewartii:0.00325):0.0032):5.4E-4):0.03301,((P_sp_GM01:5.5E-4,((P_wallisii:0.00659,(P_eucrina:0.01706,P_dispersa:0.00678):0.00327):0.01001,(P_rwandensis:0.01558,P_rodasii:0.00854):0.0023):0.00662):0.02175,(P_sp_A4:0.05339,((T_morbirosei:0.04048,(T_ptyseos:0.03668,T_sp_NML_06:0.02196):0.02726):0.09132,(E_billingiae:0.04228,(E_pyrifoliae:0.01521,E_tasmaniensis:0.02434):0.05182):0.01111):0.01062):0.00257):0.01338):0.00989):0.00928):0.01004,(P_brenneri:0.00658,P_conspicua:5.5E-4):0.00658):0.00653):0.00326,(P_sp_aB:0.00325,P_vagans:5.5E-4):5.5E-4):0.00325);
[481] tree 't481'=[&R] (P_deleyi:0.01865,(P_brenneri:0.00926,P_conspicua:0.00919):0.00921,((P_septica:0.0,P_anthophila:0.0):5.5E-4,(((((P_allii:0.02802,((P_ananatis:0.0,P_s_indologenes:0.0):5.5E-4,P_s_stewartii:0.00904):0.00895):0.01523,(P_eucrina:0.0486,(P_sp_GM01:5.4E-4,((P_dispersa:0.00927,((P_sp_At-9b:5.5E-4,P_cypripedii:0.01854):0.02811,P_wallisii:0.00875):5.4E-4):0.00928,(P_rodasii:0.0,P_rwandensis:0.0):5.4E-4):0.00923):0.02078):0.03396):0.02322,(P_vagans:0.00921,P_sp_aB:5.4E-4):5.4E-4):0.00926,P_agglomerans:5.4E-4):0.00948,((T_sp_NML_06:0.04509,(T_morbirosei:0.04713,T_ptyseos:0.09902):0.03817):1.16925,((E_billingiae:0.1671,(E_pyrifoliae:0.05823,E_tasmaniensis:0.02885):0.06805):0.1002,P_sp_A4:0.07081):0.02153):0.04615):5.5E-4):5.5E-4);
[482] tree 't482'=[&R] ((P_rodasii:0.17736,P_rwandensis:0.02436):0.02029,(P_wallisii:0.01939,(P_eucrina:0.03941,P_dispersa:0.00532):0.02008):5.5E-4,(P_sp_GM01:0.01896,((P_cypripedii:0.01766,P_sp_At-9b:0.02566):0.00791,((P_sp_A4:0.02578,((E_billingiae:0.05992,(E_pyrifoliae:0.01645,E_tasmaniensis:0.02705):0.03501):0.0765,((T_morbirosei:0.04514,(T_ptyseos:0.04057,T_sp_NML_06:0.05278):0.03459):0.08257,((P_brenneri:0.00164,(P_conspicua:0.01691,(P_deleyi:0.03187,((P_anthophila:0.0,P_sp_aB:0.0):5.5E-4,(P_agglomerans:0.00636,P_vagans:0.00643):5.5E-4):5.5E-4):0.02622):5.5E-4):0.03454,(P_allii:0.02507,((P_s_indologenes:0.0,P_s_stewartii:0.0):0.02356,P_ananatis:0.00109):0.01304):0.0441):0.05193):0.02337):0.01205):0.03119,P_septica:0.03482):0.00511):0.01958):0.01236);
[483] tree 't483'=[&R] ((P_cypripedii:0.01169,(((P_sp_At-9b:0.03399,(P_dispersa:0.04455,(P_septica:0.23973,P_eucrina:0.13353):0.03531):5.4E-4):0.02634,(P_sp_A4:0.16734,((T_sp_NML_06:0.18273,(T_morbirosei:0.19966,T_ptyseos:0.09077):0.03384):0.43835,(E_billingiae:0.07085,(E_pyrifoliae:5.4E-4,E_tasmaniensis:0.0983):0.25301):0.24058):0.1692):0.11263):0.00532,((P_ananatis:0.0026,(P_allii:0.03573,(P_s_indologenes:0.0,P_s_stewartii:0.0):0.03532):0.02075):0.06572,(P_anthophila:0.02907,((P_brenneri:5.5E-4,(P_agglomerans:0.02277,P_conspicua:0.01135):5.5E-4):0.01171,(P_deleyi:5.4E-4,(P_vagans:5.4E-4,P_sp_aB:0.02282):0.03401):0.01131):0.00486):0.03592):0.0354):5.3E-4):0.05965,P_rodasii:0.0231,(P_wallisii:0.06184,(P_rwandensis:0.02234,P_sp_GM01:0.10347):0.02318):0.01067);
[484] tree 't484'=[&R] ((P_eucrina:0.03312,P_wallisii:5.5E-4):0.03989,(((T_morbirosei:0.06384,(T_ptyseos:0.03446,T_sp_NML_06:0.0718):0.05285):0.11496,(E_billingiae:0.06461,(E_pyrifoliae:0.02217,E_tasmaniensis:0.04375):0.05222):0.0266):0.02742,((P_ananatis:0.01621,((P_s_indologenes:0.0,P_s_stewartii:0.0):0.01615,P_allii:5.5E-4):5.3E-4):0.05024,(P_septica:0.02914,((P_brenneri:0.01611,P_conspicua:5.3E-4):0.02552,(P_deleyi:0.00988,(P_vagans:0.02442,(P_anthophila:5.4E-4,(P_agglomerans:0.0162,P_sp_aB:5.5E-4):0.01617):5.3E-4):0.01491):0.02514):0.03224):0.02477):0.01207):0.00301,((P_sp_At-9b:0.01635,P_cypripedii:0.0077):0.02579,(P_sp_A4:0.07486,(P_rodasii:0.01098,(P_sp_GM01:0.00736,(P_rwandensis:5.4E-4,P_dispersa:0.05662):0.02431):0.01502):0.0237):0.00924):0.0133);
[485] tree 't485'=[&R] (P_anthophila:5.5E-4,(((P_allii:0.0,P_ananatis:0.0):0.00976,(P_s_indologenes:0.0,P_s_stewartii:0.0):0.00951):0.01941,(P_septica:0.05016,(P_sp_A4:0.07995,((T_morbirosei:0.1069,(T_sp_NML_06:0.12709,T_ptyseos:0.06486):0.03835):0.27566,(((E_billingiae:0.07642,(E_pyrifoliae:0.03942,E_tasmaniensis:0.03674):0.0598):0.22802,(((P_sp_GM01:0.02885,(P_rwandensis:0.01523,P_rodasii:0.01541):0.03734):0.01407,P_dispersa:0.01893):0.01529,(P_eucrina:0.0577,P_wallisii:5.5E-4):5.4E-4):0.03265):0.03968,(P_sp_At-9b:0.03953,P_cypripedii:0.03249):0.07699):0.02854):0.02335):0.05138):0.0197):0.02945,(P_deleyi:0.00952,((P_vagans:5.4E-4,P_sp_aB:0.01885):0.01945,(P_agglomerans:5.5E-4,(P_conspicua:0.00932,P_brenneri:5.5E-4):0.00936):0.00939):5.5E-4):0.00953);
[486] tree 't486'=[&R] (P_deleyi:0.01893,P_sp_aB:0.00631,(P_agglomerans:0.01246,((P_anthophila:0.02364,(((((P_s_indologenes:0.00623,P_s_stewartii:5.5E-4):0.02553,(P_allii:5.4E-4,P_ananatis:0.01919):5.4E-4):0.04307,(P_wallisii:0.05509,(P_sp_A4:0.11879,((T_sp_NML_06:0.18166,(T_morbirosei:0.14717,T_ptyseos:0.09713):0.0631):0.44596,(E_billingiae:0.03192,(E_pyrifoliae:0.0419,E_tasmaniensis:0.02853):0.05085):0.13086):0.06001):0.03391):0.0575):0.01673,((P_cypripedii:0.0495,P_sp_At-9b:0.01836):0.02304,((P_septica:0.0569,P_sp_GM01:0.01348):0.03111,((P_rodasii:0.0056,P_rwandensis:0.02539):0.03095,(P_eucrina:0.02772,P_dispersa:0.02278):0.00699):0.0071):0.01171):0.02508):0.01946,(P_brenneri:5.5E-4,P_conspicua:0.01239):5.5E-4):0.02947):0.01014,P_vagans:5.5E-4):0.00598):5.5E-4);
[487] tree 't487'=[&R] (P_sp_aB:0.02045,P_agglomerans:0.01802,(P_vagans:0.01358,(P_anthophila:0.02518,(P_deleyi:0.03693,((P_brenneri:0.0071,P_conspicua:0.01449):0.02444,(((P_s_indologenes:5.5E-4,P_s_stewartii:0.00838):0.02492,(P_allii:0.03182,P_ananatis:0.03144):0.00459):0.06366,(((((P_sp_GM01:0.03197,(P_rodasii:0.02931,P_rwandensis:0.04594):0.06743):0.05028,(P_sp_At-9b:0.05294,P_cypripedii:0.05351):0.03066):0.03156,(P_dispersa:0.07143,(P_eucrina:0.08984,P_wallisii:0.0583):0.02604):0.02661):0.09022,((T_morbirosei:0.09607,(T_ptyseos:0.09008,T_sp_NML_06:0.12254):0.09575):0.26424,(E_billingiae:0.28595,(E_pyrifoliae:0.05526,E_tasmaniensis:0.02676):0.12561):0.0783):0.022):0.04512,(P_septica:0.08677,P_sp_A4:0.19053):0.0261):0.05141):0.04446):0.04083):0.01131):0.01517):0.00857);
[488] tree 't488'=[&R] (P_sp_GM01:5.5E-4,((P_dispersa:0.03837,P_sp_At-9b:5.5E-4):0.01885,(P_rodasii:0.01853,P_rwandensis:0.03586):0.06006):5.5E-4,(P_cypripedii:0.01836,(P_wallisii:5.4E-4,(((((P_eucrina:0.21884,(T_morbirosei:0.02951,(T_sp_NML_06:0.24202,T_ptyseos:0.04996):0.13314):0.31437):0.03515,P_anthophila:0.02226):0.01937,((((P_s_indologenes:0.0,P_s_stewartii:0.0):0.13394,(P_allii:0.07535,P_ananatis:0.15245):0.11428):0.25749,((P_sp_aB:0.01894,P_vagans:5.3E-4):0.01856,(P_agglomerans:5.5E-4,P_deleyi:0.01877):5.3E-4):0.02057):5.3E-4,(P_brenneri:0.00284,P_conspicua:0.03757):0.055):0.01926):0.03662,(P_sp_A4:0.1159,(E_billingiae:0.11002,(E_pyrifoliae:0.19068,E_tasmaniensis:0.04512):0.07504):0.11191):0.10235):0.0195,P_septica:0.05745):5.4E-4):0.01834):5.3E-4);
[489] tree 't489'=[&R] (P_rwandensis:0.0352,(P_rodasii:0.02304,(((T_morbirosei:0.10999,(T_ptyseos:0.06492,T_sp_NML_06:0.10002):0.04434):0.18504,(P_sp_A4:0.14114,((E_billingiae:0.13853,(E_pyrifoliae:0.05795,E_tasmaniensis:0.05872):0.0526):0.19444,(P_septica:0.0479,(((P_s_indologenes:0.01404,P_s_stewartii:5.5E-4):0.02928,(P_allii:0.0348,P_ananatis:0.02245):0.01357):0.08471,((P_anthophila:0.07444,(P_brenneri:5.3E-4,P_conspicua:0.02134):0.02097):0.01546,((P_agglomerans:5.5E-4,(P_sp_aB:0.04457,P_vagans:0.00715):0.00685):0.0301,P_deleyi:0.06001):0.01531):0.01813):0.03595):0.01716):0.0313):0.02935):0.04441,(P_sp_At-9b:0.05592,P_cypripedii:0.02987):0.02309):0.01725):0.0132,((P_sp_GM01:0.03546,(P_dispersa:0.10836,P_eucrina:0.09928):0.02815):0.01159,P_wallisii:0.06578):0.01689);
[490] tree 't490'=[&R] (P_sp_GM01:0.0684,P_rodasii:0.01661,(P_rwandensis:0.04157,(P_dispersa:0.01679,(P_wallisii:0.06022,(P_eucrina:0.13674,((P_sp_At-9b:0.0259,P_cypripedii:0.05799):0.02557,(P_sp_A4:0.14634,(((E_billingiae:0.09016,(E_pyrifoliae:0.07017,E_tasmaniensis:0.09292):0.08127):0.21505,(T_morbirosei:0.16083,(T_ptyseos:0.09747,T_sp_NML_06:0.22094):0.07421):0.20977):0.06852,(P_septica:0.07517,((P_deleyi:0.03468,((P_brenneri:0.03297,P_conspicua:0.01707):0.01657,((P_anthophila:0.04085,P_vagans:5.5E-4):0.01336,(P_sp_aB:0.01409,P_agglomerans:0.01988):0.01697):0.01294):0.01277):0.06804,(P_allii:0.04617,(P_ananatis:0.02163,(P_s_indologenes:0.0,P_s_stewartii:0.0):0.04451):0.04538):0.11926):0.02175):0.03621):0.03276):0.01883):0.06471):0.04071):0.02108):0.031):0.02164);
[491] tree 't491'=[&R] (P_vagans:5.4E-4,(P_anthophila:0.01938,P_deleyi:0.00955):0.00489,(P_sp_aB:5.4E-4,(P_agglomerans:0.00832,(P_brenneri:0.00839,((((P_allii:0.01183,((P_s_indologenes:0.0,P_s_stewartii:0.0):0.03049,P_ananatis:5.5E-4):0.00809):0.06338,((E_billingiae:0.06136,(E_pyrifoliae:0.00548,E_tasmaniensis:0.02432):0.07956):0.07984,(P_septica:0.03011,((T_sp_NML_06:0.26626,(T_ptyseos:0.07347,T_morbirosei:0.38771):0.09294):0.7631,P_sp_A4:0.09512):0.03449):0.01385):0.01245):0.01991,((P_sp_At-9b:0.03467,P_cypripedii:5.3E-4):0.02159,(P_sp_GM01:0.01777,((P_rodasii:0.01509,((P_wallisii:0.00588,P_dispersa:0.01961):0.00506,P_eucrina:0.01935):0.01613):0.00652,P_rwandensis:0.03068):0.0022):0.03644):0.03361):0.01638,P_conspicua:5.3E-4):0.00583):0.01998):0.006):0.00475);
[492] tree 't492'=[&R] (P_eucrina:0.15403,((P_sp_At-9b:0.0318,P_cypripedii:0.04998):0.05542,(P_sp_A4:0.16324,(((P_brenneri:0.04923,((P_deleyi:0.05078,(P_sp_aB:0.02259,(P_vagans:0.03454,(P_anthophila:0.03535,P_agglomerans:0.01724):0.01246):0.01387):0.02469):0.04947,P_conspicua:0.03349):0.02404):0.07418,(P_ananatis:0.06311,((P_s_indologenes:0.0,P_s_stewartii:0.0):0.08982,P_allii:0.04171):0.0645):0.07615):0.04306,(P_septica:0.1454,((T_morbirosei:0.27038,(T_ptyseos:0.22398,T_sp_NML_06:0.30673):0.1109):0.28712,(E_billingiae:0.12522,(E_pyrifoliae:0.08121,E_tasmaniensis:0.04701):0.13969):0.10245):0.05691):0.06515):0.0379):0.06651):0.02665,((P_dispersa:0.09637,P_wallisii:0.02172):0.0388,(P_rodasii:0.07358,(P_rwandensis:0.06676,P_sp_GM01:0.06151):0.0206):0.03389):0.01478);
[493] tree 't493'=[&R] ((P_eucrina:0.01113,((P_rodasii:0.00188,P_rwandensis:5.5E-4):0.00566,(P_sp_GM01:0.00531,(P_dispersa:0.00219,P_wallisii:0.00342):0.00376):0.00216):5.5E-4):0.00624,((P_septica:0.01866,((P_agglomerans:5.5E-4,(((P_deleyi:0.0,P_anthophila:0.0):0.00176,P_vagans:5.4E-4):0.00151,(P_sp_aB:5.4E-4,((P_s_indologenes:0.0,P_s_stewartii:0.0):0.00375,(P_allii:0.0,P_ananatis:0.0):0.00564):0.01318):5.4E-4):0.00374):0.00171,(P_brenneri:0.00187,P_conspicua:0.00187):0.0019):0.00235):0.0106,(P_sp_At-9b:0.01036,P_cypripedii:0.01043):0.00374):0.00592,(P_sp_A4:0.0116,((T_morbirosei:0.01279,(T_sp_NML_06:0.01987,T_ptyseos:0.00649):0.00721):0.02597,(E_billingiae:0.01281,(E_pyrifoliae:0.00692,E_tasmaniensis:0.003):0.01154):0.0121):0.00974):0.00457);
[494] tree 't494'=[&R] (((P_conspicua:0.0037,(P_brenneri:0.00326,(((P_sp_A4:0.02084,(T_sp_NML_06:0.08682,(T_morbirosei:0.14883,T_ptyseos:0.07858):0.04993):0.16397):0.08144,((P_septica:0.03125,((P_sp_At-9b:0.01084,P_cypripedii:0.04125):0.05103,((P_rodasii:0.00372,(P_sp_GM01:0.0385,P_rwandensis:0.00738):0.00755):0.02039,(P_dispersa:0.00488,(P_eucrina:0.05801,P_wallisii:0.00185):0.01832):0.0132):0.02321):0.01813):0.02011,(E_billingiae:0.08665,(E_pyrifoliae:0.05322,E_tasmaniensis:0.05823):0.07101):0.05932):0.01336):0.04148,(P_allii:0.01191,((P_s_indologenes:5.3E-4,P_s_stewartii:0.00371):0.02149,P_ananatis:0.00975):0.00986):0.02416):0.01986):0.01634):0.01905,(P_deleyi:0.03318,P_anthophila:0.00436):0.00357):5.4E-4,P_agglomerans:0.0103,(P_sp_aB:0.01025,P_vagans:0.01189):0.00364);
[495] tree 't495'=[&R] ((((P_eucrina:0.10723,((E_billingiae:0.09995,(E_pyrifoliae:0.03803,E_tasmaniensis:0.05261):0.09154):0.03216,(P_sp_A4:0.08336,(T_morbirosei:0.11943,(T_sp_NML_06:0.21255,T_ptyseos:0.09303):0.04866):0.14629):0.03241):0.0272):0.01286,P_wallisii:0.03254):0.00855,P_dispersa:0.03397):0.00875,(P_septica:0.09059,(((P_s_indologenes:0.00457,P_s_stewartii:0.0023):0.03615,(P_allii:0.00938,P_ananatis:0.00913):0.01544):0.03631,((P_deleyi:0.03681,((P_vagans:0.01281,(P_sp_aB:0.00489,P_anthophila:0.03354):0.00962):0.00344,P_agglomerans:0.01429):0.00708):0.02371,(P_brenneri:0.01736,P_conspicua:0.01969):0.01497):0.02864):0.01322):0.03585,((P_sp_At-9b:0.03281,P_cypripedii:0.03527):0.03849,(P_sp_GM01:0.02875,(P_rodasii:0.02618,P_rwandensis:0.00926):0.00701):0.02424):0.00528);
[496] tree 't496'=[&R] ((P_sp_aB:0.00824,((((P_s_indologenes:0.0,P_s_stewartii:0.0):5.4E-4,(P_allii:0.00749,P_ananatis:0.01163):0.01143):0.02764,(((T_morbirosei:0.02011,(T_sp_NML_06:0.0725,T_ptyseos:0.03609):0.02483):0.10413,(P_sp_A4:0.10751,(E_billingiae:0.03238,(E_pyrifoliae:0.00498,E_tasmaniensis:0.04379):0.05242):0.05442):0.01896):0.01652,(P_septica:0.00333,((P_eucrina:0.01838,(P_sp_GM01:0.0089,(P_wallisii:0.01717,(P_dispersa:0.01997,(P_rodasii:0.01186,P_rwandensis:5.3E-4):0.01112):0.02073):0.02457):0.02135):0.01689,(P_cypripedii:0.01145,P_sp_At-9b:0.02301):0.00716):0.02293):0.02186):0.01901):0.01142,(P_brenneri:0.01129,P_conspicua:0.00378):5.3E-4):0.01075):0.00748,P_anthophila:0.00324,(P_deleyi:0.00375,(P_vagans:0.01514,P_agglomerans:5.4E-4):0.00377):5.4E-4);
[497] tree 't497'=[&R] (P_septica:0.00834,P_conspicua:5.5E-4,(P_agglomerans:0.00405,(((P_vagans:5.3E-4,(P_sp_aB:0.00818,(P_deleyi:0.00817,((P_cypripedii:0.00406,(P_sp_GM01:5.4E-4,(P_sp_A4:0.02482,((P_rodasii:0.0,P_rwandensis:0.0):5.5E-4,(P_wallisii:0.0041,(P_dispersa:0.00405,P_eucrina:0.00407):0.00403):0.00817):5.5E-4):0.00405):0.00404):0.00838,(P_allii:5.5E-4,((P_ananatis:5.4E-4,(P_s_stewartii:0.00664,P_s_indologenes:0.00371):0.0059):0.0081,(P_sp_At-9b:5.4E-4,((E_pyrifoliae:5.4E-4,E_tasmaniensis:0.01218):0.01037,(E_billingiae:0.01374,(T_morbirosei:0.0331,(T_ptyseos:0.00974,T_sp_NML_06:0.01792):0.01791):0.05152):0.01081):0.03135):0.00828):0.00405):0.0081):0.004):0.00401):0.00406):0.00409,P_anthophila:5.5E-4):0.00404,P_brenneri:5.5E-4):5.5E-4):0.00404);
[498] tree 't498'=[&R] ((P_agglomerans:0.00451,P_sp_aB:0.00452):0.00931,(P_anthophila:0.01847,P_deleyi:0.00917):0.00461,(P_vagans:0.00448,(((P_allii:0.01882,(P_ananatis:0.01375,(P_s_indologenes:5.3E-4,P_s_stewartii:0.00446):0.0094):0.01131):0.02382,((P_sp_A4:0.09644,(((P_sp_GM01:0.00946,(P_dispersa:0.00924,((P_rodasii:0.0,P_rwandensis:0.0):5.3E-4,(P_wallisii:0.01377,P_eucrina:0.00923):0.00466):0.00457):0.01381):0.0198,(P_sp_At-9b:0.01172,P_cypripedii:0.01664):0.01764):0.01867,((T_morbirosei:0.11355,(T_ptyseos:0.09884,T_sp_NML_06:0.12555):0.06839):0.21102,(E_billingiae:0.06954,(E_pyrifoliae:0.01749,E_tasmaniensis:0.03167):0.077):0.05817):0.05944):0.01313):0.00502,P_septica:0.02753):0.01723):0.04078,(P_brenneri:0.00454,P_conspicua:5.4E-4):5.4E-4):0.01368):0.00456);
[499] tree 't499'=[&R] (P_vagans:0.01262,P_sp_aB:0.01262,(P_agglomerans:5.3E-4,((P_deleyi:0.04404,(((P_s_indologenes:5.5E-4,P_s_stewartii:0.00946):0.01326,(P_allii:0.01544,P_ananatis:0.0157):0.01479):0.03396,(((E_billingiae:0.07787,(E_pyrifoliae:0.01282,E_tasmaniensis:0.00931):0.08039):0.03473,P_septica:0.05967):0.02169,((P_sp_A4:0.08486,(T_sp_NML_06:0.06759,(T_morbirosei:0.05902,T_ptyseos:0.04574):0.02421):0.15686):0.02743,((P_sp_At-9b:0.01228,P_cypripedii:0.01631):0.00664,((P_rodasii:0.00722,P_rwandensis:0.01502):0.03997,(P_sp_GM01:0.03172,(P_wallisii:0.00964,(P_eucrina:0.04897,P_dispersa:5.5E-4):0.00917):5.5E-4):0.01442):0.01043):0.04049):0.02061):0.01619):0.01763):0.00827,(P_anthophila:0.01259,(P_conspicua:0.01497,P_brenneri:0.01235):0.01044):0.00309):5.5E-4):0.00305);
[500] tree 't500'=[&R] ((P_sp_GM01:0.01486,(((T_morbirosei:0.02531,(T_ptyseos:0.02833,T_sp_NML_06:0.03361):0.02069):0.0332,(E_billingiae:0.01172,(E_pyrifoliae:0.00641,E_tasmaniensis:0.00212):0.01193):0.03187):0.01814,(P_septica:0.01455,P_sp_A4:0.01014):0.011):0.0029):0.0025,(P_sp_At-9b:5.3E-4,P_cypripedii:0.01058):0.00174,((P_dispersa:0.00193,((P_eucrina:0.02085,P_wallisii:5.4E-4):0.00477,(P_rodasii:0.00871,P_rwandensis:0.00606):0.01286):0.00795):0.00232,((P_agglomerans:0.0042,(((P_vagans:0.0,P_sp_aB:0.0):5.3E-4,(P_brenneri:5.5E-4,P_conspicua:0.00208):0.00209):0.00206,(P_deleyi:0.01262,P_anthophila:5.5E-4):0.00419):5.5E-4):0.01248,((P_s_indologenes:0.0,P_s_stewartii:0.0):0.00746,(P_allii:0.00894,P_ananatis:0.0049):0.00305):0.00818):0.01658):5.4E-4);
[501] tree 't501'=[&R] (P_anthophila:0.00652,(P_agglomerans:0.00243,(((P_s_indologenes:0.0,P_s_stewartii:0.0):0.00658,(P_allii:5.4E-4,P_ananatis:0.00438):0.00219):0.00246,(P_deleyi:0.00269,(((P_septica:0.03642,(T_morbirosei:0.00917,(T_ptyseos:0.01053,T_sp_NML_06:0.01145):0.01039):0.02148):0.01078,((P_rwandensis:0.00216,(P_sp_GM01:0.00219,P_rodasii:0.00653):5.4E-4):0.01342,((P_cypripedii:0.00675,P_sp_A4:0.0199):0.00439,((P_sp_At-9b:0.01296,(P_dispersa:0.00416,P_eucrina:0.01131):0.00664):5.4E-4,P_wallisii:0.00882):0.00241):0.00626):0.01096):0.02657,((P_brenneri:0.00221,P_conspicua:0.00214):0.01522,(E_billingiae:0.02021,(E_pyrifoliae:0.00649,E_tasmaniensis:0.00222):0.01294):0.00383):0.00538):0.00255):0.00858):0.00441):0.00412,(P_vagans:0.00217,P_sp_aB:5.5E-4):5.5E-4);
[502] tree 't502'=[&R] ((P_vagans:0.00807,(((P_allii:0.00988,((P_s_indologenes:0.00456,P_s_stewartii:5.5E-4):0.02336,P_ananatis:0.01709):0.00463):0.06042,(P_septica:0.08942,(((P_sp_At-9b:0.05123,P_cypripedii:0.02822):0.0487,((P_rodasii:0.00708,P_rwandensis:0.00829):0.01103,(P_sp_GM01:0.02998,(P_dispersa:0.01545,(P_wallisii:0.01841,P_eucrina:0.06495):0.00857):0.01595):0.01049):0.03381):0.01634,(P_sp_A4:0.08333,((T_morbirosei:0.0815,(T_sp_NML_06:0.19968,T_ptyseos:0.07798):0.07017):0.21387,(E_billingiae:0.09035,(E_pyrifoliae:0.01715,E_tasmaniensis:0.05558):0.12213):0.137):0.05012):0.04112):0.05367):0.01632):0.05178,(P_brenneri:0.01221,P_conspicua:0.00468):0.00639):0.01457):0.00281,(P_anthophila:0.01263,P_sp_aB:0.01691):0.00604,(P_deleyi:0.02039,P_agglomerans:0.00729):0.00171);
[503] tree 't503'=[&R] ((((P_allii:0.02583,((P_s_indologenes:0.0,P_s_stewartii:0.0):0.02217,P_ananatis:0.09696):0.01347):0.05191,((P_sp_At-9b:5.5E-4,(P_cypripedii:0.03759,P_sp_GM01:0.01247):0.01165):0.01621,((P_rodasii:0.0,P_rwandensis:0.0):0.01238,(P_dispersa:0.03702,(P_eucrina:0.05908,P_wallisii:0.03691):0.01302):0.05176):0.01984):0.04103):0.02978,(P_septica:0.12581,(P_sp_A4:0.17735,((T_sp_NML_06:0.16701,(T_morbirosei:0.09932,T_ptyseos:0.09795):0.07788):0.18143,(E_billingiae:0.03132,(E_pyrifoliae:0.03825,E_tasmaniensis:0.02485):0.10805):0.12522):0.02682):0.0137):0.01408):0.02434,(P_brenneri:0.02679,P_conspicua:0.00945):0.01222,(P_anthophila:0.04977,((P_deleyi:0.03724,(P_sp_aB:0.0,P_agglomerans:0.0):5.5E-4):0.01191,P_vagans:0.01186):0.01153):5.4E-4);
[504] tree 't504'=[&R] ((P_dispersa:0.01039,(P_rodasii:0.01042,(P_sp_At-9b:0.0,P_eucrina:0.0,P_rwandensis:0.0,P_septica:0.0,P_wallisii:0.0):5.5E-4):5.4E-4):0.00872,(P_sp_A4:5.4E-4,(P_allii:0.01065,(P_agglomerans:0.0,P_vagans:0.0,P_deleyi:0.0,P_ananatis:0.0,P_anthophila:0.0,P_brenneri:0.0,P_conspicua:0.0,P_sp_aB:0.0,P_s_indologenes:0.0,P_s_stewartii:0.0):5.3E-4):0.02123):0.00927,(P_cypripedii:5.5E-4,((E_billingiae:0.0,E_pyrifoliae:0.0,E_tasmaniensis:0.0):5.5E-4,(T_ptyseos:0.00366,(T_sp_NML_06:0.02121,(P_sp_GM01:0.01026,T_morbirosei:5.5E-4):0.01024):0.00892):0.02943):0.0103):0.00295);
[505] tree 't505'=[&R] ((P_brenneri:5.5E-4,P_conspicua:0.00586):0.01442,(P_deleyi:0.0156,(((((P_eucrina:0.06336,P_septica:0.05231):0.03456,(P_wallisii:0.05116,(P_cypripedii:0.02617,P_sp_At-9b:0.01563):0.02):0.00929):0.0121,(P_dispersa:0.01391,(P_sp_GM01:0.02563,(P_rodasii:0.02592,P_rwandensis:0.02087):0.03227):0.01362):0.00944):0.00685,(P_sp_A4:0.07846,(T_morbirosei:0.13403,(T_ptyseos:0.23692,T_sp_NML_06:0.22491):0.08496):0.26853):0.0255):0.07183,((E_billingiae:0.03117,(E_pyrifoliae:0.00518,E_tasmaniensis:0.00589):0.05308):0.12949,((P_s_indologenes:0.0,P_s_stewartii:0.0):0.06047,(P_allii:0.02927,P_ananatis:0.01101):0.00833):0.02349):5.4E-4):0.04039):0.01708,(P_anthophila:0.05316,(P_agglomerans:0.01153,(P_sp_aB:0.00582,P_vagans:0.00573):0.01168):0.00616):0.00963);
[506] tree 't506'=[&R] (P_sp_At-9b:0.03771,(((E_billingiae:0.05006,((E_pyrifoliae:0.02825,E_tasmaniensis:0.02278):0.06453,(P_sp_A4:0.10201,(T_morbirosei:0.09912,(T_sp_NML_06:0.23392,T_ptyseos:0.12452):0.0769):0.20267):0.06377):0.05231):0.03082,(((P_brenneri:0.02974,P_conspicua:0.02874):0.00935,(((P_vagans:0.00531,(P_agglomerans:0.00958,P_sp_aB:0.01426):0.0144):0.00414,(P_anthophila:0.03416,P_deleyi:0.03007):0.00905):0.01847,((P_s_indologenes:5.5E-4,P_s_stewartii:0.00924):0.02927,(P_allii:0.02054,P_ananatis:0.0251):0.01859):0.1104):0.00516):0.00923,P_septica:0.0693):0.03624):0.02117,P_cypripedii:0.01089):0.00326,(P_dispersa:0.02381,((P_sp_GM01:0.02758,(P_rodasii:0.00478,P_rwandensis:0.0045):0.03277):0.00622,(P_eucrina:0.06931,P_wallisii:0.01301):0.02334):0.00756):0.00471);
[507] tree 't507'=[&R] ((P_wallisii:0.01842,(P_eucrina:0.06646,P_dispersa:0.01178):0.01019):0.01419,((P_sp_At-9b:0.00687,P_cypripedii:0.02152):0.01004,((P_sp_A4:0.09947,((T_morbirosei:0.04372,(T_sp_NML_06:0.0596,T_ptyseos:0.05514):0.02367):0.18238,(E_billingiae:0.08973,(E_pyrifoliae:0.05087,E_tasmaniensis:0.05731):0.09216):0.03983):0.04145):0.01118,(P_septica:0.0347,(((P_s_indologenes:0.0,P_s_stewartii:0.0):0.05441,(P_allii:0.02207,P_ananatis:0.0092):0.0116):0.05092,((P_brenneri:0.01297,P_conspicua:0.00986):0.01523,(P_vagans:5.5E-4,((P_agglomerans:0.00348,(P_deleyi:0.03548,P_anthophila:0.00495):0.01726):0.00864,P_sp_aB:0.02462):0.00176):0.019):0.01172):0.01411):0.01412):0.02671):0.01866,(P_rwandensis:0.00353,(P_sp_GM01:0.02857,P_rodasii:0.00361):0.01701):0.00398);
[508] tree 't508'=[&R] ((P_deleyi:0.01716,P_anthophila:0.00846):0.00842,(P_conspicua:0.03385,P_brenneri:5.4E-4):0.00844,(P_agglomerans:0.00837,((((E_pyrifoliae:0.0336,E_tasmaniensis:5.4E-4):0.04442,((T_ptyseos:0.01042,(T_morbirosei:0.07764,T_sp_NML_06:0.05):0.03836):0.1217,(((P_dispersa:0.0084,((P_rodasii:0.00832,P_rwandensis:5.4E-4):0.01653,(P_sp_GM01:0.01762,P_septica:0.06355):0.00535):0.0027):0.00843,(P_wallisii:0.00836,P_eucrina:0.00836):5.5E-4):0.00134,((P_sp_At-9b:0.0,P_cypripedii:0.0):0.02611,E_billingiae:0.02682):0.01569):0.01392):0.00834):0.0073,(P_sp_A4:0.04343,((P_s_indologenes:0.0,P_s_stewartii:0.0):5.3E-4,(P_allii:0.00849,P_ananatis:0.00831):0.01698):0.02608):0.00867):0.00812,(P_sp_aB:0.01681,P_vagans:5.5E-4):0.00838):5.5E-4):0.00839);
[509] tree 't509'=[&R] (P_brenneri:0.00635,P_conspicua:5.5E-4,((P_agglomerans:0.0,P_vagans:0.0,P_deleyi:0.0):5.4E-4,(P_anthophila:5.4E-4,(P_sp_aB:5.5E-4,((P_allii:0.0,P_ananatis:0.0,P_s_indologenes:0.0,P_s_stewartii:0.0):0.02557,(P_septica:5.5E-4,((P_sp_At-9b:0.0,P_cypripedii:0.0):5.4E-4,(((P_sp_GM01:5.3E-4,(P_rodasii:5.4E-4,((P_sp_A4:0.00756,(((T_sp_NML_06:5.4E-4,(T_morbirosei:0.01237,T_ptyseos:0.01234):0.01941):0.05088,(E_pyrifoliae:0.01285,E_billingiae:0.03305):5.5E-4):0.01211,E_tasmaniensis:0.00589):0.02728):0.02521,P_rwandensis:5.5E-4):0.00616):0.00633):0.00625,(P_dispersa:0.0,P_wallisii:0.0):5.3E-4):0.01007,P_eucrina:0.00564):0.00308):0.01873):0.01247):0.00642):0.0063):0.0063):0.00635);
[510] tree 't510'=[&R] ((P_septica:0.02297,P_wallisii:0.01132):0.00569,P_dispersa:5.5E-4,((((P_sp_A4:0.03791,((P_sp_At-9b:0.0,P_cypripedii:0.0):0.01215,(T_sp_NML_06:0.03527,(T_morbirosei:0.03676,T_ptyseos:0.02838):0.02847):0.08332):0.01771):0.01059,((E_billingiae:0.01064,(E_pyrifoliae:0.02129,E_tasmaniensis:0.0088):0.0342):0.05217,((P_allii:5.4E-4,(P_ananatis:5.5E-4,(P_s_indologenes:5.5E-4,P_s_stewartii:0.00559):0.00558):0.00555):0.03525,((P_deleyi:0.0056,(P_anthophila:0.0,P_agglomerans:0.0):5.5E-4):0.00396,((P_vagans:0.0,P_sp_aB:0.0):5.5E-4,(P_conspicua:0.06215,P_brenneri:5.5E-4):0.00557):0.00173):0.02846):0.00632):0.00542):0.00561,(P_sp_GM01:0.00563,(P_rodasii:0.0,P_rwandensis:0.0):5.5E-4):5.4E-4):0.00562,P_eucrina:0.01126):5.5E-4);
[511] tree 't511'=[&R] (((P_dispersa:0.02208,(((P_septica:0.04536,((P_ananatis:0.01426,(P_allii:0.05911,(P_s_indologenes:0.0,P_s_stewartii:0.0):0.03736):0.00451):0.02762,((P_deleyi:0.02101,(P_anthophila:0.02297,(P_vagans:5.5E-4,(P_agglomerans:0.01372,P_sp_aB:0.01774):0.005):5.4E-4):0.01112):0.01393,(P_brenneri:0.19278,P_conspicua:0.01154):0.00776):0.01613):0.0064):0.0246,(E_billingiae:0.05796,(E_pyrifoliae:0.00662,E_tasmaniensis:0.0309):0.05883):0.04193):0.02415,((T_morbirosei:0.0324,(T_ptyseos:0.0553,T_sp_NML_06:0.0281):0.03055):0.12607,P_eucrina:0.02599):0.02554):0.01393):0.02326,(P_wallisii:0.01923,(P_sp_A4:0.04251,(P_sp_At-9b:0.01585,P_cypripedii:0.02674):0.01076):0.01874):0.0047):0.00507,P_rwandensis:0.01347,(P_rodasii:0.00461,P_sp_GM01:0.02418):0.00486);
[512] tree 't512'=[&R] (((P_wallisii:0.01739,(P_sp_GM01:0.01401,(P_rwandensis:5.4E-4,P_rodasii:0.03314):0.00538):0.01226):0.00476,(P_dispersa:0.02037,(P_sp_At-9b:5.4E-4,P_cypripedii:0.00985):0.01835):0.0088):0.00611,((E_billingiae:0.08207,(E_pyrifoliae:0.02178,E_tasmaniensis:0.01677):0.02584):0.05302,(((P_vagans:0.00568,((P_deleyi:0.0126,P_anthophila:0.01764):0.0048,(P_sp_aB:0.00817,P_agglomerans:0.01177):0.00237):0.00501):0.01312,(P_brenneri:0.01333,P_conspicua:0.01048):0.00597):0.01961,(((P_s_indologenes:0.0,P_s_stewartii:0.0):0.02025,(P_ananatis:0.00668,P_allii:0.02657):0.00852):0.04436,(T_morbirosei:0.03448,(T_ptyseos:0.04273,T_sp_NML_06:0.05556):0.01382):0.1091):0.00641):0.01683):0.01211,((P_sp_A4:0.04701,P_septica:0.02435):0.00901,P_eucrina:0.03782):0.01091);
[513] tree 't513'=[&R] ((P_sp_aB:0.00315,(P_brenneri:5.3E-4,((((P_s_indologenes:5.4E-4,P_s_stewartii:0.00316):0.00651,(P_allii:0.01271,P_ananatis:0.00324):0.00296):0.02274,(P_cypripedii:0.00303,(P_sp_At-9b:5.4E-4,((P_wallisii:0.0032,(P_sp_GM01:0.01577,(P_rodasii:0.0,P_rwandensis:0.0):5.5E-4):0.00627):0.00615,(P_dispersa:0.00304,P_eucrina:0.02929):0.00643):0.00633):0.00319):0.01292):0.01268,(((T_morbirosei:0.02686,(T_sp_NML_06:0.0209,T_ptyseos:0.01511):0.01458):0.07258,(E_billingiae:0.02419,(E_pyrifoliae:5.3E-4,E_tasmaniensis:0.01875):0.04689):0.03036):0.02437,(P_septica:0.03296,P_sp_A4:0.02761):0.01123):0.00484):0.0057):0.00317):5.3E-4,(P_agglomerans:0.0,P_vagans:0.0,P_conspicua:0.0):5.5E-4,(P_anthophila:0.01292,P_deleyi:0.00953):5.5E-4);
[514] tree 't514'=[&R] (P_deleyi:0.02086,P_vagans:0.02002,(((P_anthophila:0.02908,P_sp_aB:0.02055):0.01085,P_agglomerans:0.01344):0.00739,((((((P_rwandensis:0.00985,P_rodasii:0.01065):0.01045,(P_sp_At-9b:0.03536,P_cypripedii:0.0026):0.00944):0.02301,(P_dispersa:0.01284,(P_wallisii:0.01327,(P_eucrina:0.03034,P_sp_GM01:0.0237):0.00686):0.0107):0.00415):0.02639,((T_sp_NML_06:0.04577,(T_morbirosei:0.08563,T_ptyseos:0.06843):0.03563):0.10534,(E_billingiae:0.05059,(E_pyrifoliae:0.03254,E_tasmaniensis:0.01991):0.0774):0.04391):0.01541):0.02978,((P_sp_A4:0.05313,(P_s_indologenes:0.00504,P_s_stewartii:5.5E-4):0.02723):0.0108,(P_septica:0.07233,(P_allii:0.01023,P_ananatis:0.02605):0.01014):0.00364):0.01418):0.01298,(P_brenneri:0.00504,P_conspicua:0.01031):5.3E-4):0.00968):5.5E-4);
[515] tree 't515'=[&R] ((P_deleyi:0.01032,P_sp_aB:5.4E-4):0.00509,P_agglomerans:0.01012,((P_conspicua:0.02082,(P_brenneri:5.4E-4,((P_septica:0.02016,(P_sp_A4:0.0976,(((T_ptyseos:0.06924,(T_morbirosei:0.02148,T_sp_NML_06:0.03819):0.01713):0.05353,(E_billingiae:0.03568,(E_tasmaniensis:0.04195,E_pyrifoliae:0.02013):0.02143):0.03314):0.01464,(((P_sp_GM01:0.01293,(P_rodasii:0.01482,P_rwandensis:5.5E-4):0.01779):0.01616,(P_sp_At-9b:0.00352,P_cypripedii:0.00395):0.01322):0.00888,(P_dispersa:0.00514,(P_eucrina:0.03096,P_wallisii:5.3E-4):0.00532):0.00533):0.03538):0.01107):0.014):0.03761,((P_s_indologenes:0.0,P_s_stewartii:0.0):0.00517,(P_allii:0.0155,P_ananatis:0.00481):0.00516):0.00997):0.02268):0.00995):0.00973,(P_vagans:0.01025,P_anthophila:0.01545):5.5E-4):0.00486);
[516] tree 't516'=[&R] (P_rwandensis:5.5E-4,(P_rodasii:0.00687,((P_eucrina:5.5E-4,P_wallisii:0.00359):0.00332,(((P_sp_At-9b:5.3E-4,P_cypripedii:0.00715):0.00363,((P_s_stewartii:0.00357,P_s_indologenes:5.5E-4):5.4E-4,(P_allii:0.00356,(P_ananatis:5.4E-4,((P_agglomerans:0.00354,(P_vagans:0.0,P_sp_aB:0.0):5.5E-4):0.00366,(P_anthophila:5.5E-4,(P_deleyi:0.00357,(P_brenneri:0.0,P_conspicua:0.0):0.00355):5.5E-4):5.5E-4):0.00357):0.0036):0.00359):0.00357):0.01446,((P_septica:0.00718,(P_dispersa:0.00364,(E_tasmaniensis:5.4E-4,(E_pyrifoliae:0.00711,E_billingiae:0.00734):0.00691):0.01889):0.00717):0.00337,(T_morbirosei:0.01203,(T_ptyseos:0.01282,T_sp_NML_06:0.00601):0.0052):0.02904):5.4E-4):0.00387):0.00717):5.4E-4,(P_sp_A4:0.02161,P_sp_GM01:5.5E-4):0.00354);
[517] tree 't517'=[&R] (P_vagans:0.00539,P_sp_aB:5.5E-4,(P_deleyi:0.00811,(P_anthophila:0.01073,(((P_conspicua:0.00537,(((P_s_indologenes:0.0,P_s_stewartii:0.0):0.00832,(P_allii:0.00269,P_ananatis:5.5E-4):0.00806):0.01216,((E_billingiae:0.02759,(E_pyrifoliae:0.01417,E_tasmaniensis:0.00235):0.02793):0.02681,(((T_sp_NML_06:0.05316,(T_morbirosei:0.01463,T_ptyseos:0.02719):0.01363):0.07119,P_septica:0.01508):0.0073,(P_sp_A4:0.01664,((P_rodasii:5.5E-4,(P_sp_GM01:0.01644,P_rwandensis:0.00273):0.00537):0.01347,((P_dispersa:0.00269,(P_eucrina:0.00543,P_wallisii:0.00271):0.00275):0.00824,(P_sp_At-9b:5.5E-4,P_cypripedii:0.00271):0.0027):0.00283):0.00856):0.01024):0.00703):0.00645):0.00689):5.4E-4,P_brenneri:5.5E-4):0.0027,P_agglomerans:5.4E-4):0.00225):5.5E-4):5.4E-4);
[518] tree 't518'=[&R] (P_dispersa:0.01731,(P_eucrina:0.02659,((P_agglomerans:0.03214,(P_sp_aB:0.04081,(P_anthophila:0.03065,P_deleyi:0.01598):0.01956):0.01639):0.05149,((P_ananatis:0.0043,(P_allii:0.01231,(P_s_indologenes:5.5E-4,P_s_stewartii:0.00269):0.04214):0.00294):0.03517,(P_sp_A4:0.07667,((E_billingiae:0.1292,(E_pyrifoliae:0.05411,E_tasmaniensis:0.02935):0.12134):0.10261,((T_ptyseos:0.20969,(T_sp_NML_06:0.30752,T_morbirosei:0.19309):0.04713):0.31059,((P_vagans:0.06142,(P_brenneri:0.01733,P_conspicua:0.02141):0.02863):0.03338,(P_septica:0.11061,(P_sp_At-9b:0.02718,P_cypripedii:0.02962):0.08955):0.03111):0.07541):0.09385):0.10959):0.03885):0.00786):0.0189):0.00696,(P_wallisii:0.01797,(P_sp_GM01:0.04447,(P_rodasii:0.01921,P_rwandensis:5.4E-4):0.01229):0.02051):0.01502);
[519] tree 't519'=[&R] (((E_tasmaniensis:5.3E-4,(E_pyrifoliae:0.01546,((E_billingiae:0.06676,T_sp_NML_06:5.4E-4):0.01493,(P_sp_A4:0.01509,(P_rodasii:0.0,P_rwandensis:0.0):0.01526):0.01508):0.01517):0.01506):0.03055,(P_cypripedii:0.01534,P_sp_GM01:5.4E-4):5.4E-4):0.01531,P_eucrina:0.01541,((P_sp_At-9b:0.0,P_dispersa:0.0,P_wallisii:0.0):5.5E-4,((T_morbirosei:0.0309,T_ptyseos:5.5E-4):0.01517,(P_septica:0.02574,((P_agglomerans:0.0,P_vagans:0.0,P_sp_aB:0.0):0.03109,(P_ananatis:0.0,P_anthophila:0.0,P_s_indologenes:0.0,P_s_stewartii:0.0,P_deleyi:0.0,P_allii:0.0,P_brenneri:0.0,P_conspicua:0.0):5.5E-4):0.02658):0.02394):5.4E-4):5.5E-4);
[520] tree 't520'=[&R] (P_anthophila:0.02912,((P_septica:0.03605,((P_sp_A4:0.13726,(T_ptyseos:0.06775,(T_morbirosei:0.17298,T_sp_NML_06:0.07237):0.03637):0.22305):0.00693,(((P_cypripedii:0.02525,P_sp_At-9b:0.03863):0.02115,((P_dispersa:0.01952,(P_wallisii:0.03628,P_eucrina:0.0849):0.01853):0.01156,(P_sp_GM01:0.00493,(P_rodasii:0.00475,P_rwandensis:0.01416):0.00446):0.01309):0.02237):0.05824,(E_billingiae:0.08879,(E_pyrifoliae:0.0333,E_tasmaniensis:0.05525):0.06989):0.03554):0.028):0.01668):0.04049,(P_brenneri:5.4E-4,(((P_s_indologenes:0.0,P_s_stewartii:0.0):0.01593,(P_allii:5.5E-4,P_ananatis:0.00951):0.02411):0.06878,P_conspicua:0.01108):0.0128):0.0043):0.01491,(P_deleyi:0.05872,(P_agglomerans:0.00475,(P_sp_aB:0.01921,P_vagans:5.3E-4):0.00472):5.3E-4):0.00479);
[521] tree 't521'=[&R] (((P_conspicua:5.5E-4,(P_brenneri:0.00689,((P_ananatis:5.5E-4,(P_allii:0.01373,(P_s_indologenes:0.0,P_s_stewartii:0.0):0.02838):5.4E-4):0.02086,((P_vagans:5.5E-4,(P_anthophila:0.02784,(P_agglomerans:5.5E-4,P_sp_aB:0.0068):0.00683):0.0069):0.02054,P_deleyi:5.5E-4):0.00683):5.5E-4):0.00686):0.03557,(P_septica:0.05366,P_sp_A4:0.0458):0.00445):0.01511,P_dispersa:0.02092,(((P_sp_At-9b:0.00741,P_cypripedii:0.01368):0.02194,(T_morbirosei:0.02424,(T_ptyseos:0.04443,T_sp_NML_06:0.03328):0.03645):0.09917):0.00681,(((((E_billingiae:0.03345,(E_pyrifoliae:5.5E-4,E_tasmaniensis:0.04196):0.03064):0.07325,P_rodasii:0.07299):5.3E-4,(P_sp_GM01:0.04608,P_eucrina:0.08015):0.00479):0.00686,P_wallisii:0.05113):0.00709,P_rwandensis:0.00697):0.00712):0.007);
[522] tree 't522'=[&R] ((P_deleyi:0.01963,(P_anthophila:0.01301,(P_brenneri:5.4E-4,((((P_s_indologenes:5.4E-4,P_s_stewartii:0.00641):0.05663,(P_allii:0.01533,P_ananatis:0.0167):0.03418):0.02714,(P_septica:0.09645,(P_eucrina:0.08175,(((T_sp_NML_06:0.24046,(T_morbirosei:0.15932,T_ptyseos:0.12241):0.04834):0.19684,(E_billingiae:0.1048,(E_pyrifoliae:0.02009,E_tasmaniensis:0.04372):0.11214):0.08801):0.04491,((P_wallisii:0.04363,P_dispersa:0.02433):0.02589,((P_sp_At-9b:0.00641,P_cypripedii:0.00638):0.00658,(P_rodasii:0.03897,((P_sp_GM01:0.02133,P_sp_A4:0.13189):0.02642,P_rwandensis:0.02104):0.01486):0.02473):5.4E-4):0.02635):0.03358):0.03657):0.02044):0.05076,P_conspicua:5.4E-4):0.01804):0.026):0.00591):0.01968,P_agglomerans:0.01274,(P_sp_aB:0.0194,P_vagans:0.01285):5.4E-4);
[523] tree 't523'=[&R] (P_anthophila:0.00305,P_agglomerans:5.5E-4,((P_deleyi:0.01864,P_vagans:5.4E-4):0.003,((((P_wallisii:0.00816,P_eucrina:0.01137):0.00317,(P_dispersa:0.0068,(P_septica:0.01573,((P_sp_At-9b:0.00615,P_cypripedii:0.0063):0.00146,((P_sp_GM01:0.01078,P_rwandensis:0.0051):0.00814,(P_sp_A4:0.04615,P_rodasii:0.00712):0.00933):0.01588):0.00825):0.00886):0.00486):0.01971,(P_conspicua:0.01235,(((T_morbirosei:0.03657,(T_sp_NML_06:0.05621,T_ptyseos:0.01536):0.02611):0.05896,(((P_s_indologenes:0.00499,P_s_stewartii:0.00456):0.01994,(P_allii:0.0215,P_ananatis:0.00396):0.02081):0.16195,(E_billingiae:0.03697,(E_pyrifoliae:0.03565,E_tasmaniensis:0.03044):0.05112):0.00909):0.0376):0.01184,P_brenneri:0.0153):0.00731):0.00312):0.0031,P_sp_aB:5.3E-4):0.00304):5.5E-4);
[524] tree 't524'=[&R] ((P_anthophila:0.03495,(P_deleyi:0.03903,((P_conspicua:0.03235,P_brenneri:0.01422):0.01135,(P_sp_A4:0.04535,(((P_sp_At-9b:0.0,P_cypripedii:0.0):0.02244,(P_dispersa:0.01666,(P_sp_GM01:0.01297,((P_eucrina:0.1047,P_wallisii:0.05079):0.03578,(P_rwandensis:0.01857,P_rodasii:0.02196):0.00633):0.0036):0.00445):5.3E-4):0.02806,((((P_s_indologenes:5.4E-4,P_s_stewartii:0.00517):0.04077,(P_allii:0.02414,P_ananatis:0.03996):0.01398):0.05156,((T_morbirosei:0.09623,(T_sp_NML_06:0.10685,T_ptyseos:0.02548):0.02749):0.08722,(E_billingiae:0.08039,(E_pyrifoliae:0.04538,E_tasmaniensis:0.05965):0.05184):0.03349):0.03334):0.00762,P_septica:0.06212):5.4E-4):0.00924):0.02563):0.01482):0.00967):5.5E-4,P_sp_aB:0.0056,(P_agglomerans:0.01127,P_vagans:0.02249):5.4E-4);
[525] tree 't525'=[&R] (((P_sp_At-9b:0.01656,P_cypripedii:0.0084):0.00825,(P_eucrina:0.00844,(P_sp_GM01:0.01696,(P_rodasii:0.0,P_rwandensis:0.0):0.00866):0.00815):0.00869):5.4E-4,P_wallisii:5.4E-4,((P_dispersa:5.4E-4,((T_morbirosei:0.04559,(T_ptyseos:0.02609,T_sp_NML_06:0.0512):0.01591):0.11322,(E_billingiae:5.4E-4,(E_pyrifoliae:0.02509,E_tasmaniensis:0.02883):0.03092):0.01387):0.01199):0.00794,(P_sp_A4:0.02633,(P_septica:0.0151,(P_ananatis:5.4E-4,(((P_deleyi:0.00873,P_anthophila:0.00865):0.00844,(P_agglomerans:5.5E-4,(P_sp_aB:5.5E-4,P_vagans:0.00854):0.00853):5.4E-4):0.02653,((P_s_indologenes:0.0,P_s_stewartii:0.0):0.0084,(P_allii:0.00867,(P_brenneri:0.00862,P_conspicua:0.00867):0.00876):0.00814):5.5E-4):0.00851):0.03732):0.02595):0.03466):5.4E-4);
[526] tree 't526'=[&R] (P_eucrina:0.05836,((((P_rodasii:0.0,P_cypripedii:0.0,P_dispersa:0.0,P_rwandensis:0.0):5.3E-4,((((E_tasmaniensis:0.0,E_pyrifoliae:0.0):5.3E-4,E_billingiae:0.02879):0.04323,(P_deleyi:0.01418,((P_brenneri:0.0,P_conspicua:0.0,P_vagans:0.0,P_anthophila:0.0):5.5E-4,(P_sp_aB:0.01414,P_agglomerans:0.01418):5.5E-4):5.5E-4):0.02491):0.00484,(P_sp_GM01:0.01406,P_sp_At-9b:5.5E-4):0.01425):0.01404):0.02973,((P_s_indologenes:0.0,P_s_stewartii:0.0):0.02597,P_allii:0.00263):0.01415):5.5E-4,T_ptyseos:0.04536):0.01286,(((P_septica:0.08891,P_wallisii:0.04694):0.03056,(T_sp_NML_06:5.3E-4,(T_morbirosei:0.10972,P_sp_A4:0.06528):0.01316):0.01405):0.01449,P_ananatis:5.4E-4):5.4E-4);
[527] tree 't527'=[&R] ((((P_s_indologenes:7.4E-4,P_s_stewartii:5.5E-4):0.00689,(P_allii:0.00603,P_ananatis:0.004):0.00379):0.00837,(P_septica:0.01479,((T_morbirosei:0.02146,(T_sp_NML_06:0.04606,T_ptyseos:0.01065):0.01561):0.02657,(P_sp_A4:0.0195,(E_billingiae:0.03869,(E_pyrifoliae:0.00825,E_tasmaniensis:0.01117):0.02897):0.01495):0.01633):0.00812):0.00419):0.00344,((P_eucrina:0.012,P_wallisii:0.00275):0.00442,(P_dispersa:0.0098,(P_sp_GM01:0.01182,(P_rodasii:0.00272,P_rwandensis:0.00271):0.00561):0.00223):0.00438):0.00195,(((P_brenneri:9.0E-4,P_conspicua:9.1E-4):0.00296,(P_anthophila:0.00699,((P_vagans:0.00337,(P_agglomerans:0.00208,P_sp_aB:0.00246):9.1E-4):0.00123,P_deleyi:0.00722):0.00303):0.00642):0.00535,(P_sp_At-9b:0.00511,P_cypripedii:0.00515):0.00705):0.0026);
[528] tree 't528'=[&R] (P_vagans:0.00716,((P_deleyi:0.00738,((P_brenneri:5.4E-4,P_conspicua:0.02147):0.02335,(P_allii:0.02127,(P_ananatis:0.00704,(P_s_indologenes:0.0,P_s_stewartii:0.0):0.01481):0.00858):0.04084):0.02748):0.00695,P_anthophila:0.01449):0.00722,((P_sp_aB:5.3E-4,((P_sp_A4:0.15654,((((P_sp_At-9b:0.01426,P_cypripedii:0.01429):0.01809,(P_dispersa:0.03307,P_eucrina:0.02926):0.02919):0.01407,(P_sp_GM01:0.02521,P_rodasii:0.01886):0.01488):0.01358,(P_rwandensis:0.01432,P_wallisii:0.01013):0.01021):0.01445):0.02101,(((T_sp_NML_06:0.09052,(T_ptyseos:0.0402,T_morbirosei:0.08947):0.01598):0.14579,(E_billingiae:0.10405,(E_pyrifoliae:0.03773,E_tasmaniensis:0.03396):0.05173):0.0639):0.06742,P_septica:0.02181):5.5E-4):0.03665):0.007,P_agglomerans:0.00714):5.4E-4);
[529] tree 't529'=[&R] (((P_anthophila:0.02651,P_vagans:0.00443):0.00368,(P_conspicua:0.0244,(P_brenneri:0.00542,(((P_s_indologenes:5.5E-4,P_s_stewartii:0.00379):5.4E-4,(P_allii:0.01146,P_ananatis:0.00752):0.02295):0.04306,(((P_eucrina:0.04741,(((P_rodasii:0.03152,P_rwandensis:0.01632):0.03039,(P_sp_GM01:0.03329,P_dispersa:0.04442):0.00556):0.01077,P_wallisii:0.00886):0.00674):0.0191,(P_sp_A4:0.08822,P_septica:0.05848):0.05164):0.04347,((P_sp_At-9b:0.03481,P_cypripedii:0.01724):0.02399,((T_morbirosei:0.07129,(T_ptyseos:0.03731,T_sp_NML_06:0.05797):0.02069):0.16535,(E_billingiae:0.04654,(E_pyrifoliae:0.04551,E_tasmaniensis:0.06352):0.11758):0.02966):0.03095):0.00366):0.04242):0.03431):0.00395):0.00596):5.5E-4,P_agglomerans:5.5E-4,(P_sp_aB:0.00763,P_deleyi:0.02313):5.5E-4);
[530] tree 't530'=[&R] (((((E_billingiae:0.12399,(E_pyrifoliae:0.0334,E_tasmaniensis:0.01798):0.12919):0.07865,(P_sp_A4:0.19437,((P_sp_At-9b:0.02787,P_cypripedii:0.01411):0.01541,((P_wallisii:0.06266,(P_eucrina:0.09538,(P_sp_GM01:0.02421,(P_rodasii:0.02663,P_rwandensis:0.00983):0.02523):0.04542):0.0177):5.4E-4,P_dispersa:0.02208):0.03637):0.02068):0.02081):0.02554,P_septica:0.09616):0.03636,((T_sp_NML_06:0.13316,(T_morbirosei:0.14747,T_ptyseos:0.04182):0.02639):0.19523,((P_s_indologenes:0.0,P_s_stewartii:0.0):0.0494,(P_allii:0.00758,P_ananatis:0.00856):0.04136):0.02863):0.00891):0.03815,(P_brenneri:0.02414,P_conspicua:5.4E-4):0.00879,(((P_agglomerans:0.0,P_sp_aB:0.0):5.4E-4,(P_anthophila:0.01657,P_deleyi:0.033):0.01632):5.4E-4,P_vagans:0.00759):0.02362);
[531] tree 't531'=[&R] (((P_agglomerans:0.0,P_sp_aB:0.0):0.01836,P_vagans:0.00364):0.01123,((((P_s_indologenes:5.5E-4,P_s_stewartii:0.00364):0.01345,(P_allii:0.02392,P_ananatis:0.01253):0.02021):0.03619,(P_sp_A4:0.09513,(((T_morbirosei:0.05643,(T_ptyseos:0.01358,T_sp_NML_06:0.03002):0.03009):0.08518,(E_billingiae:0.09611,(E_pyrifoliae:0.02111,E_tasmaniensis:0.00134):0.03979):0.08151):0.05356,(P_septica:0.04602,(P_eucrina:0.02903,((P_dispersa:0.01483,P_wallisii:0.00371):0.00916,(P_cypripedii:0.01375,(P_sp_At-9b:0.00708,(P_sp_GM01:0.01184,(P_rodasii:0.01232,P_rwandensis:0.02957):0.02261):0.02825):0.0188):0.01764):0.01477):0.03068):0.01729):0.02293):0.01604):0.01621,(P_deleyi:0.00355,P_anthophila:0.0038):0.00747):0.00399,(P_conspicua:0.00739,P_brenneri:0.00725):0.0036);
[532] tree 't532'=[&R] (P_wallisii:0.05529,(P_rodasii:0.02771,(P_dispersa:0.048,P_rwandensis:0.02892):0.00578):5.3E-4,(P_eucrina:0.09638,((P_sp_GM01:0.03801,(P_sp_At-9b:0.01031,P_cypripedii:0.01129):0.00908):0.00805,(P_septica:0.06208,(((P_allii:0.00866,((P_s_indologenes:8.4E-4,P_s_stewartii:0.00528):0.04088,P_ananatis:0.02205):0.01381):0.08226,((P_brenneri:0.00657,P_conspicua:0.02774):0.01391,(P_deleyi:0.01735,(P_anthophila:0.04681,(P_sp_aB:0.01026,(P_vagans:0.0307,P_agglomerans:0.00996):0.01055):0.01538):0.00811):0.0233):0.02795):0.02139,(P_sp_A4:0.13288,((T_morbirosei:0.07449,(T_sp_NML_06:0.11876,T_ptyseos:0.10062):0.03175):0.12758,(E_billingiae:0.06079,(E_pyrifoliae:0.06694,E_tasmaniensis:0.01786):0.07254):0.02333):0.0468):0.00631):0.01316):0.03207):0.00786):0.01222);
[533] tree 't533'=[&R] ((P_rwandensis:5.4E-4,(P_sp_GM01:0.01678,P_rodasii:0.02525):0.00875):0.01746,((((E_billingiae:0.03272,(E_pyrifoliae:0.01955,E_tasmaniensis:0.03222):0.07735):0.0516,(P_sp_A4:0.04963,(T_morbirosei:0.03303,(T_ptyseos:0.06194,T_sp_NML_06:0.04154):0.03035):0.06688):0.06095):0.03276,(P_eucrina:0.02674,P_wallisii:0.01708):0.00826):5.3E-4,P_dispersa:5.4E-4):0.00874,(P_septica:0.0346,((P_sp_At-9b:0.0,P_cypripedii:0.0):0.00848,((P_ananatis:5.2E-4,(P_allii:0.0032,(P_brenneri:0.00804,(P_anthophila:5.5E-4,((((P_agglomerans:5.4E-4,P_sp_aB:0.02559):0.00871,P_deleyi:0.01753):5.3E-4,P_vagans:5.5E-4):5.4E-4,P_conspicua:0.4572):0.00842):0.01756):0.02528):0.00552):0.00838,(P_s_indologenes:5.5E-4,P_s_stewartii:0.00845):5.4E-4):0.02557):0.00889):0.01729);
[truncated: 714,565 more chars]
