# Supplementary material for: The synergistic effect of concatenation in phylogenomics: the case in Pantoea
Source: PeerJ. 2019 Apr 16;7:e6698. doi: 10.7717/peerj.6698 (PMC6474361; doi:10.7717/peerj.6698)
Supplement: File S4 — Datasets and trees for the individual gene trees marked as supporting the backbone and those with no signal. [file peerj-07-6698-s010.xlsx]

## Sheet: Backbone-supporting gene trees
Supplementary File S4.1 Individual gene information and phylogenies for the six backbone-supporting genes
Gene number	Gene232	Gene287	Gene554	Gene695	Gene854	Gene1312
Gene name	Right origin binding protein	Hypothetical protein	Putative efflux protein	Peptide transport protein	ATP-dependent RNA helicase	Hypothetical protein
Protein sequence	>T_ptyseos	>T_sp_NML_06	>T_sp_NML_06	>T_morbirosei	>E_billingiae	>T_morbirosei
	MDQAGIIRDLLVWLESHLDQPLSLDNVAFKAGYSKWHLQRMFKNVTGHAIGAYIRARRLSKAAVALRLTSRPILDIALQYRFDSQQTFTRAFKKQFNQTPAGYRRASDWNSYGLRPPIRMGEFSMPQATFVTLPETSLLGQTQSYNCTLEQISVYRAEMRSHFWRQFLHDTESAPRILYGLHQVRSSIDKEDEQEILYTTAVPDDDTTRNLQTAQKITLEGGDYVQFTYKGPKEKLQDFILVLYSTCMPTLGLTRRAGQDIERFFTRGGKLSREVNVEVHCEYLIPIRNEGQHTG-	MSTVILFEYPLNEKVRSWLRMEYLLLQLSGSQPVNDPVAALSFFRSIADLLDIFDRGDMRADLVKELERRQQKLESWLNVSGVDVALVSELQQTLKHHSAEMMTVPRMGQQLREDRFISQVRQRLSIPGGCCSFDLPTLQIWLHLPEDVRQQQVDEWCRTLLPLKESLLLVLDLIRQSGTFQTKMSLNGFYQDNAEDADILRLKIRAEDALYPQISGHKNRYAIRFMPVDSEGGQIPERLEFELACC	----MKLGKEFLAGWRTLLMNKLWRDPARIFIALTGCVLFSWHQQMISWTIPLVLGVIAAALADVDDRLIGRLRNMLITLVCFCIASVSVEQLFPYPPLFIIGLAVSSWVFTLLGALGQRYATIAFGALLIAVYTMLGIHLFPQWYFQPLLLVSGALWYNLLTLLMQCLFPVQPVQQQLAATYSQLAEYLEAKAELFDPDAGERDDFSLIDAALVNSRLVSQFNITKTVIQSRLNGDRAARTSRRALLYYFAAQEIHERANSSHIQYHQLRGQWRYSEILFRFQRLLNRQAQACRQVAHSVTLRKPYLHDPRFERAFFHLEQALDRLVSQSPEDPHSRGLHWLLRNLKAVDDQLISIASEQGLN-NRWLNTDTHLSQEGLSGWQDIRMRIARHLTPKSP…	MSKILSASKMLSALSLGLSLCFSSAFAAV--NHDIRQSGFVYCVNGVLNTFNPQLASGGLTVDTLAAQLYDRLLAVDPYTYRLIPELADSWEVRDNGATYIFHLRHGVNFQTTSWFTPHRTMNADDVVFSFSRMFDRSSPWHDVGGGNYPYFDSLQFADSVVSIKKLDNYSVEFRLANPDASFLWHIATHYAPVLSKEYADQLTASGHQEMMDRLPVGTGPYQLSVYRAGLFIRLNRNPHYWKGIPRMQQVVIDIGAGGTGRLSKLLTGECDVLAYPAASQLPILRDDPRLRMTLRPGMNIAYLAFNTRKPPLDNPEVRKALSLAINNERLMSSIYYGTAETAASILPRASWAYDNQASISDYDPAKARKQLEQLKIQDLHLRLMVPTESQPWNPSPLK…	----------------------------------MSFTLRPYQQEAVDATLSYFRRSHQPAVIVLPTGAGKSLVIAELARLAKGRVLVLAHVKELVAQNHSKYQAYGLEADIFAAGLQRKESRSKVVFGSVQSVARNLAQFDAEFTLLIVDECHRISDADDSQYQQILAHLRQRNPHLRLLGLTATPYRLGKGWIYQFHYHGMVRGNERALFRDCIYELPLRYMIKHGFLVPPERLDMPVVQYDFSRLTANENGLFSEADLNREL-KQQQRITPHIIQQIVEFAQDRQGVMIFASTVEHAKEVLGLLPGSKALISAGTPGPERDALITAFKARELRYMVNVAVLTTGFDAPHVDLIAILRPTESVSLYQQIVGRGLRLSPGKTDCLILDYAGNPHDIFT…	MLSYRHSFHAGNHADVLKHTVQSLIIQSLQEKDKPFLYLDTHAGAGRYLLGSEHAERTGEYLEGIARIWQHPEAPPQLQPYLSAVNALNRSGKLKYYPGSPLIARHLLRPQDLLQLTELHPSDFPLLRNEFLKDDRAQLSRSDGYQQLKAKLPPASRRGLILIDPPYEIKTDYQAVVAGIQEGYKRFATGIYALWYPVVLRQQIKRMINELQATGIKRILQIELAVRPDSDQRGMTASGMIVINPPWKLASEMEAVLPWLHQQLVPAGTGHTLVDWIVPE
	>T_sp_NML_06	>T_morbirosei	>T_morbirosei	>T_ptyseos	>E_pyrifoliae	>T_ptyseos
	MDQAGIIRDLLVWLESHLDQPLSLDNVAFKAGYSKWHLQRMFKNVTGHAIGAYIRARRLSKAAVALRLTSRPILDIALQYRFDSQQTFTRAFKKQFNQTPAGYRRACDWNSFGMRPPIRMGEFTMPQATFVTLPEIPLLGQTQSYSCTLEQISVYRAEMRSHFWRQFLHDTDSAPQVLYGLHQVRAGIEKEDEQEILYTTAVSDQDAPSSLQTAQKITLEGGDYVQFTYQGPKEKLQDFILVLYSTCMPTLGLTRRAGQDIERFYTPGGKLTKENTAELNCEYMIPIRESEKQSA-	MSSVVLFEYPLNEKMRTWLRIEYLMQQLTGSMPVSDPVSALSFFRGIGDLLDIFDRGDMRADLVKELDRQQQKLQSWLSVSGVDTLRVTELLQQLKGQSARLMTAPRMGQQLREDRFISQVRQRLSIPGGCCSFDLPALHVWLNLPEEERQAQVTEWYTTLEPLRESLASVLELIRQSGNFQPQTSLNGFFQDTAEDADLLRLKVDNSTALYPQISGHKNRYAIRFLPMDTGGGEIPSRLQFELACC	----MKFGSGILNGWRTFLMNKLWRDPVRIFIAMTGCVILSWSLQNITWTIPLILGVVAAALTDIDDRLAGRLRNISITLACFCLATVSVELLFPHPWLFFFGLAFSSWIYILLGALGQRYATIAFGALLMAIYTMLGIHLFSLWYLQPVLLLSGALWYYLLTMLMHLLFPVQPVQEQLAQTYNQLAGYLDAKAILFDPDAEATDDPSLIQAALVNSQLVSQFNQTKTAIQSRLSGERAARNSRRSLLYYFAAQEIHERANSSHIQYHLLRKEWRYSEILFRFQRLMHMQASACRQVAHSVIMKQPYHHDSRFERSFFHLQQALDRLATLSPGDSQARGLHWLLRNLKAIDDQLISIASEQLLN-NLWLNSDTHLSQEGLTGWQDVKVRLTRHLSPKSA…	------MLKLYSALCLGVALLCNTASASV--TPDIRQNGFVYCVNGVLNTFNPQLASSGLTVDTLAAQLYDSLLGVDPYTYRLTPELASGWDVKDGGATYIFHLRHHVSFQKTAWFTPHRAMDADDVVFSFSRMFDRNNPWHDIGGGSYPYFDSLKFPDNVKSIKKLDNYTVEIQLTHPDASFLWHIATHYAPILSKEYADQLTASGHEEQMDRQPVGTGPFQLSEYRSGQFIRLARNPDYWKGIPRMQQVVIDIGAGGTGRLSKLLTGECDVLAYPAASQLTILRDDPRLRMTLRPGMNIAYLAFNTRKPPLDNPAVRKALALAINNDRLMSSIYYGTAETAASILPRASWAYDSQATVSDYNPAKAIQALKQLNVHDLHLRLMVPTASQPWNPSPLK…	----------------------------------MSFTLRPYQQEAVNATISYFRRSTQPAVIVLPTGAGKSLVIAELARVARGRVLVLAHVKELVAQNHAKYLAYGLEADIFAAGLQRKESQAKVVFGSVQSVARNLEQFSAAFSLLIVDECHRISDSDDSQYQQTISRLRQHNPALRLLGLTATPYRLGKGWIYQFHYHGMVRGDEKALFRDCIYELPLRYMIKRGFLVPPERLDMPVVQYDFSRLQAQQSGLFSEADLNREL-KQQQRITPHIIRQIVEFAQQRKGVMIFAATVEHAREILDLLPASKALISAATPAAERDALINAFKARKLLYMVNVAVLTTGFDAPHVDLIAILRPTESVSLYQQIVGRGLRLSPGKSDCLILDYAGNPHDLFT…	MLSYRHSFHAGNHADVLKHTVQSLIIQSLSEKEKPFLYLDTHAGAGRYLLNSEHAERTGEYMEGIGRLWQNPEAPEQLQPYLSAVSALNPSGRLKYYPGSPLIARHLLRAQDTIELTELHPTDYPLLRNEFLKDDRARVARGDGYQQLKAKLPPAARRGLILIDPPYEMKSDYQAVVDGIREGYKRFATGVFALWYPVVLRQQIKRMLSELQATGIKRILQIELAVRPDSDQRGMTASGMIVINPPWKLAAEMEAVLPWLHKQLSPAGTGHTLVNWVVPE
	>T_morbirosei	>T_ptyseos	>T_ptyseos	>T_sp_NML_06	>E_tasmaniensis	>T_sp_NML_06
	MDQAGIIRDLLVWLESHLDQPLSLDNVAFKAGYSKWHLQRMFKNVTGHAIGAYIRARRLSKAAVALRLTSRPILDIALQYRFDSQQTFTRAFKKQFNQTPAGYRRASDWNSFGLRPPIRMGEFSMPQPTYVTLPETTLMGQTQSYSCTLEQISVYRAEMRGHFWRQFLHDTDA-PHILYGLHQVRSSADKEDEQEILYTTAVTESDSGQSLQSAQKIILEGGEYVQFSYKGPKEQLQDFILVLYSTCMPTLGLTRRAGQDIERFYTPGGKLTKENTAELHCEYLIPIRNEARRVA-	MSTVILFEYPLNEKMRTWLRVEYILNNLSSSQPVDDPASALSFFRGIGDLLDIFDRGDIRADLVKELDRQQQKLYSWLSVSGVDATRVSELQQELKKQGTLMMTVPRMGQQLREDRFISQVRQRLGIPGGCCSFDLPALHIWLNSAAAERQTRVDEWCSTLQPLRESLRLVLDLIRQSGNFHAETSLNGFFQDNAEDADLIRLQLTAEDQLYPQISGHKNRYAIRFMPMDSEYGEIPARLQFEIACC	----MNFGSDLLNRWHTFLMNKLWRDPARIFLAMTGCVILSWSLQNITWTIPLILGVVAAALADIDDRLTGRLRNMLITLVCFCIATVSVEILFPYPPLFMIGLAVSSWVFTLLGALGQRYATISFGALLIAIYTMLGIHLFSAWYIQPVLLLAGALWYNFLTLIMHLLFPVQPVQQQLAATYTQLAGYLDAKANLFDPDTGDSDEPSLIDAALANSQLVSQFNITKTAIQSRLNGERAARNSRRSLLYYFAAQEIHERANSSHVQYHQLRNEWRYSEILFRFQRLLHMQANACRQIAHSVTLKKPYQHEHRFERAFFHLDQALIRLKVQYPQDPNTRALQWLLRNLKAIDDQLLSIASEQVLN-SPWLNSDTHLSQEGLTGWQDIRIRFSRHLSPKSS…	------MLKLSSALLLGLTLSLSNALAAS--QPDIRQSGFVYCVNGVLNTFNPQLASSGLTVDTLAAQLYDSLLGVDPYTYRLVPQLASSWEVKDNGATYIFHLRQGVPFQTTAWFTPHRTMNADDVVFSFSRMFNRNDPWHEIGGGHYPYFDSLRFPDNVSSIKKLDNMTVEIRLKQPDASFLWHIATHYAPILSAEYAHQLSASGQEEQMDRQPVGTGPFQLSEYHSGQFIRLARNPHYWKGMPRMKQVVIDIGAGGTGRLSKLLTGECDVLAYPAASQLDILRDDPRLRMSLRPGMNVAYLAFNTRKPPLDNPQVRKALSLAINNERLMSSIYYGTAETAASILPRASWAYDAQASVTAYDPIKAQQLLKQLNVHDLQLKLMVPTASQPWNPSPMK…	----------------------------------MSFTLRPYQQEAVDATISHFRRYTQPAVIVLPTGAGKSLVIAELARVARGRVLVLAHVKELVAQNHAKYLAYGLEADIFAAGLQRRESQAKVVFGSVQSVARNLEQFSAAFSLLIVDECHRISDADDSQYQQIINRLRQHNPALRLLGLTATPYRLGKGWIYHYHYHGMVRGAENALFRDCIYELPLRYMIKHGFLVPPERLDMPVVQYDFSRLQAQENGLFSEADLNREL-KQQQRITPHIIQQIVEFAQQREGVMIFAATVEHAREILGLLPGSKALISAATPAAERDALINAFKARELLYMVNVAVLTTGFDAPHVDLIAILRPTESVSLYQQIVGRGLRLSPGKSDCLILDYAGNPHDLYT…	MLSYRHSFHAGNHADVLKHTVQSLIIQSLQEKEKPFLYLDTHAGAGRYLLNSEHAERTGEYTEGIARIWQHPDAPEQLNAYLSAVAALNPSGNLKYYPGSPLIARHLLREQDSLELTELHPTDYPLLRNEFLKDDRARVARSDGYQQLKAKLPPQSRRGLILIDPPYEIKTDYQAVVDGIREGHKRFATGVFALWYPVVLRQQIKRMLNDLQATGIRRILQIELAVRPDSDQRGMTASGMIVINPPWKLAAEMEAVLPWLHQQLSPTGTGHTLVKWVVPE
	>E_pyrifoliae	>P_sp_A4	>P_sp_A4	>E_pyrifoliae	>P_sp_A4	>P_sp_A4
	MDQAGIIRDLLVWLESHLDQPLSLDNVAAKAGYSKWHLQRMFKDVTGHAIGAYIRARRLSKAAVALRLTSRPILDIALQYRFDSQQTFTRAFKKQFSQTPAWYRRSSDWIAFGLRPPIRFGNYVMPEPAWITLPETVLVGSAQSYSCALEQISTFRDEMRLQFWRQFLTETDTVPPILYGLHEARPSNEKDDEQEIFYTTAVLSDQMSSQLHATHRVLLEAGDYVQFTYKGPRSGLQEFVLQVYGTCMPTLKLTRRKGQDIERFYTHGGKKRPEPPTDIHCEYLIPIRRQPEAG--	MSTVVLFEHPLNEKMRTWLRVEFLINQLQDCLPVTQSVSALSLFRVLSELLDIFERGDIRTELLKELERQQQKLRAWAEVPGVDSERVNELRNQLKAQAPLLLNAPRMGQQLREDRLVGLVRQRLSIPGGCCSFDLPGLHIWLHQPQEQRDVQVAGWLATLEPLNTSLTMVLELIRQAGPFRKQTSLNGFYQDNAEGADLLRLQLVLEDRLYPQISGHKSRYAIRFLPFDSENGEVPARLDFELACC	------VKLLTLQGWQRYLYNSSLRYMLRILFAMTGCAAVPWMLEQIDWTIPLTLGVVAAALADLDDRWTGRLKNLLITLLCFCIASVSVELLFPTPWLFLPGLALSTWGFILLGALGQRYATIAFGALLIAVYTMLGIGLFPEWYMQPVLLLLGALWYNLLTLIGHFMFPVRPVQEQLAESFAALARYLDAKAEMFDPDAGAEDSQGLIAVAMANSQLVSQLNLTKTALLSRLRGDRGSRGSRRSLHYYFVAQDIHERASSSHVQYHQLRDDWRYNEILFRFQRLLHRQGHSCRQLSQAILLGEAWQHNSQYERAFDKLQHSLERLQQEMPGEQRIDALFWLLRNLRAIDAQLASIESEQNLN---LPTADNRLSREELDGWSDIRLRLSRHLSPQSP…	------MRKLFPLLLLALSVLSTPVWSSS--PGDIRQSGFVYCVNGVINTFNPQLASGGLVVDTLAAQLYDRLLDVDPYTYRLIPELAESWEVLDNGAAYRFHLRSHVPFQHTPWFTPTRAMNADDVVFSFERVFNRHHPWHNVSGGNYPYFDSLQFVDAVQSVKKLNSHTVEIRLNSPDASFLWHLATHFAPVLSNEYAEQLTRADRQELMDRQPVGTGPFMLNDFRGGQYIRLQRHDDYWKGQPRMSQVVVDISAGGTGRLSKLLTGECDVLAYPAASQLSILRDDPRLRLTLRPGMNTAYLAFNTRKAPLDRPQVRQALALAINNERLMASIYYGTAETAASILPRASWAYDTEAHITSYNPARAREELQALGINDLHLTLWVPPASQAWNPSPLK…	----------------------------------MSFSLRPYQKDAVEATLTHFRRHPDPAVIVLPTGAGKSLVIAELARLARGRVLVLAHVKELVEQNHAKYQAYGLEADIFAAGLKQKQSSGKVVFGSVQSVARNLDQFDGAFSLIIVDECHRIGDDSGSQYQQIFSQLRQQNPQLRLLGLTATPFRLGKGWIYRYHYHGMVRGDEKALFRDCIFELPLRYMIKHGFLVPPERLDMPVVQYDFSRLVAQTNGLFSEADLNREL-QQQQRVTPHILRQIVDMAEERRGVMIFASTVLHAREILALLPEDSALVSAETPASERDSIIRAFKAQQLKFLVNVAVLTTGFDAPHVDLIAILRPTESVSLYQQIVGRGLRLFPGKSDCLILDYAGNPHDLYT…	MLSYRHSFHAGNHADVLKHTVQSLIIESLKEKEKPFFYLDTHAGAGRYQLSGEHAERTGEYLEGIGRIWQQPDAPELLAPWLSAVKSLNHSGNLRYYPGSPLIARHLLREDDKLQLTELHSSDYPLLRNEFSKDARARVERADGYQQLKSKLPPPSRRGLILIDPPYEMKSDYQAVVKGIQEGYKRFNTGIFALWYPVVMRQQIKHMLRDLEATGIRRILQIELAVRPDSDQRGMTASGMIVINPPWKLEQQMRELLPWLHKTLVPNGNGHTKVEWIVPE
	>E_tasmaniensis	>P_eucrina	>P_septica	>E_tasmaniensis	>P_septica	>P_allii
	MDQAGIIRDLLVWLESHLDQPLSLDNVAAKSGYSKWHLQRMFKDVTGHAIGAYIRGRRLSKAAVALRLTSRPILDIALQYRFDSQQTFTRAFKKQFSQTPAWYRRSSDWKAFGLRPPIRLDNYVMPEPTWVNLPETQLVGSTQCYSCTLEQISSFRDEMRLQFWRQFLTETDTVPPILYGLNQARPSSDKDDEQEILYTTAVLSDQMSSKLQATQTVILEAGDYVQFTYKGLRCGLQEFVLQIYGTCMPTLGLTRRKGQDIERFYTHGGKRRPEPPTDIHCEYLIPIRRQPE----	MSTVVLFEHPLNEKMRTWLRVEFLLNQLHETVPVNHSVAALGVFRILADLLDIFERGDMRTELLKELERQQQKLRAWLDVPGVDEQTVSQLSNRLKQLSAELLSAPRMGQHLRDDRLISLVRQRLSIPGGCCSFDLPGLHIWLHQEQTLRDTQVAGWLASLEPLRNSLMMILDLIRQSGVFRHQTSLNGFYQDDAEGADLLRLRLTLEDALYPQISGHKSRYAIRFLPLDSEQGAVPARLNFELACC	------MMSKALPGWRNYLFNSSWRYLLRIFLALTGCAAVPWWLHQIDWTIPLTLGVVAAALADLDDRLTGRLRNLLITLLCFCIASVSVELLFPHPLAFMAGLAISTWGFILLGALGQRYATIAFGALLIAVYTMLGIGLFSQWYMQPILLLVGALWYNVLTLLGHLMFPVRPVQEQLAGSYAQLAQYLEAKANLFDPDGEAQDDATLIRTAMVNSQLVAQLNLTKSTLQSRLRGDRGSRSTRRSLHYYFVAQDIHERASSSHLQYHLLRDDWRYNEILFRFQRLLNMQAQACRQLSQCILLRERWEHDPRFERAFDRLQTALERLQQNEPDAPHLRPLFWLLRNLRAIDAQLGSIESEQSLA-SENLAGDNRLSREGLSGWSDIRLRLSRHMTPASA…	------MRKLFPLLLFALCALSTPAWSTS--PGDIRQSGFVYCVNGVINTFNPQLASGGLVVDTLAAQLYDRLLDVDPYTYRLIPELAESWEVLDDGATYRFYLRQHVSFQHTPWFAPTRPMNADDVVFSFARVFDRHHPWHNVNGGNYPYFDSLQFVDAVQSVKKLNNSTVEIRLNSPDASFLWHLATHYAPVLSQEYAERLSKVDHPELIDRQPVGTGPFMLNDYRGGQYIRLQRHDGYWKGQPRMSQVVVDISAGGTGRLSKLLTGECDVLAYPAASQLSILRDDPRLRLTLRPGMNIAYLAFNTRKAPLDNPKVRQALALAINNERLMTSIYYGTAETAASILPRASWAYDTEAHVTSYNPAQARQELEALGVNDLNLTLWVPSASQAWNPSPLK…	----------------------------------MAFTLRPYQQDAVNATLNHFRRHAEPAVIVLPTGAGKSLVIAELARLARGRVLVLAHVKELVEQNHGKYQAYGLEADIFAAGLQRKESQRKVVFGSVQSVARNLAQFDSAFSLVIVDECHRISDDDSSQYQQIFSHLRQHNPQLRLLGLTATPFRLGKGWIYHFHYHGMVRGDEKALFRDCIYELPLRYMIKHGFLVEPERLDMPVVQYDFSRLTAQANGLFSEADLNREL-KQQQRVTPHIVSQIVEFAEDRRGVMVFASTVEHAREILSLLPANSALISAETPAKERDATIAAFKAQQLKFLVNVAVLTTGFDAPHVDLIAILRPTESVSLYQQIVGRGLRLSPGKTSCLILDYAGNPHDLFT…	MLSYRHSFHAGNHADVLKHTVQSLIITALKEKEKPFLYLDTHAGAGRYQLSGEHAERTGEYLEGIGRVWQQPDAPALLQPYFDAIHALNRSGTLRYYPGSPLIARHLLRPEDKLQLTELHSSDYPLLRTEFSKDSRARVEKADGYQQLKSKLPPLSRRGLVLIDPPYEMKSDYQAVVKGIQEGHKRFGTGVFALWYPVVMRQQIKHMLRDLQATNIRNILQIELAVRPDSDQRGMTASGMIVINPPWKLADQMNTLLPWLHQKLVPTGTGHFSVNQIVPE
	>E_billingiae	>P_sp_At-9b	>P_anthophila	>E_billingiae	>P_deleyi	>P_ananatis
	MDQAGIIRDLLVWLESHLDQPLSLDNVATKAGYSKWHLQRMFKEVTGHAIGAYIRARRLSKAAVALRLTSRPILDIALQYRFDSQQTFTRAFKKQFNQTPAYYRRSSDWNSFGLRPPIRLGDFHVPEPAWITLPETVLVGQTQSYTCTLEQISSARSEMRLHFWRQFLAETDMVPPVLYGLHQSRPSMEKDDEQEILYTTAVPSDKLSQPLQSTQTVMLEGGEYVQFTYEGPHSEFQDFILLVYGTCMPMLKLTRRHGQDIERFYTHGGKKRAEPPTEIRCEYLIPIRAPADSATA	MSTVVLFEHPLNEKMRTWLRVEFLLNQLHDTIPVTHSVSALGVFRIIADLLDIFERGDMRTELLKEQERQQQKLRAWLDVPGVDLQRVQTLGKQLKQQSSELLQAPRMGQQLREDRLIGLVRQRLSIPGGCCSFDLPGLHIWLHLEQSVRDAQVNSWLESLNPLRNSLAMVLDLIRQSGVFRNQTSLNGFYQDNAEGADLLRLQLTLEDALYPQVSGHKSRYAIRFLPLDSERGEVPERLNFELACC	MPAAINMMSATLPGWRKYLFNSAWRYLLRILFALSGCAAIPWWLHQIEWTIPLTLGVVAAALADLDDRLAGRLKNLLITLLCFCIASVSVELLFPWPLAFIAGLAISTWGFILLGALGQRYATIAFGALLIAVYTMLGIGLFSQWYMQPILLLVGALWYNLLTLLGHLMFPVRPVQEQLAGSFSQLARYLDAKANLFDPDAGEQDDAAFVEAAMVNSQLVAQLNLTKTTLQSRLRGDRGSRGTRRSLHYYFVAQDIHERASSSHLQYHLLRGDWRYNEILFRFQRLLNMQAQACRQLAHCILMRERWVHDSRFERAFERLQKAIERLEQREPEAAHTRALFWLLRNLRAIDAQLASIESEQTLSGEDTQHSDNLLSREGLSGWSDIRLRFSRHLTPASA…	------MRTLFSTLLLGLSLFSASTWSAS--PGDIRQSGFVYCVNGAVTTFNPQLASGGLVVDTLAAQLYDRLLDVDPYTYRLIPELAQSWEVLDNGATYRFHLRDNVHFQKTAWFSPTRTLNADDVVFSFQRIFDRQSPWHNVNGGSYPYFDSLQFADAVQSVKKLDKNTVEIRLHNPDASFLWHIATHYAPVLSAEYADRLTKEDRQEQMDRQPVGTGPFMLSSYRTGQYIRLARNPEYWKGLPRMPQVVIDMGAGGTGRLSKLLTGECDVLAYPAASQISILRDDPRLRLTLRPGMNIAYLAFNTRKAPLDRVEVRQALALAINNERLMESIYYGTAETAASILPRASWAYDNEARVTEYNPKKAREELKALGVTDLHLNLWVPSASQSWNPSPLK…	--------VIHASLTARLPPFRGIIATSFAKVSNMSFTLRPYQQDAVNATVSHFRRHHQPAVIVLPTGAGKSLVIAELARLARGRVLVLAHVKELVAQNHSKYQAYGLEADIFAAGLQRKESQRKVVFGSVQSVARNLDQFDSAFSLVIVDECHRIGDDKESQYQQIFNHLRQHNPQLRLLGLTATPFRLGKGWIYQFHYHGMVRGDEKSLFRDCIYELPLRYMIKHQFLVPPERLDMPVVQYDFSRLTAQASGLFSEADLNREL-KQQQRVTPHIIRQIVEFAEERLGVMIFASTVDHAHEILRLLPDNSALISAETPARERDALILAFKAQALKFLVNVAVLTTGFDAPHVDLIAILRPTESVSLYQQIVGRGLRLSPGKTSCLILDYAGNPHDLFT…	MLSYRHSFHAGNHADVLKHTVQSLIITALKEKEKPFFYLDTHAGAGRYQLSGEHAERTGEYLEGIGRIWQQPDAPALLQPYFDAIHALNRSGTLRYYPGSPLIARHLLRPEDKIQLTELHSSDFPMLRTEFSKDSRARVEKADGYQQLKSKLPPLSRRGLVLIDPPYEMKSDYQAVVKGIQEGHKRFGTGVYALWYPVVMRQQIKHMLRDLQATGIRNILQIELAVRPDSDQRGMTASGMIVINPPWKLADQMNTLLPWLHQKLVPAGTGHFSVNQIVPE
	>P_sp_A4	>P_cypripedii	>P_brenneri	>P_sp_A4	>P_anthophila	>P_s_indologenes
	MDQAGIIRDLLVWLESHLDQPLSLDNVAVKAGYSKWHLQRMFKDVTGHAIGAYIRARRLSKAAVALRLTSRPILDIALQYRFDSQQTFTRAFKKQFDQTPAWYRRSSDWNSFGIRPPIRLDDDSMPAASFVNLSQTRLLGQTQSYTCTLEQISSFRDEMRMHFWKQFLLETDTVPPILYGLHESHASHEKDDEQEISYTTAVPDDEAAKSLLSGQPVTLEGGDFVQFTYTGPRSGLQDFILLLYGTCMPTLGLTRRQGQDLERFYTHGGKKRSEPPTEIRCEYLIPIRPQQA----	MSTVVLFEHPLNEKMRTWLRVEFLLNQLHDTIPVTSSVSALGVFRIIGDLLDIFERGDMRTELLKELERQQQKLRAWLDVPGVDLQRVESLSKQLKQQSSELMQAPRMGQQLREDRLVGLVRQRLSIPGGCCSFDIPGLHIWLHLEQSVRDTQVNTWVESLNPLRNSLVMILDLIRQSGVFRNQTSLNGFYQDNAEGADLLRLQLTLEDALYPQVSGHKSRYAIRFLPLDSERGDVPARLNFELACC	------MMSKSLPGWRQYLFNSTWRYLLRILFALSGCAAIPWWLHQIEWTIPLTLGVVAAALADLDDRLAGRLKNLLITLLCFCIASVSVELLFPYPLAFIAGLAISTWGFILLGALGQRYATIAFGALLIAVYTMLGIGLFSQWYMQPILLLVGALWYNLLTLLGHLMFPVRPVQEQLAGSFSQLARYLDAKANLFDPDAGEQDDATFIDAAMVNSQLVAQLNLTKTTLQSRLRGDRGSRGTRRSLHYYFVAQDIHERASSSHLQYHLLRGDWRYNEILFRFQRLLNMQAQACRQLAHSILMRERWVHDSRFERAFERLQKAIERLEQREPEATHTRALYWLLRNLQAIDAQLASIESEQTLAGDDPQHSDNLLSREGLSGWSDIRLRFSRHLTPASA…	------MSKLILSLLLGLSVFSGCAWSAP--TGDIRQSGFVYCVNGTLNTFNPQLASSGLVVDTLAAQLYDRLLDVDPYTYRLMPDLAQSWEVLDGGATYRFHLRNDVQFQHTAWFTPGRNMNADDVVFSFSRMFDRHNPWHDVNGGNYPYFDSLQFSDSVQSIRKLDSHTVEFRLNSPDASFLWHLATHYAPVLSAEYASQLSAAGKQEQLDRMPVGTGPFQLSEYRTGQYIRLARNPAYWRGVPRLQQAVIDLGVGGTGRLSKLLTGECDVLAYPAASQLPILRDDSRLRMTLRPGMNIAYLAFNTRKAPLDRPEVRHALALAINNERLMESIYYGTAETAASVIPRASWAYDNEAKITPWDPPRSRAELAALGIKNLHLRLAVPVTSQAWNPSPLK…	----------------------------------MSFTLRPYQQDAVNATVAHFRRHQEPAVIVLPTGAGKSLVIAELARLARGRVLVLAHVKELVAQNHSKYEAYGLEADIFAAGLQRKESQRKVVFGSVQSIARNLEQFDSAFSLVIVDECHRIGDDKESQYQQIFSHLRQHNPQLRLLGLTATPFRLGKGWIYQFHYHGMVRGDEKSLFRDCIYELPLRYMIKHQFLVPPERLDMPVVQYDFSRLTAQSNGLFSEADLNREL-KQQQRVTPHIVRQIVEFAEDRLGVMIFASTVDHAREILQLLPENSALVSAETPARERDALILAFKAQQLKFLVNVAVLTTGFDAPHVDLIAILRPTESVSLYQQIVGRGLRLSPGKHDCLILDYAGNPHDLFT…	MLSYRHSFHAGNHADVLKHTVQSLIITALKEKEKPFLYLDTHAGAGRYQLSGEHAERTGEYLEGIGRIWQQPDAPALLQPYFDAIHALNRNGTLRYYPGSPLIARHLLRPEDKIQLTELHSSDYPLLRTEFSKDSRARVERADGYQQLKAKLPPLSRRGLILIDPPYEMKSDYQAVVKGIQEGHKRFGTGIYALWYPVVLRQQIKHMLRELEATGIRNILQIELAVRPDSDQRGMTASGMIVINPPWKLADQMNTLLPWLHQKLVPTGTGHFSVNQIVPE
	>P_eucrina	>P_wallisii	>P_conspicua	>P_septica	>P_brenneri	>P_s_stewartii
	MDQAGIIRDLLVWLESHLDQPLSLDNAALKAGYSKWHLQRMFKEVTGHAIGAYIRARRLSKAAVALRLTSRPILDIALQYRFDSQQTFTRAFKKQFNQTPAWYRRSSEWNSYGIRPPIRLDNQPVPEAQFVTLPETILVGQTQSYTCALEQISRYRDEMRVHFWKQFLLETDTVPPVLYGLHQVRASHEKDDEQEILYTTAVPADQQALNMQSNQRVTLEAGDYVQFSYEGPRVALQEFILMLYGTCMPLLGLIRRQGQDIERFYTHGGKKRSEPPADIRCEYLIPIRPQPVN---	--------------MRTWLRVEFLLNQLQDTVPVMDSVSALGVFRIISDLLDIFERGDMRTELLKELERQQQKLRAWLDVPGVDEHTVSHLRDQLKQQSSELMSAPRMGQLLREDRLIALVRQRLSIPGGCCSFDLPGLHIWLHQEQALRDAQVDGWLASLLPLRNSLTMILDLIRQSGVFRHQTSLNGFYQDNAEGSDLLRLQLTLEDALYPQISGHKSRYAIRFLPLDSERGEVPARLNFELACC	------MMSKSLPGWRQYLFNSTWRYLLRILFALGGCAAIPWWLQQIEWTIPLTLGVVAAALADLDDRLTGRLKNLLITLLCFCIASVSVELLFPYPLAFMAGLAISSWGFILLGALGQRYATIAFGALLIAVYTMLGIGLFSQWYMQPMLLLVGALWYNLLTLLGHLMFPVRPVQEQLAGSFSQLARYLDAKANLFDPDAGEQDDATFIDAAMVNSQLVAQLNRTKTTLQSRLRGDRGSRGTRRSLHYYFVAQDIHERASSSHLQYHLLRGDWRYNEILFRFQRLLNMQAQACRQLAHSILMRERWVHDSRFERAFERLQKAIERLEQREPDATHTRALYWLLRNLRAIDAQLASVESEQTLAGEDPQHSDNLLSREGLNGWSDIRLRFSRHLSPASA…	------MSKLISSLMLILSVFSASAWSAE--SRDIRHSGFVYCVNGTLNTFNPQMASSGLAVDTLAAQLYDRLLDVDPYTYRLVPDLASSWEVRDNGATYRFHLRSKVSFQRTSWFTPTRAMNADDVVFSFARMFDRHHPWHNVNGGNYPYFDSLQFADSVQSVKKIDGNTVEIRLNSPDASFLWHLATHYAPVLSAEYADQLTRSGRQEELDRQPVGTGPYQLSEYRAGQYIRLARNPAYWKGVPRLQQAVIDMGAGGTGRLSKLLTGECDVLAYPAASQISILRDDPRLRMTLRPGMNIAYLAFNTRKAPLDRPEVRHALALAINNERLMESIYYGTAETAASVLPRASWAYDSEARVTEYDPKKARAMLEALGITDLHLRLVVPSASQAWNPSPLK…	--------VIRARLTARLPRFRGIITLSLPKVIAMSFTLRPYQQDAVNATVAHFRRHHHPAVIVLPTGAGKSLVIAELARLARGRVLVLAHVKELVAQNHSKYQAYGLEADIFAAGLQRKESQRKVVFGSVQSVARNLDQFDSAFSLVIVDECHRIGDDKESQYQQIFNHLRQHNPQLRLLGLTATPFRLGKGWIYQFHYHGMVRGDEKALFRDCIYELPLRYMIKHQFLVPPERLDMPVVQYDFSRLTAQSNGLFSEADLNREL-KQQQRVTPHIIRQIVEFAEERHGVMIFASTVEHAREILQLLPDNSALISAETPAKERDALIVAFKAQQLKFLVNVAVLTTGFDAPHVDLIAILRPTESVSLYQQIVGRGLRLSPGKTDCLILDYAGNPHDLFT…	MLSYRHSFHAGNHADVLKHTVQSLIITALKEKEKPFLYLDTHAGAGRYQLSGEHAERTGEYLEGIGRIWQQPDAPALLQPYFDAIHALNRNGTLRYYPGSPLIARHLLRPEDKIQLTELHSSDYPLLRTEFSKDSRARVERADGYQQLKAKLPPLSRRGLILIDPPYEMKSDYQAVVKGIQEGHKRFGTGIYALWYPVVLRQQIKHMLRELEATGIRNILQIELAVRPDSDQRGMTASGMIVINPPWKLADQMNTLLPWLHQKLVPTGTGHFSVNQIVPE
	>P_sp_At-9b	>P_dispersa	>P_deleyi	>P_eucrina	>P_conspicua	>P_brenneri
	MDQAGIIRDLLVWLESHLDQPLSLDNVALKAGYSKWHLQRMFKDVTGHAIGAYIRARRLSKAAVALRLTSRPILDIALQYRFDSQQTFTRAFKKQFNQTPAWYRRSSDWNSFGVRPPIRLEDNHMPEPQFVTLPETVLVGQTQSYSCTLEQISSYRDEMRVHFWKQFLLETDTVPPVLYGLHQVRASHEKDDEQEILYTTAVPADQLAKSMQSNQSVILEAGDYVQFTYNGPRTALQEFILLLYGTCMPTLGLVRRQGQDIERFFTHGGKKRSEPPTEIRCEYLIPIRPVQER---	MSTVVLFEHPLNEKMRTWLRVEFLINQLDETLPVNSSVAALGVFRIIGDLLDIFERGDMRTELLKELERQQQKLRAWLDVPGVDEHTVSQLREQLKQQSSELMAAPRMGQQLREDRLIASVRQRLSIPGGCCSFDLPGLHIWLHQPQALRDTLVNSWLASLDPLRNSLTMILNLIRQSGVFRHQTSLNGFYQDNAEGSDLLRLQLTLEDALYPQVSGHKSRYAIRFLPLDSERGEVPARLNFELACC	------MMSQSLPGWRKYLFNSTWRYLLRILFALSGCAAIPWWLQQIEWTIPLTLGVVAAALADLDDRLTGRLKNLLITLLCFCIASVSVELLFPYPLAFMAGLAISTWGFILLGALGQRYATIAFGALLIAVYTMLGIGLFSQWYMQPMLLLVGALWYNLLTLLGHLMFPVRPVQEQLAGSFSQLARYLDAKANLFDPDAGDQDDAAFIDAAMVNSQLVAQLNLTKTTLQSRLRGDRGSRGTRRSLHYYFVAQDIHERASSSHLQYHLLRGDWRYNEILFRFQRLLNMQAQACRQLAHCILMRERWVHDSRFERAFERLQKAIERLARHEPEAAHTGALFWLLRNLRAIDAQLASIESEQTLAGDDPQHSDNLLSREGLSGWSDIRLRFSRHLSPASA…	------MLKILFSLLLSFSALSASA--AP--AESIRQTGFVYCVNGSVNTFNPQMVSSGLVVDTLAAQLYDRLLDVDPYTYRLIPDLAQSWEVRDNGATYRFHLRRNVSFQHTASFTPRRTLNADDVVFSFARMFDRHHPWHNVNGGSYPYFDSLQFADSVQSVKKLDRYTVEIRLNAPDASFLWHIATHYAPVLSQEYAAQLDAKGQQEKLDREPVGTGPYQLSEYRTGQYLRLARNPWYWKGIPRLQQVVIDLGVGGTGRLSKLLTGECDVLAYPAASQLSILRDDPRLRMTLRPGMNIAYLAFNTRKAPLDRPEVRHALALAINNERLMESIYYGTAETAASILPRASWAYDSDARVTEYNPDKSRAALKALGIEDLTLRLVVPTTSMSWNPSPLK…	--------VIRARLTARLPRFRGIIILSLSKVIAMSFTLRPYQQDAVNATVAHFRRHHHPAVIVLPTGAGKSLVIAELARLARGRVLVLAHVKELVAQNHSKYQAYGLEADIFAAGLQRKESQRKVVFGSVQSVARNLDQFDSAFSLVIVDECHRIGDDKESQYQQIFNHLRQHNPQLRLLGLTATPFRLGKGWIYQFHYHGMVRGDEKALFRDCIYELPLRYMIKHQFLVPPERLDMPVVQYDFSRLTAQANGLFSEADLNREL-KQQQRVTPHIIRQIVEFAEDRLGVMIFASTVEHAREILQLLPANSALVSAETPAKERDALIVAFKAQQLKFLVNVAVLTTGFDAPHVDLIAILRPTESVSLYQQIVGRGLRLSPGKTDCLILDYAGNPHDLFT…	MLSYRHSFHAGNHADVLKHTVLSLIITALKEKEKPFFYLDTHAGAGRYLLSGEHAERTGEYLEGIARIWQQPDAPALLQPYFDAIRALNRNGTLRYYPGSPLIARHLLREDDRLQMTELHSSDYPLLRNEFSKDSRARVERGDGYQQLKAKLPPPSRRGLVLIDPPYEMKSDYQAVVKGIQEGHKRFGTGVFALWYPVVLRQQIKHMLRDLEATGIRNILQIELAARPDSDQRGMTASGMIVINPPWKLAAQMNELLPWLHKKLVPAGTGHFVVNQIVPE
	>P_cypripedii	>P_sp_GM01	>P_agglomerans	>P_sp_At-9b	>P_agglomerans	>P_conspicua
	MDQAGIIRDLLVWLESHLDQPLSLDNVALKAGYSKWHLQRMFKDVTGHAIGAYIRARRLSKAAVALRLTSRPILDIALQYRFDSQQTFTRAFKKQFNQTPAWYRRSSDWNSFGIRPPIRLDDNHLPEPQYVTLPETVLVGQTQIYSCTLEQISSYRDEMRVHFWKQFLLETDTVPPVLYGLHQVRASHEKDDEQEILYTTAVTADQLGKSMQSNQSVILEAGDYVQFTYTGPRTALQEFILLLYGTCMPTLGLVRRQGQDIERFFTHGGKKRSEPPTEIRCEYLIPIRPAQ-----	MSTVVLFEHPLNEKMRTWLRVEYLIDQLHETVPVSGSVSALGVFRILSDLLDIFERGDMRTELLKELERQQQKLRAWLDVPGVDELRVSNLRQQLKQYSSELMAAPRMGQQLREDRLIALVRQRLSIPGGCCSFDLPSLHIWLHQDQSVRDVQVNSWLESLNPLRNSLTMILDLVRQSGVFRHQTSLNGFYQDNAEGSDLLRLQLMLEDALYPQVSGHKSRYAIRFLPLDSERGEVPARLNFELACC	MSAATNMMSDAVPGWRKYLFNSTWRYLLRILFALSGCAAIPWWLHQIEWTIPLTLGVVAAALADLDDRLAGRLKNLLITLLCFCIASVSVELLFPYPFAFIIGLAISTWGFILLGALGQRYATIAFGALLIAVYTMLGIGLFSQWYMQPMLLLVGALWYNLLTLLGHLMFPVRPVQEQLAGSFSQLARYLDAKANLFDPDAGDQDDAAFIDAAMVNSQLVAQLNLTKTTLQSRLRGDRGSRGTRRSLHYYFVAQDIHERASSSHLQYHLLRGDWRYNEILFRFQRLLNMQAQACRQLAHCILMRQRWVHDSRFERAFERLQKAIERLEQHDPDATHTRALFWLLRNLRAIDAQLASIESEQTLAGEDPHHSDNLLSREGLSGWSDIRLRFSRHLSPESA…	------MPKLIPTLLLGLSVLSASAWAAP--ANDIRQSGFVYCVNGTVNTFNPQMASSGLVVDTLAAQLYDRLLDVDPYTYRLMPDLAQSWEVRDNGATYRFHLRKDVPFQHTNWFTPTRNMNADDVVFSFARMFDRQHPWHNVNGGSYPYFDSLQFADSVQSVKKIDNDTVEIRLNSPDASFLWHIATHYAPVLSKEYADQLTAKGQQEKLDREPVGTGPFQLSEYRTGQYLRLARNPHYWKGVPRLQQVVIDLGVGGTGRLSKLLTGECDVLAYPAASQLSILRDDPRLRMTLRPGMNIAYLAFNTRKPPLDRPEVRHALALAINNERLMESIYYGTAETAASILPRASWAYDNDARVTEYNPAKAREQLKALGVENLHLRLVVPTASQAWNPSPLK…	----------------------------------MSFTLRPYQQDAVNATVAHFRRHHQPAVIVLPTGAGKSLVIAELARLARGRVLVLAHVKELVAQNHSKYQAYGLEADIFAAGLQRKESQRKVVFGSVQSVARNLDQFDSAFSLVIVDECHRIGDDKESQYQQIFNHLRQHNPQLRLLGLTATPFRLGKGWIYQFHYHGMVRGDEKSLFRDCIYELPLRYMIKHQFLVPPERLDMPVVQYDFSRLTAQSSGLFSEADLNREL-KQQQRVTPHIIRQIVEFAEDRLGVMIFASTVEHAHEILRLLPANSALVSAETPARERDALILAFKAQQLKFLVNVAVLTTGFDAPHVDLIAILRPTESVSLYQQIVGRGLRLSPGKTDCLILDYAGNPHDLFT…	MLSYRHSFHAGNHADVLKHTVLSLIITALKEKEKPFFYLDTHAGAGRYQLSGEHAERTGEYLEGIARIWQQPDAPELLQPYFDAIRALNRNGTLRYYPGSPLIARHLLREDDRLQMTELHSSDYPLLRNEFSKDSRARVERGDGYQQLKAKLPPPSRRGLILIDPPYEMKSDYQAVVKGIQEGHKRFGTGVFALWYPVVLRQQIKHMLRDLEATGIRNILQIELAARPDSDQRGMTASGMIVINPPWKLAAQMNELLPWLHKKLVPAGTGHFVVNQIVPE
	>P_sp_GM01	>P_rodasii	>P_sp_aB	>P_cypripedii	>P_vagans	>P_vagans
	MDQAGIIRDLLVWLESHLDQPLSLDNVAQKAGYSKWHLQRMFKEVTSHAIGAYIRARRLSKAAVALRLTSRPILDIALQYRFDSQQTFTRAFKKQFNQTPAWYRRSSEWNSFGIRPPIRLDDSSLPEAQFVTLPETVLVGQTQSYSCTLEQISSYRDEMRMHFWKQFLLETDTVPPVLYGLHQVRASHEKDDEQEILYTTAVPADQLAKSMQSNQSVVVEAGDYVQFTYNGARSALGEFILLLYGTCMPTLGLVRRQGQDIERFFTHGGKKRSEPPAEIRCEYLIPIRPQTNH---	MSTVVLFEHPLNEKMRTWLRVEFLLNQLHETVPVVSSVSALGVFRIIADLLDIFERGDMRTELLKELERQQQKLRAWLDVPGVDEQTVSSLRDRLKQQSSELNAVPRMGQQLREDRLVALVRQRLSIPGGCCSFDLPSLHIWLHQQQSMRDTQVNGWLESLNALRNSLTMILDLVRQSGVFRHQTSLNGFYQDNAEGSDLLRLQLTLEDALYPQVSGHKSRYAIRFLPLDSERGEVPARLDFELACC	MPAAINMMSDAVPGWRKYLFNSTWRYLLRILFALSGCAAIPWWLHQIEWTIPLTLGVVAAALADLDDRLAGRLKNLLITLLCFCIASVSVELLFPYPFAFIVGLAISTWGFILLGALGQRYATIAFGALLIAVYTMLGIGLFSQWYMQPMLLLVGALWYNLLTLLGHLMFPVRPVQEQLAGSFSQLARYLDAKGNLFDPDAGEQDDAAFIDAAMVNSQLVAQLNLTKTTLQSRLRGDRGSRGTRRSLHYYFVAQDIHERASSSHLQYHLLRGDWRYNEILFRFQRLLNMQAQACRQLAHCILMRERWVHDSRFERAFERLQKAIERLEQREPEAEHTRALFWLLRNLRAIDAHLASIESEQTLAGEDPQHSDNLLSREGLSGWSDIRLRFSRHLSPSSA…	------MPKLFPTLLLGLSVLSASAWALP--ANDIRHTGFVYCVNGTVNTFNPQLASSGLVVDTLAAQLYDRLLDVDPYTYRLIPDLAQSWEVRDNGATYRFHLRKDVAFQHTNWFTPTRKMNADDVVFSFARMFDRQHPWHNVNGGSYPYFDSLQFADSVQSVKKLDDDTVEIRLNSPDASFLWHLATHYAPVLSKEYADQLTAKGQQERLDREPVGTGPFQLSEYRTGQYLRLARNPQYWRGVPRLQQVVIDLGVGGTGRLSKLLTGECDVLAYPAASQLSILRDDPRLRMTLRPGMNIAYLAFNTRKPPLDRPEVRHALALAINNERLMESIYYGTAETAASILPRASWAYDNEARVTEYNPAKSREALKALGVEDLHLRLVVPTASQSWNPSPLK…	----------------------------------MSFTLRPYQQDAVNATVAHFRRHQEPAVIVLPTGAGKSLVIAELARLARGRVLVLAHVKELVAQNHSKYQAYGLEADIFAAGLQRKESQRKVVFGSVQSVARNLDLFDSAFSLVIVDECHRIGDDKESQYQQIFNHLRQHNPQLRLLGLTATPFRLGKGWIYQFHYHGMVRGDEKSLFRDCIYELPLRYMIKHQFLVPPERLDMPVVQYDFSRLTAQSNGLFSEADLNREL-KQQQRVTPHIIRQIVEFAEDRLGVMIFASTVEHAREILQLLPENSALVSADTPARERDALILAFKAQQLKFLVNVAVLTTGFDAPHVDLIAILRPTESVSLYQQIVGRGLRLSPGKTDCLILDYAGNPHDLFT…	MLSYRHSFHAGNHADVLKHTVLSLIITALKEKEKPFFYLDTHAGAGRYQLSGEHAERTGEYLEGIARIWQQPDAPELLQPYFDAIGALNRGPSLRYYPGSPLIARHLLREDDRLQLTELHSSDYPLLRNEFSKDNRARVDRADGYQQLKSKLPPPSRRGLVLIDPPYEMKSDYQAVVKGIQEGHKRFGTGVFALWYPVVLRQQIKHILRDLEATGIRNILQIELAARPDSDQRGMTASGMIVINPPWKLADQMNTLLPWLHKKLVPAGTGHFVVNQIVPE
	>P_wallisii	>P_rwandensis	>P_vagans	>P_sp_GM01	>P_sp_aB	>P_deleyi
	MDQAGIIRDLLVWLESHLDQPLSLDNVALKAGYSKWHLQRMFKEVTGHAIGAYIRARRLSKAAVALRLTSRPILDIALQYRFDSQQTFTRAFKKQFNQTPAWYRRSSEWNSFGIRPPIRLDDHHIPQASFVTLPETVLVGQTQSYTCTLEQISSYRDEMRLHFWKQFLLETDTVPPVLYGLHQVRASHEKDDEQEILYTTAVPADQQALSMQSNQRVILEAGDYVQFSYEGPRSALQDFILLLYGTCMPTLGLVRRQGQDIERFYTHGGKKRSEPPTEIRCEYLIPIRPQQ-----	MSTVVLFEHPLNEKMRTWLRVEFLLNQLHETVPVSGSVSALGVFRIIGDLLDIFERGDMRTELLKELERQQQKLRAWLDVPGVDEQTVSSLRDRLKQQSSELMAAPRMGQQLREDRLVALVRQRLSIPGGCCSFDLPSLHIWLHQEQSLRDMQVNSWLTSLDPLRNSLNMILDLVRQSGVFRHQTSLNGFYQDNAEGSDLLRLQLTLEDALYPQISGHKSRYAIRFLPLDSERGDVPARLNFELACC	MPVAINTMSDAVPGWRKYLFNSTWRYLLRILFALSGCAAIPWWLHQIEWTIPLTLGVVAAALADLDDRLAGRLKNLLITLLCFCFASVSVELLFPWPFAFIIGLAISTWGFILLGALGQRYATIAFGALLIAVYTMLGIGLFSQWYMQPMLLLVGALWYNLLTLLGHLMFPVRPVQEQLAGSFSQLARYLDAKANLFDPDAGEQDDAAFIDAAMVNSQLVAQLNLTKTTLQSRLRGDRGSRGTRRSLHYYFVAQDIHERASSSHLQYHLLRGDWRYNEILFRFQRLLNMQAQACRQLAHCILMRERWVHDSRFERAFERLQKAIERLEQHEPEAPHTRALFWLLRNLRAIDAQLASIESEQTLAGEDPQHSDNLLSREGLSGWSDIRLRFSRHLSPASA…	------MPKLFPSLLLGLSMMSASAWAAP--TDNIRNSGFVYCVNGTVNTFNPQMVSSGLVVDTLAAQLYDRLLDVDPYTYRLIPDLAQSWEVRDNGATYRFHLRKDVAFQHTNWFKPTRKMNADDVVFSFARMFDRKHPWHNVNGGSYPYFDSLQFADSVQSVKKLDSDTVEIRLNSPDASFLWHIATHYAPILSQEYANNLSAKGQQEQMDREPVGTGPFQLSEYRTGQYLRLARNPQYWKGVPRLQQVVIDLGVGGTGRLSKLLTGECDVLAYPAASQLSILRDDPRLRMTLRPGMNIAYLAFNTRKPPLDRPEVRHALALAINNERLMESIYYGTAETAASILPRASWAYDSDARVTEYNPAKAREALKALGLENLHLRLVVPSSSQSWNPSPLK…	----------------------------------MSFTLRPYQQDAVNATVAHFRRHQEPAVIVLPTGAGKSLVIAELARLARGRVLVLAHVKELVAQNHSKYQAYGLEADIFAAGLQRKESQRKVVFGSVQSVARNLDQFDSAFSLVIVDECHRIGDDKESQYQQIFNHLRQHNPQLRLLGLTATPFRLGKGWIYQFHYHGMVRGDEKSLFRDCIYELPLRYMIKHQFLVPPERLDMPVVQYDFSRLTAQSNGLFSEADLNREL-KQQQRVTPHIIRQIVEFAEDRLGVMIFASTVEHAREILRLLPENSALVSAETPARERDALILAFKAQQLKFLVNVAVLTTGFDAPHVDLIAILRPTESVSLYQQIVGRGLRLSPGKTDCLILDYAGNPHDLFT…	MLSYRHSFHAGNHADVLKHTVLSLIITALKEKEKPFFYLDTHAGAGRYQLSGEHAERTGEYLEGIARIWQQPDAPALLQPYFDAIGALNRGPALRYYPGSPLIARHLLREDDKLQLTELHSSDYPLLRNEFSKDNRARVDRADGYQQLKAKLPPLSRRGLVLIDPPYEMKSDYQAVVKGIQEGHKRFGTGIFALWYPVVLRQQIKHMLRDLEATGIRNILQIELATRPDSDQRGMTASGMIVINPPWKLADQMNTVLPWLHKKLVPAGTGHFVVNQIVPE
	>P_dispersa	>P_septica	>P_s_indologenes	>P_rodasii	>P_ananatis	>P_anthophila
	MDQAGIIRDLLVWLESHLDQPLSLDNVALKAGYSKWHLQRMFKEVTGHAIGAYIRARRLSKAAVALRLTSRPILDIALQYRFDSQQTFTRAFKKQFNQTPAWYRRSSEWNSYGIRPPIRLDDYPMPQAQFVTLPETVLVGQTQSYTCTLEQISSYRDEMRIHFWKQFLLETDTVPPVLYGLHQVRASHEKDDEQEILYTTAVPADQQALSMQSNQSVILEAGDYVQFSYQGPRTALQEFILLLYGTCMPTLGLVRRQGQDIERFYTHGGKKRSEPPMEIRCEYLIPIRPQQ-----	MSTVVLFEHPLNEKMRTWLRVEFLIQQLHETVPVTGTASALTFFRIIGELLDIFERGDMRTELLKELERQQQKLRAWADVPGVDMAVVDALRDKLKAQAVQLNSAPRMGQQLREDRLIGLVRQRLSIPGGCCSFDLPGLHIWLHQPQEVRDGHISAWLETLAPLHQSLAMILDLIRQSGAFRHQTSLNGFYQDNAEGADLLRLQLQLEDALYPQVSGHKSRYAIRFLPLDSERGEVPARLNFELACC	---MPAAAISMLSGWRKYLFNSTWRYLLRILFALSGCAAVPWILQQIEWTIPLTLGVVAAALADLDDRLAGRLKNLLITLLCFCIASVSVELLFPHPLVFIIGLAGSTWGFILLGALGQRYATIAFGALLIAVYTMLGIGLFSQWYMQPMLLLVGALWYNLLTLLGHLMFPVRPVQEQLAASFSQLAHYLDAKANLFDPDAGEQDDAAFVKAAMVNSQLVAQLNLTKTTLQSRLRGDRGSRGTRRSLHYYFVAQDIHERASSSHLQYHLLRGDWRYNEILFRFQRLLNMQAQACRQLARAILLRERWEHDGRFERVFERLENAIHRLAQSEPDAAHTGALLWLLRNLQAIDAQLASIETEQAQA-VDPQHSDNLLSREELSGWSDIKLRLSLHLSPASA…	------MPKLFPSLLLGLSVLSASALAAP--TNNIRNSGFVYCVNGTVNTFNPQMVSSGLVVDTLAAQLYDRLLDVDPYTYRLIPDLAQSWEVRDNGATYRFHLRKDVSFQHTNWFKPTRKMNADDVVFSFARMFDRHHPWHNVNGGSYPYFDSLQFSDSVQSVKKLDSDTVEIRLNSPDASFLWHIATHYAPILSQEYADTLTAKGQQEQLDREPVGTGPFQLSEYRTGQYLRLARNPQYWKGVPRLQQVVIDLGVGGTGRLSKLLTGECDVLAYPAASQLSILRDDPRLRMTLRPGMNIAYLAFNTRKPPLDRPEVRHALALAINNERLMESIYYGTAETAASILPRASWAYDNDARVTEYNPAKAREELKALGLEDLHLRLVVPTTSQSWNPSPLK…	----------------------------------MSFTLRPYQQEAVDATLAHFRRHPEPAVIVLPTGAGKSLVIAELARLARGRVLVLAHVKELVAQNHSKYQAYGLEADIFAAGLQRKESQRKVVFGSVQSVARNLSLFDRAFSLVIVDECHRIGDDKASQYQQIFNHLRQHNPQLRLLGLTATPFRLGKGWIYRFHYHGMVRGDEQALFRDCIYELPLRYMIKHQFLVPPERLDMPVVQYDFSRLTAQANGLFNEADLNREL-KQQQRVTPHIIQQIVEFAEDRHGVMIFAATVEHAREILGLLPENSALVSAETHAKDRDALIAAFKAQQLKFLVNVAVLTTGFDAPHVDLIAILRPTESVSLYQQIVGRGLRLSPGKKDCLILDYAGNPHDLFT…	MLSYRHSFHAGNHADVLKHTVLSLIITALKEKEKPFFYLDTHAGAGRYQLSGEHAERTGEYLEGISRIWQQPDAPELLQPYFDAIAALNRSGTLRYYPGSPLIARHLLREDDKLQLTELHSSDYPLLRNEFSKDKRARVDRADGYQQLKAKLPPLSRRGLVLIDPPYEMKSDYQAVVKGIQEGHKRFSTGVFALWYPVVLRQQIKHMLRDLEATGIRNILQIELATRPDSDQRGMTASGMIVINPPWKLAQQMETLLPWLHQKLVPAGTGHAVVNQIVPE
	>P_rodasii	>P_s_indologenes	>P_s_stewartii	>P_rwandensis	>P_allii	>P_agglomerans
	MDQAGIIRDLLVWLESHLDQPLSLDNVALKAGYSKWHLQRMFKEVTSHAIGAYIRARRLSKAAVALRLTSRPILDIALQYRFDSQQTFTRAFKKQFNQTPAWYRRSSEWNSFGIRPPIRLDDHHMPEASFVTLPETVLVGQTQSYSCTLEQISSYRDEMRIHFWKQFLLETDTVPPVLYGLHQVRASHEKDDEQEILYTTAVPADQQAMSMQSNQSVIVEAGDYVQFTYNGARSALGEFILLLYGTCMPTLGLVRRQGQDIERFFTHGGKKRSEPPTEIRCEYLIPIRPQQSR---	MSTVVLFEHPLNEKMRTWLRVEFLIDQLHQVTPLENTATALTFFRLIGELLDIFERGDMRTELLKELERQQTKLRAWADVPGVDMSVVDALRDKLKAQSVLLNSAPRMGQQLREDRLIALVRQRLSIPGGCCSFDLPGLHIWLHLPQTTRDAQVTSWMETLIPLHSTLAMLLDLIRQSGTYRLQTSLNGFYQDNAEGADLLRLQLDIEDALYPQVSGHKSRFAIRFMPLDSERGEVPARLNFQLACC	---MPAAAISMLSGWRKYLFNSTWRYLLRILFALSGCAAVPWILQQIEWTIPLTLGVVAAALADLDDRLAGRLKNLLITLLCFCIASVSVELLFPHPLVFIIGLAGSTWGFILLGALGQRYATIAFGALLIAVYTMLGIGLFSQWYMQPMLLLVGALWYNLLTLLGHLMFPVRPVQEQLAASFSQLAHYLDAKANLFDPDAGEQDDAAFVKAAMVNSQLVAQLNLTKTTLQSRLRGDRGSRGTRRSLHYYFVAQDIHERASSSHLQYHLLRGDWRYNEILFRFQRLLNMQAQACRQLARAILLRERWEHDGRFERVFERLENAIHRLAQSEPDAAHTGALLWLLRNLQAIDAQLASIETEQAQA-VDPQHSDNLLSREELSGWSDIKLRLSLHLSPASA…	------MPKLLTSLLLSLSVLSASALAAP--TDNIRNSGFVYCVNGTVNTFNPQMVSSGLVVDTLAAQLYDRLLDVDPYTYRLIPDLAQSWEVRDNGATYRFHLRKDVSFQHTNWFKPTRKMNADDVVFSFARMFDRQHPWHNVNGGSYPYFDSLQFSDSVQSVKKLDNDTVEIRLNSPDASFLWHIATHYAPILSQEYADKLTAKGQQERLDREPVGTGPFQLSEYRTGQYLRLARNPQYWRGVPRLQQVVIDLGVGGTGRLSKLLTGECDVLAYPAASQLSILRDDPRLRMTLRPGMNIAYLAFNTRKPPLDRPEVRHALALAINNERLMESIYYGTAETAASILPRASWAYDNDARVTEYNPAKAREELKALGIEDLHLRLVVPTTSQSWNPSPLK…	LKKYEKYILNCASLTARLQWIRGIIAADFTKVSSMSFTLRPYQQDAVDATIAHFRRHHEPAVIVLPTGAGKSLVIAELARLARGRVLVLAHVKELVAQNHSKYQAYGLEADIFAAGLQRKESQRKVVFGSVQSVARNLSLFDSAFSLVIVDECHRIGDDKESQYQQIFHHLRQHNPQLRLLGLTATPFRLGKGWIYRFHYHGMVRGDEKALFRDCIYELPLRYMIKHQFLVPPERLDMPVVQYDFSRLTAQANGLFSEADLNREL-KQQQRITPHIIRQIVEFAEDRHGVMLFASTVEHAREILGLLPENSALVSAETHAQERDAVIAAFKAQQLKFLVNVAVLTTGFDAPHVDLIAILRPTESVSLYQQIVGRGLRLSPGKKDCLILDYAGNPHDLFT…	MLSYRHSFHAGNHADVLKHTVLSLIITALKEKEKPFFYLDTHAGAGRYQLSGEHAERTGEYLEGISRIWQQPDAPELLQPYFDAIRALNRSGTLRYYPGSPLIARHLLREDDKLQLTELHSSDYPLLRNEFSKDNRARVDRADGYQQLKSKLPPPSRRGLVLIDPPYEMKSDYQAVVKGIQEGHKRFGTGVFALWYPVVLRQQIKHMLRDLEATGIRNILQIELAARPDSDQRGMTASGMIVINPPWKLAQQMNTLLPWLHQKLVPTGTGHYAVNQIVPE
	>P_rwandensis	>P_s_stewartii	>P_allii	>P_dispersa	>P_s_indologenes	>P_sp_aB
	MDQAGIIRDLLVWLESHLDQPLSLDNVALKAGYSKWHLQRMFKEVTSHAIGAYIRARRLSKAAVALRLTSRPILDIALQYRFDSQQTFTRAFKKQFNQTPAWYRRSSEWNSFGIRPPIRLDDHHMPEAQFVTLPETVLVGQTQSYTCTLEQISSYRDEMRIHFWKQFLLETDTVPPVLYGLHQVRASHEKDDEQEILYTTAVPSDQQALSMQSNQSVILEAGDYVQFTYNGPRSALQEFILLLYGTCMPTLGLVRRQGQDIERFFTHGGKKRSEPPTEIRCEYLIPIRPQQSR---	MSTVVLFEHPLNEKMRTWLRVEFLIDQLHQVTPLENTATALTFFRLIGELLDIFERGDMRTELLKELERQQTKLRAWADVPGVDMSVVDALRDKLKAQSVLLNSAPRMGQQLREDRLIALVRQRLSIPGGCCSFDLPGLHIWLHLPQTTRDAQVTSWMETLIPLHSTLAMLLDLIRQSGTYRLQTSLNGFYQDNAEGADLLRLQLDIEDALYPQVSGHKSRFAIRFMPLDSERGEVPARLNFQLACC	VMPMPVAAINILSGWRKYFFNSTWRYLLRILFALSGCAAVPWLLQQIDWTIPLTLGVVAAALADLDDRLAGRLKNLLITLLCFCIASVSVELLFPHPLAFIVGLAISTWGFILLGALGQRYATIAFGALLIAVYTMLGIGLFSQWYMQPMLLLVGALWYNLLTLLGHMMFPVRPVQEQLAASFSQLAHYLDAKANLFDPDADDQDDATFVEAAMVNSQLVAQLNLTKTTLQSRLRGDRGSRGTRRSLHYYFVAQDIHERASSSHLQYHLLRGNWRYNEILFRFQRLLNMQAQACRQLARALLLRERWEHDSRFERVFERLHNAIQRLEQSHPDAAHTGALFWLLRNLQAIDAQLASIESEQALA-DDPQHSDNMLSREELSGWSDIKLRLSRHLTPASA…	------MPKLFPALLLGLSVLSASALAAP--ADSIRHSGFVYCVNGTVNTFNPQMVSSGLVVDTLAAQLYDRLLDVDPYTYRLIPDLAQSWEVRDNGATYRFHLRKDVSFQHTNWFTPTRKMNADDVVFSFARMFDRQHPWHNVNGGSYPYFDSLQFADSVQSVKKLDNNTVEIRLNSPDASFLWHIATHYAPVLSQEYASQLSAAGQQEQLDRQPVGTGPFQLSEYRTGQYLRLARNPHYWKGVPRLQQVVIDLGVGGTGRLSKLLTGECDVLAYPAASQLSILRDDPRLRMTLRPGMNIAYLAFNTRKPPLDRPEVRHALALAINNERLMESIYYGTAETAASILPRASWAYDNDARVTEYNPAKAREALKALGIEDLHLRLVVPTTSMSWNPSPLK…	----------------------------------MSFTLRPYQQEAVDATVAHFRRHHEPAVIVLPTGAGKSLVIAELARLARGRVLVLAHVKELVAQNHSKYQAYGLEADIFAAGLQRKESQRKVVFGSVQSVARNLSLFDSAFSLVIVDECHRIGDDKESQYQQIFTHLRQHNPNLRLLGLTATPFRLGKGWIYRFHYHGMVRGDEKALFRDCIYELPLHYMIKHQFLVPPERLDMPVVQYDFSRLTAQANGLFSEADLNREL-KQQQRITPQIIRQVVEFADDRQGVMIFASTVEHAREILSLLPENSALVSAETHAKDRDALIAAFKAQQLKFLVNVAVLTTGFDAPHVDLIAILRPTESVSLYQQIVGRGLRLSPGKKDCLILDYAGNPHDLFT…	MLSYRHSFHAGNHADVLKHTVLSLIITALKEKEKPFFYLDTHAGAGRYQLSGEHAERTGEYLEGISRIWQQPDAPELLQPYFDAIRALNRSGTLRYYPGSPLIARHLLREDDKLQLTELHSSDYPLLRNEFSKDNRARVDRADGYQQLKSKLPPPSRRGLVLIDPPYEMKSDYQAVVKGIQEGHKRFGTGVFALWYPVVLRQQIKHMLRDLEATGIRNILQIELAARPDSDQRGMTASGMIVINPPWKLAQQMNTLLPWLHQKLVPTGTGHYAVNQIVPE
	>P_s_indologenes	>P_allii	>P_ananatis	>P_wallisii	>P_s_stewartii	>P_septica
	MDQAGIIRDLLAWLESHLDQPLSLDNVSIKAGYSKWHLQRMFKDVTGHAIGAYIRARRLSKAAVALRLTSRPILDIALQYRFDSQQTFTRAFKKQFNQTPAWYRRSSDWNSFGIRPPIRLGNDTLPEHQFVTLPETVLFGQTQSYTCTLEQISKYRDEMRLHFWRQFLLETDTVPPVLYGLHQVRASHEKDDEQEILYTTAVPVDS-ATNMHSGQNVSLEAGDYVQFNYAGPRVDLQEFILLLYGTCMPTLGLTRRQGQDIERFITHGGKKRTEPPADIKCEYLIPIRR-------	MSTVVLFEHPLNEKMRTWLRVEFLIDQLHDIMPLENTATALTFFRLIGELLDIFERGDMRTELLKELERQQAKLRAWADVPGVDMSVVDALRDKLKAQSVLLNSAPRMGQPLREDRLIALVRQRLSIPGGCCSFDLPGLHIWLHLPQATRDAQVTRWMETLIPLHSTLAMLLDLIRQSGTYRLQTSLNGFYQDNAEGADLLRLQLEMEDALYPQVSGHKSRFAIRFMPLDSEHGEVPARLNFQLACC	---MPAAAISILSGWRKYLFNSTWRYLLRILFALTGCAAVPWVLQQIEWTIPLTLGVVAAALADLDDRLAGRLKNLLITLLCFCVASVSVELLFPHPLAFIIGLAISTWGFILLGALGQRYATIAFGALLIAVYTMLGIGLFSQWYLQPILLLVGALWYNLLTLLGHVMFPVRPVQEQLAASFSQLAQYLDAKANLFDPDADAQDDATFVEAAMVNSQLVAQLNLTKTTLQSRLRGDRGSRGTRRSLHYYFVAQDIHERASSSHLQYHLLRGNWRYNEILFRFQRLLNMQAQACRQLARSVLLRERWEHDSRFERVFERLHNAIQRLEDSHPDATHTRALFWLLRNLQAIDAQLASLESEQALA-DDPQHSDNMLSREEISGWSDIKLRFSRHLTPSSA…	------MPKLFPSLLLGLSVMSASAFAAP--VDTIRQSGFVYCVNGTVNTFNPQMVSSGLVVDTLAAQLYDRLLDVDPYTYRLVPDLAQSWEVRDNGATYRFHLRKNVSFQHTNTFTPTRKMNADDVVFSFARMFDRRHPWHNVNGGSYPYFDSLQFADSVQSVKKLDSDTVEIRLNSPDASFLWHIATHYAPVLSQEYASQLSAKGQQEQLDREPVGTGPYQLSEYRTGQYLRLARNPRYWRGVPRLQQVVIDLGVGGTGRLSKLLTGECDVLAYPAASQLSILRDDPRLRMTLRPGMNIAYLAFNTRKAPLDRPEVRHALALAINNERLMESIYYGTAETAASILPRASWAYDNDARVTEYNPDKAREALKALGIEDLHLRLVVPTTSMSWNPSPLK…	----------------------------------MSFTLRPYQQEAVDATVAHFRRHHEPAVIVLPTGAGKSLVIAELARLARGRVLVLAHVKELVAQNHSKYQAYGLEADIFAAGLQRKESQRKVVFGSVQSVARNLSLFDSAFSLVIVDECHRIGDDKESQYQQIFTHLRQHNPNLRLLGLTATPFRLGKGWIYRFHYHGMVRGDEKALFRDCIYELPLRYMIKHQFLVPPERLDMPVVQYDFSRLTAQANGLFSEADLNREL-KQQQRITPQIIRQIVEFADDRQGVMIFASTVEHAREILSLLPENSALVSAETHAKDRDALIAAFKAQQLKFLVNVAVLTTGFDAPHVDLIAILRPTESVSLYQQIVGRGLRLSPGKKDCLILDYAGNPHDLFT…	MLSYRHSFHAGNHADVLKHTVQSLIISALKEKEKPFLYLDSHAGAGRYLLSGEHAERTGEYLEGIARIWQQPDAPELLKPYFNAIRDLNPNGTLRYYPGSPLIARYLLRAEDKLQLTELHSSDYPLLRGEFLKDSRARVERADGYQQLKAKLPPPTRRGLILIDPPYELKSDYQAVVKAIHEGHKRFATGIFALWYPVVLRQQIKHMLRDLEATGIRNILQIELAVRPDSDQRGMTASGMIVVNPPWKLAQQMNELLPWLHQKLVPAGTGHATVTQLVPE
	>P_s_stewartii	>P_ananatis	>P_eucrina	>P_sp_aB	>P_eucrina	>P_sp_At-9b
	MDQAGIIRDLLAWLESHLDQPLSLDNVSIKAGYSKWHLQRMFKDVTGHAIGAYIRARRLSKAAVALRLTSRPILDIALQYRFDSQQTFTRAFKKQFNQTPAWYRRSSDWNSFGIRPPIRLGNDTLPEHQFVTLPETVLFGQTQSYTCTLEQISKYRDEMRLHFWRQFLLETDTVPPVLYGLHQVRASHEKDDEQEILYTTAVPVDS-ATNMHSGQNVSLEAGDYVQFNYAGPRVDLQEFILLLYGTCMPTLGLTRRQGQDIERFITHGGKKRTEPPADIKCEYLIPIRR-------	MSTVVLFEHPLNEKMRTWLRVEFLIDQLHDIMPLENTATALTFFRLVGELLDIFERGDMRTELLKELERQQTKLRAWADVPGVDMSVVDALRDKLKAQSVLLNSAPRMGQQLREDRLIALVRQRLSIPGGCCSFDLPGLHIWLHLPQATRDAQVTRWMETLIPLHSTLAMLLDLIRQSGTYRLQTSLNGFYQDNAEGADLLRLQLEMEDALYPQVSGHKSRFAIRFMPLDSERGEVPARLNFQLACC	-------MSDAMPAWRRYLFNSSLRYLLRIFLALSGCAAFPWWLQQVEWTIPLTLGVVAAALADLDDRWTGRLRNLIITLCCFCIASVSVELLFPRPWAFTAGLALSSWGFILLGALGQRYATIAFGALLIAVYTMLGIGLFPQWWMQPALLLTGALWYNLLTFIGHLMFPVRPVQEQLAASFSQLARYLEAKANLFDPDGGEQDDAALIATAMANSQLVAQLNQTKNTIQSRLRGDRGSRSTRRSLHYYFVAQDIHERASSSHIQYHQLRNNWRYNEILFRFQRLLNMQAQACRQLAETIVLRQRWHHSSHFERAFARLETALERLQQSDPDAGHTAPLSWLLRNLRAIDAQLASLASEQQLF-ETPLQSEHHLSRDTLRGWSDIRLRLSRHLTPASP…	------MSKLLCSLLLSLSVLSAPAWSAP--AGDIRQTGFVYCVSGTLNTFNPQMASSGLTVDTLAAQLYDRLLDVDPYTYRLKPDLASSWEVRDNGATYRFHLRGGVQFQQTNQFHPTRPLNADDVVFSFERMFDRNHPWHNVNGGNYPYFDSLQFSDSVQSVKKIDSRTVEFRLNSPDASFLWHMATHYAPVLSKEYADQLTAQGHQEEMDRQPVGTGPYQLSEYRTGQYIRLARNPHYWKGVPRLQQAVIDLGSGGTGRLSKLLTGECDVLAYPAASQLSILRDDPRLRMTLRPGMNIAYLAFNTRKPPLDRPEVRHALALAINNERLMESIYYGTAETAASILPRASWAYDNDARITSYDPDKSRAALAALGISDLHLRLVVPVASQSWNPSPLK…	--------------------------------MLMAFTLRPYQQEAVDATVAHFRRHTTPAMIVLPTGAGKSLVIAELARLARGRVLVLAHVKELVEQNHSKYQAYGLEADIFAAGLQRRQSEGKVVFGSVQSVARNLDRFDSAFSLVIVDECHRISDNEESQYQQLFRHLRQHNPQLRLLGLTATPFRLGKGWIYQFHYHGMVRGDEKALFRDCIYELPLRYMIKHGFLVPPERLDMPVVQYDFSRLVPQNSGLFSEADLNREL-KQQQRVTPQIIRQIVEFADDRRGVMIFAATVEHAREILALLPENSALVSAETAVKERDRLIQQFKAQQLKFLVNVAVLTTGFDAPHVDLIAILRPTESVSLYQQIVGRGLRLAPDKRDCLILDYAGNPHDLFT…	MLSYRHSFHAGNHADVLKHTVESLILTALMEKEKPFLYLDTHAGAGRYQLSGEHAERTGEYLEGIARIWQQPDAPELLKPYFSAIRNLNPNGTLRYYPGSPLIARHLLRQDDKLQLTELHSSDYPLLRNEFSKDSRARVERADGYQQLKAKLPPPTRRGLILIDPPYELKSDYQDVVKGIQEGYKRFSTGIYALWYPVVLRQQIKHMTKDLQATGIRNILQIELAVRPDSDQRGMTASGMIVINPPWKLEQQMKELLPWLHQKLVPAGTGHTRVEWIVPE
	>P_allii	>P_agglomerans	>P_sp_At-9b	>P_deleyi	>P_sp_At-9b	>P_cypripedii
	MDQAGIIRDLLAWLESHLDQPLSLDNVSIKAGYSKWHLQRMFKDVTGHAIGAYIRARRLSKAAVALRLTSRPILDIALQYRFDSQQTFTRAFKKQFNQTPAWYRRSSEWNSFGIRPPIRLGNEQQPESQFVTLPETVLMGQTQSYTCTLEQISSYRDEMRVHFWKQFLLETDTVPPVLYGLHQVRASHEKDDEQEILYTTAVPADS-ATTMYSGQKVILEAGDYVQFNYNGPRVELQEFILLLYGTCMPTLGLTRRMGQDIERFITHGGKKRSEPPTEIHCEYLIPIRR-------	MSTPVLFEHPLNEKMRTWLRVEFLINQLDEIVPLDKTVNALTFFRLISELLDIFERGDMRTELLKELERQQQKLRAWADVPGVDMTLVNALRDKLKIQSTQLMNAPRMGQQLREDRLIALVRQRLSIPGGCCSFDLPGLHIWLHLPQKARDAQVEAWMLTLEPLHHALAMILDLIRQSGAFHVQTSLNGFYQDNAEGADLLRLQLSLEDALYPQVSGHKSRYAIRFMPLDSERGEVPARLNFQLACC	------MMHEALPGWRRYLFNSSLRYLLRIFFALAGCAAVPWWLQQIEWTIPLTLGVVAAALADLDDRLAGRLRNLLITLVCFCIASVSVELLFPHPWAFVLGLALSTWGFILLGALGQRYATIAFGALLIAVYTMLGVGLFSQWWMQPSLLLVGALWYNLLTLIGHVMFPVRPVQEQLAASFSQLARYLDAKANLFDPDGGEQDDANLIATAMVNSQLVAQLNLTKSTIQSRLRGDRGSRSTRRSLHYYFVAQDIHERASSSHLQYHQLRDDWRYTEVLFRFQRVLNMQAQACRQLAEALFLRQAWHHDTHVERAFERLETALQRLQQNAPDDAHIRALFWLLRNLRAIDAQLASIESEQQLA-QPATSSDDNLSSDGPGGWADIRLRISRHLTPSSA…	------MSKLLCSLLLSLSALSAPAWSAP--AGDIRQTGFVYCVSGTLNTFNPQMASSGLTVDTLAAQLYDRLLDVDPYTYRLKPDLASGWEVRDNGATYRFHLRSGVQFQQTNQFHPTRPLNADDVVFSFARMFDRHHPWHNVNGGYYPYFDSLQFADSVQSVKKIDNRTVEFRLNSPDASFLWHMATHYAPVLSKEYADQLTAQGRQEELDRQPVGTGPYQLSEYRTGQYIRLARNPHYWKGVPRLQQAVIDLGSGGTGRLSKLLTGECDVLAYPAASQLTILRDDPRLRMTLRPGMNVAYLAFNTRKPPLDRPEVRHALALAINNERLMESIYYGTAETAASILPRASWAYDNDARITSYDPAKSRAALAALGISDLHLRLVVPVASQSWNPSPLK…	----------------------------------MSFTLRPYQQEAVNATIAHFRQHASPAVIVLPTGAGKSLVIAELARLARGRVLVLAHVKELVEQNHSKYQAWGLDADIFAAGLQRKQSERKVVFGSIQSVARNLDRFDSAFSLVIVDECHRISDQSESQYQQLFTHLRQHNPQLRLLGLTATPFRLGKGWIYQFHYHGMVGGDENALFRDCIYELPLRYMIKHGFLVPPERLDMPVVQYDFSRLIPQNNGLFSEADLNRELQQQQQRVTPHIIQQIVEFAEDRRGVMIFAATVEHAREVLSLLPENSALVSAETAVKERDRLINAFKAQQLKFLVNVAVLTTGFDAPHVDLIAILRPTESVSLYQQIVGRGLRLAPGKTDCLILDYAGNPHDLFT…	MLSYRHSFHAGNHADVLKHTVESLILTALMEKEKPFLYLDTHAGAGRYQLSGEHAERTGEYLEGIARIWQQPDAPELLKPYFSAIRNLNPNGTLRYYPGSPLIARHLLRQDDKLQLTELHSSDYPLLRNEFSKDSRARVERADGYQQLKSKLPPPTRRGLILIDPPYELKSDYQAVVKGIQEGHKRFGTGIYALWYPVVLRQQIKHMTKDLQATGIRNILQIELAVRPDSDQRGMTASGMIVINPPWKLEQQMKELLPWLHQKLVPAGTGHTRVEWITPE
	>P_ananatis	>P_brenneri	>P_cypripedii	>P_vagans	>P_cypripedii	>P_rodasii
	MDQAGIIRDLLAWLESHLDQPLSLDNVSTKAGYSKWHLQRMFKDVTGHAIGAYIRARRLSKAAVALRLTSRPILDIALQYRFDSQQTFTRAFKKQFNQTPAWYRRSSDWNSFGIRPPIRLGNDQQPESQFVTLPETVLVGQTQSYTCTLEQISSYRDEMRVHFWKQFLLETDTVPPVLYGLHQVRASHEKDDEQEILYTTAVPTDS-ATNMHSGQKVILEAGDYVQFNYSGPRVELQEFILLLYGTCMPTLGLTRRMGQDIERFITHGGKKRSEPPTEIRCEYLIPIRR-------	MSTPVLFEHPLNEKMRTWLRVEFLINQLDETTPLDKTVNALTFFRLIGELLDIFERGDMRTELLKELERQQQKLRAWADVPGVDMTLVDALREKLKMQSTQLMNAPRMGQQLREDRLIALVRQRLSIPGGCCSFDLPGLHIWLHLPQEARDAQVEAWMQTLVPLHHALAMILDLIRQSGAFRNQTSLNGFYQDNAEGADLLRLQLSLEDALYPQVSGHKSRYAIRFMPLDSERGEVPARLDFQLACC	------MIYDALPGWRRYLFNSSLRYLLRIFFALAGCAAVPWWLQQIEWTIPLTLGVVAAALADLDDRLAGRLRNLLITLICFCIASVSVELLFPYPWAFVIGLALSTWGFILLGALGQRYATIAFGALLIAVYTMLGTGLFHQWWMQPSLLLVGALWYNLLTLIGHLIFPVRPVQEQLAASFSQLARYLDAKATLFDPDGGEQDDAALIATAMANSQLVAQLNLTKSTIQSRLRGDRGSRSTRRSLHYYFVAQDIHERASSSHLQYHQLRDDWRYNEVLFRFQRLLNMQAHACRQLAENILLRQPWHHDAHFERAFERLETALARLQQSAPDEANIRALFWLLRNLRAMDAQLASIESEQKLA-QPAASSDDNLSSDELSGWADIRLRISRHLTPTSA…	------MSKLLCSLLLSLSALSSPAWSAP--AGDIRQTGFVYCVSGTLNTFNPQMASSGLTVDTLAAQLYDRLLDVDPYTYRLKPDLASSWEVRDNGATYRFHLRSGVQFQQTNQFRPTRALNADDVVFSFARMFDRHHPWHNVNGGNYPYFDSLQFADSVQSVKKIDNRTVEFRLNSPDASFLWHMATHYAPVLSKEYADQLTAQGRQEEMDRQPVGTGPYQLSEYRTGQYIRLARNPHYWRGVPRLQQAVIDLGSGGTGRLSKLLTGECDVLAYPAASQLSILRDDPRLRMTLRPGMNIAYLAFNTRKPPLDRPEVRHALALAINNERLMESIYYGTAETAASILPRASWAYDNDSRITGYDPEKSRAALAALGISDLHLRLVVPAASQSWNPSPLK…	----------------------------------MSFTLRPYQQEAVNATVAHFRQHATPAVIVLPTGAGKSLVIAELARLARGRVLVLAHVKELVEQNHSKYQAYGLEADIFAAGLQRKQSERKVVFGSVQSVARNLDRFDSAFSLVIVDECHRISDQSESQYQQLFSHLRQHNPQLRLLGLTATPFRLGKGWIYQFHYHGMVRGDEKALFRDCIYELPLRYMIKHGFLVPPERLDMPVVQYDFSRLTPQNNGLFSEADLNREL-KQQQRVTPHIISQIVEFADDRRGVMIFAATVEHAREVLTLLPENSALVSAETVVKERDRVINAFKAQQLKFLVNVAVLTTGFDAPHVDLIAILRPTESVSLYQQIVGRGLRLSPGKTDCLILDYAGNPHDLFT…	---------------VLKHTVESLILTSMMEKEKPFLYLDTHAGAGRYLLSGEHAERTGEYLEGIGRIWQQPDAPELLKPYLTAVRNLNPHGTLRYYPGSPLIARYLLREEDKLDLTELHSSDYPLLRTEFSKDARARVARGDGYQQLKAKLPPLSRRGVILIDPPYEMKSDYQDVVKGIQEGHKRFATGVFALWYPVVMRQQIKHMVKDLLASNIRNILQIELAVRPDSDQRGMTASGMIVINPPWKLKAQMEELLPWLHKKLVPAGTGHYSVTQIVPE
	>P_septica	>P_conspicua	>P_rodasii	>P_anthophila	>P_sp_GM01	>P_rwandensis
	MDQAGIIRDLLVWLESHLDQPLSLDNVALKAGYSKWHLQRMFKDVTGHAIGAYIRARRLSKAAVALRLTSRPILDIALQYRFDSQQTFTRAFKKQFNQTPAWYRRSSEWNSFGIRPPIRLDDNSMPESTFVTLPETVLVGQTQTYSCTLEQISSYRDEMRIHFWKQFLLETDTVPPVLYGLHQVRASQEKDDEQEILYTTAVPSDQ-AVNLHSGQSVLLEAGDYVQFTYNGPRNELQEFILLLYGTCMPTLGLTRRQGQDIERFYTHGGKKRPEPPKEIRCEYLIPIRRQQAS---	MSTPVLFEHPLNEKMRTWLRVEFLINQLDETTPLDRTVNALTFFRLIGELLDIFERGDMRTELLKELERQQQKLRAWADVPGVDMTLVDTLRDKLKVQATQLMNAPRMGQQLREDRLIALVRQRLSIPGGCCSFDLPGLHIWLHLPQEARDAQVEAWMQTLVPLHHALAMILDLIRQSGTFRNQTSLNGFYQDNAEGADLLRLQLSLEDALYPQVSGHKSRYAIRFMPLDNERGEVPARLNFQLACC	------MLMNAMPGWRRYLFNSSLRYLLRIFFSLAGCAAVPWWLQQIEWTIPLTLGVVAAALADLDDRWTGRLRNLMITLVCFCIASVSVELLFPYPWAFAVGLALSSWGFILLGALGQRYATIAFGALLIAVYTMLGIGLFPQWWMQPALLLIGALWYNLLTFIGHLIFPVRPVQEQLAASFSQLASYLDAKANLFDPDAGEQDDASTIATAMVNSQLVAQLNQTKTTIQSRLRGDRGSRSTRRSLHYYFVAQDIHERASSSHLQYHLLRDDWRYNEVLFRFQRLLNKQAQACRKLAENILLRQPWHHDSSFERTFARLETALERLQHNDPQDPHIRALFWLLRNLRAIDAQLASIESEQALA-EPATSADHHLSREGLSGWADIRLRLSRHLSPGSA…	------MSKLLSSLLLSLSVLSAPAWSAP--AGDIRQSGFVYCVSGTLNTFNPQMASSGLTVDTLAAQLYDRLLDVDPYTYRLKPDLASSWEVRDNGATYRFHLRSGVAFQQTNQFRPTRTLNADDVVFSFARMFDRHHPWHNVNGGNYPYFDSLQFADSVQSVKKIDNRTVEFRLNSPDASFLWHMATHYAPILSKEYADQLTAQGHQEELDRQPVGTGPYQLSEYRTGQYIRLARNPHYWKGVPRLQQAVIDLGSGGTGRLSKLLTGECDVLAYPAASQLSILRDDPRLRMTLRPGMNIAYLAFNTRKPPLDRPEVRHALALAINNERLMESIYYGTAETAASILPRASWAYDNDARITGYDPAKSREALAALGISDLHLRLVVPAASQSWNPSPLK…	----------------------------------MSFTLRPYQQEAVDATLNHFRRHTTPAVIVLPTGAGKSLVIAELARLARGRVLVLAHVKELVEQNHSKYQAYGLQADIFAAGLQRKQSASKVVFGSVQSVARNLERFDSAFSLVIVDECHRISDNEESQYQLLFAHLRQHNPQLRLLGLTATPFRLGKGWIYQFHYHGMVRGDDKALFRDCIYELPLRYMIKHGFLVPPERLDMPVVQYDFSRLIPQNNGLFSEADLNREL-KQQHRVTPHIIRQIVEFAEDRRGVMVFASTVEHAREILTLLPENSALVSAETAVKDRDRLIGAFKAQQLKFLVNVAVLTTGFDAPHVDLIAILRPTESVSLYQQIVGRGLRLSPGKTDCLVLDYAGNPHDLFT…	MLSYRHSFHAGNHADVLKHTVESLILTALMEKEKPFLYLDTHAGAGRYQLSGEHAERTGEYLEGIGRIWQQPDVPELLKPYLSAVRNLNPHGTLRYYPGSPLIARFLLREEDKLELTELHSSDYPLLRNEFSKDDRARVARGDGYQQLKAKLPPLSRRGLILIDPPYEMKSDYQDVVKGIQEGHKRFATGVFALWYPVVMRQQIKHMVKDLQATNIRNILQIELAVRPDSDQRGMTASGMIVINPPWKLKAQMEELLPWLHQKLVPAGTGHYSVTQIVPE
	>P_deleyi	>P_deleyi	>P_rwandensis	>P_agglomerans	>P_rodasii	>P_sp_GM01
	MDQAGIIRDLLVWLESHLDQPLSLDNVAQKAGYSKWHLQRMFKDVTGHAIGAYIRARRLSKAAVALRLTSRPILDIALQYRFDSQQTFTRAFKKQFAQTPAWYRRASDWNSFGIRPPIRLDNEAQPESAFVTLPETVLVGQTQNYTCTLEQISSYRDEMRIHFWKQFLLETDTVPPVLYGLHQVRASQEKDDEQEILYTTAVPADG-AASLFSGQNVILEAGDYVQFSYSGPRACLQEFILLLYGTCMPTLGLTRRQGQDIERFYTHGGKKRAEPPTEIRCDYLIPIRRQAADS--	MSTPVLFEHPLNEKMRTWLRVEFLINQLDESTPLDKTVNALTFFRLIAELLDIFERGDMRTELLKELERQQQKLRAWADVPGVDMTLVNALSDKLRVQSTQLMNAPRMGQQLREDRLIALVRQRLSIPGGCCSFDLPGLHIWLHLPQETRDAQVEAWMQTLEPLHHALAMVLDLIRQSGTFHLQTSLNGFYQDNAEGADLLRLQLSLDDALYPQVSGHKSRYAIRFMPFDSEHGEVPARLNFQLACC	------MRQNPMPGWRHYLFNSSLRYLLRILFALAGCAAVPWWLQQIEWTIPLTLGVVAAALADLDDRWTGRLRNLLITLVCFCVASVSVELLFPYPWAFAIGLALSSWGFILLGALGQRYATIAFGALLIAVYTMLGIGLFPQWWMQPSLLLVGALWYNLLTFIGHLIFPVRPVQEQLAASFSQLARYLEAKANLFDPDAGEQDDATMIATAMVNSQLVAQLNQTKTTIQSRLRGDRGSRSTRRSLHYYFVAQDIHERASSSHLQYHLLRDDWRYNEILFRFQRLLNMQAQACRQLAENILMRQPWHHDTHFERTFARLETALERLAQSDPQDPHIRALSWLLRNLRAIDAQLASIESEQMLA-DPPSSGDNHLSREGLSGWPDIRLRLSRHLSPASA…	------MSKLLCSLLLSLSVLSAPAWSAP--AGDIRQTGFVYCVSGTLNTFNPQMASSGLTVDTLAAQLYDRLLDVDPYTYRLKPDLASSWEVRDNGATYRFHLRSGVQFQQTNQFRPTRALNADDVVFSFARMFDRNHPWHNVNGGNYPYFDSLQFSDSVQSVKKIDNRTVEFRLNSPDASFLWHMATHYAPVLSKEYADQLTAQGRQEEMDRQPVGTGPYQLSEYRTGQYIRLARNPHYWKGVPRLQQAVIDLGSGGTGRLSKLLTGECDVLAYPAASQLTILRDDPRLRMTLRPGMNIAYLAFNTRKPPLDRPEVRHALALAINNERLMESIYYGTAETAASILPRASWAYDNDARITSYDPAKSRAALAALGISDLHLRLVVPAASQSWNPSPLK…	-------------------------------------------------------------VIVLPTGAGKSLVIAELARIARGRVLVLAHVKELVEQNHSKYQAYGLEADIFAAGLQRKQSERKVVFGSVQSVARNLDRFDSAFSLVIVDECHRISDNEESQYQQLFAHLRQHNPQLRLLGLTATPFRLGKGWIYQFHYHGMVRGDQHALFRDCIYELPLRYMIKHGFLVPPERLDMPVVQYDFSRLIPQNNGLFSEADLNREL-KQQNRVTPHIIRQIVEFAEDRRGVMVFAATVEHAHEILSLLPANSALVSAETAVKDRDRLISEFKAQQLKFLVNVAVLTTGFDAPHVDLIAILRPTESVSLYQQIVGRGLRLSPGKTDCLILDYAGNPHDLFT…	MLSYRHSFHAGNHADVLKHTVESLILTALMEKEKPFLYLDTHAGAGRYLLSGEHAERTGEYLEGIGRIWQQPDVPELLKPYLSAVRNLNPHGTLKYYPGSPLIARFLLREEDKMELTELHSSDYPLLRTEFSKDSRARVARGDGYQQLKAKLPPLSRRGLILIDPPYEMKSDYQDVVKGIQEGHKRFATGVFALWYPVVMRQQIKHMVKDLQATNIRNILQIELAVRPDSDQRGMTASGMIVINPPWKLKAQMEELLPWLHQKLVPAGTGHFSVTQIVPE
	>P_brenneri	>P_anthophila	>P_sp_GM01	>P_brenneri	>P_rwandensis	>P_eucrina
	MDQAGIIRDLLVWLESHLDQPLSLDNVALKAGYSKWHLQRMFKDVTGHAIGAYIRARRLSKAAVALRLTSRPILDIALQYRFDSQQTFTRAFKKQFNQTPAWYRRSSEWNSFGIRPPIRLSDEKQPEPTFVTLPETVLVGQTQNYTCTLEQISSYRDEMRIHFWKQFLLETDTVPPVLYGLHQVRASQDKDDEQEILYTTAVPADS-AMNLHSGQSVILEAGDYVQFTYTGPRVELQEFILLLYGTCMPTLGLTRRQGQDIERFYTHGGKKRSEPPSEIQCEYLIPIRRQPAGN--	MSTPVLFEHPLNEKMRTWLRVEFLINQLDETTPLDKTVNALTFFRLTGELLDIFERGDIRTELLKELERQQQKLRAWADVPGVDMTRVDALSDKLKSQSTRLMNAPRMGQQLREDRLIALVRQRLSIPGGCCSFDLPGLHIWLHLPQEVRDAQVEAWMQTLEPLHHALAMVLDLIRQSGSFHTQTSLNGFYQDNAEDADLLRLQLSLDDALYPQVSGHKSRYAIRFMPLDSERGEVPARLNFQLACC	------MMHDALPGWRRYLFNSSLRYLLRIFFALTGCAAVPWWLHQIEWTIPLTLGVVAAALADLDDRWVGRVRNLVITLVCFCIASVSVELLFPHPWAFGLGLALSSWGFILLGALGQRYATIAFGALLIAVYTMLGIGLFPQWWMQPSLLLIGALWYNLLTFIGHLMFPVRPVQEQLAASFSQLARYLEAKANLFDPDGGEHDDATLVATAMVNSQLVAQLNLTKSTIQSRLRGDRGSLSTRRSLHYYFVAQDIHERASSSHLQYHLLRDNWRYNEVLFRFQRLMNMQARACRQLAETILLRQPWHHDSHFERTFERLETALQRLQQNEPQDPHIHALFWLLRNLRAIDAQLASIESEQMLA-EPSPQSDNHLSREGLSGWADIRLRLSRHLSPHSA…	------MSKLICSLLFSFSVLSSPAWSAP--AGDIRQTGFVYCVSGTLTTFNPQMVSSGLTVDTLAAQLYDRLLDVDPYTYRLKPDLAASWEVRDNGATYRFHLRSGVQFQQTNQFKPTRALNADDVVFSFARMFDRHHPWHNVNGGNYPYFDSLQFADSVQSVKKLDNNTVEFRLNSPDASFLWHMATHYAPVLSKEYADQLTAQGRQEEMDRQPVGTGPYQLSEYRTGQYIRLARNPHYWKGVPRLQQAVIDLGAGGTGRLSKLLTGECDVLAYPAASQLSILRDDPRLRMTLRPGMNIAYLAFNTRKPPLDRPEVRHALALAINNERLMESIYYGTAETAASILPRASWAYDSDARVTEYDPKKSRAALEALGLTDLHLRLVVPSASQSWNPSPLK…	-------------------------------------------------------------VIVLPTGAGKSLVIAELARIARGRVLVLAHVKELVEQNHSKYQAYGLDADIFAAGLQRKESESKVVFGSVQSVARNLDRFDSAFSLVIVDECHRISDNEESQYQQLFAHLRQHNPQLRLLGLTATPFRLGKGWIYQFHYHGMVRGDQHALFRDCIYELPLRYMIKHGFLVPPERLDMPVVQYDFSRLIPQNNGLFSEADLNREL-KQQNRVTPHIVRQIVEFAEDRRGVMVFAATVEHAREILSLLPENSALVSAETVVKERDRLISEFKAQQLKFLVNVAVLTTGFDAPHVDLIAILRPTESVSLYQQIVGRGLRLSPGKTDCLILDYAGNPHDLFT…	MLSYRHSFHAGNHADVLKHTVESLILTALMEKDKPFLYLDTHAGAGRYQLSSAHAERTGEYLEGIARIWQQPDAPALLKPYLNAVRNLNPGGTLRYYPGSPLIARYLLREEDKLQLTELHPSDYPLLRTEFSKDARARVERGDGYQQLKAKLPPPARRGLILIDPPYEMKSDYQDVVKGIQEGYKRFATGIYALWYPVVMRQQIKHMLRDLEATGIRNILQIELAVRPDSDQRGMTASGMIVINPPWKLKAQMEELLPWLHKTLVPAGTGHYSVTQVVPE
	>P_conspicua	>P_sp_aB	>P_dispersa	>P_conspicua	>P_dispersa	>P_dispersa
	MDQAGIIRDLLVWLESHLDQPLSLDNVALKAGYSKWHLQRMFKDVTGHAIGAYIRARRLSKAAVALRLTSRPILDIALQYRFDSQQTFTRAFKKQFNQTPAWYRRSSEWNSFGIRPPIRLSDETQPEPSFVTLPETVLVGQTQNYTCTLEQISSYRDEMRIHFWKQFLLETDTVPPVLYGLHQVRASQDKDDEQEILYTTAVPADS-AINLHSGQSVILEAGDYVQFTYTGPRVELQEFILLLYGTCMPTLGLTRRQGQDIERFITHGGKKRSEPPAEIRCEYLIPIRHQPAAS--	MSTPVLFEHPLNEKMRTWLRVEFLINQLDETTLLDKTVNALTFFRLIGELLDIFERGDMRTELLKELERQQQKLRAWADVPGVDMTLVNALHDKLKIQSTQLMNAPRMGQQLREDRLIALVRQRLSIPGGCCSFDLPGLHIWLHLPQETRDAQVEAWMQTLAPLHHALAMVLDLIRQSGAFHMQTSLNGFYQDNAEGADLLRLQLSLDDALYPQVSGHKSRYAIRFMPFDSERGEVPARLNFQLACC	------MMPDAMPGWRRYLFNSSLRYLLRIFFALAGCAAVPWWLQQIEWTIPLTLGVVAAALADLDDRWTGRVRNLLITLVCFCIASVSVELLFPHPWLFAIGLALSSWGFILLGALGQRYATIAFGALLIAVYTMLGIGLFPQWWMQPALLLIGALWYNLLTFIGHLMFPVRPVQEQLAASFSQLARYLEAKANLFDPDGGEQDDAALIATAMVNSQLVAQLNLTKTTIQSRLRGDRGSRSTRRSLHYYFVAQDIHERASSSHLQYHLLRDDWRYNEVLFRFQRLLNMQAQACRQLAENIVLRQPWHHDSHFARSFERLETALQRLQHNDPQATHIRPLFWLLRNLRAIDAQLASIESEQRLA-EPLTQSDHHLSREGLSGWADIRLRLSRHLSPTSA…	------MSKLICALLFSLGVLSLPAWSAP--AGDIRQSGFVYCVSGTLNTFNPQMVSSGLTVDTLAAQLYDRLLDVDPYTYRLKPDLAASWEVRDNGATYRFHLRSGVQFQQTNQFKPTRTMNADDVVFSFARMFDRHHPWHNVNGGSYPYFDSLQFADSVQSVKKVDNKTVEFRLNSPDASFLWHMATHYAPVLSKEYADQLMAQGRQEEMDRQPVGTGPYQLSEYRTGQYIRLARNPHYWKGVPRLQQAVIDLGAGGTGRLSKLLTGECDVLAYPAASQLSILRDDPRLRMTLRPGMNIAYLAFNTRKPPLDRPEVRHALALAINNERLMESIYYGTAETAASILPRASWAYDSDARVTEYDPKKSRKELEALGLTDLHLKLVVPSASQSWNPSPLK…	----------------------------------MSFTLRPYQQEAVDATVAHFRRHATPAVIVLPTGAGKSLVIAELARLARGRVLVLAHVKELVEQNHSKYQAYGLQADIFAAGLQRKQSEGKVVFGSVQSVARNLASFDSAFSLVIVDECHRISDNEESQYQQLFAHLRQHNPQLRLLGLTATPFRLGKGWIYQYHYHGMVRGDDNALFRDCIYELPLRYMIKHGFLVPPERLDMPVVQYDFSRLIPQNNGLFSEADLNREL-KQQQRVTPQIMRQIIEFAETRRGVMVFAATVEHAREILSLLPENSALVSAETPVKERDRLIQQFKAQQLKFLVNVAVLTTGFDAPHVDLIAILRPTESVSLYQQIVGRGLRLAPGKTDCLILDYAGNPHDLFT…	MLSYRHSFHAGNHADVLKHTVESLILTALMEKEKPFLYLDTHAGAGRYQLSGEHAERTGEYLEGIARIWQQPDAPALLKPYLAAIRNLNPTGTLRYYPGSPLIARHLLRDEDKLQLTELHPTDYPLLRSEFSKDARARVERADGYQQLKAKLPPPTRRGLILIDPPYEMKSDYQDVVKGIQEGHKRFATGVYALWYPVVLRQQIKHMLKDLEATGIRNILQIELAVRPDSDQRGMTASGMIVINPPWKLKAQMEELLPWLHQKLVPAGTGHYSVTQIVPE
	>P_sp_aB	>P_vagans	>P_wallisii	>P_s_indologenes	>P_wallisii	>P_wallisii
	MDQAGIIRDLLVWLESHLDQPLSLDNVAQKAGYSKWHLQRMFKDVTGHAIGAYIRARRLSKAAVALRLTSRPILDIALQYRFDSQQTFTRAFKKQFAQTPAWYRRSSEWNSFGIRPPIRLDDETQPEPAFVSLPETVLVGQTQNYTCILEQISSYRDEMRMHFWKQFLLETDTIPPVLYGLHQVRASQDKDDEQEILYTTAVPADS-AVNLHSGQKVILEGGDYVQFTFNGPRVNLQEFILLLYGTCMPTLGLTRREGQDIERFYTHGGKKRSEPPTEIRCEYLIPIRRQQAEAS-	MSTPVLFEHPLNEKMRTWLRVEFLINQLDETTPLDKTVNALTFFRLTGELLDIFERGDMRTELLKELERQQQKLRAWADVPGVDMTLVDALRDKLKIQSTQLMNAPRMGQQLREDRLIALVRQRLSIPGGCCSFDLPGLHIWLHLPQETRDAQVEAWMQTLEPLHHALAMVLDLIRQSGAFHMQTSLNGFYQDNAEGADLLRLQLSLDDALYPQVSGHKSRYAIRFMPLDSERGEVPARLNFQLACC	------MMHDASPGWRRYLFNSSLRYLLRIFFALAGCAAFPWWLQQIEWTIPLTLGVVAAALADLDDRWTGRVRNLVITLLCFCIASVSVELLFPYPWAFAGGLALSSWGFILLGALGQRYATIAFGALLIAVYTMLGIGLFPQWWMQPALLLIGALWYNLLTFIGHLMFPVRPVQEQLAASFSQLARYLEAKANLFDPDGGEQDDAALIATAMVNSALVAQLNQTKSTIQSRLRGDRGSRSTRRSLHYYFVAQDIHERASSSHLQYHLLRDDWRYNEVLFRFQRLLNMQAQACRQLAENIVLRQRWHHDSHFERSFERLESTLQRLQQQDPEATHIRPLFWLLRNLRAIDAQLASIESEQILA-EPLTPADINLSREGLSGWADIRLRLSRHLSPSSA…	------MLKLMPSLLLSLSVLSAPVWSAPAPATDIRQSGFVYCVNGTLNTFNPQMASSGLTVDTLAAQLYDRLLDVDPYTYRLQADLADSWEVRDNGATYRFHLRHGVQFQHTSNFTPTRTMNADDVVFSFARMFDRKHPWHDVNGGYYPYFDSLQFADAVQSVKKIDNYTVEIRLNSPDASFLWHMATHYAPILSKEYADSLDKTGHQETLDRLPVGTGPFQLSEYRSGQYIRLARNPYYWKGVPRLQQVVIDLGAGGTGRLSKLLTGECDVLAYPAASQISILRDDPRLRMTLRPGMNIAYLAFNTRKPPLDRPEVRHALALAINNERLMESIYYGTAETAASILPRASWAYDTDASITAYDPKKARAALEAAGVTDLHLRLVVPAASQSWNPAPLK…	-----------------------MCTRFRKKFAPMSFTLRPYQQEAVDATVAHFRRHASPAVIVLPTGAGKSLVIAELARLARGRVLVLAHVKELVEQNHSKYQAYGLDADIFAAGLQRKQSEGKVVFGSVQSVARNLNRFDSAFSLVIVDECHRISDHDESQYQQLFTHLRQHNPQLRLLGLTATPFRLGKGWIYHFHYHGMVRGDDKALFRDCIYELPLRYMIKHGFLVPPERLDMPVVQYDFSRLIPQNNGLFSEADLNREL-KQQNRVTPHIIRQIIEFAEDRRGVMIFASTVEHAREILTLLPENSALVSAETAVKERDRLIQAFKAQQLKFLVNVAVLTTGFDAPHVDLIAILRPTESVSLYQQIVGRGLRLAPGKTDCLILDYAGNPHDLFT…	MLSYRHSFHAGNHADVLKHTVESLILTALMEKEKPFLYLDTHAGAGRYQLSGEHAERTGEYLEGIARIWQQPDAPALLKPYLAAVRNLNPNGTLRYYPGSPLIARHLLRAEDKLELTELHSSDYPLLRGEFSKDSRARVSRGDGYQQLKAKLPPPTRRGLILIDPPYEMKSDYQDVVKGIQEGHKRFATGVYALWYPVVLRQQIKHMLRDLEATGIRNILQIELAVRPDSDQRGMTASGMIVINPPWKLKAQMEEVLPWLHQKLVPAGTGHYSVTQIVPE
	>P_anthophila	>E_billingiae	>E_billingiae	>P_s_stewartii	>T_sp_NML_06	>E_billingiae
	MDQAGIIRDLLVWLESHLDQPLSLDNVAQKAGYSKWHLQRMFKDVTGHAIGAYIRARRLSKAAVALRLTSRPILDIALQYRFDSQQTFTRAFKKQFAQTPAWYRRASDWNSFGIRPPIRLDNETQPEPTFVTLPETVLVGQTQNYTCILEQISSYRDEMRIHFWKQFLLETDTVPPVLYGLHQVRASQEKDDEQEILYTTAVPADS-AGSLHSGQNVILEAGDYVQFTYTGPRVNLQEFILLLYGTCMPTLGLTRRQGQDIERFYTHGGKKRAEPPTEIRCEYLIPIRRQTPVS--	MSTTILFEYPLNEKMRTWLRIEFLISQLESSRTITDPLGALTFFRNAAELLDVFERGELRTDIVKELEKQQQKLRAWADVPGVDMELIDTLRDKLKACSGTLMAAPRMGQLMREDRLIGLVRQRLSIPGGCCSFDLPTLHIWLHVAQEQRDAQVAVWMESLMPIREALTQILDLIRQSGEFRTQTSVNGFFQDNGEGAELLRLQLSLDDSLYPQVSGHKSRYAIRFLPLDSERGEVPARLDFELACC	------MRLSLSSRLRRYAYNTALLYNLRIFIALVGTAGVPWWLNQITWTIPLTLGVVAAALADLDDRLSGRLRNLVITLVCFCIASVSVELLSPYPWLFILGLAVSTWGFILLGALGQRYATIAFGALLIAIYTLLGLGLFPQWYLQPSLLLVGAIWYNLLTLTGHVIFPVRPLQENIARSFEGLAVYLEAKAGLFDPDIEENENASLIDVAMANSQLVATLNQAKISIQSRLRGDRGQRSTRRTLHYYFVAQDIHERASSSHAQYHALRQEYRYSDILFRFQRLLTLQAKACQQLANCILLRETYQHNSRFERTFIHLNAALDRLAAARPGSSDVKAMHYLLNNLKAIDAQLATIESEQILE-SHHENHDQTLSSEGLTGWADIRLRISRHLSPESP…	------MLKLMPSLLLSLSVLSAPVWSAPALATDIRQSGFVYCVNGTLNTFNPQMASSGLTVDTLAAQLYDRLLDVDPYTYRLQADLADSWEVRDNGATYRFHLRHGVQFQHTSNFTPTRTMNADDVVFSFARMFDRKHPWHDVNGGYYPYFDSLQFADAVQSVKKIDNYTVEIRLNSPDASFLWHMATHYAPILSKEYADSLDKTGHQETLDRLPVGTGPFQLSEYRSGQYIRLARNPYYWKGVPRLQQVVIDLGAGGAGRLSKLLTGECDVLAYPAASQISILRDDPRLRMTLRPGMNIAYLAFNTRKPPLDRPEVRHALALAINNERLMESIYYGTAETAASILPRASWAYDTDASITAYDPKKARAALEAAGVTDLHLRLVVPAASQSWNPAPLK…	----------------------------------MSFTLRPYQQEAVDATIRYFRKHRQPAVIVLPTGAGKSLVIAELARKAKGRVLVLAHVKELVAQNYAKYQALGLDAGIFSAGLQQKQSTQKVVFASVQSVSRNLDAFDDAFSLLIVDECHRIADDKQSQYQTILTHLRERCPELRLLGLTATPFRLGKGWIYHFHYHGMVRGDENALFRECIYELPLRYMIKNQYLTEPQRMDMPVIHYDFSALFATQQGLFSERALNEQI-SKQPRVTPAIVRQIVELSESRKGVMIFAATVMHAREILGLLPQDSALISGETPGAERDRLLNAFKQQQIKYLVNVSVLTTGFDAPHVDVIAILRPTESVSLYQQIVGRGLRLSPGKTDCLILDYAGNPHDLYS…	MLSYRHSFHAGNHADVLKHTVQSLIITALNEKDKPYLYLDTHAGAGRYQLSGEHAERTGEYLEGIARIWQQDDLPEELESYISCVQALNKNGKLRFYPGSPLIARHLLRPFDKLNMTELHPSDYPMLRNEFQKDDRARTERADGFQQLKSKLPPLSRRGLVLIDPPYEMKTDYQAVVQGLVEGYKRFGTGVFALWYPVVLRQQIKRITKELEASGIRRILQIELGVRPDSDRFGMTASGMIVINPPWKLEQQMNNVLPWLLKHLVPSGTGHTKVSWIVPE
	>P_vagans	>E_pyrifoliae	>E_tasmaniensis	>P_allii	>T_morbirosei	>E_pyrifoliae
	MDQAGIIRDLLVWLESHLDQPLSLDNVAQKAGYSKWHLQRMFKDVTGHAIGAYIRARRLSKAAVALRLTSRPILDIALQYRFDSQQTFTRAFKKQFAQTPAWYRRSSDWNSFGIRPPIRLDDETQPEPAFVTLPETVLVGQTQNYTCILEQISSYRDEMRIHFWKQFLLETDTVPPVLYGLHQVRASQDKDDEQEILYTTAVPADS-AVNLHSGQSVILEAGDYVQFTYNGPRVNLQEFILLLYGTCMPTLGLTRRQGQDIERFYTHGGKKRSEPPTEIRCEYLIPIRRQTVAS--	MSTTVLFEHPLNEKMRTWLRIEFLLKQLTACQIIVDHLGALTFFRNAAELLDVFERGELRTEILKELERQQQKLLSWAEIPGVDMTRIDALRAELKSCAACLIAAPRMGQLLREERLISLVRQRLSIPGGCCSFDLPTLHIWLHIEQKQRDQQVAVWLESLAPIRDALTLILDLIRQSGILRTHTSLNGFFQDNAGGADLLRLQLHLEDALYPQVSGHKSRYAIRFLPLDSERGEVPARFNFELACC	----------MFGNLRQRVFNSAWLYNIRITLALAGTSVLPWWLHQVTWTIPLTLGVVAAALADLDDRLSGRLRNLIITLVCFCVASVSVELLFPYPWLFIAGLAVSSWGFILLGALGPRYATIAFGALLIAIYTMLGINLFPQWYLQPALLLLGAIWYNALTLIGHLLFPIRPLQESISSCFSQLAGYLEAKANLFAPDQPEDDRQTLVDMAMANSRLVTQLNQAKASIQSRLRGDRGQRGTRRTLHYYFVAQDIHERASSSHVQYQTLRETWGTSDILFRFQRLLTLQSQACYQLSRTILLREPYHHSAHFERVLTNLQATLHRLMNKQPDSPEVKAMAYLLNNLKAIDAQLATIESEQILA-DAHSQQNHTLSNEGLTGWSDIRLRLSRHLSPESS…	------MLKLIPSLLLSLSVLSAPAWSAPTPAGDIRQSGFVYCVNGTLNTFNPQMASSGLTVDTLAVQLYDRLLDVDPYTYRLQSDLAASWEVRDNGATYRFHLRHGVQFQHTSNFAPTRAMNADDVVFSFARMFDRKHPWHNVNGGYYPYFDSLQFADSVQSIKKIDNDTVEFRLNSPDASFLWHLATHYAPVLSKEYADSLDKVGHQEELDRLPVGTGPFQLSEYRSGQYIRLARNPHYWKGVPRLQQVVIDLGAGGTGRLSKLLTGECDVLAYPAASQISILRDDPRLRMTLRPGMNIAYLAFNTRKPPLDRPDVRHALALAINNERLMESIYYGTAETAASILPRASWAYDTDASITGFDPKKAREALEAAGVKDLHLRLVVPSASQSWNPAPLK…	----------------------------------MSFTLRPYQQEAVDAAIRYFRQHPQPAVIVLPTGAGKSLVIAELARKARGRVLVLAHVKELVAQNHAKFQALGLSADIFSAGLKQKQSQEKVVFGSVQSVARNLDAFDAEFSLVIVDECHRIADDDDSQYQTIFSYLRQRRPDLKLLGLTATPFRLGKGWIYHFHYHGIVRGDEQAMFHECIYELPLRYMIKQGYLVEPQRVDMPVVHYDFSALFDGQQGLFSERELDKQL-RQQRRVTPAIIQQIIELSEQRLGVMIFAATVMHAREILGLLPPKSALISGETPAKERDETLTAFKQQQIKYLVNVSVLTTGFDAPHVDVIAILRPTESVSLYQQIVGRGLRLSAGKKDCLILDYAGNPHDLYS…	MLSYRHSFHAGNHADVLKHTVQSLIISALNEKDKPYLYLDTHAGAGRYQLSGEHAERTGEYLEGIARIWQQENLPEELAAYIGVVKNLNPGGKLRYYPGSPLIARFLLREFDKLQLTELHSSDFPLLRNEFLKDDRARTERADGYQQLKSKLPPPSRRGLILIDPPYEMKSDYQDVVKGIQEGYKRFNTGVFALWYPVVLRQQIKRMCNELEATGIRRILQIELAVRPDSDRRGMTASGMIVINPPWKLEQQMKNVLPWLHKMLVPAGTGHTKVNWIVPE
	>P_agglomerans	>E_tasmaniensis	>E_pyrifoliae	>P_ananatis	>T_ptyseos	>E_tasmaniensis
	MDQAGIIRDLLVWLESHLDQPLSLDNVAQKAGYSKWHLQRMFKDVTGHAIGAYIRARRLSKAAVALRLTSRPILDIALQYRFDSQQTFTRAFKKQFAQTPAWYRRSSDWNSFGIRPPIRLDDETQPEPAFVTLPETVLVGQTQNYTCILEQISSYRDEMRIHFWKQFLLETDTVPPVLYGLHQVRASQDKDDEQEILYTTAVPADS-AVNLHSGQNVILEAGDYVQFTYTGPRVNLQEFILLLYGTCMPTLGLTRRQGQDIERFYTDGGKKRAEPPTEIRCEYLIPIRRQTVAS--	MSTTVLFEHPLNEKMRTWLRIEFLLKQLSASQIIVDHQGALTFFRNAGELLDVFERGELRTEILKELERQQQKLLSWAEVPGVDMTQIEMHRAKLKGCATSLIAAPRMGQLLREERLISLVRQRLSIPGGCCSFDLPTLHIWLHIEQQLRDQQVAVWLDSLAPIRDALMLLLALIRQSGILRTHTSLNGFFQDNAEGADLLRLQLRLEDALYPQVSGHKSRYAIRFLPLDSERGEVPARFNFELACC	-------IIMVIDNWRRHAYNSAWLYLIRISLALAGTAFLPWWLDQVTWTIPLTLGAVAAALTDLDDRLSGRLRNLIITLFCFCIASVSVELLFPHPWLFIIGLALSGWGFILLGALGPRYATIAFGALLIAIYTMLGINLFPQWYLQPALLLLGAVWYNLLTLAGHLLFPIRPLQESISRCFSLLAGYLEAKASLFDPDLGDDDRRTLVDMAMANSQLVMQLNQAKASIQSRLRGDRGQRGTRRTLHYYFVAQDIHERASSSHVQYHALREAWGDSDILFRFQRLLTLQAQACQQLSRTILLSEPWHHNPHFERVFANLHAAMQRLASQQPGSSEVKAMNYLLNNLKAIDAQLATIESEQILA-EGSAQHNHTLSSEGLTGWSDIRLRLSRHLSPESP…	------MLKLIPSLLLSLSVLSAPVWSAPTLAGDIRQSGFVYCVNGTLNTFNPQMASSGLTVDTLAAQLYDRLLDVDPYTYRLQSDLAASWDVRDNGATYRFHLRHGVQFQHTATFKPTRAMNADDVVFSFARMFDRKHPWHNVNGGYYPYFDSLQFADSVQSIKKIDNDTVEFRLNSPDASFLWHLATHYAPVLSKEYADSLDKVGRQEELDRLPVGTGPFQLSEYRSGQYIRLARNPHYWKGVPRLQQVVIDLGAGGTGRLSKLLTGECDVLAYPAASQISILRDDPRLRMTLRPGMNIAYLAFNTRKPPLDRPEVRHALALAMNNERLMESIYYGTAETAASILPRASWAYDTDASITPYDPKKAKEALEAAGVHDLHLRLVVPAASQSWNPAPLK…	----------------------------------MSFTLRPYQQEAVDATISYFRKHQQPAVIVLPTGAGKSLVIAELARKARGRVLVLAHVKELVAQNHAKYEALGLSADIFSAGLQQKQSHRKVVFGSVQSVARNLDAFDDAFSLIIVDECHRIADDKESQYQTIFSYLRQRRPELRLLGLTATPFRLGKGWIYHLHYHGMVRGDADALFYECIYELPLRYMIKNGYLTDPHRIDMPVVHYDFSALFSSQQGLFSERDLNNQL-SKQRRVTPEIIRQVIELSEDRHGVMIFAATVMHAREILGLLPPESALISGETPARQRDEILATFKQQKIKYLVNVSVLTTGFDAPHVDVIAILRPTESVSLYQQIVGRGLRLSPGKTDCLILDYAGNPHDLFS…	MLSYRHSFHAGNHADVLKHTVQSLIISSLNEKDKPYLYLDTHAGAGRYQLSGEHAERTGEYLEGIARIWQQDNIPEELAAYIGVVKNLNPGGKLRYYPGSPLIARFLLRECDRLQLTELHSSDFPLLRNEFLKDDRARTERTDGYQQLKSKLPPPSRRGLILIDPPYEMKSDYQDVVKSIQEGYKRFGTGVFALWYPVVLRQQIKRMCNELEATGIRRILQIELAVRPDSDQRGMTASGMIVINPPWKLEQQMKNVLPWLHKVLVPAGTGHTKVSWIVPE
Tree	((P_wallisii:0.01842,(P_eucrina:0.06646,P_dispersa:0.01178)0.525:0.01019)0.904:0.01419,((P_sp_At-9b:0.00687,P_cypripedii:0.02152)0.838:0.01004,((P_sp_A4:0.09947,((T_morbirosei:0.04372,(T_sp_NML_06:0.05960,T_ptyseos:0.05514)0.770:0.02367)1.000:0.18238,(E_billingiae:0.08973,(E_pyrifoliae:0.05087,E_tasmaniensis:0.05731)0.995:0.09216)0.897:0.03983)0.908:0.04145)0.780:0.01118,(P_septica:0.03470,(((P_s…	(P_agglomerans:0.02911,(P_brenneri:0.01230,((((P_s_indologenes:0.0,P_s_stewartii:0.0):0.01443,(P_allii:0.01298,P_ananatis:0.00402)0.845:0.01823)1.000:0.10810,(P_septica:0.05576,(((P_sp_At-9b:0.04229,P_cypripedii:0.03093)0.880:0.02984,((P_sp_GM01:0.06652,(P_rodasii:0.04211,P_rwandensis:0.02954)0.734:0.00938)0.327:0.01186,(P_dispersa:0.04517,(P_wallisii:0.04323,P_eucrina:0.10530)0.767:0.01977)0.895…	((P_deleyi:0.01883,(P_sp_aB:0.01274,(P_agglomerans:0.01592,P_vagans:0.01024)0.866:0.00054)0.943:0.00802)0.838:0.00661,(P_brenneri:0.00417,P_conspicua:0.02965)0.986:0.01716,(P_anthophila:0.01984,(((P_s_indologenes:0.0,P_s_stewartii:0.0):0.05375,(P_allii:0.00884,P_ananatis:0.03491)0.971:0.02370)1.000:0.05198,(P_septica:0.06220,(((P_sp_At-9b:0.04363,P_cypripedii:0.04294)0.983:0.03220,((P_sp_GM01:0.0…	(P_sp_aB:0.01352,P_deleyi:0.01512,(P_agglomerans:0.00525,(P_vagans:0.01013,(P_anthophila:0.01541,((((P_s_indologenes:0.00055,P_s_stewartii:0.00197)0.996:0.03496,(P_allii:0.03701,P_ananatis:0.02226)0.669:0.00974)1.000:0.06693,(P_septica:0.06568,(((P_sp_At-9b:0.02234,P_cypripedii:0.02353)0.474:0.00899,((P_sp_GM01:0.03251,(P_rodasii:0.01202,P_rwandensis:0.01522)0.313:0.00712)0.939:0.01430,(P_dispers…	((P_conspicua:0.00243,(P_brenneri:0.00859,((P_ananatis:0.01908,((P_s_indologenes:0.00364,P_s_stewartii:0.00055)0.993:0.02127,P_allii:0.01467)0.250:0.00247)0.998:0.02891,(P_septica:0.04298,(((P_sp_At-9b:0.02357,P_cypripedii:0.01507)0.951:0.02154,((P_wallisii:0.01947,(P_eucrina:0.04135,P_dispersa:0.03081)0.870:0.00692)0.767:0.01188,(P_sp_GM01:0.02070,(P_rodasii:0.01585,P_rwandensis:0.02318)0.974:0.…	(P_anthophila:0.02844,(P_agglomerans:0.0,P_sp_aB:0.0):0.01429,((P_vagans:0.01371,P_deleyi:0.02274)0.918:0.02147,((P_brenneri:0.01132,P_conspicua:0.00054)0.929:0.02039,(((P_s_indologenes:0.0,P_s_stewartii:0.0):0.00533,(P_allii:0.01511,P_ananatis:0.01549)0.935:0.02620)0.987:0.04664,(P_septica:0.07313,((P_sp_A4:0.07296,((T_morbirosei:0.06967,(T_ptyseos:0.05570,T_sp_NML_06:0.04974)0.894:0.03535)0.999…
Figure (AML tree inferred from single genes. SH-support values from 1,000 replicates are indicated as branch support. Support values below 0.95 are not indicated)

## Sheet: Gene trees with no signal
Supplementary File S4.2 Individual gene information and phylogenies for the seven genes marked as containing no signal
Gene number	Gene190	Gene277	Gene329	Gene358	Gene763	Gene1246	Gene1247
Gene name	30S ribosomal protein S18	UDP-diphospho-muramoylpentapeptide beta-N- acetylglucosaminyltransferase	Prolyl-tRNA synthetase	Glutamate 5-kinase	Cold shock-like protein CspC	30S ribosomal protein S10	30S ribosomal protein S12
Protein sequence	>E_pyrifoliae	>T_sp_NML_06	>T_morbirosei	>T_sp_NML_06	>P_sp_GM01	>P_rodasii	>E_billingiae
	MARYFRRRKFCRFTAEGVQEIDYKDIATLKNYITESGKIVPSRITGTRAKYQRQLARAIKRARYLSLLPYTDRHQ	MSGKRLMVMAGGTGGHVFPGLAVAHELMEQGWQVRWLGTADRMEADLVPKHGIDIDFIRISGLRGKGLKAQLLAPWRIFTAWRQARAILKAWQPDVVLGMGGYVSGPGGLAAWSCGIPVVLHEQNGIAGLTNKGLSKIARKVMQAFPGAFPDAEVVGNPVRTDVLALPAPQRRFEGREGPIRVLVLGGSQGARILNQTLPEVAKLCGERITLWHQTGKGAREAVQQAYDAVGQGGHKITEFIDDMAAAYAWADVVVCRSGALTVSEVAAAGLAAIFVPFQHKDRQQYWNALPLEKAGAAKIFEQPQFTADVVAETLSGWDRPTLLSMALQARAVAVPDATERVANEVAKVVK-	MRTSQYLLSTLKETPSDAEVISHQLMLRAGMIRKLASGLYTWLPTGIRVLRKVETIVREEMDNAGAIEISMPVVQPADLWQESGRWEQYGPELLRINDRNERPFVLGPTHEEVITDLIRNELSSYKQLPLNLYQIQTKFRDEVRPRFGVMRSREFIMKDAYSFHTSQESLQQTYDAMYRAYSQSFSRMGLDFRAVQADTGSIGGNASHEFQVLAKNGEDDVIFSSESDYAANIELAEAVAPAGERPEATQTMTRVDTPNAKTIAQLVEQFDIPVEKTVKTLLVKASEESGHRLVALLVRGDHQLNEVKAEKLPEVAVPLTFATEEELRSELGAGAGSLGPVGLSLPVIADRTVAKMSDFSAGANIDDQHWFGINWGRDLPEAKVADIRNVVEGDISPDG…	MSGSQTLVVKLGTSVLTGGSRRLDRAHILELVRQCAQAISAGHRIVIVTSGAIAAGREHLGYPELPPTIASKQLLAAVGQSQLIQLWEQLFGIYGLHVGQMLLTRADMEDRERFLNAHDMLHALLENQIIPVINENDAVATAEIKVGDNDNLSALAAILSGADKLLLLTDQRGLFTADPRSNPDASLITDVHVIDDELRMIAGGSVSGLGTGGMATKLQAADVACRAGIDVIIASGSEPELISEVLNGQPAGTLFHAQKNPLENRKHWLFGAPPAGSVIIDDGALTALLERGSSLLPKGIRQVQGDFSRGEVISIRSEQGKDIAHGVSRYNSDALRMIAGYHSQQISEILGYEYGSVAVHRDDMIVS	MAKIKGQVKWFNESKGFGFITPADGSKDVFVHFSAIQGNGFKTLAEGQNVEFEIQDGQKGPAAVNVTPI	MSNQRIRIRLKAFDHRLIDQSTAEIVETAKRTGAQVRGPIPLPTRKERFTVLISPHVNKDARDQYEIRTHKRLVDIVEPTEK---PLMH--------------	MATVNQLVRKPRARKVAKSNVPALEACPQKRGVCTRVYTTTPKKPNSALRKVCRVRLTNGFEVTSYIGGEGHNLQEHSVILIRGGRVKDLPGVRYHTVRGALDCSGVKDRKQSRSKYGVKKPKA
	>E_tasmaniensis	>T_ptyseos	>T_ptyseos	>T_ptyseos	>E_billingiae	>P_deleyi	>P_ananatis
	MARYFRRRKFCRFTAEGVQEIDYKDIATLKNYITESGKIVPSRITGTRAKYQRQLARAIKRARYLSLLPYTDRHQ	MSGKRLMVMAGGTGGHVFPGLAVAHHLMAQGWQVRWLGTADRMEADLVPKHGIDIDFIRISGLRGKGIKAQLLAPWRIFTAWRQARAIMKRWKPDVVLGMGGYVSGPGGLAAWSCGIPVVLHEQNGIAGLTNKGLSRIARKVLQAFPGAFANADVVGNPVRTDVLALPAPEQRFAGREGPIRVLVVGGSQGARVLNQTMPYVAEKCGDRITLWHQTGKGALEAVEAEYASVGQTGHRINEFIDDMAQAYAWADVVVCRSGALTVSEVAAAGLAAIFVPFQHKDRQQYWNALPLENAGAARIFEQPAFTASVIAETLNGWDRQQLLTMALKARAVAVPDATERVANEVAKVVK-	MRTSKYMLSTLKETPSDAEVISHQLMLRAGMIRKLASGLYTWLPTGLRVMKKVEKIVREEMDNAGAVEISMPVVQPADLWEESGRWEQYGPELLRIKDRNERPFVLGPTHEEVITDLIRNELSSYKQLPLNLYQIQTKFRDEVRPRFGVMRSREFVMKDAYSFHTSQASLQETYDAMYQAYSQSFSRMGLDFRAVQADTGSIGGSASHEFQVLAKNGEDDVIFSDSSDYAANIELAEAVAPEGERPAATQEMTQVDTPDAKTIAELVEQFSLPVEKTVKTLLVKATEESGHPLVALLVRGDHQLNEVKAEKLDVVAAPLCFATDEEIRQVVGAGAGSLGPVGLTIPVIADRTVAKMSDFSAGANIDGKHWFGINWGRDLPEARVADIRNVVEGDRSPDG…	MSGSQTLVVKLGTSVLTGGSRRLDRAHILELVRQCSQAINAGHRIVIVTSGAIAAGREHLGYPELPPTIASKQLLAAVGQSQLIRVWEQLFGIYGLHVGQMLLTRADMEDRERFLNAHDMLHALLDNRIIPVINENDAVATAEIKVGDNDNLSALAAILSGADKLLLLTDQRGLFSADPRSNPQAELITDVHVIDDELRMIAGGSVSGLGTGGMATKLQAADVACRAGIDVIIASGNEPELINEVLNGKPAGTLFHAQKNKLENRKHWIFGAPPAGAVTIDDGALAALLERGSSLLPKGITCVEGDFSRGEVISIRSQQGRDLAHGVSRYNSDALRMIAGHHSQQISEILGYEYGSVAVHRDDMIVS	MAKIKGQVKWFNESKGFGFITPADGSKDVFVHFSAIQGNGFKTLAEGQNVEFEIQDGQKGPAAVNVTAI	MQNQRIRIRLKAFDHRLIDQSTAEIVETAKRTGAQVRGPIPLPTRKERFTVLISPHVNKDARDQYEIRTHKRLVDIVEPTEK---PLML--------------	MATVNQLVRKPRVRKVAKSNVPALEACPQKRGVCTRVYTTTPKKPNSALRKVCRVRLTNGFEVTSYIGGEGHNLQEHSVILIRGGRVKDLPGVRYHTVRGALDCSGVKDRKQSRSKYGVKKPKA
	>P_sp_At-9b	>T_morbirosei	>T_sp_NML_06	>T_morbirosei	>E_pyrifoliae	>P_conspicua	>P_rodasii
	MARYFRRRKFCRFTAEGVQEIDYKDIATLKNYITESGKIVPSRITGTRAKYQRQLARAIKRARYLSLLPYTDRHQ	MSGKRLMVMAGGTGGHVFPGLAVAHHLMDQGWQVRWLGTADRMEADLVPKHGIDIDFIQISGLRGKGLKAQLMAPLRIFTAWRQARAIMKAWQPDVVLGMGGYVSGPGGLAAWSCGIPVVLHEQNGIAGLTNKGLSKIARKVMQAFPGAFPDAEVVGNPVRTDVLALPAPEQRFAGREGPLRVLVIGGSQGARILNQTMPLVAQKAGESITLWHQTGKGALAQVNELYASVGQTGHRVAEFIDDMAEAYAWADVVVCRSGALTVSEIAAAGLPAIFVPFQHKDRQQYWNALPLEKAGAARIFEQPDFNAQGVADTLAGWDRQQLLAMALKARAIAIPDATERVATEVAKAAK-	MRTTKYLLSTLKETPSDAEVISHQLMLRAGMIRKLASGLYTWLPTGLRVMKKVEKIVREEMDNAGAVEISMPVVQPADLWEESGRWEQYGPELLRIKDRNERPFVLGPTHEEVITDLIRNELSSYKQLPLNLYQIQTKFRDEVRPRFGVMRSREFVMKDAYSFHTTQASLQETYDAMYQAYSQSFTRMGLDFRAVQADTGSIGGSASHEFQVLAKNGEDDVIFSDTSDYAANIELAEAVAPQGERAEATQTMTQVDTPNAKTITELVEQFNLPVEKTVKTLMVKATEESGHTLVALLVRGDHQLNEVKAEKLDVVAAPLTFATEDEIRAVVGAGAGSLGPVGLTIPVIADRTVAKMSDFSAGANIDGKHLFGINWVRDLPEARVADIRNVVEGDRSPDG…	MSGSQTLVVKLGTSVLTGGSRRLNRAHIVELVRQCAQAIDAGHRIVIVTSGAIAAGREHLGYPELPPTIASKQLLAAVGQSQLIQLWEQLFGIYSLHVGQMLLTRADMEDRERFLNARDMLHALLDNRIIPVINENDAVATAEIKVGDNDNLSALAAILSGADKLLLLTDQQGLFTADPRSNPEAKLITDVHVIDDELRMIAGGSVSGLGTGGMATKLQAADVACRAGIDVIIASGNQPVLINEVLNGHPAGTLFHAQKNRLENRKHWIFGAPPAGSITIDDGALNALLERGSSLLPKGIRHIQGDFSRGEVISIRSLQGRDIAHGVSRYNSDALRMIAGHHSQQISEILGYEYGSVAVHRDDMIVS	MAKIKGQVKWFNESKGFGFITPADGSKDVFVHFSAIQGNGFKTLAEGQNVEFEIQDGQKGPAAVNVTAI	MQNQRIRIRLKAFDHRLIDQSTAEIVETAKRTGAQVRGPIPLPTRKERFTVLISPHVNKDARDQYEIRTHKRLVDIVEPTEK---PLML--------------	MATVNQLVRKPRVRKVAKSNVPALEACPQKRGVCTRVYTTTPKKPNSALRKVCRVRLTNGFEVTSYIGGEGHNLQEHSVILIRGGRVKDLPGVRYHTVRGALDCSGVKDRKQSRSKYGVKKPKA
	>P_allii	>P_wallisii	>P_septica	>E_billingiae	>E_tasmaniensis	>P_sp_A4	>P_rwandensis
	MARYFRRRKFCRFTAEGVQEIDYKDIATLKNYITESGKIVPSRITGTRAKYQRQLARAIKRARYLSLLPYTDRHQ	----------------------------------------------------------------------------------------------------------------------------------------------------------------------------------------VVGGSQGARILNQTMPQVAAELGDAITLWHQTGKGGQAIVQQAYREAGQPQHNVTEFIDDMAAAYAWADVV	MRTTQYLLSTLKETPSDAEVISHQLMLRAGMIRKLASGLYTWLPTGLRVLKKVENIVREEMNNAGAIEISMPVVQPADLWQESGRWEQYGPELLRVADRHERPFVLGPTHEEVITDLIRNELSSYKQLPLNLYQIQTKFRDEVRPRFGVMRSREFIMKDAYSFHISQESLQETYDAMYRAYSNSFSRMGLDFRAVQADTGSIGGSASHEFQVLAQSGEDDVIFSTDSDYAANIEMAEAVAPAGDRPQPTQALAQIDTPNAKTIAELVEQFQLPIEKTVKTLMVKASEESGHTLVALLVRGDHELNEIKAEKLDIVASPLAFATEDEIRAAVGAGPGSLGPVGLAMPIIADRSVDKMSDFSAGANVDGKHYVGINWERDLPQAIVADIRNVVEGDPSPDG…	MSSSQTLVVKLGTSVLTGGSRRLNRAHIVELVRQCAQQHAAGHRIVIVTSGAMAAGREHLGYPELPPTIASKQLLAAVGQSRLIQLWEQLFSIYGIHIGQMLLTRADLEDRERFLNARDTLRALLDNHIVPVINENDAVATAEIKVGDNDNLSALAAILAGADKLLLLTDQPGLFTADPRNNPEAELIGDVHLIDDALRALAGDSVSGLGTGGMATKLQAADVACRAGIDTIIAAGNRAGVIADVIDSKPVGTRFHALETPLENRKRWIFGAPPAGEITVDDGALSAILERGSSLLPKGIREVSGNFSRGEVIRIRSLQGRDVAHGVCRYNSDAMRMIAGHHSQQISDILGYEYGPVAVHRDDMIVS	MAKIKGQVKWFNESKGFGFITPADGSKDVFVHFSAIQGNGFKTLAEGQNVEFEIQDGQKGPAAVNVTAI	MKNQRIRIRLKAFDHRLIDQSTAEIVETAKRTGAQVVGPIPLPTRKERFTVLISPHVNKDARDQYEIRTHKRLIDIVEPTEKTVDALMRLDLAAGVDVQISLG	MATVNQLVRKPRVRKVAKSNVPALEACPQKRGVCTRVYTTTPKKPNSALRKVCRVRLTNGFEVTSYIGGEGHNLQEHSVILIRGGRVKDLPGVRYHTVRGALDCSGVKDRKQSRSKYGVKKPKA
	>P_ananatis	>P_eucrina	>P_brenneri	>E_pyrifoliae	>P_sp_At-9b	>E_billingiae	>P_sp_GM01
	MARYFRRRKFCRFTAEGVQEIDYKDIATLKNYITESGKIVPSRITGTRAKYQRQLARAIKRARYLSLLPYTDRHQ	----------------------------------------------------------------------------------------MKQWQPDVVLGMGGYVSGPGGLAAWSCGIPVVLHEQNGIAGLTNKWLAKIATKVMQAFPGAFPAADIVGNPVRTDVLALPSPAERLRDRSGPLRVLVVGGSQGARILNQTLPQVAAELGDAITLWHQTGRGGQAIVQQAYQAAGQPQHKVTEFIDDMAAAYAWADVV	-------------------------------------------------------------------------------------------------------------------------------------------------------------------------------------------------------------------------------------------------------------------------------------------------------------------------------VFATEEEIRAAVGAGPGSIGPVGLKMPIIADRTVAKMSDFSAGANVDGKHYFGINWERDLPLASVADIRNVVEGDLSPDG…	MSSSQTLVVKLGTSVLTGGSRRLNRAHIVELVRQCAQQHAAGHRIVIVTSGAMAAGREHLGYPELPPTIASKQLLAAVGQSRLIQLWEQLFSIYGIHIGQMLLTRADLEDRERFLNARDTLRALLDNHIVPVINENDAVATAEIKVGDNDNLSALAAILAGADKLLLLTDQQGLFTADPRDNPQAELIRDVRGIDDNLRALAGDSVSGLGTGGMTTKLQAADIACRAGIDTIIAAGGRAGVIGDVIASNPVGTCFHALETPLENRKRWIFGAPPAGELVVDDGALSAILERGSSLLPKGIREISGNFSRGEVIRIRNLLGRDVAHGVSRYNSDAMRMIAGHHSQQIGEILGYEYGPVAVHRDDMIVS	MAKIKGQVKWFNESKGFGFITPADGSKDVFVHFSAIQGNGFKTLAEGQNVEFEIQDGQKGPAAVNVTAI	MQNQRIRIRLKAFDHRLIDQSTAEIVETAKRTGAQVRGPIPLPTRKERFTVLISPHVNKDARDQYEIRTHKRLVDIVEPTEKTVDALMRLDLAAGVDVQISLG	MATVNQLVRKPRVRKVAKSNVPALEACPQKRGVCTRVYTTTPKKPNSALRKVCRVRLTNGFEVTSYIGGEGHNLQEHSVILIRGGRVKDLPGVRYHTVRGALDCSGVKDRKQSRSKYGVKKPKA
	>P_brenneri	>E_pyrifoliae	>P_conspicua	>E_tasmaniensis	>P_allii	>E_pyrifoliae	>P_s_indologenes
	MARYFRRRKFCRFTAEGVQEIDYKDIATLKNYITESGKIVPSRITGTRAKYQRQLARAIKRARYLSLLPYTDRHQ	MSGKRLMVMAGGTGGHVFPGLAVAHHLMAQGWQVRWLGTADRMEADLVPKHGIDIEFIRINGLRGKGIKALLAAPLRIFNAWRQARAIMKAWQPDVVLGMGGYVSGPGGLAAWSCGIPVVLHEQNGIAGLTNKWLAKIATKVMQAFPGAFANAQVVGNPVRTDVLALPLPSERLSGREGPTRVLVIGGSQGARVLNQTMPQVAAQLGDSISLWHQVGKGALDEVNSDYIKVNQTQHRVSEFIDDMASAYAWADVVVCRAGALTVSEVAAAGLPAIFVPFQHKDRQQYWNALPLEQAGAAVIYEQPQFTVDAVAATLAGWDRPTLLAMAEKARAVAIPDATERVAAEVSKAAR-	MRTTQYLLSTQKETPSDAEVISHQLMLRAGMIRKLASGLYTWLPTGVRVLKKVENIVREEMNNAGAIEISMPVVQPADLWQESGRWEEYGPELLRIADRHDRPFVLGPTHEEVVTDLIRNELSSYKQLPLNLYQIQTKFRDEVRPRFGVMRSREFIMKDAYSFHVSQESLQETYEAMYRAYSQSFTRMGLDFRAVQADTGSIGGSASHEFQVLAQSGEDDVIFSTDSDYAANIELAEAVAPAGERAAPTQEMRIVDTPDAKTIAELVEQFQLPIEQTVKTLIVKGAEESGHALVALLVRGDHQLNEIKAEKAEIVAAPLVFATEEEIRAAVGAGPGSIGPVGLKMPIIADRTVAKMSDFSAGANVDGKHYFGINWERDLPLASVADIRNVVEGDLSPDG…	MSSSQTLVVKLGTSVLTGGSRRLNRAHIVELVRQCAQQHAAGHRIVIVTSGAMAAGREHLGYPELPPTIASKQLLAAVGQSRLIQLWEQMFSIYGIHIGQMLLTRADLEDRERFLNARDTLRALLDNHIVPVINENDAVATAEIKVGDNDNLSALAAILAGADKLLLLTDQQGLFTADPRNNPQAELIRDVRGIDDDLRALAGDSVSGLGTGGMATKLQAADIACRAGIDTIIAAGSRPGVIGDVIASHPVGTCFHALETPLENRKRWIFGAPPAGELVVDDGALSAILERGSSLLPKGIREISGNFSRGEVIRIRSLQGRDVAHGVSRYNSDAMRMIAGHHSQQIGEILGYEYGPVAIHRDDMIVS	MAKIKGQVKWFNESKGFGFITPADGSKDVFVHFSAIQGNGFKTLAEGQNVEFEIQDGQKGPAAVNVTAI	MQNQRIRIRLKAFDHRLIDQSTAEIVETAKRTGAQVRGPIPLPTRKERFTVLISPHVNKDARDQYEIRTHKRLVDIVEPTEKTVDALMRLDLAAGVDVQISLG	MATVNQLVRKPRVRKVAKSNVPALEACPQKRGVCTRVYTTTPKKPNSALRKVCRVRLTNGFEVTSYIGGEGHNLQEHSVILIRGGRVKDLPGVRYHTVRGALDCSGVKDRKQSRSKYGVKKPKA
	>P_conspicua	>E_tasmaniensis	>P_deleyi	>P_sp_A4	>P_ananatis	>E_tasmaniensis	>P_s_stewartii
	MARYFRRRKFCRFTAEGVQEIDYKDIATLKNYITESGKIVPSRITGTRAKYQRQLARAIKRARYLSLLPYTDRHQ	MSGKRLMVMAGGTGGHVFPGLAVAHHLMAQGWQVRWLGTADRMEADLVPKHGIDIEFIRISGLRGKGIKALLAAPLRIFNAWRQARAIMKAWQPDVVLGMGGYVSGPGGLAAWSCGIPVVLHEQNGIAGLTNKWLAKIATKVMQAFPGAFPDAEVVGNPVRTDVLALPLPSVRLSGRDGPTRVLAIGGSQGARVLNQTMPQVAARLGDSISLWHQVGKGALDEVNADYTRVNQSQHRVSEFIDDMASAYAWADVVVCRSGALTVSEVAAAGLPAIFVPFQHKDRQQYWNALPLEQAGAAVIYEQPQFTADAVAATLAGWDRPTLLAMAEKARAVAIPDATERVAAEVSKAAR-	MRTTQYLLSTQKETPSDAEVISHQLMLRAGMIRKLASGLYTWLPTGVRVLKKVENIVREEMNNAGAVEILMPVVQPADLWQESGRWEEYGPELLRIADRHERPFVLGPTHEEVVTDLIRNELSSYKQLPLNLYQIQTKFRDEVRPRFGVMRSREFTMKDAYSFHVSQESLQETYDAMYRAYSQIFSRMGLDFRAVQADTGSIGGSASHEFQVLAQSGEDDVIFSTESDYAANIELAEAVAPAGERAAPSQAMTLVETPDAKTIAELVEQFSVPVEKP--------------------------------------------------------------------------------------------------------------------------…	MSGSQTLVVKLGTSVLTGGSRRLNRAHMVELVRQCAQQHAAGHRIVIVTSGAIAAGREHLGYPELPPTIASKQLLAAVGQSRLIQLWEQLFSIYGIHVGQMLLTRADLEDRERFLNARDMMRALLDNHIVPVINENDAVATAEIKVGDNDNLSALAAMLAGADKLLLLTDQQGLYTADPRSNPDAQLISDVHVIDDDLRALAGGAVSGLGTGGMFTKLQAADVACRAGIDTIIAAGSRAGVVVDVIAGNPVGTLFHAQQTPLENRKRWIFGAPPAGEITVDDGALAAILERGSSLLPKGIRDVSGNFSRGEVIRIRSLSGRDIAHGVSRYNSDALRMIASHHSQQISEILGYEYGPVAVHRDDMIVS	MAKIKGQVKWFNESKGFGFITPADGSKDVFVHFSAIQGNGFKTLAEGQNVEFEIQDGQKGPAAVNVTAI	MQNQRIRIRLKAFDHRLIDQSTAEIVETAKRTGAQVRGPIPLPTRKERFTVLISPHVNKDARDQYEIRTHKRLVDIVEPTEKTVDALMRLDLAAGVDVQISLG	MATVNQLVRKPRVRKVAKSNVPALEACPQKRGVCTRVYTTTPKKPNSALRKVCRVRLTNGFEVTSYIGGEGHNLQEHSVILIRGGRVKDLPGVRYHTVRGALDCSGVKDRKQSRSKYGVKKPKA
	>P_cypripedii	>E_billingiae	>P_anthophila	>P_septica	>P_cypripedii	>P_agglomerans	>P_allii
	MARYFRRRKFCRFTAEGVQEIDYKDIATLKNYITESGKIVPSRITGTRAKYQRQLARAIKRARYLSLLPYTDRHQ	MKGKRLMVMAGGTGGHVFPGLAVAHHLMDQGWQVRWLGTADRMEADLVPKHGIDIDFIRISGLRGKGLKAQLTAPLRIFNAVRQARAIMKAYKPDVVLGMGGYVSGPGGLAAWSCGIPVVLHEQNGIAGLTNKWLAKIAKKVMQAFPGAFPNADVVGNPVRTDVLALPLPAERLANRSGPIRVLIIGGSQGARVLNQTMPQVAALLGDSVTLWHQVGKGALEGVNQVYEQLNLTQHKVTEFIDDMAAAYAWADVVVCRSGALTVSEVAAAGLPAIFVPFQHKDRQQYWNAIPLEQAGAAKIYEQPQFTAEGVADTLARWDRPTLLQMAEKARAVAIPDATDRVAAEVSKAAL-	MRTTQYLLSTQKETPSDAEVISHQLMLRAGMIRKLASGLYTWLPTGVRVLKKVENIVREEMNNAGAVEILMPVVQPADLWQESGRWQEYGPELLRIADRHERPFVLGPTHEEVVTDLIRNELSSYKQLPLNLYQIQTKFRDEVRPRFGVMRSREFTMKDAYSFHVSQESLQETYDAMYRAYSQIFSRMGLDFRAVQADTGSIGGSASHEFQVLAQSGEDDVIFSTDSDYAANIELAEAVAPAGERAAPSQAMQLVETPDAKTIAELVEQFGVPVEKTVKTLIVKGAEESGHALVALLVRGDHQLNEIKAEKSAIVASPLVFATEEEIRAAVGAGPGSIGPVGLQMPIIADRTVAKMSDFSAGANVDGKHYFGINWERDLPLATVADIRNVVEGDLSPDG…	MSGSQTLVVKLGTSVLTGGSRRLNRAHMVELVRQCAQQHAAGHRIVIVTSGAMAAGREHLGYPELPPTIASKQLLAAVGQSRLIQLWEQLFSIYGIHIGQMLLTRADMEDRERFLNARDTLRALLDNHIVPVINENDAVATAEIKVGDNDNLSALAAMLGGADKLLLLTDQQGLYTADPRSNPQAELIADVHEIDDALRALAGDSVSGLGTGGMSTKLQAADVACRAGIDTIIAAGSRPGVIADVIAGKPVGTRFHAMQSPLENRKRWIFGAPPAGEITVDDGALAAMLERGSSLLPKGIREVRGNFSRGEVIRIRSLQGRDIAHGVSRYNSDALRIIAGHHSQQIGEILGYEYGPVAVHRDDMIVS	MAKIKGQVKWFNESKGFGFITPADGSKDVFVHFSAIQGNGFKTLAEGQNVEFEIQDGQKGPAAVNVTAI	MQNQRIRIRLKAFDHRLIDQSTAEIVETAKRTGAQVRGPIPLPTRKERFTVLISPHVNKDARDQYEIRTHKRLVDIVEPTEKTVDALMRLDLAAGVDVQISLG	------------------------------------------------------VRLTNGFEVTSYIGGEGHNLQEHSVILIRGGRVKDLPGVRYHTVRGALDCSGVKDRKQSRSKYGVKKPKA
	>P_dispersa	>P_s_indologenes	>P_vagans	>P_s_indologenes	>P_sp_A4	>P_vagans	>E_pyrifoliae
	MARYFRRRKFCRFTAEGVQEIDYKDIATLKNYITESGKIVPSRITGTRAKYQRQLARAIKRARYLSLLPYTDRHQ	MSGKRLMVMAGGTGGHVFPGLAVAHHLEAQGWQVRWLGTADRMEADLVPKHGIDIDFIRISGLRGKGSKALLLAPVRIFNAWRQARKIIKAWKPDVVLGMGGYVSGPGGLAAWSCGVPVVLHEQNGIAGLTNKWLAKIATKVMQAFPGAFPHADVVGNPVRTDVLALPSPAQRLAGRSGPIRILVIGGSQGARILNQTLPQIAARLGETITLWHQTGKGALQEVQQAYHQAGQPQHKVTEFIDDMAAAYAWADVVICRSGALTVSEIAAAGLPAIFVPFQHKDRQQYWNALPLEGAGAAKIFEQPQFTAEAVAETLRHWDRPTLLAMAEKAHAVAVPDATERVAQEVARAAR-	MRTTQYLLSTQKETPSDAEVISHQLMLRAGMIRKLASGLYTWLPTGVRVLKKVENIVREEMNNAGAVEILMPVVQPADLWQESGRWEEYGPELLRIADRHERPFVLGPTHEEVVTDLIRNELSSYKQLPLNLYQIQTKFRDEVRPRFGVMRSREFIMKDAYSFHVSQESLQETYDAMYRAYSQIFSRMGLDFRAVQADTGSIGGSASHEFQVLAQSGEDDVIFSTDSDYAANIELAEAVAPAGERAAPSQEMQLVETPDAKTIAELVEQFSVPVEKTVKTLIVKGAEESGHALVALLVRGDHQLNEIKAEKSAIVASPLVFATEEEIRAAVGAGPGSIGPVGLQMPIIADRTVAKMSDFSAGANVDGKHYFGINWERDLPLASVADIRNVVEGDLSPDG…	MSGSQTLVVKLGTSVLTGGSRRLNRAHMVELVRQCAQQHAAGHRIVIVTSGAMAAGREHLGYPELPPTIASKQLLAAVGQSRLIQLWEQLFSIYGIHIGQMLLTRADMEDRERFLNARDTLRALLDNHIVPVINENDAVATAEIKVGDNDNLSALAAMLGGADKLLLLTDQQGLFTADPRSNPDAQLISDVHIIDDALRALAGGSVSGLGTGGMSTKLQAADVACRAGIDVIIAAGSRHGVINDVIEGKPVGTLFHAQQTPLENRKRWIFGAPPAGEITVDDGALAAIVARGSSLLPKGIREIQGNFSRGEVIRIRSLQGRDIAHGVSRYNSDAMRMIAGHHSQQISEILGYEYGPVAVHRDDMIVS	MAKIKGQVKWFNESKGFGFITPADGSKDVFVHFSAIQGNGFKTLAEGQNVEFEIQDGQKGPAAVNVTAI	MQNQRIRIRLKAFDHRLIDQSTAEIVETAKRTGAQVRGPIPLPTRKERFTVLISPHVNKDARDQYEIRTHKRLVDIVEPTEKTVDALMRLDLAAGVDVQISLG	MATVNQLVRKPRVRKVAKSNVPALEACPQKRGVCTRVYTTTPKKPNSALRKVCRVRLTNGFEVTSYIGGEGHNLQEHSVILIRGGRVKDLPGVRYHTVRGALDCSGVKDRKQARSKYGVKKPKA
	>P_eucrina	>P_s_stewartii	>P_sp_aB	>P_s_stewartii	>P_s_indologenes	>P_anthophila	>E_tasmaniensis
	MARYFRRRKFCRFTAEGVQEIDYKDIATLKNYITESGKIVPSRITGTRAKYQRQLARAIKRARYLSLLPYTDRHQ	MSGKRLMVMAGGTGGHVFPGLAVAHHLEAQGWQVRWLGTADRMEADLVPKHGIDIDFIRISGLRGKGSKALLLAPVRIFNAWRQARKIIKAWKPDVVLGMGGYVSGPGGLAAWSCGVPVVLHEQNGIAGLTNKWLAKIATKVMQAFPGAFPHAEVVGNPVRTDVLALPSPAQRLAGRSGPIRILVIGGSQGARILNQTLPQIAARLGETITLWHQTGKGALQEVQQAYQQAGQPQHKVTEFIDDMAAAYAWADVVICRSGALTVSEIAAAGLPAIFVPFQHKDRQQYWNALPLEGAGAAKIFEQPQFTAEAVAETLRHWDRPTLLAMAEKAHAVAVPDATERVAQEVARAAR-	MRTTQYLLSTQKETPSDAEVISHQLMLRAGMIRKLASGLYTWLPTGVRVLKKVENIVREEMNNAGAVEILMPVVQPADLWQESGRWEEYGPELLRIADRHERPFVLGPTHEEVVTDLIRNELSSYKQLPLNLYQIQTKFRDEVRPRFGVMRSREFIMKDAYSFHTSQASLQETYDAMYRAYSQIFSRMGLDFRAVQADTGSIGGSASHEFQVLAQSGEDDVIFSTDSDYAANIELAEAVAPAGERAAPSQEMQLVETPDAKTIAELVEQFNVPVEKTVKTLIVKGAEESGHALVALLVRGDHQLNEIKAEKSAIVASPLVFATEEEIRAAVGAGPGSIGPVGLQMPIIADRTVAKMSDFSAGANVDGKHYFGINWERDLPLASVADIRNVVEGDLSPDG…	MSGSQTLVVKLGTSVLTGGSRRLNRAHMVELVRQCAQQHAAGHRIVIVTSGAMAAGREHLGYPELPPTIASKQLLAAVGQSRLIQLWEQLFSIYGIHIGQMLLTRADMEDRERFLNARDTLRALLDNHIVPVINENDAVATAEIKVGDNDNLSALAAMLGGADKLLLLTDQQGLFTADPRSNPDAQLISDVHIIDDTLRALAGGSVSGLGTGGMSTKLQAADVACRAGIDVIIAAGSRHGVINDVIEGKPVGTLFHAQQTPLENRKRWIFGAPPAGEITVDDGALAAIIARGSSLLPKGIREIQGNFSRGEVIRIRSLQGRDIAHGVSRYNSDAMRMIAGHHSQQISEILGYEYGPVAVHRDDMIVS	MAKIKGQVKWFNESKGFGFITPADGSKDVFVHFSAIQGNGFKTLAEGQNVEFEIQDGQKGPAAVNVTAI	MQNQRIRIRLKAFDHRLIDQSTAEIVETAKRTGAQVRGPIPLPTRKERFTVLISPHVNKDARDQYEIRTHKRLVDIVEPTEKTVDALMRLDLAAGVDVQISLG	MATVNQLVRKPRVRKVAKSNVPALEACPQKRGVCTRVYTTTPKKPNSALRKVCRVRLTNGFEVTSYIGGEGHNLQEHSVILIRGGRVKDLPGVRYHTVRGALDCSGVKDRKQARSKYGVKKPKA
	>P_septica	>P_allii	>P_agglomerans	>P_anthophila	>P_s_stewartii	>P_brenneri	>P_agglomerans
	MARYFRRRKFCRFTAEGVQEIDYKDIATLKNYITESGKIVPSRITGTRAKYQRQLARAIKRARYLSLLPYTDRHQ	MSGKRLMVMAGGTGGHVFPGLAVAHHLKAQGWEVRWLGTADRMEADLVPKHGIDIDFIRISGLRGKGINALLLAPVRIFNAWRQARKIIKAWKPDVVLGMGGYVSGPGGLAAWSCGVPVVLHEQNGIAGLTNKWLAKIATKVMQAFPGAFPHAEVVGNPVRTDVLALPSPAQRLAGRSGAIRILVVGGSQGARVLNQTVPLVAAKLGEQITVWHQTGKGALQDVEHAYQQAGQ-QHKVTEFIDDMAAAYAWADVVICRSGALTVSEIAAAGLPAIFVPFQHKDRQQYWNALPLEGAGAAKIFEQPQFTAEAVAETLRHWDRPTLLAMAEKAHEVAVPDATERVAQAVAHAAH-	MRTTQYLLSTQKETPSDAEVISHQLMLRAGMIRKLASGLYTWLPTGVRVLKKVENIVREEMNNAGAVEILMPVVQPADLWQESGRWEEYGPELLRIADRHERPFVLGPTHEEVVTDLIRNELSSYKQLPLNLYQIQTKFRDEVRPRFGVMRSREFIMKDAYSFHVSQESLQETYDAMYRAYSQIFSRMGLDFRAVQADTGSIGGSASHEFQVLAQSGEDDVIFSTDSDYAANIELAEAVAPAGERAAPSQEMQLVETPDAKTIAELVEQFNVPVEKTVKTLIVKGAEESGHALVALLVRGDHQLNEIKAEKSEIVASPLVFATEEEIRAAVGAGPGSIGPVGLQMPVIADRTVAKMSDFSAGANVDGKHYFGINWERDLPLASVADIRNVVEGDLSPDG…	MSGSQTLVVKLGTSVLTGGSRRLNRAHMVELVRQCAQQHAAGHRIVIVTSGAMAAGREHLGYPELPPTIASKQLLAAVGQSRLIQLWEQLFSIYGIHIGQMLLTRADMEDRERFLNARDTLRALLDNHIVPVINENDAVATAEIKVGDNDNLSALAAMLGGADKLLLLTDQQGLFTADPRNNPDAELISDVHVIDDALRSLAGGSVSGLGTGGMSTKLQAADVACRAGIDVIIASGSRTGVISDVIEGKSVGTRFHAQQSPLENRKRWIFGAPPAGELTVDDGALAAIIERGSSLLPKGIRAIQGNFSRGEVIRIRSLQGRDIAHGVSRYNSDAMRMIAGHHSQQISDILGYEYGPVAVHRDDMIVS	MAKIKGQVKWFNESKGFGFITPADGSKDVFVHFSAIQGNGFKTLAEGQNVEFEIQDGQKGPAAVNVTAI	MQNQRIRIRLKAFDHRLIDQSTAEIVETAKRTGAQVRGPIPLPTRKERFTVLISPHVNKDARDQYEIRTHKRLVDIVEPTEKTVDALMRLDLAAGVDVQISLG	MATVNQLVRKPRVRKVAKSNVPALEACPQKRGVCTRVYTTTPKKPNSALRKVCRVRLTNGFEVTSYIGGEGHNLQEHSVILIRGGRVKDLPGVRYHTVRGALDCSGVKDRKQARSKYGVKKPKA
	>P_s_indologenes	>P_ananatis	>P_s_indologenes	>P_deleyi	>T_morbirosei	>P_cypripedii	>P_sp_At-9b
	MARYFRRRKFCRFTAEGVQEIDYKDIATLKNYITESGKIVPSRITGTRAKYQRQLARAIKRARYLSLLPYTDRHQ	MSGKRLMVMAGGTGGHVFPGLAVAHHLKAQGWEVRWLGTADRMEADLVPKHGIDIDFIRISGLRGKGIKALLLAPVRIFNAWRQARKIIKAWKPDVVLGMGGYVSGPGGLAAWSCGVPVVLHEQNGIAGLTNKWLAKIATKVMQAFPGAFPHAEVVGNPVRTDVLALPSPAQRLAGRSGAIRILVVGGSQGARILNQTVPQIAALLGEQITVWHQTGKGALQDVQHAYQQVGQDHHKVTEFIDDMAAAYAWADVVICRSGALTVSEIAAAGLPAIFVPFQHKDRQQYWNALPLEGAGAAKIFEQPQFTAEAVAETLRHWDRPTLLAMAEKAHEVAVPDATERVAQEVARAAH-	MRTTQYLLSTQKETPSDAEVISHQLMLRAGMIRKLASGLYTWLPTGLRVLKKVENIVREEMNNAGAIEISMPVVQPADLWQESGRWEQYGPELLRVADRHERPFVLGPTHEEVITDLIRNELSSYKQLPLNLYQIQTKFRDEVRPRFGVMRSREFIMKDAYSFHTTQESLQETYDAMYRAYSQIFSRMGLDFRAVQADTGSIGGSASHEFQVLAQSGEDDVIFSTDSDYAANIELAEAVAPAGERPAPQETMRQIDTPNAKTIADLVNQFQMPIEKTVKTLMVKGAEGSGHALVAFLVRGDHELNEIKAEKSPLVASPLVFATEEEIRAVVGAGFGSLGPVGLTMPIIADRTVAKMSDFCAGANVDGKHYVGINWERDLPMAEVADIRNVVEGDLSPDG…	----------------------------------------------------------------------------------------------------------------------------------------------------------------------------------------------------------------------------------------------------VIDGRPVGTRFHAQQSPLENRKRWIFGAPPAGELTVDDGALAAIIERGSSLLPKGIRAIQGNFSRGEVIRIRSLQGRDIAHGVSRYNSDAMRMIAGHHSQQISEILGYEYGPVAVHRDDMIVS	MAKIKGQVKWFNESKGFGFITPADGSKDVFVHFSAIQGNGFKTLAEGQNVEFEIQDGQKGPAAVNVTAI	MQNQRIRIRLKAFDHRLIDQSTAEIVETAKRTGAQVRGPIPLPTRKERFTVLISPHVNKDARDQYEIRTHKRLVDIVEPTEKTVDALMRLDLAAGVDVQISLG	MATVNQLVRKPRVRKVAKSNVPALEACPQKRGVCTRVYTTTPKKPNSALRKVCRVRLTNGFEVTSYIGGEGHNLQEHSVILIRGGRVKDLPGVRYHTVRGALDCSGVKDRKQARSKYGVKKPKA
	>P_s_stewartii	>P_sp_A4	>P_s_stewartii	>P_sp_aB	>T_ptyseos	>P_septica	>P_vagans
	MARYFRRRKFCRFTAEGVQEIDYKDIATLKNYITESGKIVPSRITGTRAKYQRQLARAIKRARYLSLLPYTDRHQ	MSGKRLMVMAGGTGGHVFPGLAVAHHLMEQGWQVRWLGTADRMEADLVPKHGIEIEFIRISGLRGKGLKALIQAPLRIFNAWRQARRIMKSWQPDVVLGMGGYVSGPGGLAAWSCGIPVVLHEQNGIAGLTNKWLAKIATKVMQAFPGAFPSADVVGNPVRTDVLALPLPAERLAHRTGPVRVLVVGGSQGARILNQTLPQVAALMGDNITLWHQSGKGAQTEVQQAYQQAGQPQHKVTEFIDDMAAAYAWADVIVCRSGALTVSEVAAAGLPAIFVPFQHKDRQQYWNALPLEKAGAARIFEQPQFNAETVADTLSGWDRATLLEMAQKARQVAIPDATQRVAQEVVRVAKP	MRTTQYLLSTQKETPSDAEVISHQLMLRAGMIRKLASGLYTWLPTGLRVLKKVENIVREEMNNAGAIEISMPVVQPADLWQESGRWEQYGPELLRVADRHERPFVLGPTHEEVITDLIRNELSSYKQLPLNLYQIQTKFRDEVRPRFGVMRSREFIMKDAYSFHTTQESLQETYDAMYRAYSQIFSRMGLDFRAVQADTGSIGGSASHEFQVLAQSGEDDVIFSTDSDYAANIELAEAVAPAGERPAPQETMRQIDTPNAKTIADLVNQFQMPIEKTVKTLMVKGAEGSGHALVAFLVRGDHELNEIKAEKSPLVASPLVFATEEEIRAVVGAGFGSLGPVGLTMPIIADRTVAKMSDFCAGANVDGKHYVGINWERDLPMAEVADIRNVVEGDLSPDG…	MSGSQTLVVKLGTSVLTGGSRRLNRAHMVELVRQCAQQHAAGHRIVIVTSGAMAAGREHLGYPELPPTIASKQLLAAVGQSRLIQLWEQLFSIYGIHIGQMLLTRADMEDRERFLNARDTLRALLDNHIVPVINENDAVATAEIKVGDNDNLSALAAMLGGADKLLLLTDQQGLFTADPRNNPEAELISDVHIIDDALRALAGDSVSGLGTGGMSTKLQAADVACRAGIDVIIASGSRSGVISDVIDGKPVGTRFHAQQSPLENRKRWIFGAPPAGEITVDDGALAAIIERGSSLLPKGIRAIQGNFSRGEVIRIRSLQGRDIAHGVSRYNSDAMRMIAGHHSQQISEILGYEYGPVAVHRDDMIVS	MAKIKGQVKWFNESKGFGFITPADGSKDVFVHFSAIQGNGFKTLAEGQNVEFEIQDGQKGPAAVNVTAI	MQNQRIRIRLKAFDHRLIDQSTAEIVETAKRTGAQVRGPIPLPTRKERFTVLISPHVNKDARDQYEIRTHKRLVDIVEPTEKTVDALMRLDLAAGVDVQISLG	MATVNQLVRKPRVRKVAKSNVPALEACPQKRGVCTRVYTTTPKKPNSALRKVCRVRLTNGFEVTSYIGGEGHNLQEHSVILIRGGRVKDLPGVRYHTVRGALDCSGVKDRKQARSKYGVKKPKA
	>P_wallisii	>P_septica	>P_allii	>P_agglomerans	>T_sp_NML_06	>P_sp_aB	>P_deleyi
	MARYFRRRKFCRFTAEGVQEIDYKDIATLKNYITESGKIVPSRITGTRAKYQRQLARAIKRARYLSLLPYTDRHQ	-----LMVMAGGTGGHVFPGLAVAHHLMEQGWQVRWLGTADRMEADLVPKHGIEIEFIRISGLRGKGLKALLLAPMRIFNAWRQARAIMRAWQPDVVLGMGGYVSGPGGLAAWSCGIPVVLHEQNGIAGLTNKWLAKIASKVMQAFPGAFPHADVVGNPVRTDVLALPLPDARLANRSGPIRVLVVGGSQGARVLNQTLPQVAAALGDSVTLWHQTGKGALQDVLKAYQQVGQTQHKVTEFIDDMAAAYAWADVV	------------------------------------------------------------MNNAGAIEISMPVVQPADLWQESGRWEQYGPELLRVADRHERPFVLGPTHEEVITDLIRNELSSYKQLPLNLYQIQTKFRDEVRPRFGVMRSREFIMKDAYSFHTTQESLQETYDAMYRAYSQIFSRMGLDFRAVQADTGSIGGSASHEFQVLAQSGEDDVIFSTESDFAANIELAEAVAPAGDRPAPAEEMRQI	MSGSQTLVVKLGTSVLTGGSRRLNRAHMVELVRQCAQQHAAGHRIVIVTSGAMAAGREHLGYPELPPTIASKQLLAAVGQSRLIQLWEQLFSIYGIHIGQMLLTRADMEDRERFLNARDTLRALLDNHIVPVINENDAVATAEIKVGDNDNLSALAAMLGGADKLLLLTDQQGLFTADPRNNPEAELISDVHVIDDALRALAGDSVSGLGTGGMSTKLQAADVACRAGIDVIIASGSRSGVISDVIDGKPVGTRFHAQQSPLENRKRWIFGAPPAGELTVDDGALAAIIERGSSLLPKGIRAIQGNFSRGEVIRIRSLQGRDIAHGVSRYNSDAMRMIAGHHSQQISEILGYEYGPVAVHRDDMIVS	MAKIKGQVKWFNESKGFGFITPADGSKDVFVHFSAIQGNGFKTLAEGQNVEFEIQDGQKGPAAVNVTAI	MQNQRIRIRLKAFDHRLIDQSTAEIVETAKRTGAQVRGPIPLPTRKERFTVLISPHVNKDARDQYEIRTHKRLVDIVEPTEKTVDALMRLDLAAGVDVQISLG	MATVNQLVRKPRVRKVAKSNVPALEACPQKRGVCTRVYTTTPKKPNSALRKVCRVRLTNGFEVTSYIGGEGHNLQEHSVILIRGGRVKDLPGVRYHTVRGALDCSGVKDRKQARSKYGVKKPKA
	>T_morbirosei	>P_dispersa	>P_ananatis	>P_vagans	>P_dispersa	>T_morbirosei	>P_anthophila
	MARYFRRRKFCRFTAEGVQEIDYKDIATLKNYITESGKIVPSRITGTRAKYQRQLARAIKRARYLSLLPYTDRHQ	MSGKRLMVMAGGTGGHVFPGLAVAHHLIEQGWQVRWLGTADRMEADLVPKHGIDIDFIRISGLRGKGVKALLLAPVRIFNAWRQARRIMKNWQPDVVLGMGGYVSGPGGLAAWSCGIPVVLHEQNGIAGLTNKWLAKIATTVMQAFPGAFPTAEVVGNPVRNDVLALPLPAQRLAHRSGPIRVLVIGGSQGARILNQIVPQVAAELGDAITLWHQTGKGARETVQQAYQATGQPQHKVTEFIDDMAQAYAWADVVVCRSGALTVSEVAAAGLPAIFVPFQHKDRQQYWNALPLEKAGAAKIFEQPQFTAAAVADTLRHWDRATLLAMAEKARQVAIPDATERVAQEVARVAK-	MRTTQYLLSTQKETPSDAEVISHQLMLRAGMIRKLASGLYTWLPTGLRVLKKVENIVREEMNNAGAIEISMPVVQPADLWQESGRWEQYGPELLRVADRHERPFVLGPTHEEVITDLIRNELSSYKQLPLNLYQIQTKFRDEVRPRFGVMRSREFIMKDAYSFHTSQESLQETYDAMYRAYSQIFNRMGLDFRAVQADTGSIGGSASHEFQVLAQSGEDDVIFSTASDFAANIEFAEAVAPAGDRPAPAEEMREVDTPNTKTIAELVSQFQQPIEKTVKTLMVKGAEESGHALVALLVRGDHELNEIKAEKSPLVASPLTFATEEEIRAAVGAGPGSLGPVGLNMPVIADRTVAKMSDFSAGANIEGKHYFGINWERDLPMAQVADLRNVVEGDLSPDG…	MSGSQTLVVKLGTSVLTGGSRRLNRAHMVELVRQCAQQHAAGHRIVIVTSGAMAAGREHLGYPELPPTIASKQLLAAVGQSRLIQLWEQLFSIYGIHIGQMLLTRADMEDRERFLNARDTLRALLDNHIVPVINENDAVATAEIKVGDNDNLSALAAMLGGADKLLLLTDQQGLFTADPRNNPDAELISDVHVIDDALRALAGDSVSGLGTGGMSTKLQAADVACRAGIDVIIASGSRSGVISDVIDGKPVGTRFHAQQSPLENRKRWIFGAPPAGELTVDDGALAAIIERGSSLLPKGIRAIQGNFSRGEVIRIRSLQGRDIAHGVSRYNSDAMRMIAGHHSQQISEILGYEYGPVAVHRDDMIVS	MAKIKGQVKWFNESKGFGFITPADGSKDVFVHFSAIQGNGFKTLAEGQQVEFEIQDGQKGPAAVNVTAI	MQNQRIRIRLKAFDHRLIDQSTAEIVETAKRTGAQVRGPIPLPTRKERFTVLISPHVNKDARDQYEIRTHKRLVDIVEPTEKTVDALMRLDLAAGVDVQISLG	MATVNQLVRKPRVRKVAKSNVPALEACPQKRGVCTRVYTTTPKKPNSALRKVCRVRLTNGFEVTSYIGGEGHNLQEHSVILIRGGRVKDLPGVRYHTVRGALDCSGVKDRKQARSKYGVKKPKA
	>T_ptyseos	>P_rwandensis	>P_sp_A4	>P_conspicua	>P_eucrina	>T_ptyseos	>P_brenneri
	MARYFRRRKFCRFTAEGVQEIDYKDIATLKNYITESGKIVPSRITGTRAKYQRQLARAIKRARYLSLLPYTDRHQ	MSSKRLMVMAGGTGGHVFPGLAVAHHLIEQGWQVRWLGTADRMEADLVPKHGIEIEFIRISGLRGKGIKALLLSPVRIFNAWRQARRIMKSWQPDVVLGMGGYVSGPGGLAAWSCGIPVVLHEQNGIAGLTNKWLAKIATKVMQAFPGAFPTADVVGNPVRTDVLALPLPAVRLSGRTGPIRVLVVGGSQGARVLNQTLPQVAAELGDAITLWHQTGKGALEQVQQAYRDAGQPQHKVTEFIDDMAEAYAWADVVVCRSGALTVSEVAAAGLPAIFVPFQHKDRQQYWNALPLEKAGAAKIFEQPQFTATAVADTLRHWDRPTLLAMAEKARQVAIPDATDRVAQEVARVAK-	MRTTQYLLSTLKETPSDAEVTSHQLMLRAGMIRKLASGLYTWLPTGLRVLKKVENIVREEMDNAGAIEISMPVVQPADLWQESGRWEQYGPELLRITDRHDRPFVLGPTHEEVVTDLIRNELSSYKQLPLNVYQIQTKFRDEIRPRFGVMRSREFIMKDAYSFHTSQESLQETYDAMYRAYSQAFTRMGLDFRAVQADTGSIGGSGSHEFQVLAQSGEDDVIFSSESDYAANIEKAEALAPAGERPAATQPMTQFATPNAKTIAELVEQHQVPIEKTVKTLIVKGAAESGHALVALLVRGDHELNEIKAEHLDLVAAPLEMGGEAEIRAAVGAGFGSIGPVGLNMPVIADRTVAKMSDFSAGANIDGQHFAGINWARDLPEARVEDIRNVVEGDPSPDG…	---------------------------MVELVRQCAQQHAAGHRIVIVTSGAMAAGREHLGYPELPPTIASKQLLAAVGQSRLIQLWEQLFSIYGIHIGQMLLTRADMEDRERFLNARDTLRALLDNHIVPVINENDAVATAEIKVGDNDNLSALAAMLGGADKLLLLTDQQGLFTADPRSNPDAELISDVHVIDDALRSLAGGSVSGLGTGGMSTKLQAADVACRAGIDVIIASGSRSGVISDVIDGKPVGTLF	MAKIKGQVKWFNESKGFGFITPADGSKDVFVHFSAIQGNGFKTLAEGQQVEFEIQDGQKGPAAVNVTAI	MQNQRIRIRLKAFDHRLIDQSTAEIVETAKRTGAQVRGPIPLPTRKERFTVLISPHVNKDARDQYEIRTHKRLVDIVEPTEKTVDALMRLDLAAGVDVQISLG	MATVNQLVRKPRVRKVAKSNVPALEACPQKRGVCTRVYTTTPKKPNSALRKVCRVRLTNGFEVTSYIGGEGHNLQEHSVILIRGGRVKDLPGVRYHTVRGALDCSGVKDRKQARSKYGVKKPKA
	>T_sp_NML_06	>P_sp_At-9b	>P_rwandensis	>P_brenneri	>P_wallisii	>T_sp_NML_06	>P_cypripedii
	MARYFRRRKFCRFTAEGVQEIDYKDIATLKNYITESGKIVPSRITGTRAKYQRQLARAIKRARYLSLLPYTDRHQ	MSGKRLMVMAGGTGGHVFPGLAVAHHLMEQGWQVRWLGTADRMEADLVPKHGIEIDFIRISGLRGKGAKAQLLAPLRIFNAWRQARRIMQNWQPDVVLGMGGYVSGPGGLAAWSCGIPVVLHEQNGIAGLTNKWLAKIATKVMQAFPGAFPKADVVGNPVRTDVLALPLPAERLAGRTGPVRVLVVGGSQGARILNQTLPQVAAELGDAITLWHQTGKGALETVQQAYRDAGQPQHKVTEFIDDMAAAYAWADVVVCRSGALTVSEVAAAGLPAIFVPFMHKDRQQYWNALPLEQAGAAKIFEQPQFTAAVVADTLRHWDRATLLAMAEKARQVAIPDATERVAQEVARAAK-	MRTTQYLLSTLKETPSDAEVISHQLMLRAGMIRKLASGLYTWLPTGVRVLRKVENIVREEMNNAGAIEISMPVVQPADLWEESGRWEQYGPELLRVKDRHERPFVLGPTHEEVVTDLIRNELSSYKQLPLNLYQIQTKFRDEVRPRFGVMRSREFIMKDAYSFHTTQESLQETYDAMYRAYSQSFSRMGLDFRAVQADTGSIGGSASHEFQVLALSGEDDVIFSSESDYAANIEKAEALAPAGERPAATQAMTQFATPNAKTIAELVEQHQVPVEKTVKTLIVKATEESGHALVALLVRGDHELNEIKAEHLDIVATPLEMGSEEAIRAAIGAGFGSIGPVGLTIPVIADRTVAKMSDFSVGANIDGQHFSGVNWGRDLPEASVADIRNVVEGDPSPDG…	MSGSQTLVVKLGTSVLTGGSRRLNRAHMVELVRQCAQQHAAGHRIVIVTSGAMAAGREHLGYPELPPTIASKQLLAAVGQSRLIQLWEQLFSIYGIHIGQMLLTRADMEDRERFLNARDTLRALLDNHIVPVINENDAVATAEIKVGDNDNLSALAAMLGGADKLLLLTDQQGLFTADPRNNPDAELIGDVHVIDDALRSLAGGSVSGLGTGGMSTKLQAADVACRAGIDVIIASGGRSGVIGDVIDGKPVGTLFHAQQSPLENRKRWIFGAPPAGELTVDDGALAAIIERGSSLLPKGIRAIQGNFSRGEVIRIRSLQGRDIAHGVSRYNSDAMRMIAGHHSQQISEILGYEYGPVAVHRDDMIVS	MAKIKGQVKWFNESKGFGFITPADGSKDVFVHFSAIQGNGFKTLAEGQQVEFEIQDGQKGPAAVNVTAI	MQNQRIRIRLKAFDHRLIDQSTAEIVETAKRTGAQVRGPIPLPTRKERFTVLISPHVNKDARDQYEIRTHKRLVDIVEPTEKTVDALMRLDLAAGVDVQISLG	MATVNQLVRKPRVRKVAKSNVPALEACPQKRGVCTRVYTTTPKKPNSALRKVCRVRLTNGFEVTSYIGGEGHNLQEHSVILIRGGRVKDLPGVRYHTVRGALDCSGVKDRKQARSKYGVKKPKA
	>E_billingiae	>P_cypripedii	>P_rodasii	>P_allii	>P_agglomerans	>P_sp_At-9b	>P_septica
	MARYFRRRKFCRFTAEGVVEIDYKDIATLKNYVTESGKIVPSRITGTRAKYQRQLARCIKRARYLSLLPYTDRHQ	MSGKRLMVMAGGTGGHVFPGLAVAHHLMEQGWQVRWLGTADRMEADLVPKHGIEIDFIRISGLRGKGVKAQLLAPVRIFNAWRQARRIMKNWQPDVVLGMGGYVSGPGGLAAWSCGIPVVLHEQNGIAGLTNKWLAKIATKVMQAFPGAFPNADVVGNPVRTDVLALPLPAERLAGRSGPVRVLVVGGSQGARILNQTLPAVAAELGDAITLWHQTGKGALETVQQAYRDAGQPQHKVTEFIDDMAAAYAWADVVVCRSGALTVSEVAAAGLPAIFVPFMHKDRQQYWNALPLEQAGAAKIFEQPQFTAAVVADTLRHWDRPTLLTMAEKARQVAIPDATDRVAQEVAGAAK-	MRTTQYLLSTLKETPSDAEVISHQLMLRAGMIRKLASGLYTWLPTGVRVLRKVENIVREEMNNAGAIEISMPVVQPADLWEESGRWEQYGPELLRIKDRHERPFVLGPTHEEVVTDLIRNELSSYKQLPLNLYQIQTKFRDEVRPRFGVMRSREFIMKDAYSFHTTQESLQETYDAMYRAYSQSFSRMGLDFRAVQADTGSIGGSASHEFQVLAQSGEDDVIFSSESDYAANIEKAEALAPAGDRPAATQDMTQFATPNARTIAELVEQHQIPIEKTVKTLIVKATEESGHALVALLVRGDHELNEVKAEHLDIVASPLEMGSEEAIRAVVGAGFGSIGPVGLSIPVIADRTVAKMSDFSAGANIDGQHFAGINWLRDLPEARVEDIRNVVEGDPSPDG…	MSGSQTLVVKLGTSVLTGGSRRLNRAHMVELVRQCAQQHAAGHRIVIVTSGAMAAGREHLGYPELPPTIASKQLLAAVGQSRLIQLWEQLFSIYGIHIGQMLLTRADMEDRERFLNARDTLRALLDNHIVPVINENDAVATAEIKVGDNDNLSALAAMLSGADKLLLLTDQQGLFTADPRNNPDAELISDVHIIDDALRALAGDSVSGLGTGGMSTKLQAADVACRAGIDVIIAAGSRSDVISDVIAGKPVGTLFHAQQTPLENRKRWIFGAPPAGEITVDDGALAAIIERGSSLLPKGIRDIQGNFSRGEVIRIRSLQGRDIAHGVSRYNSDAMRMIAGHHSQQISDILGYEYGPVAVHRDDMIVS	MAKIKGQVKWFNESKGFGFITPADGSKDVFVHFSAIQGNGFKTLAEGQSVEFEIQDGQKGPAAVNVTAI	MSNQRIRIRLKAFDHRLIDQSTAEIVETAKRTGAQVRGPIPLPTRKERFTVLISPHVNKDARDQYEIRTHKRLVDIVEPTEKTVDALMRLDLAAGVDVQISLG	MATVNQLVRKPRVRKVAKSNVPALEACPQKRGVCTRVYTTTPKKPNSALRKVCRVRLTNGFEVTSYIGGEGHNLQEHSVILIRGGRVKDLPGVRYHTVRGALDCSGVKDRKQARSKYGVKKPKA
	>P_rodasii	>P_sp_GM01	>P_eucrina	>P_ananatis	>P_vagans	>P_allii	>P_sp_A4
	MARYFRRRKFCRFTAEGVVEIDYKDIATLKNYVTESGKIVPSRITGTRAKYQRQLARCIKRARYLSLLPYTDRHQ	MSGKRLMVMAGGTGGHVFPGLAVAHHLMEQGWQVRWLGTADRMEADLVPKHGIEIDFIRISGLRGKGVKAQLLAPVRIFNAWRQARRIMKNWQPDVVLGMGGYVSGPGGLAAWSCGIPVVLHEQNGIAGLTNKWLAKIATKVMQAFPGAFPNAEVVGNPVRTDVLALPLPAVRLSGRFGPIRVLVVGGSQGARILNQTVPQVAAELGEAITVWHQTGKGGLEIVQQAYRAAGQPQHKVTEFIDDMAEAYAWADVVVCRSGALTVSEVAAAGLPAIFVPFQHKDRQQYWNALPLEKAGAAKIFEQPQFTAAVVADTLRHWDRTTLLAMAEKARQVAIPDATERVANEVARVAK-	MRTTQYLLSTLKETPSDAEVISHQLMLRAGMIRKLASGLYTWLPTGVRVLRKVENIVREEMNNAGAIEISMPVVQPADLWEESGRWEQYGPELLRIKDRHERPFVLGPTHEEVITDLIRNELSSYKQLPLNLYQIQTKFRDEVRPRFGVMRSREFIMKDAYSFHTSQASLQETYDAMYRAYSQSFTRMGLDFRAVQADTGSIGGSGSHEFQVLAQSGEDDVIFSSESDYAANIEKAEALAPAGERPAATQPMTQFATPHAKTIAELVEQHQIPVEKTVKTLIVKASEESGHQLVALLVRGDHELNEIKAEHLDIVASPLEMGNEEAIRAVTGAGFGSIGPVGLTIPVIADRTVAKMSDFSAGANIDGQHFAGINWGRDLPEARVEDIRNVVEGDPSPDG…	MSGSQTLVVKLGTSVLTGGSRRLNRAHMVELVRQCAQQHAAGHRIVIVTSGAMAAGREHLGYPELPPTIASKQLLAAVGQSRLIQLWEQLFSIYGIHIGQMLLTRADMEDRERFLNARDTLRALLDNHIVPVINENDAVATAEIKVGDNDNLSALAAMLGGADKLLLLTDQPGLFTADPRNNPEAELISDVHIIDDALRALAGGSVSGLGTGGMSTKLQAADVACRAGIDVIIAAGSRSGVISDVIAGKPVGTLFHAQQTPLENRKRWIFGAPPAGEITVDDGALAAIIERGSSLLPKGIREIQGNFSRGEVIRIRSLQGRDIAHGVSRYNSDAMRMIAGHHSQQISEILGYEYGPVAVHRDDMIVS	MAKIKGQVKWFNESKGFGFITPADGSKDVFVHFSAIQGNGFKTLAEGQSVEFEIQDGQKGPAAVNVTAI	MSNQRIRIRLKAFDHRLIDQSTAEIVETAKRTGAQVRGPIPLPTRKERFTVLISPHVNKDARDQYEIRTHKRLVDIVEPTEKTVDALMRLDLAAGVDVQISLG	MATVNQLVRKPRVRKVAKSNVPALEACPQKRGVCTRVYTTTPKKPNSALRKVCRVRLTNGFEVTSYIGGEGHNLQEHSVILIRGGRVKDLPGVRYHTVRGALDCSGVKDRKQARSKYGVKKPKA
	>P_rwandensis	>P_rodasii	>P_dispersa	>P_rodasii	>P_deleyi	>P_ananatis	>P_sp_aB
	MARYFRRRKFCRFTAEGVVEIDYKDIATLKNYVTESGKIVPSRITGTRAKYQRQLARCIKRARYLSLLPYTDRHQ	MSSKRLMVMAGGTGGHVFPGLAVAHHLIEQGWQVRWLGTADRMEADLVPKHGIEIEFIRISGLRGKGVKAQLLAPVRIFNAWRQARRIMKRWQPDVVLGMGGYVSGPGGLAAWSCGIPVVLHEQNGIAGLTNKWLAKIATKVMQAFPGAFPKADVVGNPVRTDVLALPLPAERLSGRTGAIRVLVVGGSQGARILNQTVPQVAAELGEAITVWHQTGKGALEIVQQAYRDAGQPQHKITEL------SMTWRKLT---PGPM------------------------WWYAVRAH-----------------------------------------------------------	MRTTQYLLSTLKETPSDAEVISHQLMLRAGMIRKLASGLYTWLPTGIRVLRKVENIVREEMNNAGAIEISMPVVQPADLWEESGRWEQYGPELLRIKDRHERPFVLGPTHEEVVTDLIRNELSSYKQLPLNVYQIQTKFRDEVRPRFGVMRSREFIMKDAYSFHTSQESLQETYDAMYRAYSQSFSRMGLDFRAVQADTGSIGGSGSHEFQVLAQSGEDDVIFSSESDYAANIEKAEALAPAGERPAATQALTQFATPNAKSIAELVEQHQIPVEKTVKTLIVKASEESGHSLVALLLRGDHELNEIKAEHLDIVAAPLEMGNEEEIRAAIGAGFGSLGPVGLTIPVIADRTVAKMSDFAAGANIDGQHYAGINWGRDLPEARVEDIRNVVEGDPSPDG…	MSGSQTLVVKLGTSVLTGGSRRLNRAHMVELVRQCAQLHAAGHRIVIVTSGAIAAGREHLGYPELPPTIASKQLLAAVGQSRLIQLWEQLFSIHGIHIGQMLLTRADMEDRERFLYARDMLRALLDNHIVPVINENDAVATAEIKVGDNDNLSALAAMLGGADKLLLLTDQQGLFTADPRTNPEAELISDVHQIDDALRTLAGGSVSGLGTGGMATN-------C---------------------------------------RRR---------------------MSRAAPVL----------------------------------------------------------------------T	MAKIKGQVKWFNESKGFGFITPADGSKDVFVHFSAIQGNGFKTLAEGQSVEFEIQDGQKGPAAVNVTAI	MSNQRIRIRLKAFDHRLIDQSTAEIVETAKRTGAQVRGPIPLPTRKERFTVLISPHVNKDARDQYEIRTHKRLVDIVEPTEKTVDALMRLDLAAGVDVQISLG	MATVNQLVRKPRVRKVAKSNVPALEACPQKRGVCTRVYTTTPKKPNSALRKVCRVRLTNGFEVTSYIGGEGHNLQEHSVILIRGGRVKDLPGVRYHTVRGALDCSGVKDRKQARSKYGVKKPKA
	>P_agglomerans	>P_brenneri	>P_wallisii	>P_sp_At-9b	>P_anthophila	>P_dispersa	>T_morbirosei
	MARYFRRRKFCRFTAEGVVEIDYKDIATLKNYITESGKIVPSRITGTRAKYQRQLARCIKRARYLSLLPYTDRHQ	MSSKRLMVMAGGTGGHVFPGLAVAHHLMEQGWQVRWLGTADRMEADLVPKHGIDIDFIRISGLRGKGVKALLLAPLRIFNAWRQARRIMKAWQPDVVLGMGGYVSGPGGLAAWSCGIPVVLHEQNGIAGLTNKWLAKIATKVLQAFPGAFPRADVVGNPVRTDVLALPLPAERLAQRSGPIRVLVIGGSQA--------------------------RGC-------------------------------------------------------------------------------------------------------------------------------------	MRTTQYLLSTLKETPSDAEVISHQLMLRAGMIRKLASGLYTWLPTGIRVLRKVENIVREEMNNAGAIEISMPVVQPADLWEESGRWEQYGPELLRIKDRHERPFVLGPTHEEVVTDLIRNELSSYKQLPLNLYQIQTKFRDEVRPRFGVMRSREFVMKDAYSFHTSQESLQETYDAMYRAYSQSFSRMGLDFRAVQADTGSIGGSGSHEFQVLAQSGEDDVIFSSESDYAANIEKAEALAPAGERPAATQAMTQFATPNAKTIAELVEQHQIPVEKTVKTLIVKATGESGHALVALLVRGDHELNEIKAEHLDIVAAPLEMGSEEEIRAVVGAGFGSIGPVGLTIPVIADRTVAKMSDFSAGANIDGQHFVGINWGRDLPEARVEDIRNVVEGDPSPDG…	MSGSQTLVVKLGTSVLTGGSRRLNRAHMVELVRQCAQQHAAGHRIVIVTSGAMAAGREHLGYPELPPTIASKQLLAAVGQSRLIQLWEQLFSIYGIHIGQMLLTRADMEDRERFLYARDTLRALLDNHIVPVINENDAVATAEIKVGDNDNLSALAAMLAGADKLLLLTDQQGLFTADPRSNPEAELISDVHQIDDALRTLAGGSVSGLGTGGMATKLQAADVACRAGIDVIIAAGSRSNVIGEVIDGKPVGTRFHAQQTPLENRKRWIFGAPPAGEITVDDGALAAILERGSSLLPKGIRDVQGNFSRGEVIRIRSLEGRDIAHGVTRYNSDAMRMIAGHHSQEIGEILGYEYGPVAVHRDDMIVS	MAKIKGQVKWFNESKGFGFITPADGSKDVFVHFSAIQGNGFKTLAEGQSVEFEIQDGQKGPAAVNVTAI	MSNQRIRIRLKAFDHRLIDQSTAEIVETAKRTGAQVRGPIPLPTRKERFTVLISPHVNKDARDQYEIRTHKRLVDIVEPTEKTVDALMRLDLAAGVDVQISLG	MATVNQLVRKPRVRKVAKSNVPALEACPQKRGVCTRVYTTTPKKPNSALRKVCRVRLTNGFEVTSYIGGEGHNLQEHSVILIRGGRVKDLPGVRYHTVRGALDCSGVKDRKQARSKYGVKKPKA
	>P_vagans	>P_conspicua	>P_sp_GM01	>P_cypripedii	>P_brenneri	>P_eucrina	>T_ptyseos
	MARYFRRRKFCRFTAEGVVEIDYKDIATLKNYITESGKIVPSRITGTRAKYQRQLARCIKRARYLSLLPYTDRHQ	MSSKRLMVMAGGTGGHVFPGLAVAHHLMEQGWQVRWLGTADRMEADLVPKHGIDIDFIRISGLRGKGLKALLLAPLRIFNAWRQARRIMKAWQPDVVLGMGGYVSGPGGLAAWSCGIPVVLHEQNGIAGLTNKWLAKIATKVLQAFPGAFPRADVVGNPVRTDVLALPLPAERLAGRTGPIRVLVIGGSQGARVLNQTLPQVAAELGEAITLWHQTGKGGLPLVEKAYQQAGQPQHKVTEFIDDMAAAYAWADVVVCRSGALTVSEVAAAGLPAIFVPFQHKDRQQYWNALPLEKAGAARIFEQPQFTAEAVADLLRHWDRPTLLTMAEQARQVAIPDATDRVAQEVARAAK-	MRTTQYLLSTLKETPSDAEVISHQLMLRAGMIRKLASGLYTWLPTGIRVLRKVENIVREEMNNAGAIEISMPVVQPADLWEESGRWEQYGPELLRIKDRHERPFVLGPTHEEVVTDLIRNELSSYKQLPLNLYQIQTKFRDEVRPRFGVMRSREFIMKDAYSFHTTQESLQETYDAMYRAYSQSFSRMGLDFRAVQADTGSIGGSASHEFQVLALSGEDDVIFSSESDYAANIEKAEALAPAGERPQATQAMTQFDTPNAKTIAELVEQHQLPIEKTVKTLFVKATEESGHTLVALLLRGDHQLNEIKAEKLDIVAEPLEMASEEEIRALLGAGPGSLGPVGLTLPVIADRTVAKTSDFCAGANIDGKHLSGINWGRDLPEPRVEDIRNVVEGDPSPDG…	---------------------------MVELVRQCAQQHAAGHRIVIVTSGAMAAGREHLGYPELPPTIASKQLLAAVGQSRLIQLWEQLFSIYGIHIGQMLLTRADMEDRERFLYARDTLRALLDNHIVPVINENDAVATAEIKVGDNDNLSALAAMLAGADKLLLLTDQQGLFTADPRNNPEAELISDVHQIDDALRTLAGGSVSGLGTGGMATKLQAADVACRAGIDVIIAAGSRSNVIGEVIDGKPVGTRF	MAKIKGQVKWFNESKGFGFITPADGSKDVFVHFSAIQGNGFKTLAEGQSVEFEIQDGQKGPAAVNVTAI	MSNQRIRIRLKAFDHRLIDQSTAEIVETAKRTGAQVRGPIPLPTRKERFTVLISPHVNKDARDQYEIRTHKRLVDIVEPTEKTVDALMRLDLAAGVDVQISLG	MATVNQLVRKPRVRKVAKSNVPALEACPQKRGVCTRVYTTTPKKPNSALRKVCRVRLTNGFEVTSYIGGEGHNLQEHSVILIRGGRVKDLPGVRYHTVRGALDCSGVKDRKQARSKYGVKKPKA
	>P_deleyi	>P_deleyi	>P_sp_At-9b	>P_sp_GM01	>P_conspicua	>P_rwandensis	>T_sp_NML_06
	MARYFRRRKFCRFTAEGVVEIDYKDIATLKNYITESGKIVPSRITGTRAKYQRQLARCIKRARYLSLLPYTDRHQ	MSGKRLMVMAGGTGGHVFPGLAVAHHLMEQGWEVRWLGTADRMEADLVPKHGIDIDFIRISGLRGKGLKALLQAPLRIFNAWRQARRIMKAWQPDVVLGMGGYVSGPGGLAAWSCGIPVVLHEQNGIAGLTNKWLSKIATKVLQAFPGAFPAADVVGNPVRTDVLALPLPAQRMAGRHGPVRVLVIGGSQGARILNQTLPQVAARVGDEITLWHQTGKGALPETEKAYQQAGQTQHKVTEFIDDMAAAYAWADLVVCRSGALTVSEVAAAGLPAIFVPFQHKDRQQYWNALPLEKAGAARIFEQPQFTAEAVADQLRHWDRATLLTMAEQARQVAIPDATERVAQEVARAAK-	MRTTQYLLSTLKETPSDAEVISHQLMLRAGMIRKLASGLYTWLPTGVRVLRKVENIVREEMNNAGAIEISMPVVQPADLWEESGRWEQYGPELLRIKDRHERPFVLGPTHEEVVTDLIRNELSSYKQLPLNLYQIQTKFRDEVRPRFGVMRSREFIMKDAYSFHTSQESLQETYDAMYRAYSQSFSRMGLDFRAVQADTGSIGGSASHEFQVLAQSGEDDVIFSSESDYAANIEKAEALAPAGERPQPTQAMVQFDTPHAKTIAELVEQHQLPIEKTVKTLFVKGSEESGHALVALLLRGDHQLNEVKAEKLDIVAAPLEMATEAEIRAVLGAGPGSLGPVGLTMPVIADRTVAKTSDFCAGANIDGKHYAGINWGRDLPEPRVEDIRNVVEGDPSPDG…	MSGSQTLVVKLGTSVLTGGSRRLNRAHMVELVRQCAQLHAAGHRIVIVTSGAIAAGREHLGYPELPPTIASKQLLAAVGQSRLIQLWEQLFSIYGIHIGQMLLTRADMEDRERFLYARDMLRALLDNHIVPVINENDAVATAEIKVGDNDNLSALAAMLGGADKLLLLTDQQGLFTADPRTNPEAELISDVHQIDDALRTLAGGSVSGLGTGGMATKLQAADVACRAGIDVIIAAGSRPDVISDVLYGKPVGTRFHAQQSPLENRKRWIFGAPPAGEITIDDGALAAMLERGSSLLPKGIREVQGNFSRGEVIRIRNLQGRDIAHGVTRYNSDAMRMIAGHHSQEIGEILGYEYGPVAVHRDDMIVS	MAKIKGQVKWFNESKGFGFITPADGSKDVFVHFSAIQGNGFKTLAEGQSVEFEIQDGQKGPAAVNVTAI	MSNQRIRIRLKAFDHRLIDQSTAEIVETAKRTGAQVRGPIPLPTRKERFTVLISPHVNKDARDQYEIRTHKRLVDIVEPTEKTVDALMRLDLAAGVDVQISLG	MATVNQLVRKPRVRKVAKSNVPALEACPQKRGVCTRVYTTTPKKPNSALRKVCRVRLTNGFEVTSYIGGEGHNLQEHSVILIRGGRVKDLPGVRYHTVRGALDCSGVKDRKQARSKYGVKKPKA
	>P_anthophila	>P_anthophila	>P_cypripedii	>P_eucrina	>P_septica	>P_sp_GM01	>P_conspicua
	MARYFRRRKFCRFTAEGVVEIDYKDIATLKNYITESGKIVPSRITGTRAKYQRQLARCIKRARYLSLLPYTDRHQ	MSGKRLMVMAGGTGGHVFPGLAVAHQLMEQGWQVRWLGTADRMEADLVPKHGIEIDFIRISGLRGKGLKALLLAPMRIFNAWRQARRIMKAWQPDVVLGMGGYVSGPGGLAAWSCGIPVVLHEQNGIAGLTNKWLAKIATKVLQAFPGAFPAADVVGNPVRTDVLALPLPAQRLADRSGPIRVLVIGGSQGARILNQTLPQIAALVGDEITLWHQTGKGALPETEKAYQQAGQTQHRVTEFIDDMAAAYAWADVVVCRSGALTVSEVAAAGLPAIFVPFQHKDRQQYWNALPLEKAGAARIFEQPQFTAEAVADLLRHWDRATLLTMAEQARQVAIPDATDRVAQEVARAAK-	MRTTQYLLSTLKETPSDAEVISHQLMLRAGMIRKLASGLYTWLPTGIRVLRKVENIVREEMNNAGAIEISMPVVQPADLWEESGRWEQYGPELLRIKDRHDRPFVLGPTHEEVVTDLIRNELSSYKQLPLNLYQIQTKFRDEVRPRFGVMRSREFIMKDAYSFHVSQESLQETYDAMYRAYSQSFSRMGLDFRAVQADTGSIGGSASHEFQVLAQSGEDDVIFSSESDYAANIEKAEALAPAGERPQPTQEMVQFDTPNAKTIAELVEQHQLPIEKTVKTLFVKGTAESGHALVALLLRGDHQLNEVKAEKLDIVAAPLEMATEAEIRAVLGAGPGSLGPVGLTMPVIADRTVAKTSDFCAGANIDGKHLAGINWGRDLPEPRVEDIRNVVAGDPSPDG…	MSGSQTLVVKLGTSVLTGGSRRLNRAHMVELVRQCAQMHAAGHRIVIVTSGAIAAGREHLGYPELPPTIASKQLLAAVGQSRLIQLWEQLFSIYGIHIGQMLLTRADMEDRERFLYARDMLRALLDNHIVPVINENDAVATAEIKVGDNDNLSALAAMLGGADKLLLLTDQQGLFTADPRTNPEAQLISDVHQIDDALRTLAGGSVSGLGTGGMATKLQAADVACRAGIDVIIAAGSRPDVISDVLNGKPVGTRFHAQQSPLENRKRWIFGAPPAGEITIDDGALAAVLERGSSLLPKGIREVQGNFSRGEVIRIRNLQGRDIAHGVTRYNSDAMRMIAGHHSQEIGDILGYEYGPVAVHRDDMVVS	MAKIKGQVKWFNESKGFGFITPADGSKDVFVHFSAIQGNGFKTLAEGQSVEFEIQDGQKGPAAVNVTAI	MSNQRIRIRLKAFDHRLIDQSTAEIVETAKRTGAQVRGPIPLPTRKERFTVLISPHVNKDARDQYEIRTHKRLVDIVEPTEKTVDALMRLDLAAGVDVQISLG	-----------------------------------------------------------------------------VILIRGGRVKDLPGVRYHTVRGALDCSGVKDRKQARSKYGVKKPKA
	>P_sp_A4	>P_sp_aB	>E_billingiae	>P_rwandensis	>P_sp_aB	>P_s_indologenes	>P_wallisii
	MARYFRRRKFCRFTAEGVVEIDYKDIATLKNYITESGKIVPSRITGTRAKYQRQLARCIKRARYLSLLPYTDRHQ	MSGKRLMVMAGGTGGHVFPGLAVAHHLMEQGWQVRWLGTADRMEADLVPKHGIEIDFIRISGLRGKGMKALLLAPLRIFNAWRQARRIMKAWKPDVVLGMGGYVSGPGGLAAWSCGIPVVLHEQNGIAGLTNKWLAKIATKVLQAFPGAFPAADVVGNPVRTDVLALPLPAQRLADRHGPIRVLVIGGSQGARILNQTLPQIAALVGDEITLWHQTGKGALPETEKAYQQVGQTQHKVTEFIDDMAAAYAWADVVVCRSGALTVSEVAAAGLPAIFVPFQHKDRQQYWNALPLEKAGAARIFEQPQFTAEAVADLLRHWDRATLLTMAEQARQVAIPDATERVAQEVARAAK-	MRTTQYLLSTLKETPADAEVISHQLMLRAGMIRKLASGLYTWLPTGLRVLKKVENIVREEMNNAGAIEISMPVVQPADLWQESGRWEQYGPELLRFVDRGDRPFVLGPTHEEVVTDLIRNELSSYKQLPLNVFQIQTKFRDEVRPRFGVMRSREFIMKDAYSFHASQESLQATYDDMYRAYSQSFKRMGLDFRAVQADTGSIGGSASHEFQVLAQSGEDDVIFSTESDYAANIEFAEAVAPAGGRADAKQAMQEIDTPNAKTIAELVEQFNLPVEKTVKTLMVKATKESGHTLVALLVRGDHALNEIKAEKLDIIDAPLTFATEEEIRALVGAGPGSLGPVGLNMPIIIDRTVAVMSDFSAGANVDGKHFTGINWQRDLPLPRVEDIRNVVEGDASPDG…	MSGSQTLVVKLGTSVLTGGSRRLNRAHMVELVRQCAQLHAAGHRIVIVTSGAIAAGREHLGYPELPPTIASKQLLAAVGQSRLIQLWEQLFSIYGIHIGQMLLTRADMEDRERFLYARDMLRALLDNHIVPVINENDAVATAEIKVGDNDNLSALAAMLGGADKLLLLTDQQGLFTADPRTNPEAELISDVHQIDDALRTLAGGSVSGLGTGGMATKLQAADVACRAGIDVIIAAGSRPDVISDVLYGKPVGTRFHAQQSPLENRKRWIFGAPPAGEITIDDGALVAVLERGSSLLPKGVRDVQGNFSRGEVIRIRNLQGRDIAHGVTRYNSDAMRMIAGHHSQEISDILGYEYGPVAVHRDDMIVS	MAKIKGQVKWFNESKGFGFITPADGSKDVFVHFSAIQGNGFKTLAEGQSVEFEIQDGQKGPAAVNVTAI	MSNQRIRIRLKAFDHRLIDQSTAEIVETAKRTGAQVRGPIPLPTRKERFTVLISPHVNKDARDQYEIRTHKRLVDIVEPTEKTVDALMRLDLAAGVDVQISLG	MATVNQLVRKPRVRQVAKSNVPALEACPQKRGVCTRVYTTTPKKPNSALRKVCRVRLTNGFEVTSYIGGEGHNLQEHSVILIRGGRVKDLPGVRYHTVRGALDCSGVKDRKQARSKYGVKKPKA
	>P_sp_GM01	>P_vagans	>E_pyrifoliae	>P_dispersa	>P_rodasii	>P_s_stewartii	>P_eucrina
	MARYFRRRKFCRFTAEGVVEIDYKDIATLKNYITESGKIVPSRITGTRAKYQRQLARCIKRARYLSLLPYTDRHQ	MSGKRLMVMAGGTGGHVFPGLAVAHHLMEQGWQVRWLGTADRMEADLVPKHGIDIDFIRISGLRGKGMKALLLAPLRIFNAWRQARRIMKDWQPDVVLGMGGYVSGPGGLAAWSCGIPVVLHEQNGIAGLTNKWLAKIATKVLQAFPGAFPAADVVGNPVRTDVLALPLPAQRLADRHGPIRVLVIGGSQGARILNQTLPQVAALVGDEITLWHQTGKGAQPETEKAYQQVGQTQHKVTEFIDDMAAAYAWADVVVCRSGALTVSEVAAAGLPAIFVPFQHKDRQQYWNALPLEKAGAARIFEQPQFTAEAVADLLRHWDRATLLTMAEQARQVAIPDATGRVAQEVARAAK-	MRTTQYLLSTLKETPADAEVISHQLMLRAGMIRKLASGLYTWLPTGLRVLKKVENIVREEMNNAGAIEISMPVVQPADLWQESGRWEQYGPELLRLVDRSDRPFVLGPTHEEVITDLIRNELSSYKQLPLNLFQIQTKFRDEVRPRFGVMRSREFIMKDAYSFHTSQGSLQETYDAMYRAYSQSFSRMGLDFRAVQADTGSIGGNASHEFQVLAQSGEDDIVFSTGSDYAANIEMAEALPPTGGRADATQQRVQFATPEAKTIADLVEQFNLPIEKTVKTLMVKATKESGHTLVALLVRGDHELNEIKAEKIDIVAAPLTFASDEEIRAQVNAGPGSLGPVGLNMPIVADRSVAAMSDFCAGANVDGQHFSGINWDRDLPLPRIADIRNVVEGDASPDG…	MSGSQTLVVKLGTSVLTGGSRRLNRAHMVELVRQCAQLHAAGHRIIIVTSGAIAAGREHLGYPELPPTIASKQLLAAVGQSRLIQLWEQLFSIYGIHIGQMLLTRADMEDRERFLYARDMLRALLDNHIVPVINENDAVATAEIKVGDNDNLSALAAMLGGADKLLLLTDQPGLFTADPRTNPEAELISDVHQIDDALRTLAGGSVSGLGTGGMATKLQAADVACRAGIDVIIAAGSRPDVIGDVLHGKPVGTRFHAQQSPLENRKRWIFGAPPAGEITIDDGALAAVLERGSSLLPKGVRDVQGNFSRGEVIRIRNLQGRDIAHGVTRYNSDAMRMIAGHHSQEIGEILGYEYGPVAVHRDDMIVS	MAKIKGQVKWFNESKGFGFITPADGSKDVFVHFSAIQGNGFKTLAEGQAVEFEIQDGQKGPAAVNVTAI	MSNQRIRIRLKAFDHRLIDQSTAEIVETAKRTGAQVRGPIPLPTRKERFTVLISPHVNKDARDQYEIRTHKRLVDIVEPTEKTVDALMRLDLAAGVDVQISLG	MATVNQLVRKPRVRQVAKSNVPALEACPQKRGVCTRVYTTTPKKPNSALRKVCRVRLTNGFEVTSYIGGEGHNLQEHSVILIRGGRVKDLPGVRYHTVRGALDCSGVKDRKQARSKYGVKKPKA
	>P_sp_aB	>P_agglomerans	>E_tasmaniensis	>P_wallisii	>P_rwandensis	>P_wallisii	>P_dispersa
	MARYFRRRKFCRFTAEGVVEIDYKDIATLKNYITESGKIVPSRITGTRAKYQRQLARCIKRARYLSLLPYTDRHQ	MSGKRLMVMAGGTGGHVFPGLAVAHHLMEQGWQVRWLGTADRMEADLVPKHGIDIDFIRISGLRGKGMKALLLAPLRIFNAWRQARRIMKAWQPDVVLGMGGYVSGPGGLAAWSCGIPVVLHEQNGIAGLTNKWLAKIATKVLQAFPGAFPAADVVGNPVRTDVLALPLPAQRLADRHGPIRVLVIGGSQGARILNQTLPQVAALVGDEITLWHQTGKGSLPETEKAYQQVGQTQHKVTEFIDDMAAAYAWADVVVCRSGALTVSEVAAAGLPAIFVPFQHKDRQQYWNALPLEKAGAARIFEQPQFTAEAVADQLRHWDRATLLTMAEQARQVAIPDATERVAQEVARAAK-	MRTTQYLLSTLKETPADAEVISHQLMLRAGMIRKLASGLYTWLPTGLRVLKKVENIVREEMNNAGAIEISMPVVQPADLWQESGRWEQYGPELLRLVDRSDRPFVLGPTHEEVITDLIRNELSSYKQLPLNLFQIQTKFRDEVRPRFGVMRSREFIMKDAYSFHTSQGSLQETYDAMYRAYSQSFSRMGLDFRAVQADTGSIGGSASHEFQVLAQSGEDDIVFSTGSDYAANIEMAEALPPAGGRADATQERVQFATPEAKTIADLVEQFTLPIEKTVKTLMVKATKESGHTLVALLVRGDHELNEIKAEKIDIVAAPLTFATEEEIRALVNAGPGSLGPVGLNMPIVADRTVAAMSDFSAGANIDGQHFSGINWQRDLPLPRIADIRNVVEGDASPDG…	MSGSQTLVVKLGTSVLTGGSRRLNRAHMVELVRQCAQLHAAGHRIVIVTSGAIAAGREHLGYPELPPTIASKQLLAAVGQSRLIQLWEQLFSIYGIHIGQMLLTRADMEDRERFLYARDMLRALLDNHIVPVINENDAVATAEIKVGDNDNLSALAAMLGGADKLLLLTDQQGLFTADPRTNPEAELISDVHQIDDALRTLAGGSVSGLGTGGMATKLQAADVACRAGIEVIIAAGSRPDVIGDVLNGKPVGTRFHAQQSPLENRKRWIFGAPPAGEITIDDGALAAVLERGSSLLPKGVREVQGNFSRGEVIRIRNLQGRDIAHGVTRYNSDAMRMIAGHHSQEIGDILGYEYGPVAVHRDDMIVS	MAKIKGQVKWFNESKGFGFITPADGSKDVFVHFSAIQGNGFKTLAEGQAVEFEIQDGQKGPAAVNVTAI	MSNQRIRIRLKAFDHRLIDQSTAEIVETAKRTGAQVRGPIPLPTRKERFTVLISPHVNKDARDQYEIRTHKRLVDIVEPTEKTVDALMRLDLAAGVDVQISLG	MATVNQLVRKPRVRQVAKSNVPALEACPQKRGVCTRVYTTTPKKPNSALRKVCRVRLTNGFEVTSYIGGEGHNLQEHSVILIRGGRVKDLPGVRYHTVRGALDCSGVKDRKQARSKYGVKKPKA
Tree	((E_pyrifoliae:0.0,E_tasmaniensis:0.0,P_sp_At-9b:0.0,P_allii:0.0,P_ananatis:0.0,P_brenneri:0.0,P_conspicua:0.0,P_cypripedii:0.0,P_dispersa:0.0,P_eucrina:0.0,P_septica:0.0,P_s_indologenes:0.0,P_s_stewartii:0.0,P_wallisii:0.0,T_morbirosei:0.0,T_ptyseos:0.0,T_sp_NML_06:0.0):0.02787,(E_billingiae:0.0,P_rodasii:0.0,P_rwandensis:0.0):0.01336,(P_agglomerans:0.0,P_vagans:0.0,P_deleyi:0.0,P_anthophila:0.0…	((T_sp_NML_06:0.17209,(T_ptyseos:0.0,P_wallisii:0.0,P_eucrina:0.0,P_allii:0.0,P_ananatis:0.0,P_sp_A4:0.0,P_septica:0.0,P_rwandensis:0.0,P_sp_At-9b:0.0,P_cypripedii:0.0,P_sp_GM01:0.0,P_rodasii:0.0):0.14780)0.985:0.00051,P_brenneri:0.14678,((T_morbirosei:0.0,E_pyrifoliae:0.0,P_s_indologenes:0.0,P_s_stewartii:0.0,P_dispersa:0.0,P_conspicua:0.0,P_deleyi:0.0,P_anthophila:0.0,P_sp_aB:0.0,P_vagans:0.0,P…	(T_morbirosei:0.0,T_ptyseos:0.0,T_sp_NML_06:0.0,P_septica:0.0,P_brenneri:0.0,P_conspicua:0.0,P_deleyi:0.0,P_anthophila:0.0,P_vagans:0.0,P_sp_aB:0.0,P_agglomerans:0.0,P_s_indologenes:0.0,P_s_stewartii:0.0,P_allii:0.0,P_ananatis:0.0,P_sp_A4:0.0,P_rwandensis:0.0,P_rodasii:0.0,P_eucrina:0.0,P_dispersa:0.0,P_wallisii:0.0,P_sp_GM01:0.0,P_sp_At-9b:0.0,P_cypripedii:0.0,E_billingiae:0.0,E_pyrifoliae:0.0,E…	((T_sp_NML_06:0.0,T_ptyseos:0.0,T_morbirosei:0.0,E_billingiae:0.0,E_pyrifoliae:0.0,E_tasmaniensis:0.0,P_sp_A4:0.0,P_septica:0.0,P_anthophila:0.0,P_deleyi:0.0,P_sp_aB:0.0,P_agglomerans:0.0,P_vagans:0.0,P_conspicua:0.0,P_brenneri:0.0,P_allii:0.0,P_ananatis:0.0,P_sp_At-9b:0.0,P_cypripedii:0.0,P_sp_GM01:0.0,P_eucrina:0.0,P_rwandensis:0.0,P_dispersa:0.0,P_wallisii:0.0):0.16345,(P_s_indologenes:0.0,P_s…	((P_agglomerans:0.0,P_vagans:0.0,P_deleyi:0.0,P_anthophila:0.0,P_brenneri:0.0,P_conspicua:0.0,P_septica:0.0,P_sp_aB:0.0):0.00054,(P_rodasii:0.0,P_rwandensis:0.0):0.01439,((P_dispersa:0.0,P_eucrina:0.0,P_wallisii:0.0):0.01485,(P_sp_GM01:0.01449,(E_billingiae:0.0,E_pyrifoliae:0.0,E_tasmaniensis:0.0,P_sp_At-9b:0.0,P_allii:0.0,P_ananatis:0.0,P_cypripedii:0.0,P_sp_A4:0.0,P_s_indologenes:0.0,P_s_stewar…	((P_rodasii:0.0,P_sp_At-9b:0.0,P_allii:0.0,P_ananatis:0.0,P_dispersa:0.0,P_eucrina:0.0,P_rwandensis:0.0,P_sp_GM01:0.0,P_s_indologenes:0.0,P_s_stewartii:0.0,P_wallisii:0.0):0.01182,(P_deleyi:0.0,P_conspicua:0.0,E_billingiae:0.0,E_pyrifoliae:0.0,E_tasmaniensis:0.0,P_agglomerans:0.0,P_vagans:0.0,P_anthophila:0.0,P_brenneri:0.0,P_cypripedii:0.0,P_septica:0.0,P_sp_aB:0.0,T_morbirosei:0.0,T_ptyseos:0.0…	((E_billingiae:0.0,P_ananatis:0.0,P_rodasii:0.0,P_rwandensis:0.0,P_sp_GM01:0.0,P_s_indologenes:0.0,P_s_stewartii:0.0,P_allii:0.0):0.01124,(E_pyrifoliae:0.0,E_tasmaniensis:0.0,P_agglomerans:0.0,P_sp_At-9b:0.0,P_vagans:0.0,P_deleyi:0.0,P_anthophila:0.0,P_brenneri:0.0,P_cypripedii:0.0,P_septica:0.0,P_sp_A4:0.0,P_sp_aB:0.0,T_morbirosei:0.0,T_ptyseos:0.0,T_sp_NML_06:0.0,P_conspicua:0.0,P_wallisii:0.0,…
Figure (AML tree inferred from single genes. SH-support values from 1,000 replicates are indicated as branch support. Support values below 0.95 are not indicated)
