# Supplementary material for: The synergistic effect of concatenation in phylogenomics: the case in Pantoea
Source: PeerJ. 2019 Apr 16;7:e6698. doi: 10.7717/peerj.6698 (PMC6474361; doi:10.7717/peerj.6698)
Supplement: File S6 — Results obtained from the recombination detection program regarding potential recombination breakpoints. [file peerj-07-6698-s012.xlsx]

## Sheet: Summary
Supplementary File S6.1 Likely recombination breakpoints in relation to the P. agglomerans reference genome
			Breakpoint Positions						Sequences			Algorithms
			Relative to P_agglomerans		In Alignment		In Recombinant Sequence											Genes that have undergone recombination
New Event Number	Original Recombination Event Number	Number In .RDP File	Begin	End	Begin	End	Begin	End	Recombinant Sequence(s)	Minor Parental Sequence(s)	Major Parental Sequence(s)	RDP	GENECONV	Maxchi	Chimaera	3Seq
1	28	29	1149	1497	1149	1497	1149	1497	P_allii	Unknown (P_s_stewartii)	P_ananatis	NS	1.97178e-42	3.55752e-15	2.40128e-13	5.22832e-11
										Unknown(P_s_indologenes)
2	119	186	14376	15645	14397	15666	14370	15639	^P_sp_A4	P_rwandensis	Unknown (P_wallisii)	1.93764e-05	NS	2.49579e-07	4.12537e-06	4.18265e-10	Gene 83
										P_rodasii
3	11	12	39018	39423	39162	39567	38997	39402	^P_s_stewartii	Unknown (P_allii)	P_s_indologenes	NS	3.08038e-82	2.19812e-22	5.5669e-18	1.19504e-10
										Unknown(P_ananatis)
4	121	188	40182	40906	40326	41050	40179	40903	P_conspicua	P_agglomerans	P_brenneri	NS	2.36016e-05	2.18953e-07	4.77592e-09	5.7479e-11
5	5	6	73393	75495	73621	75747	73393	75492	^P_vagans	Unknown (P_brenneri)	P_sp_aB	4.94771e-163	1.15249e-121	1.70405e-27	4.321e-19	6.91697e-11
6	3	3	73611	75163	73839	75394	73587	75124	^P_eucrina	P_sp_aB	P_dispersa	2.23836e-297	6.62776e-81	3.64328e-25	5.69188e-22	5.19584e-11
7	4	4	73689	75267	73917	75498	73677	75255	^P_conspicua	Unknown (P_deleyi)	P_brenneri	3.57879e-275	1.18416e-103	9.88707e-25	3.03157e-29	6.91697e-11
8	22	23	73806	75074	74034	75305	73797	75050	P_ananatis	Unknown (P_sp_A4)	P_septica	NS	1.70154e-50	0.0168285	1.24657e-10	9.09273e-12
									P_allii
9	29	30	73806	75129	74034	75360	73785	75093	^P_s_stewartii	Unknown (P_sp_A4)	P_cypripedii	NS	3.65657e-41	1.15147e-15	2.35536e-16	NS
									P_s_indologenes
10	19	20	73828	75156	74056	75387	73825	75138	^P_sp_aB	Unknown (P_sp_A4)	P_dispersa	NS	1.54057e-57	3.58957e-17	7.2454e-20	1.6237e-11
									P_deleyi		P_wallisii
									P_anthophila		P_rodasii
									P_brenneri
11	6	7	73924	75166	74152	75397	73924	75166	^P_agglomerans	Unknown (P_brenneri)	P_sp_aB	NS	1.2845e-137	1.4003e-31	1.0052e-35	7.30666e-11
12	2	2	77019	78790	77271	79042	76974	78745	^P_s_indologenes	Unknown (P_allii)	P_s_stewartii	9.0883e-96	4.30411e-304	6.42738e-61	4.92207e-53	1.1918e-10
13	101	145	77199	78703	77451	78955	77188	78692	^P_wallisii	E_billingiae	P_sp_At-9b	NS	NS	0.000147071	0.00107606	7.46903e-11
14	118	185	77271	78543	77523	78795	77271	78543	^E_billingiae	P_s_stewartii	Unknown (P_anthophila)	NS	NS	2.34925e-07	6.64513e-06	3.71828e-10
15	70	100	82976	84765	83246	85035	82958	84747	^P_anthophila	Unknown (P_conspicua)	P_agglomerans	NS	1.32731e-06	7.35367e-06	3.52977e-07	3.02008e-11
16	134	208	151524	151972	151989	152437	151425	151873	^P_ananatis	P_s_indologenes	P_allii	NS	NS	0.000724963	0.000247357	8.2838e-09
										P_s_stewartii
17	120	187	196087	196984	196756	197653	196057	196954	^P_conspicua	P_sp_aB	P_brenneri	NS	NS	0.0402019	0.000183477	4.51714e-10
18	61	75	234595	235146	235348	235908	234564	235115	^P_conspicua	P_agglomerans	P_brenneri	NS	2.96056e-12	2.2983e-07	3.40375e-11	NS
19	20	21	237748	239101	238510	239863	237717	239064	^P_conspicua	Unknown (P_vagans)	P_brenneri	NS	2.87755e-53	4.25151e-13	5.29058e-17	6.23501e-11
										Unknown(P_agglomerans)
										Unknown(P_sp_aB)
20	75	106	243221	244393	244031	245212	243082	244254	^P_cypripedii	Unknown (P_anthophila)	P_rodasii	NS	NS	0.00137377	1.45611e-07	3.73451e-11
										Unknown(P_deleyi)	P_rwandensis
21	78	109	243292	244379	244102	245198	243151	244238	P_sp_At-9b	Unknown (P_ananatis)	P_wallisii	NS	NS	2.75321e-07	4.32068e-09	4.44894e-11
										Unknown(P_allii)
22	47	49	276937	277363	277835	278267	276719	277148	^P_eucrina	P_brenneri	P_rwandensis	5.58918e-22	1.38779e-21	2.73004e-06	4.67184e-06	NS
23	26	27	276967	277235	277865	278139	276951	277222	^P_anthophila	P_cypripedii	P_agglomerans	NS	1.10594e-45	8.71108e-10	2.88973e-06	1.20479e-10
											P_vagans
24	30	32	276974	277227	277872	278131	276962	277215	^P_vagans	Unknown (E_billingiae)	P_brenneri	NS	1.41751e-38	7.46399e-07	1.20328e-11	1.26973e-10
									P_agglomerans
25	39	41	276979	277223	277877	278127	276975	277222	^E_billingiae	P_brenneri	Unknown (P_sp_A4)	NS	3.67823e-28	1.07729e-07	7.21264e-06	NS
26	25	26	276986	277229	277884	278133	276860	277109	^P_allii	Unknown (P_sp_aB)	P_ananatis	5.17647e-46	2.40494e-19	5.89146e-07	3.47113e-09	NS
27	8	9	276987	277223	277885	278127	276842	277084	^P_s_stewartii	Unknown (P_sp_aB)	P_s_indologenes	2.1324e-106	3.93444e-78	1.83538e-11	1.48076e-13	1.64643e-10
28	125	192	276991	277219	277889	278123	276810	277044	^P_rwandensis	Unknown (T_sp_NML_06)	P_wallisii	NS	NS	6.13539e-06	1.40075e-05	1.60422e-10
									P_rodasii
29	82	117	280373	283718	281280	284631	280212	283545	^E_tasmaniensis	Unknown (T_sp_NML_06)	P_sp_GM01	NS	NS	0.000159187	2.97674e-06	4.96853e-11
30	34	36	281093	282336	282003	283246	281072	282315	^P_sp_aB	P_vagans	Unknown (P_agglomerans)	NS	3.53281e-33	6.1295e-11	1.36971e-07	0.0210528
31	106	163	295916	296847	296838	297769	295777	296708	^P_s_stewartii	P_sp_GM01	P_allii	3.71337e-07	NS	0.00424846	0.00011376	9.57984e-11
									P_s_indologenes
32	31	33	296346	298343	297268	299265	296262	298259	P_sp_A4	P_rwandensis	Unknown (P_vagans)	NS	4.55227e-37	0.000132252	6.22586e-07	8.44325e-12
											Unknown(P_agglomerans)
											Unknown(P_conspicua)
											Unknown(P_brenneri)
											Unknown(P_sp_aB)
33	107	164	301403	301800	302331	302728	301390	301787	P_anthophila	P_dispersa	P_deleyi	NS	NS	0.00097573	4.22503e-05	9.61231e-11
34	49	52	303047	303296	303987	304236	303008	303257	P_conspicua	Unknown (P_agglomerans)	P_brenneri	NS	1.05157e-19	1.03446e-08	5.38527e-05	5.65048e-11	Gene 372
										Unknown(P_deleyi)
										Unknown(P_anthophila)
										Unknown(P_vagans)
										Unknown(P_sp_aB)
35	52	55	303047	303311	303987	304251	302918	303182	P_wallisii	Unknown (P_allii)	P_dispersa	NS	2.67456e-18	7.09251e-06	9.58743e-08	9.64478e-11
										Unknown(P_s_stewartii)
										Unknown(P_s_indologenes)
										Unknown(P_ananatis)
36	96	135	312261	313499	313219	314481	312144	313364	P_ananatis	P_s_stewartii	P_allii	0.00563452	NS	0.00743584	6.22394e-06	6.4948e-11
										P_s_indologenes
37	154	244	329974	330267	330995	331288	329974	330267	P_agglomerans	P_conspicua	P_sp_aB	NS	0.000285005	0.0028089	0.00045389	4.80195e-07
38	35	37	347534	348281	348615	349362	347426	348173	P_sp_A4	P_rwandensis	Unknown (P_sp_At-9b)	1.30401e-07	1.00063e-32	6.28048e-07	0.00021476	NS
											Unknown(P_cypripedii)
39	65	81	353275	353822	354377	354924	353167	353714	P_sp_A4	P_rodasii	Unknown (P_eucrina)	NS	5.28286e-12	9.18844e-06	2.67524e-05	NS	Gene 711
40	92	128	354131	354809	355233	355914	354002	354683	^P_dispersa	Unknown (P_sp_A4)	P_septica	NS	0.00241321	6.33629e-06	1.88253e-08	5.78038e-11	Gene 14
41	87	122	354254	354890	355356	355995	354113	354752	^P_sp_At-9b	Unknown (E_pyrifoliae)	P_deleyi	NS	NS	9.46905e-06	6.05235e-06	5.32574e-11	Gene 14
									P_cypripedii[P]	Unknown(E_tasmaniensis)	P_agglomerans
											P_vagans
											P_sp_aB
42	84	119	392275	393287	393525	394540	392132	393144	^P_ananatis	P_s_indologenes	P_allii	2.0758e-06	NS	0.000378828	2.39476e-07	5.06595e-11	Gene 36
										P_s_stewartii
43	144	224	397303	398038	398601	399336	397303	398038	P_agglomerans	P_brenneri	P_anthophila	NS	9.35565e-08	0.0259197	NS	0.0192008
44	103	153	397430	398551	398728	399852	397299	398420	^P_sp_A4	P_rodasii	Unknown (P_dispersa)	NS	0.0179855	0.000140367	4.56063e-06	8.3783e-11
45	64	79	398299	398550	399597	399851	398152	398403	^P_septica	Unknown (P_sp_A4)	P_rodasii	NS	4.89495e-12	0.0068038	0.00835473	NS
											P_rwandensis
46	1	1	422360	424357	423802	425814	422180	424180	^P_s_indologenes	Unknown (P_ananatis)	P_s_stewartii	2.16133e-21	1.41986e-304	9.07203e-70	1.53035e-62	1.20803e-10
47	112	177	444205	444783	445710	446351	444022	444600	P_rwandensis	Unknown (P_conspicua)	P_rodasii	NS	NS	5.39212e-11	2.11297e-07	1.3152e-10	Gene 1161
48	123	190	452728	453166	454320	454758	452689	453127	P_conspicua	P_agglomerans	P_brenneri	NS	6.89085e-10	0.00160322	0.00222651	4.00405e-09
49	59	69	455415	455633	457016	457234	455254	455472	^P_sp_A4	P_rodasii	Unknown (P_agglomerans)	NS	1.39468e-12	1.58112e-05	0.00316253	NS
											Unknown(P_deleyi)
											Unknown(P_conspicua)
											Unknown(P_anthophila)
											Unknown(P_brenneri)
											Unknown(P_vagans)
											Unknown(P_sp_aB)
50	94	130	456076	457042	457677	458643	456076	457042	P_agglomerans	P_brenneri	P_sp_aB	NS	NS	4.27569e-05	1.18593e-05	6.17006e-11
											P_vagans
51	133	206	477949	478510	479604	480168	477767	478328	^P_sp_GM01	T_morbirosei	P_dispersa	NS	NS	0.000184793	0.0123737	6.23534e-09
52	14	15	478042	479162	479697	480820	477856	478979	^P_rwandensis	P_sp_A4	P_sp_GM01	6.67147e-17	1.84838e-91	1.00726e-10	4.24317e-18	8.47572e-11
53	55	59	478054	478909	479709	480567	477889	478744	P_s_stewartii	Unknown (P_sp_At-9b)	P_deleyi	NS	2.3018e-17	2.75025e-05	0.0192357	NS
										Unknown(P_cypripedii)	P_agglomerans
											P_anthophila
											P_brenneri
											P_vagans
54	72	103	515155	516447	516885	518177	515262	516554	^T_morbirosei	P_rodasii	Unknown (E_tasmaniensis)	NS	NS	5.58051e-09	3.38956e-08	3.50719e-11	Gene 417
										P_rwandensis
55	21	22	515389	516393	517119	518123	515347	516351	P_vagans	Unknown (P_anthophila)	P_agglomerans	NS	5.47627e-51	2.45175e-14	6.31533e-17	3.2474e-11
56	62	77	529083	530916	530885	532724	528902	530735	P_s_indologenes	P_sp_GM01	P_allii	3.36745e-12	NS	8.88011e-07	2.52246e-08	9.67726e-11
									P_s_stewartii		P_ananatis
57	85	120	531916	532430	533724	534238	531755	532269	^P_ananatis	P_s_indologenes	P_allii	0.00603713	NS	0.00158635	1.66612e-05	5.06595e-11	Gene 786
										P_s_stewartii
58	40	42	555316	556478	557289	558463	555131	556293	P_sp_GM01	P_sp_A4	P_rwandensis	2.83893e-27	NS	4.15951e-06	6.37571e-06	8.15098e-11
59	33	35	555367	556638	557340	558623	555237	556502	P_cypripedii	E_billingiae	P_rwandensis	1.2638e-35	NS	9.40517e-05	0.000152846	6.52728e-11
									P_sp_At-9b[P]
60	71	102	555385	558694	557358	560685	555171	558480	^E_tasmaniensis	Unknown (T_sp_NML_06)	P_s_stewartii	NS	NS	1.20304e-07	2.56648e-10	3.2474e-11
									E_pyrifoliae[P]		P_s_indologenes
											P_ananatis
											P_allii
61	12	13	555459	556475	557432	558460	555228	556253	P_septica	Unknown (P_wallisii)	P_brenneri	NS	7.71267e-72	4.66654e-07	4.13455e-15	6.81954e-12
											P_agglomerans
											P_deleyi
											P_conspicua
											P_anthophila
											P_vagans
											P_sp_aB
62	67	93	555508	558788	557481	560779	555600	558883	^T_ptyseos	P_s_stewartii	Unknown (E_tasmaniensis)	NS	NS	1.16054e-07	1.47779e-09	2.53297e-11
										P_s_indologenes
63	18	19	636369	637336	638603	639603	636182	637182	P_rodasii	Unknown (P_cypripedii)	P_rwandensis	NS	1.57941e-58	1.56552e-19	2.94893e-20	5.97522e-11	Gene 962
										Unknown(P_sp_At-9b)
64	95	131	705907	707044	708303	709443	705846	706983	P_conspicua	P_agglomerans	P_brenneri	NS	NS	3.87951e-08	1.44657e-10	5.7479e-11
65	89	124	760927	762388	763464	764925	760755	762216	^P_rwandensis	P_sp_A4	P_sp_At-9b	1.82477e-07	NS	0.00157514	7.40609e-05	5.35821e-11
									P_rodasii
66	68	94	808165	809600	810900	812341	808165	809600	^P_agglomerans	P_brenneri	P_deleyi	NS	2.97272e-06	9.12486e-06	4.25072e-05	2.56545e-11
67	9	10	831241	831919	834042	834720	831141	831819	^P_brenneri	P_sp_aB	P_conspicua	9.58118e-100	NS	3.18305e-12	1.19436e-14	NS
68	17	18	831263	831867	834064	834668	831215	831819	^P_sp_aB	E_pyrifoliae	Unknown (E_billingiae)	6.36195e-62	NS	0.000505289	2.58078e-07	NS
										E_tasmaniensis
69	45	47	831263	832047	834064	834848	830911	831695	^E_pyrifoliae	P_sp_A4	E_billingiae	3.03232e-22	NS	3.09222e-05	3.30331e-05	5.06595e-11
									E_tasmaniensis
70	15	16	831273	831898	834074	834699	831100	831725	^P_ananatis	P_sp_aB	P_allii	1.15865e-66	NS	2.52672e-11	7.68615e-11	NS
71	13	14	831298	831901	834099	834702	831117	831719	^P_wallisii	P_sp_aB	P_sp_At-9b	1.93083e-69	NS	8.6984e-08	4.9951e-07	6.38764e-10
									P_sp_GM01		P_cypripedii
72	10	11	831325	831856	834126	834657	831163	831694	^P_s_stewartii	P_sp_aB	P_s_indologenes	4.52628e-93	NS	6.60783e-11	7.05048e-13	1.63669e-10
73	42	44	838672	840631	841473	843432	838506	840462	^P_sp_A4	P_rodasii	Unknown (P_sp_GM01)	2.17245e-23	NS	3.83069e-08	0.000242251	8.9953e-11
74	139	216	838783	840343	841584	843144	838691	840251	^P_deleyi	Unknown (P_conspicua)	P_agglomerans	NS	NS	6.40471e-05	2.92375e-05	2.41139e-08
75	48	50	839495	840214	842296	843015	839310	840029	^P_wallisii	P_eucrina	P_dispersa	0.000178022	1.0259e-21	2.1765e-07	3.2874e-06	3.86441e-11
76	44	46	885156	886280	888080	889204	884987	886111	^P_sp_A4	T_sp_NML_06	E_tasmaniensis	5.09016e-23	NS	1.2431e-07	3.89033e-05	NS
77	32	34	885298	886262	888222	889186	885282	886246	^E_billingiae	T_sp_NML_06	E_tasmaniensis	5.98456e-37	NS	0.000178094	0.00186305	1.00669e-10
78	27	28	920370	921048	923393	924074	920202	920880	P_s_stewartii	Unknown (P_allii)	P_s_indologenes	2.07158e-44	6.57575e-22	2.52107e-14	4.05514e-17	1.1918e-10
79	56	60	937615	938138	940683	941206	937435	937955	^P_rwandensis	P_sp_At-9b	P_rodasii	1.18668e-16	8.85428e-13	0.000525191	2.67798e-08	6.17006e-11
80	110	174	937894	938266	940962	941334	937727	938096	P_sp_At-9b	Unknown (P_sp_A4)	P_cypripedii	NS	NS	0.00214548	8.16717e-05	1.21128e-10
81	136	210	938040	938710	941108	941778	938213	938880	^T_morbirosei	P_s_stewartii	Unknown (E_tasmaniensis)	NS	NS	9.91108e-09	3.06952e-08	1.66824e-05
										P_agglomerans
										P_deleyi
										P_conspicua
										P_brenneri
										P_vagans
										P_s_indologenes
										P_ananatis
										P_allii
82	147	228	940202	940545	943288	943631	940008	940351	P_dispersa	P_vagans	P_wallisii	NS	1.5166e-07	2.31939e-05	3.28798e-05	3.8717e-05	Gene 95
										P_agglomerans
										P_anthophila
										P_sp_aB
83	108	171	955174	956066	958296	959197	954853	955745	^P_septica	P_vagans	Unknown (P_deleyi)	NS	NS	0.00512021	0.0262444	1.00345e-10
84	7	8	955240	956140	958362	959271	955189	956074	^P_sp_aB	P_brenneri	Unknown (P_conspicua)	2.15344e-115	NS	2.87296e-12	6.57976e-14	NS
85	41	43	955243	956062	958365	959193	955065	955890	^P_allii	P_s_stewartii	Unknown (P_s_indologenes)	7.26453e-13	NS	3.8928e-25	1.75828e-14	1.1853e-10
86	23	24	955244	956065	958366	959196	955127	955933	P_brenneri	Unknown (P_septica)	P_vagans	NS	9.95927e-48	2.22444e-16	1.67331e-17	6.7546e-11
											P_agglomerans
87	93	129	955244	956030	958366	959161	955071	955863	^P_sp_GM01	Unknown (P_septica)	P_rodasii	NS	NS	0.000104378	5.11937e-06	6.17006e-11
88	73	104	955249	956170	958371	959301	955056	955983	^P_wallisii	P_eucrina	P_dispersa	NS	NS	1.20685e-09	2.49185e-05	3.50719e-11
89	148	230	955366	956023	958491	959154	955421	956060	^T_ptyseos	P_eucrina	Unknown (P_dispersa)	NS	NS	2.24636e-08	6.5107e-06	1.57044e-07
90	38	40	983888	984573	987067	987776	983563	984254	^P_septica	P_eucrina	Unknown (P_dispersa)	7.65777e-29	5.29436e-28	0.0028416	8.91786e-07	8.4122e-08	Gene 81
											Unknown(P_cypripedii)
91	37	39	983949	984547	987134	987750	983788	984389	^P_sp_GM01	P_septica	P_rodasii	1.03886e-30	4.26042e-08	0.000696164	3.43367e-07	5.35821e-11
Key:
^ = The recombinant sequence may have been misidentified (one of the identified parents might be the recombinant)
Minor Parent = Parent contributing the smaller fraction of sequence.
Major Parent = Parent contributing the larger fraction of sequence.
Unknown = Only one parent and a recombinant need be in the alignment for a recombination event to be detectable.
The sequence listed as unknown was used to infer the existance of a missing parental sequence.
NS = No significant P-value was recorded for this recombination event using this method.
Coloured blocks indicate overlapping recombination events

## Sheet: Full_RDP_results
Supplementary File S6.2 All potential recombination breakpoints in relation to the P. agglomerans reference genome
			Breakpoint Positions
		In Alignment		In Recombinant Sequence		Relative to P_agglomerans
Recombination Event Number	Number In .RDP File	Begin	End	Begin	End	Begin	End	Recombinant Sequence(s)	Minor Parental Sequence(s)	Major Parental Sequence(s)	RDP	GENECONV	Maxchi	Chimaera	3Seq
1	1	423802	425814	422180	424180	422360	424357	^P_s_indologenes	Unknown (P_ananatis)	P_s_stewartii	2.16133e-21	1.41986e-304	9.07203e-70	1.53035e-62	1.20803e-10
2	2	77271	79042	76974	78745	77019	78790	^P_s_indologenes	Unknown (P_allii)	P_s_stewartii	9.0883e-96	4.30411e-304	6.42738e-61	4.92207e-53	1.1918e-10
2									Unknown(P_ananatis)
3	3	73839	75394	73587	75124	73611	75163	^P_eucrina	P_sp_aB	P_dispersa	2.23836e-297	6.62776e-81	3.64328e-25	5.69188e-22	5.19584e-11
4	4	73917	75498	73677	75255	73689	75267	^P_conspicua	Unknown (P_deleyi)	P_brenneri	3.57879e-275	1.18416e-103	9.88707e-25	3.03157e-29	6.91697e-11
5	6	73621	75747	73393	75492	73393	75495	^P_vagans	Unknown (P_brenneri)	P_sp_aB	4.94771e-163	1.15249e-121	1.70405e-27	4.321e-19	6.91697e-11
6	7	74152	75397	73924	75166	73924	75166	^P_agglomerans	Unknown (P_brenneri)	P_sp_aB	NS	1.2845e-137	1.4003e-31	1.0052e-35	7.30666e-11
7	8	958362	959271	955189	956074	955240	956140	^P_sp_aB	P_brenneri	Unknown (P_conspicua)	2.15344e-115	NS	2.87296e-12	6.57976e-14	NS
8	9	277885	278127	276842	277084	276987	277223	^P_s_stewartii	Unknown (P_sp_aB)	P_s_indologenes	2.1324e-106	3.93444e-78	1.83538e-11	1.48076e-13	1.64643e-10
9	10	834042	834720	831141	831819	831241	831919	^P_brenneri	P_sp_aB	P_conspicua	9.58118e-100	NS	3.18305e-12	1.19436e-14	NS
10	11	834126	834657	831163	831694	831325	831856	^P_s_stewartii	P_sp_aB	P_s_indologenes	4.52628e-93	NS	6.60783e-11	7.05048e-13	1.63669e-10
11	12	39162	39567	38997	39402	39018	39423	^P_s_stewartii	Unknown (P_allii)	P_s_indologenes	NS	3.08038e-82	2.19812e-22	5.5669e-18	1.19504e-10
11									Unknown(P_ananatis)
12	13	557432	558460	555228	556253	555459	556475	P_septica	Unknown (P_wallisii)	P_brenneri	NS	7.71267e-72	4.66654e-07	4.13455e-15	6.81954e-12
12										P_agglomerans
12										P_deleyi
12										P_conspicua
12										P_anthophila
12										P_vagans
12										P_sp_aB
13	14	834099	834702	831117	831719	831298	831901	^P_wallisii	P_sp_aB	P_sp_At-9b	1.93083e-69	NS	8.6984e-08	4.9951e-07	6.38764e-10
13								P_sp_GM01		P_cypripedii
14	15	479697	480820	477856	478979	478042	479162	^P_rwandensis	P_sp_A4	P_sp_GM01	6.67147e-17	1.84838e-91	1.00726e-10	4.24317e-18	8.47572e-11
15	16	834074	834699	831100	831725	831273	831898	^P_ananatis	P_sp_aB	P_allii	1.15865e-66	NS	2.52672e-11	7.68615e-11	NS
16	17~	244123	245176	243301	244345	243313	244357	^P_vagans	P_sp_At-9b	Unknown (P_wallisii)	1.92195e-64	NS	0.000296656	8.19871e-05	1.25387e-06
16								P_conspicua[P]
16								P_brenneri
17	18	834064	834668	831215	831819	831263	831867	^P_sp_aB	E_pyrifoliae	Unknown (E_billingiae)	6.36195e-62	NS	0.000505289	2.58078e-07	NS
17									E_tasmaniensis
18	19	638603	639603	636182	637182	636369	637336	P_rodasii	Unknown (P_cypripedii)	P_rwandensis	NS	1.57941e-58	1.56552e-19	2.94893e-20	5.97522e-11
18									Unknown(P_sp_At-9b)
19	20	74056	75387	73825	75138	73828	75156	^P_sp_aB	Unknown (P_sp_A4)	P_dispersa	NS	1.54057e-57	3.58957e-17	7.2454e-20	1.6237e-11
19								P_deleyi		P_wallisii
19								P_anthophila		P_rodasii
19								P_brenneri
20	21	238510	239863	237717	239064	237748	239101	^P_conspicua	Unknown (P_vagans)	P_brenneri	NS	2.87755e-53	4.25151e-13	5.29058e-17	6.23501e-11
20									Unknown(P_agglomerans)
20									Unknown(P_sp_aB)
21	22	517119	518123	515347	516351	515389	516393	P_vagans	Unknown (P_anthophila)	P_agglomerans	NS	5.47627e-51	2.45175e-14	6.31533e-17	3.2474e-11
22	23	74034	75305	73797	75050	73806	75074	P_ananatis	Unknown (P_sp_A4)	P_septica	NS	1.70154e-50	0.0168285	1.24657e-10	9.09273e-12
22								P_allii
23	24	958366	959196	955127	955933	955244	956065	P_brenneri	Unknown (P_septica)	P_vagans	NS	9.95927e-48	2.22444e-16	1.67331e-17	6.7546e-11
23										P_agglomerans
24	25~	842024	843418	839425	840807	839223	840617	^T_morbirosei	Unknown (P_cypripedii)	T_sp_NML_06	NS	1.31089e-47	3.3447e-10	1.75981e-18	3.3773e-11
24									Unknown(P_agglomerans)
24									Unknown(P_dispersa)
24									Unknown(P_rwandensis)
24									Unknown(P_conspicua)
24									Unknown(P_wallisii)
24									Unknown(P_anthophila)
24									Unknown(P_rodasii)
24									Unknown(P_sp_At-9b)
24									Unknown(P_sp_GM01)
24									Unknown(P_vagans)
24									Unknown(P_eucrina)
24									Unknown(P_sp_A4)
25	26	277884	278133	276860	277109	276986	277229	^P_allii	Unknown (P_sp_aB)	P_ananatis	5.17647e-46	2.40494e-19	5.89146e-07	3.47113e-09	NS
26	27	277865	278139	276951	277222	276967	277235	^P_anthophila	P_cypripedii	P_agglomerans	NS	1.10594e-45	8.71108e-10	2.88973e-06	1.20479e-10
26										P_vagans
27	28	923393	924074	920202	920880	920370	921048	P_s_stewartii	Unknown (P_allii)	P_s_indologenes	2.07158e-44	6.57575e-22	2.52107e-14	4.05514e-17	1.1918e-10
28	29	1149	1497	1149	1497	1149	1497	P_allii	Unknown (P_s_stewartii)	P_ananatis	NS	1.97178e-42	3.55752e-15	2.40128e-13	5.22832e-11
28									Unknown(P_s_indologenes)
29	30	74034	75360	73785	75093	73806	75129	^P_s_stewartii	Unknown (P_sp_A4)	P_cypripedii	NS	3.65657e-41	1.15147e-15	2.35536e-16	NS
29								P_s_indologenes
30	32	277872	278131	276962	277215	276974	277227	^P_vagans	Unknown (E_billingiae)	P_brenneri	NS	1.41751e-38	7.46399e-07	1.20328e-11	1.26973e-10
30								P_agglomerans
31	33	297268	299265	296262	298259	296346	298343	P_sp_A4	P_rwandensis	Unknown (P_vagans)	NS	4.55227e-37	0.000132252	6.22586e-07	8.44325e-12
31										Unknown(P_agglomerans)
31										Unknown(P_conspicua)
31										Unknown(P_brenneri)
31										Unknown(P_sp_aB)
32	34	888222	889186	885282	886246	885298	886262	^E_billingiae	T_sp_NML_06	E_tasmaniensis	5.98456e-37	NS	0.000178094	0.00186305	1.00669e-10
33	35	557340	558623	555237	556502	555367	556638	P_cypripedii	E_billingiae	P_rwandensis	1.2638e-35	NS	9.40517e-05	0.000152846	6.52728e-11
33								P_sp_At-9b[P]
34	36	282003	283246	281072	282315	281093	282336	^P_sp_aB	P_vagans	Unknown (P_agglomerans)	NS	3.53281e-33	6.1295e-11	1.36971e-07	0.0210528
35	37	348615	349362	347426	348173	347534	348281	P_sp_A4	P_rwandensis	Unknown (P_sp_At-9b)	1.30401e-07	1.00063e-32	6.28048e-07	0.00021476	NS
35										Unknown(P_cypripedii)
36	38~	465850	466467	463964	464578	464231	464845	^E_pyrifoliae	T_sp_NML_06	E_billingiae	1.02287e-32	NS	7.33729e-06	2.23514e-08	1.1236e-10
36								E_tasmaniensis
37	39	987134	987750	983788	984389	983949	984547	^P_sp_GM01	P_septica	P_rodasii	1.03886e-30	4.26042e-08	0.000696164	3.43367e-07	5.35821e-11
38	40	987067	987776	983563	984254	983888	984573	^P_septica	P_eucrina	Unknown (P_dispersa)	7.65777e-29	5.29436e-28	0.0028416	8.91786e-07	8.4122e-08
38										Unknown(P_cypripedii)
39	41	277877	278127	276975	277222	276979	277223	^E_billingiae	P_brenneri	Unknown (P_sp_A4)	NS	3.67823e-28	1.07729e-07	7.21264e-06	NS
40	42	557289	558463	555131	556293	555316	556478	P_sp_GM01	P_sp_A4	P_rwandensis	2.83893e-27	NS	4.15951e-06	6.37571e-06	8.15098e-11
41	43	958365	959193	955065	955890	955243	956062	^P_allii	P_s_stewartii	Unknown (P_s_indologenes)	7.26453e-13	NS	3.8928e-25	1.75828e-14	1.1853e-10
42	44	841473	843432	838506	840462	838672	840631	^P_sp_A4	P_rodasii	Unknown (P_sp_GM01)	2.17245e-23	NS	3.83069e-08	0.000242251	8.9953e-11
43	45~	582351	582945	580030	580597	580336	580927	^E_pyrifoliae	T_morbirosei	E_billingiae	2.39334e-23	NS	0.00391367	0.000193493	2.76354e-10
43								E_tasmaniensis[P]
44	46	888080	889204	884987	886111	885156	886280	^P_sp_A4	T_sp_NML_06	E_tasmaniensis	5.09016e-23	NS	1.2431e-07	3.89033e-05	NS
45	47	834064	834848	830911	831695	831263	832047	^E_pyrifoliae	P_sp_A4	E_billingiae	3.03232e-22	NS	3.09222e-05	3.30331e-05	5.06595e-11
45								E_tasmaniensis
46	48~	244123	245796	243185	244849	243313	244977	^P_septica	P_sp_At-9b	Unknown (P_wallisii)	3.07946e-22	NS	0.00252072	0.00881309	6.34346e-05
47	49	277835	278267	276719	277148	276937	277363	^P_eucrina	P_brenneri	P_rwandensis	5.58918e-22	1.38779e-21	2.73004e-06	4.67184e-06	NS
48	50	842296	843015	839310	840029	839495	840214	^P_wallisii	P_eucrina	P_dispersa	0.000178022	1.0259e-21	2.1765e-07	3.2874e-06	3.86441e-11
49	52	303987	304236	303008	303257	303047	303296	P_conspicua	Unknown (P_agglomerans)	P_brenneri	NS	1.05157e-19	1.03446e-08	5.38527e-05	5.65048e-11
49									Unknown(P_deleyi)
49									Unknown(P_anthophila)
49									Unknown(P_vagans)
49									Unknown(P_sp_aB)
50	53~	937156	937278	933944	934066	934097	934219	^P_s_stewartii	Unknown (P_allii)	P_s_indologenes	NS	8.95418e-19	NS	0.0278144	3.34275e-08
50									Unknown(P_ananatis)
51	54~	355149	355989	353909	354746	354047	354884	^P_sp_GM01	Unknown (P_eucrina)	P_rodasii	1.19086e-18	0.00306818	2.48291e-06	9.35047e-07	1.72271e-08
52	55	303987	304251	302918	303182	303047	303311	P_wallisii	Unknown (P_allii)	P_dispersa	NS	2.67456e-18	7.09251e-06	9.58743e-08	9.64478e-11
52									Unknown(P_s_stewartii)
52									Unknown(P_s_indologenes)
52									Unknown(P_ananatis)
53	56~	959495	959676	956264	956445	956358	956539	P_deleyi	Unknown (P_brenneri)	P_sp_aB	NS	8.341e-18	0.000949559	0.000189025	NS
53									Unknown(P_conspicua)	P_agglomerans
53										P_anthophila
53										P_vagans
54	57~	83226	84601	82935	84310	82956	84331	^P_sp_aB	P_anthophila	P_vagans	1.84207e-17	NS	0.00201307	1.46553e-05	1.75774e-07
55	59	479709	480567	477889	478744	478054	478909	P_s_stewartii	Unknown (P_sp_At-9b)	P_deleyi	NS	2.3018e-17	2.75025e-05	0.0192357	NS
55									Unknown(P_cypripedii)	P_agglomerans
55										P_anthophila
55										P_brenneri
55										P_vagans
56	60	940683	941206	937435	937955	937615	938138	^P_rwandensis	P_sp_At-9b	P_rodasii	1.18668e-16	8.85428e-13	0.000525191	2.67798e-08	6.17006e-11
57	64~	20500	21040	20455	20995	20464	21004	P_rwandensis	Unknown (P_eucrina)	P_sp_GM01	NS	7.70493e-15	1.33795e-06	5.38272e-08	4.05925e-11
57								P_rodasii
58	66~	74100	74436	73902	74235	73872	74205	^E_billingiae	Unknown (T_ptyseos)	P_sp_GM01	NS	1.08058e-13	0.00642191	NS	6.39738e-11
58								E_tasmaniensis		P_cypripedii
58								E_pyrifoliae		P_wallisii
59	69	457016	457234	455254	455472	455415	455633	^P_sp_A4	P_rodasii	Unknown (P_agglomerans)	NS	1.39468e-12	1.58112e-05	0.00316253	NS
59										Unknown(P_deleyi)
59										Unknown(P_conspicua)
59										Unknown(P_anthophila)
59										Unknown(P_brenneri)
59										Unknown(P_vagans)
59										Unknown(P_sp_aB)
60	71~	298218	299055	297173	298010	297296	298133	P_allii	Unknown (P_brenneri)	P_s_stewartii	1.99918e-12	NS	0.00845147	0.00120075	7.56318e-06
60								P_ananatis[P]	Unknown(P_conspicua)	P_s_indologenes
61	75	235348	235908	234564	235115	234595	235146	^P_conspicua	P_agglomerans	P_brenneri	NS	2.96056e-12	2.2983e-07	3.40375e-11	NS
62	77	530885	532724	528902	530735	529083	530916	P_s_indologenes	P_sp_GM01	P_allii	3.36745e-12	NS	8.88011e-07	2.52246e-08	9.67726e-11
62								P_s_stewartii		P_ananatis
63	78~	958347	959130	955051	955825	955225	955999	^P_rwandensis	Unknown (P_eucrina)	P_sp_GM01	4.319e-12	NS	0.0313115	0.00272925	NS
64	79	399597	399851	398152	398403	398299	398550	^P_septica	Unknown (P_sp_A4)	P_rodasii	NS	4.89495e-12	0.0068038	0.00835473	NS
64										P_rwandensis
65	81	354377	354924	353167	353714	353275	353822	P_sp_A4	P_rodasii	Unknown (P_eucrina)	NS	5.28286e-12	9.18844e-06	2.67524e-05	NS
66	87~	550789	551339	548705	549243	548909	549438	P_sp_A4	Unknown (E_billingiae)	P_brenneri	NS	8.27302e-12	0.00168842	3.20348e-05	NS
66										P_deleyi
66										P_conspicua
66										P_sp_aB
67	93	557481	560779	555600	558883	555508	558788	^T_ptyseos	P_s_stewartii	Unknown (E_tasmaniensis)	NS	NS	1.16054e-07	1.47779e-09	2.53297e-11
67									P_s_indologenes
68	94	810900	812341	808165	809600	808165	809600	^P_agglomerans	P_brenneri	P_deleyi	NS	2.97272e-06	9.12486e-06	4.25072e-05	2.56545e-11
69	99~	74449*	76024	74197*	75721	74218*	75772	^E_tasmaniensis	Unknown (T_sp_NML_06)	P_sp_A4	NS	5.76984e-10	1.01591e-07	1.17068e-07	2.76029e-11
69								E_billingiae[P]
69								E_pyrifoliae
70	100	83246	85035	82958	84747	82976	84765	^P_anthophila	Unknown (P_conspicua)	P_agglomerans	NS	1.32731e-06	7.35367e-06	3.52977e-07	3.02008e-11
71	102	557358	560685	555171	558480	555385	558694	^E_tasmaniensis	Unknown (T_sp_NML_06)	P_s_stewartii	NS	NS	1.20304e-07	2.56648e-10	3.2474e-11
71								E_pyrifoliae[P]		P_s_indologenes
71										P_ananatis
71										P_allii
72	103	516885	518177	515262	516554	515155	516447	^T_morbirosei	P_rodasii	Unknown (E_tasmaniensis)	NS	NS	5.58051e-09	3.38956e-08	3.50719e-11
72									P_rwandensis
73	104	958371	959301	955056	955983	955249	956170	^P_wallisii	P_eucrina	P_dispersa	NS	NS	1.20685e-09	2.49185e-05	3.50719e-11
74	105~	769866	772497	767087	769706	767326	769945	^E_tasmaniensis	Unknown (T_morbirosei)	P_vagans	NS	NS	0.000980588	2.80341e-05	3.73451e-11
74										P_agglomerans
74										P_deleyi
74										P_anthophila
75	106	244031	245212	243082	244254	243221	244393	^P_cypripedii	Unknown (P_anthophila)	P_rodasii	NS	NS	0.00137377	1.45611e-07	3.73451e-11
75									Unknown(P_deleyi)	P_rwandensis
76	107~	672569	673290	670398	671119	670224	670945	^T_sp_NML_06	P_eucrina	T_morbirosei	NS	NS	9.32266e-07	1.35694e-07	3.83193e-11
77	108~	519955	520516	518257	518807	518204	518747	^T_ptyseos	Unknown (T_morbirosei)	T_sp_NML_06	NS	6.29102e-12	6.33133e-09	1.73359e-08	0.000430185
78	109	244102	245198	243151	244238	243292	244379	P_sp_At-9b	Unknown (P_ananatis)	P_wallisii	NS	NS	2.75321e-07	4.32068e-09	4.44894e-11
78									Unknown(P_allii)
79	110~	987272	987652	983824	984189	984087	984449	P_eucrina	Unknown (P_ananatis)	P_dispersa	NS	NS	0.000165023	5.03032e-07	4.51389e-11
79									Unknown(P_s_stewartii)	P_wallisii
79									Unknown(P_s_indologenes)
79									Unknown(P_allii)
80	115~	516831	518173	515160	516502	515101	516443	^T_ptyseos	P_septica	Unknown (E_tasmaniensis)	NS	NS	1.53673e-08	1.43821e-07	4.8711e-11
81	116~	517203	518255	515299	516348	515473	516522	^P_rwandensis	Unknown (P_sp_At-9b)	P_rodasii	NS	NS	2.91575e-10	5.06284e-11	4.93605e-11
82	117	281280	284631	280212	283545	280373	283718	^E_tasmaniensis	Unknown (T_sp_NML_06)	P_sp_GM01	NS	NS	0.000159187	2.97674e-06	4.96853e-11
83	118~	557387	558654	555550	556805	555414	556669	^T_sp_NML_06	P_s_stewartii	Unknown (E_billingiae)	NS	NS	0.000103905	9.49392e-07	5.06595e-11
83									P_s_indologenes
83									P_ananatis
83									P_allii
84	119	393525	394540	392132	393144	392275	393287	^P_ananatis	P_s_indologenes	P_allii	2.0758e-06	NS	0.000378828	2.39476e-07	5.06595e-11
84									P_s_stewartii
85	120	533724	534238	531755	532269	531916	532430	^P_ananatis	P_s_indologenes	P_allii	0.00603713	NS	0.00158635	1.66612e-05	5.06595e-11
85									P_s_stewartii
86	121~	999411	1000189	995976	996754	996172	996950	P_sp_A4	Unknown (E_pyrifoliae)	P_rodasii	NS	0.000271917	2.22708e-05	1.78245e-08	5.19584e-11
86										P_dispersa
86										P_deleyi
86										P_rwandensis
86										P_conspicua
86										P_wallisii
86										P_brenneri
86										P_sp_GM01
87	122	355356	355995	354113	354752	354254	354890	^P_sp_At-9b	Unknown (E_pyrifoliae)	P_deleyi	NS	NS	9.46905e-06	6.05235e-06	5.32574e-11
87								P_cypripedii[P]	Unknown(E_tasmaniensis)	P_agglomerans
87										P_vagans
87										P_sp_aB
88	123~	224413	225438	223659	224678	223684	224703	^E_billingiae	Unknown (T_ptyseos)	P_sp_aB	NS	0.00359047	0.0001592	6.69833e-06	5.35821e-11
88								E_pyrifoliae[P]		P_agglomerans
88										P_deleyi
88										P_septica
88										P_conspicua
88										P_anthophila
88										P_brenneri
88										P_vagans
89	124	763464	764925	760755	762216	760927	762388	^P_rwandensis	P_sp_A4	P_sp_At-9b	1.82477e-07	NS	0.00157514	7.40609e-05	5.35821e-11
89								P_rodasii
90	125~	672736	673306	670489	671059	670391	670961	^T_ptyseos	P_sp_At-9b	T_morbirosei	NS	7.95264e-09	0.000356101	0.00026504	5.71543e-11
90									P_deleyi
90									P_sp_GM01
91	127	299280*	300906	298274*	299900	298358*	299984	^P_sp_A4	P_rodasii	Unknown (P_sp_At-9b)	NS	NS	0.000323608	5.77925e-05	5.7479e-11
91									P_rwandensis
92	128	355233	355914	354002	354683	354131	354809	^P_dispersa	Unknown (P_sp_A4)	P_septica	NS	0.00241321	6.33629e-06	1.88253e-08	5.78038e-11
93	129	958366	959161	955071	955863	955244	956030	^P_sp_GM01	Unknown (P_septica)	P_rodasii	NS	NS	0.000104378	5.11937e-06	6.17006e-11
94	130	457677	458643	456076	457042	456076	457042	P_agglomerans	P_brenneri	P_sp_aB	NS	NS	4.27569e-05	1.18593e-05	6.17006e-11
94										P_vagans
95	131	708303	709443	705846	706983	705907	707044	P_conspicua	P_agglomerans	P_brenneri	NS	NS	3.87951e-08	1.44657e-10	5.7479e-11
96	135	313219	314481	312144	313364	312261	313499	P_ananatis	P_s_stewartii	P_allii	0.00563452	NS	0.00743584	6.22394e-06	6.4948e-11
96									P_s_indologenes
97	136~	560687*	561097	558509*	558919	558696*	559100	^P_rwandensis	Unknown (E_pyrifoliae)	P_anthophila	NS	0.000231949	1.76162e-05	2.89997e-06	6.72212e-11
97								P_wallisii	Unknown(E_tasmaniensis)	P_agglomerans
97								P_rodasii		P_deleyi
97								P_sp_GM01[P]		P_brenneri
97										P_vagans
97										P_sp_aB
98	137~	559230	560685*	557058	558507*	557245	558694*	^P_rwandensis	P_sp_A4	P_sp_aB	NS	NS	0.00170974	2.95955e-06	1.39638e-11
98								P_rodasii[P]		P_agglomerans
99	140~	188550	189768	187851	189060	187938	189141	T_ptyseos	P_sp_GM01	T_sp_NML_06	NS	NS	9.41898e-09	1.16058e-06	6.7546e-11
100	142~	710067	712184	707739	709853	707668	709782	^T_ptyseos	P_cypripedii	T_morbirosei	NS	NS	0.000125109	6.1455e-06	6.78707e-11
100									P_sp_At-9b
101	145	77451	78955	77188	78692	77199	78703	^P_wallisii	E_billingiae	P_sp_At-9b	NS	NS	0.000147071	0.00107606	7.46903e-11
102	146~	281490	284727	280402	283621	280583	283814	^E_pyrifoliae	Unknown (T_sp_NML_06)	P_rwandensis	NS	NS	6.09294e-05	5.6603e-07	7.53397e-11
103	153	398728	399852	397299	398420	397430	398551	^P_sp_A4	P_rodasii	Unknown (P_dispersa)	NS	0.0179855	0.000140367	4.56063e-06	8.3783e-11
104	155~	560687*	561096	558429*	558838	558696*	559099	^P_eucrina	Unknown (E_pyrifoliae)	P_septica	NS	NS	0.00330093	0.000767245	8.57314e-11
104									Unknown(E_tasmaniensis)
105	160~	77448	78846	77172	78570	77196	78594	^P_rodasii	E_billingiae	P_sp_At-9b	NS	NS	6.46841e-05	2.01029e-05	9.28757e-11
106	163	296838	297769	295777	296708	295916	296847	^P_s_stewartii	P_sp_GM01	P_allii	3.71337e-07	NS	0.00424846	0.00011376	9.57984e-11
106								P_s_indologenes
107	164	302331	302728	301390	301787	301403	301800	P_anthophila	P_dispersa	P_deleyi	NS	NS	0.00097573	4.22503e-05	9.61231e-11
108	171	958296	959197	954853	955745	955174	956066	^P_septica	P_vagans	Unknown (P_deleyi)	NS	NS	0.00512021	0.0262444	1.00345e-10
109	172~	188100	188739	187392	187989	187527	188127	P_sp_A4	Unknown (T_sp_NML_06)	P_agglomerans	NS	NS	1.30559e-10	1.19267e-10	5.0062e-09
109										P_deleyi
109										P_conspicua
109										P_wallisii
109										P_anthophila
109										P_brenneri
109										P_vagans
109										P_sp_aB
110	174	940962	941334	937727	938096	937894	938266	P_sp_At-9b	Unknown (P_sp_A4)	P_cypripedii	NS	NS	0.00214548	8.16717e-05	1.21128e-10
111	175~	587208	588075	585034	585898	585187	586054	^P_s_stewartii	Unknown (T_sp_NML_06)	P_vagans	NS	NS	0.00011349	5.28506e-06	1.22427e-10
111								P_s_indologenes		P_agglomerans
111								P_ananatis		P_conspicua
111								P_allii		P_anthophila
111										P_brenneri
111										P_sp_aB
112	177	445710	446351	444022	444600	444205	444783	P_rwandensis	Unknown (P_conspicua)	P_rodasii	NS	NS	5.39212e-11	2.11297e-07	1.3152e-10
113	179~	127578	128187	127077	127686	127149	127758	^E_billingiae	Unknown (T_morbirosei)	P_agglomerans	NS	NS	0.00347502	0.00169254	1.54576e-10
113										P_vagans
113										P_sp_aB
114	180~	709425	712923	707177	710671	707026	710521	^T_morbirosei	Unknown (P_rwandensis)	T_sp_NML_06	NS	NS	0.00113507	4.1687e-05	1.60746e-10
114									Unknown(P_rodasii)
114									Unknown(P_sp_GM01)
115	181~	355370	355884	354090	354604	354268	354779	^P_rodasii	T_ptyseos	P_deleyi	NS	NS	0.000738527	8.20044e-05	1.64643e-10
115								P_rwandensis[P]		P_agglomerans
115										P_conspicua
115										P_anthophila
115										P_brenneri
115										P_vagans
115										P_allii
115										P_sp_aB
116	183~	560687*	561096	558526*	558932	558696*	559099	^P_sp_At-9b	Unknown (E_tasmaniensis)	P_agglomerans	NS	NS	0.00125059	9.14489e-05	9.38499e-11
116								P_dispersa[P]	Unknown(E_pyrifoliae)	P_deleyi
116								P_cypripedii		P_conspicua
116										P_anthophila
116										P_brenneri
116										P_sp_aB
117	184~	704254	704862	701800	702405	701861	702466	P_conspicua	P_sp_aB	P_brenneri	NS	NS	4.73535e-05	6.00181e-05	1.96793e-10
118	185	77523	78795	77271	78543	77271	78543	^E_billingiae	P_s_stewartii	Unknown (P_anthophila)	NS	NS	2.34925e-07	6.64513e-06	3.71828e-10
119	186	14397	15666	14370	15639	14376	15645	^P_sp_A4	P_rwandensis	Unknown (P_wallisii)	1.93764e-05	NS	2.49579e-07	4.12537e-06	4.18265e-10
119									P_rodasii
120	187	196756	197653	196057	196954	196087	196984	^P_conspicua	P_sp_aB	P_brenneri	NS	NS	0.0402019	0.000183477	4.51714e-10
121	188	40326	41050	40179	40903	40182	40906	P_conspicua	P_agglomerans	P_brenneri	NS	2.36016e-05	2.18953e-07	4.77592e-09	5.7479e-11
122	189~	851004	852342	848110	849448	848179	849517	P_conspicua	P_agglomerans	P_brenneri	NS	NS	0.00764847	0.0018774	3.86441e-10
123	190	454320	454758	452689	453127	452728	453166	P_conspicua	P_agglomerans	P_brenneri	NS	6.89085e-10	0.00160322	0.00222651	4.00405e-09
124	191~	517157	518175	515555	516573	515427	516445	^T_sp_NML_06	P_septica	Unknown (E_tasmaniensis)	NS	NS	7.18874e-06	9.25699e-08	1.24116e-09
124									P_cypripedii	Unknown(E_pyrifoliae)
125	192	277889	278123	276810	277044	276991	277219	^P_rwandensis	Unknown (T_sp_NML_06)	P_wallisii	NS	NS	6.13539e-06	1.40075e-05	1.60422e-10
125								P_rodasii
126	193~	562689	564404	560509	562224	560692	562407	P_sp_A4	P_rwandensis	Unknown (P_wallisii)	NS	NS	0.0314102	4.453e-05	1.29214e-09
127	195~	517263	518559	515366	516641	515533	516808	P_wallisii	Unknown (P_deleyi)	P_rodasii	NS	NS	0.0026806	2.89124e-05	1.33858e-09
128	197~	770712	772512	768140	769931	768169	769960	^E_billingiae	Unknown (T_morbirosei)	P_septica	NS	NS	0.00361726	0.000269983	1.58798e-09
129	198~	209910	211143	209064	210297	209208	210441	^P_sp_At-9b	P_ananatis	P_rodasii	NS	NS	3.77541e-07	7.44887e-07	1.81984e-09
129								P_cypripedii	P_s_stewartii
129									P_s_indologenes
129									P_allii
130	199~	254205	256917	253254	255954	253359	256044	^P_sp_A4	Unknown (E_pyrifoliae)	P_rodasii	NS	NS	8.9075e-07	2.05684e-07	1.82212e-09
131	201~	834066	834774	831099	831807	831265	831973	^P_sp_A4	Unknown (T_ptyseos)	P_conspicua	NS	NS	0.000316529	2.70417e-06	2.00137e-09
131										P_agglomerans
131										P_anthophila
131										P_vagans
132	205~	224412	225399	223504	224488	223683	224664	^E_tasmaniensis	Unknown (T_ptyseos)	P_anthophila	NS	NS	0.000105692	1.687e-06	4.45706e-09
132										P_agglomerans
132										P_dispersa
132										P_deleyi
132										P_brenneri
132										P_vagans
132										P_sp_aB
133	206	479604	480168	477767	478328	477949	478510	^P_sp_GM01	T_morbirosei	P_dispersa	NS	NS	0.000184793	0.0123737	6.23534e-09
134	208	151989	152437	151425	151873	151524	151972	^P_ananatis	P_s_indologenes	P_allii	NS	NS	0.000724963	0.000247357	8.2838e-09
134									P_s_stewartii
135	209~	855441	856584	852419	853562	852592	853735	^P_rwandensis	P_sp_A4	P_wallisii	NS	NS	0.0254543	0.00046071	8.314e-09
136	210	941108	941778	938213	938880	938040	938710	^T_morbirosei	P_s_stewartii	Unknown (E_tasmaniensis)	NS	NS	9.91108e-09	3.06952e-08	1.66824e-05
136									P_agglomerans
136									P_deleyi
136									P_conspicua
136									P_brenneri
136									P_vagans
136									P_s_indologenes
136									P_ananatis
136									P_allii
137	211~	881634	882133	878528	879024	878719	879212	^P_allii	Unknown (E_pyrifoliae)	P_brenneri	NS	0.00290125	2.23099e-05	1.65012e-07	1.07297e-08
137								P_s_stewartii[P]	Unknown(E_tasmaniensis)	P_conspicua
137								P_s_indologenes[P]		P_vagans
137								P_ananatis
138	212~	812922	813491	810260	810829	810181	810747	^T_ptyseos	Unknown (P_sp_A4)	T_morbirosei	NS	NS	0.00171067	0.000863352	1.17416e-08
139	216	841584	843144	838691	840251	838783	840343	^P_deleyi	Unknown (P_conspicua)	P_agglomerans	NS	NS	6.40471e-05	2.92375e-05	2.41139e-08
140	217~	769815	771684	766932	768789	767275	769132	^E_pyrifoliae	Unknown (T_morbirosei)	P_septica	NS	NS	0.000110757	1.6808e-05	3.42974e-08
141	218~	355338	355894	354014	354570	354236	354789	P_eucrina	Unknown (E_pyrifoliae)	P_deleyi	NS	NS	0.0010482	5.02508e-05	2.62095e-08
141									Unknown(E_tasmaniensis)	P_agglomerans
141										P_vagans
142	221~	566223	567240	564321	565338	564226	565243	^T_ptyseos	P_cypripedii	T_sp_NML_06	NS	NS	1.01275e-07	5.82014e-05	3.73545e-08
142									P_sp_At-9b
143	223~	22317	23436	22248	23367	22257	23376	^E_pyrifoliae	T_sp_NML_06	E_billingiae	8.84381e-08	NS	0.000567764	0.000446653	1.08768e-07
143								E_tasmaniensis
144	224	398601	399336	397303	398038	397303	398038	P_agglomerans	P_brenneri	P_anthophila	NS	9.35565e-08	0.0259197	NS	0.0192008
145	226~	76029*	76671	75761*	76403	75777*	76419	^T_sp_NML_06	P_agglomerans	Unknown (E_billingiae)	NS	NS	0.000449795	6.42134e-05	1.45637e-07
145									P_anthophila
146	227~	963734	964788	960410	961464	960591	961645	^P_sp_A4	Unknown (T_morbirosei)	E_tasmaniensis	NS	NS	8.04524e-08	8.6699e-06	1.4873e-07
146										E_pyrifoliae
147	228	943288	943631	940008	940351	940202	940545	P_dispersa	P_vagans	P_wallisii	NS	1.5166e-07	2.31939e-05	3.28798e-05	3.8717e-05
147									P_agglomerans
147									P_anthophila
147									P_sp_aB
148	230	958491	959154	955421	956060	955366	956023	^T_ptyseos	P_eucrina	Unknown (P_dispersa)	NS	NS	2.24636e-08	6.5107e-06	1.57044e-07
149	233~	802320	802908	799813	800379	799645	800224	^T_sp_NML_06	Unknown (P_ananatis)	T_morbirosei	NS	NS	0.000971259	0.000587739	1.96542e-07
149									Unknown(P_conspicua)
149									Unknown(P_s_stewartii)
149									Unknown(P_brenneri)
149									Unknown(P_s_indologenes)
149									Unknown(P_allii)
150	234~	479667	481881	478107	480309	478012	480220	^T_morbirosei	P_rodasii	Unknown (E_tasmaniensis)	NS	NS	2.3215e-05	1.91356e-08	2.67189e-07
150								T_ptyseos[P]
151	237~	315429	316282	314271	315124	314447	315300	P_rwandensis	P_sp_A4	P_wallisii	NS	NS	0.000306678	2.03048e-05	3.54047e-07
151								P_rodasii
152	238~	97185	98149	96825	97786	96864	97825	^P_ananatis	E_billingiae	P_conspicua	NS	NS	0.0016197	0.000330935	3.66326e-07
152								P_allii[P]
153	240~	866937	868246	864248	865557	864046	865355	^T_morbirosei	P_ananatis	Unknown (E_billingiae)	NS	NS	1.42119e-05	5.97098e-07	4.59143e-07
153									P_allii
154	244	330995	331288	329974	330267	329974	330267	P_agglomerans	P_conspicua	P_sp_aB	NS	0.000285005	0.0028089	0.00045389	4.80195e-07
155	250~	717531	719820	714952	717238	715123	717409	P_sp_A4	P_rodasii	Unknown (P_eucrina)	NS	NS	7.1979e-05	1.64642e-05	5.52407e-07
156	252~	829530	830985	826559	828014	826732	828187	^P_rwandensis	Unknown (P_s_indologenes)	P_dispersa	NS	NS	0.0394455	7.41194e-05	6.66547e-07
156									Unknown(P_s_stewartii)
157	259~	66003	66956	65826	66779	65802	66755	^T_morbirosei	P_sp_A4	T_sp_NML_06	NS	NS	0.0308319	0.000104135	9.97395e-07
158	260~	900183	904767	897003	901578	897196	901774	^P_sp_A4	Unknown (E_pyrifoliae)	P_wallisii	NS	NS	0.020289	0.00136951	1.046e-06
158										P_dispersa
158										P_sp_GM01
159	267~	941058	941775	937642	938356	937990	938707	^E_pyrifoliae	Unknown (T_sp_NML_06)	P_wallisii	NS	NS	1.08478e-06	3.84464e-08	2.14554e-06
159								E_tasmaniensis		P_sp_GM01
159										P_eucrina
160	268~	989142	989799	985689	986346	985939	986596	^E_tasmaniensis	P_wallisii	E_pyrifoliae	NS	NS	0.00174286	1.75741e-05	1.05183e-09
160									P_sp_GM01
161	271~	669433	669871	667039	667477	667097	667535	P_conspicua	P_agglomerans	P_brenneri	NS	NS	0.00121341	0.000291545	2.29641e-06
162	273~	433623	435117	432014	433496	432166	433648	^P_ananatis	P_s_stewartii	P_allii	NS	NS	0.000484366	0.000775438	2.5589e-06
162									P_s_indologenes
163	274~	949937	951037	947003	948103	946830	947930	^T_sp_NML_06	P_cypripedii	Unknown (E_pyrifoliae)	NS	NS	0.000170156	8.60885e-06	2.76771e-06
164	277~	775072	775618	772325	772871	772505	773051	^P_allii	Unknown (E_tasmaniensis)	P_conspicua	NS	NS	0.000399691	0.000327042	3.23982e-06
164								P_s_stewartii[T]	Unknown(E_pyrifoliae)	P_brenneri
164								P_s_indologenes[T]
164								P_ananatis
165	279~	298224	298629	297266	297671	297302	297707	^P_conspicua	Unknown (E_tasmaniensis)	P_agglomerans	NS	NS	0.0254687	0.00524645	4.52129e-06
165								P_brenneri	Unknown(E_pyrifoliae)	P_deleyi
165										P_vagans
165										P_sp_aB
166	280~	297688	300006	296594	298912	296766	299084	^P_rwandensis	Unknown (E_tasmaniensis)	P_agglomerans	NS	NS	0.0212692	0.0367867	4.96447e-06
166								P_rodasii[T]	Unknown(E_pyrifoliae)	P_deleyi
166										P_anthophila
166										P_vagans
166										P_sp_aB
167	284~	734316	734571	731674	731929	731857	732112	^P_allii	E_billingiae	P_wallisii	NS	6.19755e-06	0.0128758	0.018428	NS
167										P_dispersa
167										P_cypripedii
168	286~	204460	205704	203703	204947	203758	205002	P_brenneri	P_agglomerans	P_conspicua	NS	NS	0.000955577	6.61487e-05	7.27232e-06
169	292~	481876	484836	480035	482995	480215	483175	^P_sp_A4	Unknown (E_tasmaniensis)	P_dispersa	NS	NS	0.000941677	3.46682e-05	3.92405e-06
170	297~	941100	941769	938028	938691	938032	938701	^E_billingiae	Unknown (T_sp_NML_06)	P_dispersa	NS	NS	0.0411873	0.000165787	7.69192e-06
170										P_agglomerans
170										P_sp_GM01
170										P_eucrina
171	307~	66003	66894	65805	66696	65802	66693	^T_ptyseos	P_deleyi	T_sp_NML_06	NS	NS	0.0041657	0.000741281	1.76051e-05
171									P_cypripedii
171									P_brenneri
171									P_sp_GM01
171									P_sp_aB
172	309~	565770	567063	563901	565194	563773	565066	^T_morbirosei	P_anthophila	T_sp_NML_06	NS	NS	0.00227607	0.0231083	2.15864e-05
172									P_agglomerans
172									P_sp_aB
173	313~	882819	885130	879777	882088	879898	882209	P_cypripedii	P_sp_aB	P_dispersa	NS	NS	0.00720971	0.0317786	2.29028e-05
173									P_vagans
174	314~	77598	78606	77292	78300	77346	78354	^E_tasmaniensis	P_s_stewartii	Unknown (P_anthophila)	NS	NS	0.000598284	0.000586341	2.33957e-05
174								E_pyrifoliae[P]
175	315~	550478	550767*	548397	548683*	548613	548887*	^P_sp_A4	Unknown (T_ptyseos)	P_sp_At-9b	NS	0.00304481	0.000440984	NS	2.37919e-05
175										P_dispersa
175										P_cypripedii
175										P_sp_GM01
176	321~	486348	488914	484558	487115	484687	487244	P_cypripedii	P_vagans	P_rwandensis	NS	NS	0.019062	4.40217e-05	3.16847e-05
176								P_sp_At-9b[T]	P_deleyi
177	322~	479874	481570	477937	479627	478219	479909	^E_pyrifoliae	Unknown (T_sp_NML_06)	P_conspicua	NS	NS	0.000168576	3.06975e-05	3.36038e-05
177								E_tasmaniensis[P]
178	326~	669594	669856	667362	667624	667258	667520	^T_ptyseos	P_deleyi	Unknown (P_wallisii)	NS	NS	0.00146976	0.00056567	3.79244e-05
178									P_agglomerans
178									P_vagans
179	327~	584457	585921	582266	583730	582436	583900	^P_wallisii	Unknown (P_sp_A4)	P_rodasii	NS	NS	0.0357799	0.00202071	4.7645e-05
180	332~	374676	375126	373435	373885	373471	373921	^P_conspicua	P_agglomerans	P_brenneri	NS	NS	0.0330436	0.00241207	5.0016e-05
180									P_vagans
181	336~	584460	585480	582272	583292	582439	583459	^P_sp_At-9b	Unknown (T_sp_NML_06)	P_s_indologenes	NS	NS	0.000383113	0.0012322	2.49802e-06
181								P_cypripedii[T]		P_s_stewartii
182	351~	762120	763382	759648	760901	759595	760845	^T_ptyseos	P_septica	T_sp_NML_06	NS	NS	0.00525243	0.000697159	9.26791e-05
183	353~	741730	742253	739086	739606	739247	739767	P_ananatis	P_rwandensis	P_agglomerans	NS	0.0161949	0.000314416	0.000166959	0.000102934
183								P_s_indologenes[T]	P_rodasii
183								P_allii[T]
184	354~	786519	787692	784080	785253	783913	785086	T_morbirosei	P_dispersa	T_sp_NML_06	NS	NS	0.0383224	0.000123264	0.00010398
185	369~	237388	238438	236575	237625	236626	237676	^T_ptyseos	P_sp_A4	T_morbirosei	NS	NS	0.0012557	3.23052e-06	0.000218732
186	370~	349368*	352840	348117*	351574	348287*	351747	^P_rwandensis	P_sp_A4	P_brenneri	NS	NS	0.00101959	2.99748e-06	0.000224159
186								P_rodasii[T]		P_conspicua
186								P_sp_GM01[T]
187	383~	431979	432751	430484	431256	430522	431294	^P_conspicua	P_vagans	P_brenneri	NS	NS	0.0384921	0.00758851	0.000143258
188	387~	537956	538205	535930	536179	536130	536379	P_rodasii	P_allii	P_rwandensis	NS	NS	2.90136e-06	0.000367555	0.00515212
188									P_s_stewartii
188									P_s_indologenes
188									P_ananatis
189	396~	247444	248206	246475	247231	246625	247381	^P_dispersa	E_pyrifoliae	P_rwandensis	NS	NS	0.0122715	0.000312183	0.000478863
189								P_septica[P]
190	399~	689523	689767	686975	687210	687136	687380	^P_dispersa	Unknown (P_ananatis)	P_wallisii	NS	0.000560851	0.00769373	0.00472624	NS
190									Unknown(P_agglomerans)
190									Unknown(P_deleyi)
190									Unknown(P_conspicua)
190									Unknown(P_anthophila)
190									Unknown(P_brenneri)
190									Unknown(P_vagans)
190									Unknown(P_allii)
190									Unknown(P_sp_aB)
191	401~	411835	413226	410370	411761	410513	411904	^P_ananatis	Unknown (E_billingiae)	P_deleyi	NS	NS	0.0193813	9.78342e-05	0.000567766
191								P_allii[P]
192	402~	303675	304257	302608	303184	302747	303317	^P_septica	P_rwandensis	Unknown (P_dispersa)	NS	NS	0.0273286	0.000386155	0.00057109
193	406~	19407	20499*	19374	20454*	19383	20463*	^P_rwandensis	Unknown (P_s_stewartii)	P_wallisii	NS	NS	0.0491394	0.000589733	0.000623539
193								P_rodasii[T]
194	410~	666771	667624	664175	665028	664438	665291	^P_eucrina	E_tasmaniensis	P_rwandensis	NS	NS	5.27327e-05	0.000322337	0.000671174
194									E_pyrifoliae
195	413~	2858	4528	2846	4516	2849	4519	^P_sp_A4	T_morbirosei	P_sp_At-9b	NS	NS	0.000788508	0.00140454	0.000697721
196	416~	658238	658876	655874	656512	655932	656570	^P_conspicua	Unknown (P_septica)	P_sp_aB	NS	NS	0.004778	0.000451146	0.00071114
196								P_brenneri[T]
197	423~	284691	284994	283676	283979	283778	284081	^P_ananatis	Unknown (E_billingiae)	P_s_stewartii	NS	NS	0.0256705	0.00647657	0.000861725
197										P_s_indologenes
198	437~	999235	999407	996021	996193	995996	996168	^T_ptyseos	P_deleyi	Unknown (E_pyrifoliae)	NS	0.000917871	0.00436103	0.00769898	NS
198									P_agglomerans	Unknown(E_tasmaniensis)
198									P_conspicua
198									P_s_stewartii
198									P_anthophila
198									P_brenneri
198									P_vagans
198									P_ananatis
198									P_allii
198									P_sp_aB
199	440~	27651	28584	27531	28464	27552	28485	^P_s_indologenes	E_billingiae	P_vagans	NS	NS	0.000189144	0.00500425	0.000984913
199								P_s_stewartii		P_sp_aB
200	452~	644763	645264	642600	643101	642496	642997	^T_ptyseos	E_pyrifoliae	T_morbirosei	NS	NS	0.00606438	0.000307298	0.000751104
200									P_rwandensis
201	453~	321255	322755	320149	321643	320270	321764	P_cypripedii	P_anthophila	P_rodasii	NS	NS	0.0126921	0.00151601	0.00127263
201									P_deleyi
202	461~	531057	531264	529094	529301	529255	529462	^P_ananatis	P_dispersa	P_allii	0.00133478	NS	0.0215127	0.0356323	NS
203	471~	461826	462982	460171	461327	460222	461378	^E_billingiae	P_conspicua	Unknown (P_allii)	NS	NS	0.00208206	2.05538e-05	0.00173142
204	478~	178340	179708	177685	179053	177782	179150	^T_sp_NML_06	P_septica	Unknown (E_pyrifoliae)	NS	NS	0.000312886	0.000729234	0.00204284
204								T_morbirosei[T]
204								T_ptyseos[T]
205	486~	184859	186031	184130	185299	184301	185470	^P_rwandensis	T_ptyseos	E_pyrifoliae	NS	NS	0.000971376	1.25065e-05	0.00208788
206	488~	391821	392013	390546	390735	390580	390769	^P_anthophila	Unknown (T_ptyseos)	P_sp_At-9b	NS	NS	0.0278315	0.00228371	0.00214418
206								P_agglomerans[T]
207	499~	983940	984546	980577	981183	980761	981367	^P_sp_A4	P_rwandensis	Unknown (P_dispersa)	NS	NS	0.00883758	0.00803632	0.00242623
208	503~	998989	999224	995722	995948	995759	995985	^P_vagans	Unknown (P_conspicua)	P_agglomerans	NS	NS	0.0221901	0.0203445	0.0025269
209	507~	707811	712512	705251	709946	705415	710110	P_ananatis	Unknown (P_wallisii)	P_vagans	NS	NS	0.0377784	0.000597917	0.00270359
210	517~	434223	435456	432596	433829	432754	433987	^P_sp_A4	P_rodasii	Unknown (P_sp_GM01)	NS	NS	0.0011761	0.000106211	0.00307872
211	535~	398494	399708	397038	398252	397196	398410	P_rwandensis	P_ananatis	P_dispersa	NS	NS	0.00263368	0.000380975	0.00376897
212	545~	732753	735152	730141	732534	730300	732693	^P_s_stewartii	Unknown (P_dispersa)	P_deleyi	NS	NS	0.00131905	0.00157305	0.00425863
212								P_s_indologenes
212								P_ananatis[T]
213	547~	361239	362937	359971	361654	360089	361772	P_cypripedii	P_brenneri	P_rodasii	NS	NS	0.00125393	0.000275055	0.00426892
213								P_sp_At-9b[T]	P_conspicua
214	568~	391821	392010	390508	390697	390580	390766	^P_deleyi	Unknown (T_ptyseos)	P_wallisii	NS	NS	0.00470962	0.00545838	0.0112703
214								P_conspicua[T]
214								P_vagans
214								P_sp_aB[T]
215	580~	942249	942523	939333	939604	939166	939437	^T_sp_NML_06	P_s_indologenes	Unknown (P_cypripedii)	NS	NS	0.00558057	0.0385117	0.00587159
215									P_s_stewartii
216	581~	574506	577132	572203	574823	572503	575123	^E_pyrifoliae	P_septica	Unknown (P_allii)	NS	NS	0.000744146	0.00111727	0.0060091
216								E_tasmaniensis[P]
217	582~	291009	292236	289966	291193	290096	291323	^P_cypripedii	E_pyrifoliae	P_sp_A4	NS	NS	0.0235912	0.00092049	0.00581115
217								P_sp_At-9b
218	588~	575271	576960	573217	574900	573268	574951	^E_billingiae	P_conspicua	Unknown (P_s_stewartii)	NS	NS	0.0049589	8.56024e-06	0.00423304
218										Unknown(P_s_indologenes)
219	607~	430557	430650	429103	429196	429100	429193	^T_ptyseos	P_brenneri	Unknown (E_billingiae)	NS	0.0030461	0.0169803	0.0199515	NS
220	650~	632892	633846	630563	631517	630706	631660	^P_sp_At-9b	P_sp_A4	P_wallisii	NS	NS	0.00324887	0.0271824	0.0101414
220								P_cypripedii[P]
221	655~	195165	199701	194292	198825	194502	199032	^P_eucrina	P_deleyi	P_wallisii	NS	NS	0.0231134	0.00134362	0.0104492
222	664~	724044	726075	721357	723388	721612	723643	^P_septica	P_sp_A4	P_rodasii	NS	NS	0.0207238	6.60371e-05	0.0113372
223	718~	230940	231420	230028	230508	230193	230673	^P_rwandensis	Unknown (P_conspicua)	P_rodasii	NS	NS	0.0332945	0.0447099	0.01709
224	733~	543276	544478	541283	542485	541450	542652	^P_ananatis	Unknown (E_tasmaniensis)	P_agglomerans	NS	NS	0.039973	0.00226255	0.0180808
224								P_allii[P]
225	735~	578570	578994	576296	576720	576555	576979	^P_eucrina	T_morbirosei	P_rwandensis	NS	NS	0.00881128	0.00148762	0.0182725
226	789~	783747	785727	780856	782836	781141	783121	^P_eucrina	Unknown (T_ptyseos)	E_tasmaniensis	NS	NS	0.00811996	0.00340762	0.0251121
227	815~	220080	220458	219296	219674	219351	219729	^P_brenneri	Unknown (T_sp_NML_06)	P_allii	NS	NS	0.00359725	0.00139102	0.028328
227								P_deleyi[P]
227								P_conspicua[T]
228	829~	791766	793440	788887	790561	789151	790825	^P_septica	E_billingiae	P_rodasii	NS	NS	0.0282798	0.000862509	0.0316576
229	834~	209910	211088	208991	210169	209208	210386	^P_eucrina	P_s_stewartii	P_rodasii	NS	NS	0.0241104	0.00512091	0.0308378
229									P_s_indologenes
229									P_allii
230	890~	960816	963693*	957639	960516*	957673	960550*	^P_vagans	Unknown (P_sp_A4)	P_ananatis	NS	NS	0.00294385	0.000832654	0.0468323
230								P_agglomerans
230								P_deleyi[T]
230								P_conspicua[T]
230								P_anthophila[T]
230								P_brenneri[P]
231	902~	371655	372684	370310	371339	370453	371482	^P_ananatis	Unknown (E_billingiae)	P_sp_aB	NS	NS	0.00179336	0.00783753	0.0489235
231								P_allii
Table Key:
~ = It is possible that this apparent recombination signal could have been caused by an evolutionary
process other than recombination.
* = The actual breakpoint position is undetermined (it was most likely overprinted by a subsequent
recombination event).
^ = The recombinant sequence may have been misidentified (one of the identified parents might be the recombinant)
Minor Parent = Parent contributing the smaller fraction of sequence.
Major Parent = Parent contributing the larger fraction of sequence.
Unknown = Only one parent and a recombinant need be in the alignment for a recombination event to be detectable.
The sequence listed as unknown was used to infer the existance of a missing parental sequence.
NS = No significant P-value was recorded for this recombination event using this method.
